# Supplementary material for: Nitrate supply and uptake in the Atlantic Arctic sea ice zone: seasonal cycle, mechanisms and drivers
Source: Philos Trans A Math Phys Eng Sci. 2020 Aug 31;378(2181):20190361. doi: 10.1098/rsta.2019.0361 (PMC7481658; doi:10.1098/rsta.2019.0361)
Supplement: Data [file rsta20190361supp2.zip]

Archive with 9 entries (8 files):
- rsta-2019-0361-File008/
- rsta-2019-0361-File008/Henley et al_data_east.csv
- rsta-2019-0361-File008/Henley et al_data_west.csv
- rsta-2019-0361-File008/Henley et al_east_sal.csv
- rsta-2019-0361-File008/Henley et al_east_temp.csv
- rsta-2019-0361-File008/Henley et al_east_time.csv
- rsta-2019-0361-File008/Henley et al_west_sal.csv
- rsta-2019-0361-File008/Henley et al_west_temp.csv
- rsta-2019-0361-File008/Henley et al_west_time.csv
