# Supplementary material for: Nitrate supply and uptake in the Atlantic Arctic sea ice zone: seasonal cycle, mechanisms and drivers
Source: Philos Trans A Math Phys Eng Sci. 2020 Aug 31;378(2181):20190361. doi: 10.1098/rsta.2019.0361 (PMC7481658; doi:10.1098/rsta.2019.0361)
Supplement: Data [file rsta20190361supp2.zip › rsta-2019-0361-File008/Henley et al_data_east.csv]

sample	Datetime	temp_cons	sal_abs	nitrate_umol/L	density_pot
1	21/09/2017 16:00	-0.088	33.14	0.04	26.56959051
2	21/09/2017 18:00	0.305	33.359	0.43	26.6228129
3	21/09/2017 20:00	-0.014	33.204	0.43	26.5048518
4	21/09/2017 22:00	-0.253	33.113	0.24	26.46913691
5	22/09/2017 00:00	-0.228	33.121	0.25	26.50262965
6	22/09/2017 02:00	-0.285	33.162	0.46	26.48420546
7	22/09/2017 04:00	-0.213	33.16	0.34	26.61282275
8	22/09/2017 06:00	0.148	33.333	0.66	26.64036021
9	22/09/2017 08:00	0.202	33.33	0.67	26.58900072
10	22/09/2017 10:00	-0.059	33.214	0.44	26.48688414
11	22/09/2017 12:00	-0.216	33.128	0.38	26.49289785
12	22/09/2017 14:00	-0.254	33.133	0.48	26.50180346
13	22/09/2017 16:00	-0.275	33.155	0.49	26.58215275
14	22/09/2017 18:00	0.508	33.37	0.35	26.66060588
15	22/09/2017 20:00	0.576	33.424	0.25	26.62669768
16	22/09/2017 22:00	0.184	33.324	0.53	26.53818066
17	23/09/2017 00:00	-0.176	33.153	0.49	26.50568446
18	23/09/2017 02:00	-0.207	33.159	0.47	26.50412374
19	23/09/2017 04:00	-0.151	33.193	0.62	26.61232901
20	23/09/2017 06:00	0.285	33.649	1.74	26.69944837
21	23/09/2017 08:00	0.304	33.325	0.63	26.57684226
22	23/09/2017 10:00	0.075	33.225	0.39	26.61644063
23	23/09/2017 12:00	0.239	33.281	0.38	26.57153676
24	23/09/2017 14:00	-0.112	33.219	0.54	26.51737673
25	23/09/2017 16:00	-0.246	33.189	0.76	26.57486252
26	23/09/2017 18:00	0.892	33.48	0.13	26.70500952
27	23/09/2017 20:00	0.216	33.297	0.45	26.58242388
28	23/09/2017 22:00	0.023	33.261	0.65	26.5669948
29	24/09/2017 00:00	0.132	33.267	0.46	26.58241059
30	24/09/2017 02:00	0.337	33.386	0.5	26.58599388
31	24/09/2017 04:00	-0.186	33.191	0.56	26.60780994
32	24/09/2017 06:00	0.237	33.32	0.63	26.6841907
33	24/09/2017 08:00	0.277	33.343	0.77	26.6145558
34	24/09/2017 10:00	0.064	33.273	0.63	26.52494675
35	24/09/2017 12:00	-0.388	33.211	0.64	26.50224889
36	24/09/2017 14:00	0.059	33.266	0.67	26.62107629
37	24/09/2017 16:00	-0.147	33.257	0.93	26.54707772
38	24/09/2017 18:00	-0.099	33.248	0.5	26.73197244
39	24/09/2017 20:00	0.491	33.456	0.79	26.63188882
40	24/09/2017 22:00	0.31	33.347	0.72	26.60497036
41	25/09/2017 00:00	-0.36	33.127	0.6	26.48152551
42	25/09/2017 02:00	-0.173	33.171	0.4	26.60413345
43	25/09/2017 04:00	0.064	33.305	0.56	26.65279887
44	25/09/2017 06:00	0.69	33.457	0.74	26.73102774
45	25/09/2017 08:00	0.192	33.456	1.18	26.6511114
46	25/09/2017 10:00	0.01	33.244	0.42	26.54008267
47	25/09/2017 12:00	-0.208	33.174	0.45	26.51573291
48	25/09/2017 14:00	-0.15	33.187	0.39	26.57596534
49	25/09/2017 16:00	-0.017	33.271	0.68	26.63150433
50	25/09/2017 18:00	0.67	33.446	0.55	26.69197602
51	25/09/2017 20:00	0.771	33.499	0.75	26.66805332
52	25/09/2017 22:00	0.406	33.36	0.4	26.60309914
53	26/09/2017 00:00	-0.157	33.197	0.56	26.53103839
54	26/09/2017 02:00	-0.258	33.163	0.52	26.56870815
55	26/09/2017 04:00	-0.211	33.182	0.47	26.5533593
56	26/09/2017 06:00	0.253	33.355	0.67	26.6435207
57	26/09/2017 08:00	0.707	33.471	0.69	26.65179374
58	26/09/2017 10:00	0.479	33.382	0.1	26.57699174
59	26/09/2017 12:00	-0.013	33.225	0.41	26.52990778
60	26/09/2017 14:00	-0.15	33.159	0.42	26.48904593
61	26/09/2017 16:00	-0.322	33.101	0.49	26.49199408
62	26/09/2017 18:00	-0.269	33.389	1.47	26.6534858
63	26/09/2017 20:00	-0.156	33.234	0.38	26.58794459
64	26/09/2017 22:00	0.289	33.313	0.45	26.58031479
65	27/09/2017 00:00	-0.093	33.19	0.37	26.51360771
66	27/09/2017 02:00	-0.279	33.129	0.4	26.46040399
67	27/09/2017 04:00	-0.376	33.079	0.44	26.49068697
68	27/09/2017 06:00	-0.437	33.155	0.67	26.60528135
69	27/09/2017 08:00	-0.352	33.206	0.63	26.52279396
70	27/09/2017 10:00	-0.084	33.212	0.44	26.53436991
71	27/09/2017 12:00	-0.067	33.201	0.47	26.52051984
72	27/09/2017 14:00	-0.215	33.142	0.4	26.46731126
73	27/09/2017 16:00	-0.413	33.065	0.4	26.46093581
74	27/09/2017 18:00	-0.418	33.074	0.4	26.55516813
75	27/09/2017 20:00	-0.314	33.08	0.45	26.58040428
76	27/09/2017 22:00	-0.231	33.188	0.55	26.52013448
77	28/09/2017 00:00	-0.335	33.123	0.45	26.49881008
78	28/09/2017 02:00	-0.352	33.088	0.36	26.46640517
79	28/09/2017 04:00	-0.327	33.095	0.36	26.51475133
80	28/09/2017 06:00	0.202	33.339	0.58	26.66892749
81	28/09/2017 08:00	0.323	33.398	0.74	26.64599494
82	28/09/2017 10:00	0.059	33.299	0.53	26.57316707
83	28/09/2017 12:00	0.003	33.244	0.57	26.51959807
84	28/09/2017 14:00	-0.306	33.109	0.39	26.4821109
85	28/09/2017 16:00	-0.222	33.179	0.36	26.66699347
86	28/09/2017 18:00	0.494	33.517	1.09	26.77214722
87	28/09/2017 20:00	0.326	33.662	1.68	26.76681874
88	28/09/2017 22:00	0.296	33.555	1.64	26.67650536
89	29/09/2017 00:00	0.027	33.248	0.57	26.57541928
90	29/09/2017 02:00	-0.044	33.255	0.66	26.67857164
91	29/09/2017 04:00	0.46	33.454	1.13	26.72766975
92	29/09/2017 06:00	0.197	33.522	1.58	26.76391943
93	29/09/2017 08:00	1.03	33.536	0.87	26.74384886
94	29/09/2017 10:00	0.622	33.345	0.46	26.6790746
95	29/09/2017 12:00	0.189	33.378	1.03	26.6657512
96	29/09/2017 14:00	0.428	33.42	1.02	26.70099609
97	29/09/2017 16:00	0.47	33.482	1.13	26.74995824
98	29/09/2017 18:00	0.809	33.478	0.89	26.73837311
99	29/09/2017 20:00	0.835	33.48	0.45	26.71188723
100	29/09/2017 22:00	0.685	33.359	0.59	26.61903261
101	30/09/2017 00:00	0.578	33.475	1.07	26.66470497
102	30/09/2017 02:00	0.125	33.322	1	26.67369087
103	30/09/2017 04:00	0.259	33.437	1.26	26.67427953
104	30/09/2017 06:00	-0.023	33.39	0.42	26.56809189
105	30/09/2017 08:00	-0.314	33.174	0.51	26.56180876
106	30/09/2017 10:00	-0.645	33.382	1.33	26.74470989
107	30/09/2017 12:00	1.15	33.584	0.43	26.70483655
108	30/09/2017 14:00	0.012	33.27	0.53	26.58234354
109	30/09/2017 16:00	-0.092	33.195	0.13	26.52554243
110	30/09/2017 18:00	-0.24	33.187	0.49	26.70940115
111	30/09/2017 20:00	0.9	33.69	0.66	26.90225226
112	30/09/2017 22:00	-0.309	33.658	2.66	26.95912731
113	01/10/2017 00:00	0.429	33.944	1.45	26.81415164
114	01/10/2017 02:00	-0.753	33.367	1.35	26.70476184
115	01/10/2017 04:00	0.222	33.486	0.65	26.85822158
116	01/10/2017 06:00	1.71	33.871	0.55	26.97306177
117	01/10/2017 08:00	-0.831	33.604	2.58	26.95540666
118	01/10/2017 10:00	-0.853	33.753	2.9	27.03607848
119	01/10/2017 12:00	-0.483	33.929	2.92	26.96978655
120	01/10/2017 14:00	1.09	33.781	1.04	26.8280355
121	01/10/2017 16:00	0.687	33.639	0.59	26.95179408
122	01/10/2017 18:00	0.563	33.887	2.44	27.02254233
123	01/10/2017 20:00	0.999	33.676	1.03	26.88679025
124	01/10/2017 22:00	-0.023	33.629	1.84	26.91747689
125	02/10/2017 00:00	0.32	33.857	2.64	26.89098879
126	02/10/2017 02:00	0.103	33.637	2.4	26.85741149
127	02/10/2017 04:00	0.261	33.436	0.8	26.86578523
128	02/10/2017 06:00	1.053	34.007	1.03	26.938116
129	02/10/2017 08:00	0.212	33.512	1.14	26.74017129
130	02/10/2017 10:00	0.473	33.578	0.67	26.82478379
131	02/10/2017 12:00	-0.151	33.52	1.62	26.77478127
132	02/10/2017 14:00	0.247	33.397	0.58	26.6965132
133	02/10/2017 16:00	0.223	33.351	0.91	26.60528556
134	02/10/2017 18:00	-0.031	33.258	0.47	26.58119821
135	02/10/2017 20:00	-0.088	33.257	0.34	26.59022349
136	02/10/2017 22:00	0.342	33.501	1.04	26.69749831
137	03/10/2017 00:00	0.127	33.365	0.75	26.70910472
138	03/10/2017 02:00	0.497	33.455	0.39	26.61343524
139	03/10/2017 04:00	0.326	33.384	0.67	26.57756383
140	03/10/2017 06:00	-0.081	33.232	0.44	26.57498885
141	03/10/2017 08:00	-0.093	33.198	0.48	26.61758705
142	03/10/2017 10:00	0.074	33.333	0.55	26.6207631
143	03/10/2017 12:00	0.029	33.25	0.6	26.61062506
144	03/10/2017 14:00	0.383	33.418	0.84	26.66365055
145	03/10/2017 16:00	0.362	33.41	0.87	26.61889172
146	03/10/2017 18:00	-0.099	33.188	0.53	26.58989343
147	03/10/2017 20:00	-0.022	33.263	0.59	26.6138344
148	03/10/2017 22:00	-0.051	33.244	0.55	26.63720508
149	04/10/2017 00:00	0.151	33.294	0.55	26.67887896
150	04/10/2017 02:00	0.408	33.427	0.8	26.76511728
151	04/10/2017 04:00	0.273	33.426	0.71	26.64677726
152	04/10/2017 06:00	-0.059	33.216	0.58	26.56261458
153	04/10/2017 08:00	-0.007	33.223	0.6	26.60394658
154	04/10/2017 10:00	0.214	33.366	0.23	26.63515733
155	04/10/2017 12:00	0.129	33.324	0.77	26.71345122
156	04/10/2017 14:00	0.457	33.57	1.39	26.69674063
157	04/10/2017 16:00	-0.004	33.244	0.57	26.59895008
158	04/10/2017 18:00	0.178	33.303	0.69	26.60033718
159	04/10/2017 20:00	0.064	33.26	0.64	26.59766004
160	04/10/2017 22:00	0.038	33.235	0.57	26.57013378
161	05/10/2017 00:00	0.097	33.284	0.65	26.60798276
162	05/10/2017 02:00	0.163	33.289	0.55	26.6084183
163	05/10/2017 04:00	0.051	33.296	0.62	26.60419443
164	05/10/2017 06:00	0.278	33.316	0.7	26.5980701
165	05/10/2017 08:00	0.264	33.299	0.68	26.580534
166	05/10/2017 10:00	-0.019	33.262	0.64	26.6595075
167	05/10/2017 12:00	-0.109	33.237	0.64	26.69720316
168	05/10/2017 14:00	0.51	33.625	1.34	26.6836526
169	05/10/2017 16:00	0.013	33.27	0.52	26.5965768
170	05/10/2017 18:00	0.237	33.295	0.53	26.58913712
171	05/10/2017 20:00	-0.062	33.274	0.75	26.59443046
172	05/10/2017 22:00	-0.008	33.283	0.7	26.6021882
173	06/10/2017 00:00	0.061	33.305	0.58	26.66594293
174	06/10/2017 02:00	0.344	33.456	0.93	26.63416834
175	06/10/2017 04:00	-0.129	33.236	0.65	26.58530541
176	06/10/2017 06:00	-0.066	33.275	0.67	26.57388234
177	06/10/2017 08:00	-0.118	33.242	0.5	26.56374914
178	06/10/2017 10:00	0.019	33.276	0.7	26.60786541
179	06/10/2017 12:00	0.053	33.405	0.68	26.66932138
180	06/10/2017 14:00	-0.011	33.317	0.66	26.69254984
181	06/10/2017 16:00	0.227	33.388	0.07	26.63969629
182	06/10/2017 18:00	0.113	33.314	0.63	26.61043409
183	06/10/2017 20:00	-0.127	33.248	0.67	26.55957605
184	06/10/2017 22:00	-0.166	33.344	0.64	26.60536357
185	07/10/2017 00:00	-0.027	33.263	0.46	26.59647597
186	07/10/2017 02:00	-0.11	33.284	0.56	26.60021317
187	07/10/2017 04:00	-0.335	33.238	0.55	26.61859209
188	07/10/2017 06:00	0.158	33.41	0.72	26.60145661
189	07/10/2017 08:00	0.008	33.285	0.54	26.56642675
190	07/10/2017 10:00	-0.354	33.213	0.64	26.56952312
191	07/10/2017 12:00	-0.318	33.248	0.65	26.61303737
192	07/10/2017 14:00	-0.235	33.238	0.63	26.60001464
193	07/10/2017 16:00	-0.325	33.229	0.5	26.66814799
194	07/10/2017 18:00	0.435	33.451	0.7	26.61884396
195	07/10/2017 20:00	-0.383	33.227	0.63	26.5616386
196	07/10/2017 22:00	-0.341	33.179	0.69	26.57109609
197	08/10/2017 00:00	-0.324	33.243	0.69	26.59788236
198	08/10/2017 02:00	-0.36	33.259	0.72	26.57549881
199	08/10/2017 04:00	-0.476	33.184	0.63	26.58237746
200	08/10/2017 06:00	-0.065	33.13	0.4	26.59112
201	08/10/2017 08:00	-0.368	33.229	0.74	26.56766685
202	08/10/2017 10:00	-0.379	33.239	0.58	26.58481895
203	08/10/2017 12:00	-0.402	33.302	0.7	26.59102607
204	08/10/2017 14:00	-0.511	33.212	0.69	26.54347333
205	08/10/2017 16:00	-0.302	33.248	0.77	26.69889644
206	08/10/2017 18:00	-0.062	33.593	1.79	26.74046501
207	08/10/2017 20:00	-0.409	33.257	0.68	26.56844614
208	08/10/2017 22:00	-0.215	33.056	0.57	26.61737694
209	09/10/2017 00:00	-0.488	33.29	0.74	26.56975703
210	09/10/2017 02:00	-0.603	33.224	0.53	26.56353028
211	09/10/2017 04:00	-0.28	33.251	0.61	26.56546572
212	09/10/2017 06:00	1.048	33.69	0.79	26.78671471
213	09/10/2017 08:00	-0.031	33.318	0.39	26.61514432
214	09/10/2017 10:00	0.536	33.527	1	26.59402941
215	09/10/2017 12:00	-0.639	33.109	0.57	26.41400889
216	09/10/2017 14:00	-0.636	33.156	0.84	26.71043756
217	09/10/2017 16:00	0.964	33.212	0.25	26.827139
218	09/10/2017 18:00	0.374	33.373	0.66	26.78785584
219	09/10/2017 20:00	-0.036	33.385	0.74	26.68759925
220	09/10/2017 22:00	-0.35	33.216	0.51	26.50458512
221	10/10/2017 00:00	-0.999	32.966	0.2	26.46593048
222	10/10/2017 02:00	-0.828	33.047	0.41	26.64320495
223	10/10/2017 04:00	-0.002	33.434	0.84	26.80622127
224	10/10/2017 06:00	0.752	33.594	0.76	26.85038261
225	10/10/2017 08:00	0.949	33.705	0.5	26.73324757
226	10/10/2017 10:00	-0.81	33.13	0.33	26.46241214
227	10/10/2017 12:00	-0.988	32.973	0.37	26.41594218
228	10/10/2017 14:00	-0.769	33.168	0.62	26.59513736
229	10/10/2017 16:00	-0.156	33.429	0.83	26.75483506
230	10/10/2017 18:00	0.776	33.592	0.11	26.81384915
231	10/10/2017 20:00	0.238	33.335	0.49	26.64912799
232	10/10/2017 22:00	-0.334	33.135	-0.14	26.50362025
233	11/10/2017 00:00	-0.613	33.216	0.52	26.44115806
234	11/10/2017 02:00	-1.084	32.971	0.38	26.52306039
235	11/10/2017 04:00	0.342	33.558	0.36	26.69064737
236	11/10/2017 06:00	-0.486	33.479	0.37	26.73666869
237	11/10/2017 08:00	0.362	33.707	0.69	26.72459993
238	11/10/2017 10:00	-0.845	33.06	0.48	26.42580233
239	11/10/2017 12:00	-1.06	32.974	0.37	26.45179663
240	11/10/2017 14:00	-0.887	33.009	0.41	26.53353482
241	11/10/2017 16:00	-1.049	32.97	0.43	26.69379485
242	11/10/2017 18:00	0.586	33.636	1.11	26.75641594
243	11/10/2017 20:00	-0.086	33.31	0.5	26.60157134
244	11/10/2017 22:00	-0.733	33.097	0.45	26.47034278
245	12/10/2017 00:00	-0.688	33.114	0.39	26.53429974
246	12/10/2017 02:00	-0.836	33.065	0.38	26.55809154
247	12/10/2017 04:00	-0.408	33.514	1.84	26.63313405
248	12/10/2017 06:00	-0.36	33.171	0.27	26.59222771
249	12/10/2017 08:00	0.156	33.426	-1.15	26.66665341
250	12/10/2017 10:00	-0.46	33.206	0.65	26.58428134
251	12/10/2017 12:00	-0.465	33.274	0.59	26.4662036
252	12/10/2017 14:00	-0.808	33.069	0.32	26.46518582
253	12/10/2017 16:00	-0.68	33.102	0.49	26.4911697
254	12/10/2017 18:00	-0.667	33.396	0.36	26.59123992
255	12/10/2017 20:00	-0.986	33.16	0.26	26.55859717
256	12/10/2017 22:00	-0.421	33.311	0.96	26.44312808
257	13/10/2017 00:00	-0.835	33.063	-0.07	26.46576365
258	13/10/2017 02:00	-1.095	32.962	0.38	26.5067111
259	13/10/2017 04:00	-0.504	33.317	0.87	26.58450817
260	13/10/2017 06:00	-0.653	33.081	0.3	26.58352961
261	13/10/2017 08:00	-0.895	33.07	0.59	26.46064596
262	13/10/2017 10:00	-0.701	32.853	0.47	26.46421108
263	13/10/2017 12:00	-0.942	33.038	0.57	26.44680363
264	13/10/2017 14:00	-0.934	33.058	0.57	26.46215827
265	13/10/2017 16:00	-0.865	33.066	0.59	26.55096305
266	13/10/2017 18:00	-0.275	33.344	0.96	26.56258459
267	13/10/2017 20:00	-0.455	33.141	0.37	26.50342242
268	13/10/2017 22:00	-0.938	33.056	0.62	26.44471935
269	14/10/2017 00:00	-0.939	33.058	0.7	26.45436196
270	14/10/2017 02:00	-0.524	33.256	0.26	26.45815689
271	14/10/2017 04:00	-1.008	33.023	0.59	26.58396801
272	14/10/2017 06:00	-0.716	33.261	0.04	26.59483463
273	14/10/2017 08:00	-0.163	32.966	0.2	26.504776
274	14/10/2017 10:00	-0.888	33.021	0.68	26.45736008
275	14/10/2017 12:00	-0.945	33.061	0.63	26.44972023
276	14/10/2017 14:00	-0.955	33.035	0.74	26.44655328
277	14/10/2017 16:00	-0.902	33.05	0.61	26.546465
278	14/10/2017 18:00	-0.922	32.984	0.65	26.47299087
279	14/10/2017 20:00	-0.161	33.463	-0.37	26.4661534
280	14/10/2017 22:00	-0.904	33.111	0.89	26.50103923
281	15/10/2017 00:00	-0.848	33.113	0.89	26.48598584
282	15/10/2017 02:00	-0.907	33.084	0.82	26.45906727
283	15/10/2017 04:00	-0.927	33.072	0.81	26.46000157
284	15/10/2017 06:00	-0.899	33.132	0.97	26.51152334
285	15/10/2017 08:00	-0.708	33.171	0.92	26.53777836
286	15/10/2017 10:00	-0.733	33.193	1.09	26.60347498
287	15/10/2017 12:00	-0.727	33.177	1.05	26.54605705
288	15/10/2017 14:00	-0.776	33.146	1	26.51621909
289	15/10/2017 16:00	-0.781	33.145	0.91	26.5198461
290	15/10/2017 18:00	-0.78	33.158	1.06	26.54462078
291	15/10/2017 20:00	-0.709	33.229	1.1	26.57438038
292	15/10/2017 22:00	-0.541	33.43	1.11	26.72068308
293	16/10/2017 00:00	0.861	33.631	-1.09	26.6864539
294	16/10/2017 02:00	-0.532	33.279	1.21	26.58641672
295	16/10/2017 04:00	-0.601	33.261	1.27	26.59762283
296	16/10/2017 06:00	-0.614	33.25	1.29	26.59298042
297	16/10/2017 08:00	-0.604	33.245	1.25	26.65608726
298	16/10/2017 10:00	-0.475	33.247	1.34	26.60232893
299	16/10/2017 12:00	-0.533	33.266	1.36	26.62499152
300	16/10/2017 14:00	-0.472	33.266	1.36	26.61444585
301	16/10/2017 16:00	-0.509	33.258	1.19	26.60561243
302	16/10/2017 18:00	-0.515	33.27	1.2	26.60697437
303	16/10/2017 20:00	-0.577	33.24	1.36	26.59190999
304	16/10/2017 22:00	-0.542	33.265	1.46	26.62007523
305	17/10/2017 00:00	-0.52	33.282	1.52	26.62432629
306	17/10/2017 02:00	-0.498	33.298	1.49	26.61547853
307	17/10/2017 04:00	-0.506	33.261	1.36	26.59810368
308	17/10/2017 06:00	-0.543	33.282	1.48	26.6229542
309	17/10/2017 08:00	-0.541	33.282	1.44	26.6199686
310	17/10/2017 10:00	-0.533	33.288	1.61	26.63886945
311	17/10/2017 12:00	-0.457	33.314	1.67	26.77242238
312	17/10/2017 14:00	-0.253	33.389	1.29	26.72415524
313	17/10/2017 16:00	-0.467	33.308	1.68	26.64424156
314	17/10/2017 18:00	-0.446	33.321	1.63	26.64415825
315	17/10/2017 20:00	-0.456	33.32	1.66	26.65198584
316	17/10/2017 22:00	-0.492	33.325	1.75	26.65809432
317	18/10/2017 00:00	-0.488	33.339	1.78	26.65866569
318	18/10/2017 02:00	-0.503	33.353	1.67	26.71456788
319	18/10/2017 04:00	-0.551	33.321	1.71	26.65386542
320	18/10/2017 06:00	-0.563	33.32	1.73	26.65393092
321	18/10/2017 08:00	-0.512	33.334	1.75	26.6676029
322	18/10/2017 10:00	-0.494	33.345	1.81	26.66565768
323	18/10/2017 12:00	-0.521	33.324	1.69	26.69057268
324	18/10/2017 14:00	0.448	33.557	0.28	26.92378428
325	18/10/2017 16:00	-0.123	33.365	1.08	26.65694315
326	18/10/2017 18:00	-0.562	33.33	1.78	26.65803225
327	18/10/2017 20:00	-0.565	33.325	1.92	26.65981623
328	18/10/2017 22:00	-0.547	33.328	1.8	26.74778018
329	19/10/2017 00:00	-0.595	33.293	1.69	26.71398241
330	19/10/2017 02:00	-0.607	33.296	1.66	26.63214964
331	19/10/2017 04:00	-0.586	33.298	1.77	26.63754593
332	19/10/2017 06:00	-0.582	33.285	1.75	26.65407882
333	19/10/2017 08:00	-0.606	33.344	1.81	26.65480185
334	19/10/2017 10:00	-0.729	33.305	1.66	26.72326982
335	19/10/2017 12:00	-0.219	33.426	1.9	26.70620675
336	19/10/2017 14:00	-0.506	33.592	1.74	26.73649976
337	19/10/2017 16:00	-0.627	33.357	1.8	26.65547632
338	19/10/2017 18:00	-0.67	33.295	1.64	26.64099296
339	19/10/2017 20:00	-0.654	33.309	1.64	26.6650517
340	19/10/2017 22:00	-0.661	33.347	1.75	26.7313014
341	20/10/2017 00:00	-0.29	33.606	2.35	26.91443347
342	20/10/2017 02:00	-0.424	33.625	2.87	26.89312976
343	20/10/2017 04:00	-0.032	33.799	2.44	26.87381988
344	20/10/2017 06:00	-0.649	33.364	1.78	26.67723945
345	20/10/2017 08:00	-0.74	33.316	1.65	26.72416136
346	20/10/2017 10:00	-0.245	33.58	2.49	26.81559405
347	20/10/2017 12:00	-0.468	33.482	1.83	26.81497295
348	20/10/2017 14:00	-0.068	33.444	2.01	26.98719617
349	20/10/2017 16:00	1.429	33.848	0.9	27.065455
350	20/10/2017 18:00	1.737	33.929	2.32	26.86338112
351	20/10/2017 20:00	-0.332	33.589	2.29	26.74752717
352	20/10/2017 22:00	-0.675	33.433	2.01	26.78121534
353	21/10/2017 00:00	-0.335	33.524	2.07	26.89662592
354	21/10/2017 02:00	0.749	33.754	1.91	26.96020342
355	21/10/2017 04:00	1.56	33.897	2.34	27.01590923
356	21/10/2017 06:00	1.543	33.95	2.23	26.9977301
357	21/10/2017 08:00	1.253	33.409	1.59	26.96069844
358	21/10/2017 10:00	1.245	33.576	2.45	26.88238794
359	21/10/2017 12:00	1.063	33.968	2.38	26.93815567
360	21/10/2017 14:00	1.125	33.786	1.78	26.96199613
361	21/10/2017 16:00	0.384	33.607	1.95	26.97119729
362	21/10/2017 18:00	1.484	33.809	2.18	26.98481579
363	21/10/2017 20:00	1.456	33.918	2.43	26.91366237
364	21/10/2017 22:00	0.289	33.94	2.32	26.87681169
365	22/10/2017 00:00	1.555	33.961	2.44	26.82793318
366	22/10/2017 02:00	0.506	34.116	1.53	27.02743529
367	22/10/2017 04:00	1.883	34.035	2.79	27.00352742
368	22/10/2017 06:00	0.911	33.563	1.61	27.03104497
369	22/10/2017 08:00	0.934	33.331	1.06	26.87399201
370	22/10/2017 10:00	-0.034	33.611	2.15	26.86555496
371	22/10/2017 12:00	-0.261	33.559	2.03	26.88516629
372	22/10/2017 14:00	-0.159	33.368	2	26.88940031
373	22/10/2017 16:00	1.614	34.249	2.68	27.12058498
374	22/10/2017 18:00	1.95	34.124	3.5	27.05586911
375	22/10/2017 20:00	1.596	33.994	2.26	26.89958507
376	22/10/2017 22:00	-0.345	33.556	2.11	26.92243766
377	23/10/2017 00:00	0.233	33.597	2	26.83699932
378	23/10/2017 02:00	-0.012	33.766	2.22	26.94028233
379	23/10/2017 04:00	1.321	33.858	1.42	26.92839322
380	23/10/2017 06:00	-0.047	33.699	2.42	27.0794173
381	23/10/2017 08:00	0.783	33.925	2.2	26.96519459
382	23/10/2017 10:00	0.928	33.923	1.16	26.88339103
383	23/10/2017 12:00	-0.201	33.59	2.22	26.8623265
384	23/10/2017 14:00	0.664	33.592	2.1	27.00955247
385	23/10/2017 16:00	1.468	33.867	2.14	27.00173893
386	23/10/2017 18:00	1.478	34	2.97	27.01584839
387	23/10/2017 20:00	0.325	33.673	2.58	26.98254836
388	23/10/2017 22:00	0.701	33.82	2.62	26.96070769
389	24/10/2017 00:00	0.045	33.695	2.46	26.91296837
390	24/10/2017 02:00	-0.177	33.617	2.2	26.96184596
391	24/10/2017 04:00	1.021	34.059	2.58	26.99838686
392	24/10/2017 06:00	0.252	33.745	2.47	26.97691817
393	24/10/2017 08:00	0.553	33.837	2.76	27.03358041
394	24/10/2017 10:00	0.642	33.882	2.89	27.03213569
395	24/10/2017 12:00	0.256	33.73	2.6	26.90931177
396	24/10/2017 14:00	-0.447	33.595	2.36	27.04342434
397	24/10/2017 16:00	1.556	34.197	3.54	27.16333698
398	24/10/2017 18:00	0.881	33.942	3.04	27.05240602
399	24/10/2017 20:00	0.616	33.888	2.89	27.05032905
400	24/10/2017 22:00	0.242	33.822	2.74	27.01353058
401	25/10/2017 00:00	-0.089	33.754	2.37	26.93860688
402	25/10/2017 02:00	-0.668	33.621	2.31	27.00767965
403	25/10/2017 04:00	1.055	33.969	2.36	27.02630652
404	25/10/2017 06:00	0.13	33.912	2.99	27.07196579
405	25/10/2017 08:00	0.899	33.939	2.88	27.05873687
406	25/10/2017 10:00	0.719	33.949	3.08	27.06236981
407	25/10/2017 12:00	-0.019	33.734	2.5	26.94876173
408	25/10/2017 14:00	-0.243	33.724	2.79	27.01168269
409	25/10/2017 16:00	-0.145	33.751	2.5	27.09050715
410	25/10/2017 18:00	1.122	34.022	3.19	27.12089098
411	25/10/2017 20:00	0.402	33.806	2.45	27.05878059
412	25/10/2017 22:00	0.725	33.941	3.15	27.05796945
413	26/10/2017 00:00	-0.116	33.766	2.55	27.0419238
414	26/10/2017 02:00	-0.267	33.73	2.73	26.93557329
415	26/10/2017 04:00	-0.197	33.744	2.9	27.0204084
416	26/10/2017 06:00	-0.278	33.69	2.68	27.10245798
417	26/10/2017 08:00	0.753	34.068	2.69	27.09613241
418	26/10/2017 10:00	0.988	34.033	3.54	27.0563226
419	26/10/2017 12:00	0.187	33.827	2.37	26.97299839
420	26/10/2017 14:00	-0.699	33.647	2.47	26.93208218
421	26/10/2017 16:00	-0.563	33.699	2.39	26.94353316
422	26/10/2017 18:00	-0.51	33.724	2.79	27.01171165
423	26/10/2017 20:00	-0.537	33.739	2.77	26.97789975
424	26/10/2017 22:00	-0.521	33.73	2.69	26.99836385
425	27/10/2017 00:00	-0.28	33.84	2.56	27.07453944
426	27/10/2017 02:00	0.344	33.735	1.93	26.99470531
427	27/10/2017 04:00	-0.606	33.693	2.75	26.99235467
428	27/10/2017 06:00	0.71	33.916	2.38	27.06320742
429	27/10/2017 08:00	0.982	33.988	2.78	27.11148965
430	27/10/2017 10:00	0.088	33.876	2.09	27.0516092
431	27/10/2017 12:00	0.243	33.887	2.85	27.02139915
432	27/10/2017 14:00	-0.356	33.735	2.69	26.97318343
433	27/10/2017 16:00	-0.627	33.716	2.83	27.00751906
434	27/10/2017 18:00	-0.542	33.755	3.01	27.01793719
435	27/10/2017 20:00	-0.174	33.961	2.51	27.0124249
436	27/10/2017 22:00	-0.391	33.764	2.85	27.00667613
437	28/10/2017 00:00	-0.242	33.764	2.84	27.00193574
438	28/10/2017 02:00	-0.117	33.808	2.91	26.81530925
439	28/10/2017 04:00	-0.098	33.321	3.56	26.61898173
440	28/10/2017 06:00	-0.107	33.287	3.6	26.60021596
441	28/10/2017 08:00	-0.239	33.251	3.66	26.59619809
442	28/10/2017 10:00	-0.474	33.243	3.41	26.58910687
443	28/10/2017 12:00	-0.567	33.2	3.59	26.55549388
444	28/10/2017 14:00	-0.686	33.138	3.48	26.48472734
445	28/10/2017 16:00	-0.705	33.046	3.62	26.22402627
446	28/10/2017 18:00	-0.771	32.466	4.06	26.11918592
447	28/10/2017 20:00	-0.768	33.228	3.34	26.5685427
448	28/10/2017 22:00	-0.885	33.122	3.26	26.81494254
449	29/10/2017 00:00	-0.967	33.596	2.69	26.88642758
450	29/10/2017 02:00	-1.001	33.594	2.72	26.88591581
451	29/10/2017 04:00	-1.033	33.584	2.74	26.87549009
452	29/10/2017 06:00	-1.057	33.57	2.75	26.87300934
453	29/10/2017 08:00	-1.063	33.578	2.76	26.8905861
454	29/10/2017 10:00	-1.024	33.612	2.88	26.89696943
455	29/10/2017 12:00	-0.993	33.595	2.86	26.8855507
456	29/10/2017 14:00	-1.043	33.586	2.86	26.89113209
457	29/10/2017 16:00	-1.086	33.602	2.91	26.90017035
458	29/10/2017 18:00	-1.081	33.606	2.91	26.90092356
459	29/10/2017 20:00	-1.087	33.603	2.95	26.8964449
460	29/10/2017 22:00	-1.062	33.596	2.92	26.88926674
461	30/10/2017 00:00	-1.004	33.585	2.83	26.87833535
462	30/10/2017 02:00	-0.96	33.585	2.79	26.87349638
463	30/10/2017 04:00	-1.004	33.572	2.8	26.87177435
464	30/10/2017 06:00	-1.091	33.57	2.81	26.87612979
465	30/10/2017 08:00	-1.143	33.579	2.87	26.88211969
466	30/10/2017 10:00	-0.972	33.576	2.81	26.86000223
467	30/10/2017 12:00	-0.989	33.537	2.63	26.83294702
468	30/10/2017 14:00	-1.073	33.513	2.59	26.81443014
469	30/10/2017 16:00	-1.184	33.478	2.5	26.80437046
470	30/10/2017 18:00	-1.183	33.478	2.51	26.80765194
471	30/10/2017 20:00	-1.162	33.487	2.54	26.80789353
472	30/10/2017 22:00	-1.168	33.483	2.57	26.80295442
473	31/10/2017 00:00	-1.18	33.478	2.53	26.7977804
474	31/10/2017 02:00	-1.216	33.467	2.51	26.78840683
475	31/10/2017 04:00	-1.251	33.452	2.4	26.77962943
476	31/10/2017 06:00	-1.274	33.443	2.38	26.77675178
477	31/10/2017 08:00	-1.254	33.451	2.39	26.78880727
478	31/10/2017 10:00	-1.198	33.472	2.48	26.79489302
479	31/10/2017 12:00	-1.227	33.463	2.46	26.78556739
480	31/10/2017 14:00	-1.26	33.448	2.42	26.77718781
481	31/10/2017 16:00	-1.222	33.445	2.4	26.77245382
482	31/10/2017 18:00	-1.263	33.435	2.38	26.76957999
483	31/10/2017 20:00	-1.272	33.446	2.44	26.78681205
484	31/10/2017 22:00	-1.221	33.464	2.47	26.78939407
485	01/11/2017 00:00	-1.245	33.457	2.44	26.78122685
486	01/11/2017 02:00	-1.24	33.446	2.4	26.7751892
487	01/11/2017 04:00	-1.239	33.44	2.39	26.7691611
488	01/11/2017 06:00	-1.318	33.427	2.31	26.76858423
489	01/11/2017 08:00	-1.268	33.449	2.4	26.78753738
490	01/11/2017 10:00	-1.221	33.463	2.49	26.79674146
491	01/11/2017 12:00	-1.209	33.472	2.5	26.79103449
492	01/11/2017 14:00	-1.273	33.45	2.45	26.77333762
493	01/11/2017 16:00	-1.27	33.435	2.33	26.76810786
494	01/11/2017 18:00	-1.183	33.441	2.34	26.76879253
495	01/11/2017 20:00	-1.306	33.437	2.37	26.7839415
496	01/11/2017 22:00	-1.216	33.474	2.51	26.82868777
497	02/11/2017 00:00	-1.129	33.535	2.75	26.83583341
498	02/11/2017 02:00	-1.218	33.5	2.6	26.79209496
499	02/11/2017 04:00	-1.294	33.44	2.43	26.7729721
500	02/11/2017 06:00	-1.172	33.445	2.4	26.79497111
501	02/11/2017 08:00	-1.248	33.492	2.63	26.83386497
502	02/11/2017 10:00	-1.309	33.524	2.73	26.84386295
503	02/11/2017 12:00	-1.231	33.553	2.81	26.86493553
504	02/11/2017 14:00	-1.147	33.544	2.75	26.84790924
505	02/11/2017 16:00	-1.264	33.505	2.67	26.83566832
506	02/11/2017 18:00	-1.129	33.544	2.79	26.82983255
507	02/11/2017 20:00	-1.377	33.486	2.61	26.81475711
508	02/11/2017 22:00	-1.344	33.494	2.58	26.82100543
509	03/11/2017 00:00	-1.314	33.492	2.6	26.84292629
510	03/11/2017 02:00	-1.088	33.577	2.92	26.87112828
511	03/11/2017 04:00	-1.314	33.506	2.72	26.83373643
512	03/11/2017 06:00	-1.378	33.479	2.55	26.81284547
513	03/11/2017 08:00	-1.429	33.459	2.45	26.79835175
514	03/11/2017 10:00	-1.338	33.5	2.65	26.82366821
515	03/11/2017 12:00	-1.361	33.495	2.64	26.83188885
516	03/11/2017 14:00	-1.392	33.514	2.78	26.84585419
517	03/11/2017 16:00	-1.281	33.503	2.64	26.80668073
518	03/11/2017 18:00	-1.454	33.447	2.59	26.78969956
519	03/11/2017 20:00	-1.561	33.428	2.5	26.76760067
520	03/11/2017 22:00	-1.588	33.418	2.51	26.78768522
521	04/11/2017 00:00	-1.413	33.476	2.51	26.81002795
522	04/11/2017 02:00	-1.442	33.48	2.63	26.82530377
523	04/11/2017 04:00	-1.401	33.491	2.62	26.79097354
524	04/11/2017 06:00	-1.325	33.47	2.52	26.77143825
525	04/11/2017 08:00	-1.591	33.422	2.5	26.7801763
526	04/11/2017 10:00	-1.489	33.467	2.72	26.81929858
527	04/11/2017 12:00	-1.438	33.493	2.71	26.82075181
528	04/11/2017 14:00	-1.302	33.506	2.64	26.81112352
529	04/11/2017 16:00	-1.557	33.453	2.57	26.77956548
530	04/11/2017 18:00	-1.444	33.431	2.41	26.77541807
531	04/11/2017 20:00	-1.601	33.446	2.6	26.79266434
532	04/11/2017 22:00	-1.604	33.443	2.6	26.81571551
533	05/11/2017 00:00	-1.466	33.523	2.84	26.84227959
534	05/11/2017 02:00	-1.417	33.501	2.65	26.82218435
535	05/11/2017 04:00	-1.43	33.5	2.66	26.80544154
536	05/11/2017 06:00	-1.637	33.445	2.61	26.79043151
537	05/11/2017 08:00	-1.654	33.417	2.51	26.76945808
538	05/11/2017 10:00	-1.644	33.43	2.59	26.81000933
539	05/11/2017 12:00	-1.371	33.542	2.85	26.85705284
540	05/11/2017 14:00	-1.352	33.529	2.78	26.8307696
541	05/11/2017 16:00	-1.493	33.493	2.71	26.81935403
542	05/11/2017 18:00	-1.501	33.491	2.7	26.79856887
543	05/11/2017 20:00	-1.651	33.408	2.51	26.76522107
544	05/11/2017 22:00	-1.617	33.448	2.68	26.80943434
545	06/11/2017 00:00	-1.422	33.513	2.79	26.84486748
546	06/11/2017 02:00	-1.379	33.53	2.87	26.82784626
547	06/11/2017 04:00	-1.539	33.486	2.76	26.82364769
548	06/11/2017 06:00	-1.47	33.473	2.58	26.77466957
549	06/11/2017 08:00	-1.618	33.413	2.47	26.78188555
550	06/11/2017 10:00	-1.564	33.491	2.87	26.82150409
551	06/11/2017 12:00	-1.541	33.494	2.8	26.83461934
552	06/11/2017 14:00	-1.426	33.524	2.89	26.83390139
553	06/11/2017 16:00	-1.623	33.464	2.79	26.79771197
554	06/11/2017 18:00	-1.646	33.413	2.53	26.7627155
555	06/11/2017 20:00	-1.642	33.416	2.53	26.80533216
556	06/11/2017 22:00	-1.332	33.567	3.05	26.87056858
557	07/11/2017 00:00	-1.531	33.517	2.92	26.83038803
558	07/11/2017 02:00	-1.68	33.484	2.85	26.8127085
559	07/11/2017 04:00	-1.638	33.424	2.55	26.77060046
560	07/11/2017 06:00	-1.642	33.426	2.51	26.7794031
561	07/11/2017 08:00	-1.614	33.457	2.74	26.84261527
562	07/11/2017 10:00	-1.437	33.551	2.95	26.86756318
563	07/11/2017 12:00	-1.35	33.533	2.91	26.83352705
564	07/11/2017 14:00	-1.603	33.509	2.87	26.83545282
565	07/11/2017 16:00	-1.719	33.469	2.82	26.78889952
566	07/11/2017 18:00	-1.564	33.437	2.59	26.80168244
567	07/11/2017 20:00	-1.676	33.476	2.8	26.84389554
568	07/11/2017 22:00	-1.39	33.544	2.9	26.87360386
569	08/11/2017 00:00	-1.332	33.534	2.87	26.8194605
570	08/11/2017 02:00	-1.443	33.485	2.67	26.82508036
571	08/11/2017 04:00	-1.398	33.556	3.01	26.82096039
572	08/11/2017 06:00	-1.478	33.462	2.43	26.7928447
573	08/11/2017 08:00	-1.586	33.453	2.56	26.82910349
574	08/11/2017 10:00	-1.61	33.488	2.69	26.84248425
575	08/11/2017 12:00	-1.558	33.532	2.82	26.82728406
576	08/11/2017 14:00	-1.69	33.513	2.91	26.84096934
577	08/11/2017 16:00	-1.578	33.522	2.81	26.84001343
578	08/11/2017 18:00	-1.472	33.461	2.46	26.81146967
579	08/11/2017 20:00	-1.712	33.45	2.61	26.81339231
580	08/11/2017 22:00	-1.732	33.498	2.86	26.8562985
581	09/11/2017 00:00	-1.671	33.524	2.98	26.85179585
582	09/11/2017 02:00	-1.615	33.514	2.81	26.86150919
583	09/11/2017 04:00	-1.561	33.597	3.22	26.91102529
584	09/11/2017 06:00	-1.556	33.583	3.17	26.85963618
585	09/11/2017 08:00	-1.299	33.544	2.38	26.85354059
586	09/11/2017 10:00	-1.707	33.505	2.84	26.86565383
587	09/11/2017 12:00	-1.427	33.558	2.71	26.85805413
588	09/11/2017 14:00	-1.605	33.558	3	26.90039833
589	09/11/2017 16:00	-1.564	33.608	3.36	26.92934015
590	09/11/2017 18:00	-1.354	33.642	3.23	26.94392849
591	09/11/2017 20:00	-0.096	33.833	2.67	26.93867342
592	09/11/2017 22:00	-1.626	33.56	3.11	26.88214795
593	10/11/2017 00:00	-1.575	33.567	3.1	26.89578122
594	10/11/2017 02:00	-1.552	33.609	3.31	26.95256168
595	10/11/2017 04:00	-1.642	33.689	3.6	26.99356064
596	10/11/2017 06:00	-1.59	33.703	3.7	27.04494344
597	10/11/2017 08:00	-0.272	33.866	3.3	26.98280317
598	10/11/2017 10:00	-1.598	33.622	3.39	26.91984484
599	10/11/2017 12:00	-1.503	33.632	3.45	26.96433722
600	10/11/2017 14:00	-1.725	33.67	3.54	27.01178214
601	10/11/2017 16:00	-1.254	33.79	3.66	27.0468908
602	10/11/2017 18:00	-1.235	33.775	3.68	27.09272069
603	10/11/2017 20:00	0.968	34.168	5.43	27.0727361
604	10/11/2017 22:00	-1.478	33.725	3.52	27.03454741
605	11/11/2017 00:00	-0.25	33.94	2.14	27.06528107
606	11/11/2017 02:00	-1.006	33.803	3.1	27.02685417
607	11/11/2017 04:00	-1.631	33.699	3.69	27.01222727
608	11/11/2017 06:00	-0.677	33.887	3.44	27.14121981
609	11/11/2017 08:00	-0.587	33.888	3.92	27.14691556
610	11/11/2017 10:00	-1.493	33.765	4.03	27.1473384
611	11/11/2017 12:00	-1.069	33.801	3.63	27.05623125
612	11/11/2017 14:00	-1.5	33.744	3.89	26.9931463
613	11/11/2017 16:00	-1.626	33.684	3.57	26.98123515
614	11/11/2017 18:00	-1.466	33.733	3.62	27.14320435
615	11/11/2017 20:00	-1.378	33.765	4.01	27.06079049
616	11/11/2017 22:00	-1.166	33.809	4.02	27.30729761
617	12/11/2017 00:00	0.153	34.018	2.05	27.22872316
618	12/11/2017 02:00	-1.571	33.708	3.89	27.00219084
619	12/11/2017 04:00	-1.279	33.768	3.41	26.99798538
620	12/11/2017 06:00	-1.672	33.659	3.65	26.98918473
621	12/11/2017 08:00	-1.605	33.683	3.76	27.00256324
622	12/11/2017 10:00	-0.644	33.943	3.01	27.30093524
623	12/11/2017 12:00	0.646	34.237	4.54	27.1086798
624	12/11/2017 14:00	-1.568	33.714	4.07	27.13011541
625	12/11/2017 16:00	-1.59	33.694	3.6	26.97013871
626	12/11/2017 18:00	-1.389	33.732	3.41	26.97264072
627	12/11/2017 20:00	-1.622	33.686	3.94	26.9578532
628	12/11/2017 22:00	-1.517	33.719	4.15	27.16378672
629	13/11/2017 00:00	0.388	34.204	3.37	27.09020855
630	13/11/2017 02:00	-1.555	33.702	3.75	27.0075731
631	13/11/2017 04:00	-0.385	33.963	3.51	26.98325537
632	13/11/2017 06:00	-1.706	33.601	3.53	26.919722
633	13/11/2017 08:00	-1.689	33.605	3.54	26.91684394
634	13/11/2017 10:00	-1.676	33.614	3.65	26.94215997
635	13/11/2017 12:00	-1.27	33.728	3.65	27.01905849
636	13/11/2017 14:00	-1.027	33.804	3	26.95604946
637	13/11/2017 16:00	-1.595	33.642	3.69	26.95845577
638	13/11/2017 18:00	-1.679	33.611	3.62	26.92918097
639	13/11/2017 20:00	-1.692	33.605	3.55	26.94026996
640	13/11/2017 22:00	-1.573	33.652	3.86	26.95349345
641	14/11/2017 00:00	-1.549	33.655	3.93	27.00182101
642	14/11/2017 02:00	-0.612	33.931	3.72	26.99162597
643	14/11/2017 04:00	-1.474	33.68	3.9	26.98413964
644	14/11/2017 06:00	-1.566	33.655	4.04	26.96201117
645	14/11/2017 08:00	-1.595	33.651	3.96	26.93957044
646	14/11/2017 10:00	-1.632	33.632	3.58	26.94156119
647	14/11/2017 12:00	-1.14	33.775	3.85	27.04346175
648	14/11/2017 14:00	-0.205	34.017	4.34	27.17790356
649	14/11/2017 16:00	-0.522	33.942	4.46	27.08747858
650	14/11/2017 18:00	-1.005	33.801	3.94	26.98335786
651	14/11/2017 20:00	-1.662	33.653	4.03	26.96116328
652	14/11/2017 22:00	-1.659	33.67	4.19	26.98137284
653	15/11/2017 00:00	-1.177	33.79	3.77	27.1807134
654	15/11/2017 02:00	1.342	34.44	6.52	27.39487247
655	15/11/2017 04:00	0.87	34.295	6.08	27.2015322
656	15/11/2017 06:00	-0.883	33.844	4.39	27.02725061
657	15/11/2017 08:00	-1.628	33.648	3.69	26.93459882
658	15/11/2017 10:00	-1.703	33.664	3.89	27.04281553
659	15/11/2017 12:00	-0.975	33.859	4.26	27.16922086
660	15/11/2017 14:00	0.744	34.267	5.33	27.39725934
661	15/11/2017 16:00	-0.204	34.069	4.85	27.15462224
662	15/11/2017 18:00	0.347	34.161	5.52	27.20769351
663	15/11/2017 20:00	-1.011	33.818	4.56	27.01231585
664	15/11/2017 22:00	-1.147	33.79	3.93	27.06483195
665	16/11/2017 00:00	-1.046	33.835	4.08	27.14752468
666	16/11/2017 02:00	-0.067	34.074	5.55	27.35475429
667	16/11/2017 04:00	-0.344	34.015	4.1	27.1368574
668	16/11/2017 06:00	-0.761	33.888	4.63	27.13667418
669	16/11/2017 08:00	-1.639	33.647	3.9	26.94135449
670	16/11/2017 10:00	-1.738	33.609	3.72	26.91847289
671	16/11/2017 12:00	-1.76	33.602	3.53	26.91924026
672	16/11/2017 14:00	-1.679	33.631	3.61	27.06697462
673	16/11/2017 16:00	-0.61	33.984	4.4	27.20783173
674	16/11/2017 18:00	0.084	34.131	5.01	27.15321525
675	16/11/2017 20:00	-1.691	33.636	3.83	26.93907614
676	16/11/2017 22:00	-1.749	33.619	3.7	26.93805237
677	17/11/2017 00:00	-1.752	33.632	3.78	26.94467761
678	17/11/2017 02:00	-1.726	33.641	3.73	26.98008682
679	17/11/2017 04:00	-0.749	33.898	2.52	27.01315555
680	17/11/2017 06:00	-0.841	33.896	2.91	27.16967537
681	17/11/2017 08:00	-0.054	34.101	4.46	27.05334888
682	17/11/2017 10:00	-1.715	33.649	3.93	26.95323911
683	17/11/2017 12:00	-1.753	33.644	3.77	26.949148
684	17/11/2017 14:00	-1.77	33.639	3.63	27.01715989
685	17/11/2017 16:00	-0.154	34.135	3.76	27.11736848
686	17/11/2017 18:00	-0.776	33.945	3.49	27.06151384
687	17/11/2017 20:00	-1.596	33.682	4.48	27.14336867
688	17/11/2017 22:00	0.731	34.309	5.75	27.01557034
689	18/11/2017 00:00	-1.759	33.654	3.75	26.9503221
690	18/11/2017 02:00	-1.744	33.632	3.67	26.97774696
691	18/11/2017 04:00	-0.994	33.864	3.7	27.30726422
692	18/11/2017 06:00	-1.531	33.706	4.26	27.15318915
693	18/11/2017 08:00	-1.318	33.792	4.58	27.25424801
694	18/11/2017 10:00	-1.472	33.714	4.75	26.98224517
695	18/11/2017 12:00	-1.747	33.653	3.75	26.95138192
696	18/11/2017 14:00	-1.749	33.634	3.52	26.94474978
697	18/11/2017 16:00	-1.766	33.637	3.59	27.10519985
698	18/11/2017 18:00	-0.564	34.035	5.19	27.26511876
699	18/11/2017 20:00	1.119	34.409	6.27	27.31582475
700	18/11/2017 22:00	1.084	34.38	4.2	27.04001941
701	19/11/2017 00:00	-1.089	33.846	2.72	26.97673609
702	19/11/2017 02:00	-1.804	33.64	3.55	26.95555223
703	19/11/2017 04:00	-1.808	33.652	3.65	27.0085464
704	19/11/2017 06:00	-0.881	33.926	4.65	27.20227039
705	19/11/2017 08:00	0.159	34.203	5.89	27.26702347
706	19/11/2017 10:00	0.988	34.373	6.47	27.17731333
707	19/11/2017 12:00	-1.758	33.673	3.75	26.99878685
708	19/11/2017 14:00	-1.686	33.666	3.55	26.95953149
709	19/11/2017 16:00	-1.766	33.656	3.52	26.96800835
710	19/11/2017 18:00	-1.767	33.669	3.65	26.98594531
711	19/11/2017 20:00	-1.781	33.673	3.74	26.98120382
712	19/11/2017 22:00	-1.76	33.68	4.13	27.00246006
713	20/11/2017 00:00	-1.785	33.672	3.8	26.97844378
714	20/11/2017 02:00	-1.684	33.684	3.54	26.97069643
715	20/11/2017 04:00	-1.225	33.775	3.03	26.99102557
716	20/11/2017 06:00	-1.809	33.686	3.61	26.97507786
717	20/11/2017 08:00	-1.8	33.67	3.68	26.98400848
718	20/11/2017 10:00	-1.791	33.689	3.84	26.9915371
719	20/11/2017 12:00	-1.737	33.697	3.81	26.99433017
720	20/11/2017 14:00	-1.747	33.691	3.86	26.97638052
721	20/11/2017 16:00	-1.816	33.663	3.64	26.97310552
722	20/11/2017 18:00	-1.802	33.683	3.68	26.98479005
723	20/11/2017 20:00	-1.824	33.679	3.72	26.98734237
724	20/11/2017 22:00	-1.769	33.694	3.75	26.99573464
725	21/11/2017 00:00	-1.611	33.724	3.61	27.00151136
726	21/11/2017 02:00	-1.754	33.697	3.81	26.98801522
727	21/11/2017 04:00	-1.796	33.677	3.69	26.97758857
728	21/11/2017 06:00	-1.804	33.68	3.64	26.98147876
729	21/11/2017 08:00	-1.803	33.68	3.68	26.98828377
730	21/11/2017 10:00	-1.785	33.699	3.81	27.00168347
731	21/11/2017 12:00	-1.793	33.705	3.94	27.0050494
732	21/11/2017 14:00	-1.77	33.709	3.9	27.00266191
733	21/11/2017 16:00	-1.758	33.698	3.83	26.98669765
734	21/11/2017 18:00	-1.74	33.691	3.65	26.98488513
735	21/11/2017 20:00	-1.798	33.686	3.71	26.99115494
736	21/11/2017 22:00	-1.773	33.701	3.78	27.00425269
737	22/11/2017 00:00	-1.801	33.709	3.98	27.00582052
738	22/11/2017 02:00	-1.798	33.711	3.95	27.00936715
739	22/11/2017 04:00	-1.758	33.717	3.93	27.00970446
740	22/11/2017 06:00	-1.753	33.712	3.91	27.00301839
741	22/11/2017 08:00	-1.779	33.704	3.85	27.0008758
742	22/11/2017 10:00	-1.768	33.704	3.81	27.00878341
743	22/11/2017 12:00	-1.804	33.71	3.94	27.00585085
744	22/11/2017 14:00	-1.815	33.711	3.96	27.01070976
745	22/11/2017 16:00	-1.786	33.72	3.98	27.01490098
746	22/11/2017 18:00	-1.776	33.723	3.97	27.01469449
747	22/11/2017 20:00	-1.767	33.717	3.91	27.01167893
748	22/11/2017 22:00	-1.802	33.722	3.93	27.01266506
749	23/11/2017 00:00	-1.81	33.712	3.93	27.00676973
750	23/11/2017 02:00	-1.808	33.71	3.96	27.0084059
751	23/11/2017 04:00	-1.802	33.717	3.94	27.01478999
752	23/11/2017 06:00	-1.795	33.721	4	27.01712929
753	23/11/2017 08:00	-1.804	33.724	3.98	27.01616886
754	23/11/2017 10:00	-1.81	33.719	3.9	27.01311244
755	23/11/2017 12:00	-1.808	33.717	3.96	27.0124947
756	23/11/2017 14:00	-1.806	33.72	3.97	27.01598745
757	23/11/2017 16:00	-1.808	33.723	3.99	27.01661912
758	23/11/2017 18:00	-1.808	33.724	3.96	27.01768005
759	23/11/2017 20:00	-1.796	33.725	3.99	27.01664357
760	23/11/2017 22:00	-1.803	33.725	3.96	27.01637088
761	24/11/2017 00:00	-1.805	33.72	3.97	27.01460281
762	24/11/2017 02:00	-1.796	33.726	4	27.02225396
763	24/11/2017 04:00	-1.812	33.727	3.99	27.01765147
764	24/11/2017 06:00	-1.822	33.717	3.96	27.01484817
765	24/11/2017 08:00	-1.82	33.727	3.93	27.02336065
766	24/11/2017 10:00	-1.808	33.733	4	27.02219773
767	24/11/2017 12:00	-1.806	33.726	3.98	27.01948559
768	24/11/2017 14:00	-1.793	33.734	4.07	27.02455304
769	24/11/2017 16:00	-1.792	33.726	4.06	27.02072737
770	24/11/2017 18:00	-1.795	33.729	4.46	27.02243253
771	24/11/2017 20:00	-1.799	33.73	4.37	27.02356291
772	24/11/2017 22:00	-1.826	33.729	4.07	27.0284282
773	25/11/2017 00:00	-1.816	33.733	4.05	27.02563593
774	25/11/2017 02:00	-1.806	33.738	4.28	27.0244498
775	25/11/2017 04:00	-1.808	33.73	4.54	27.02277983
776	25/11/2017 06:00	-1.801	33.733	4.63	27.04042426
777	25/11/2017 08:00	-1.666	33.753	4.53	27.02557873
778	25/11/2017 10:00	-1.804	33.734	4.54	27.02964877
779	25/11/2017 12:00	-1.788	33.741	4.37	27.02945375
780	25/11/2017 14:00	-1.822	33.738	4.38	27.02865463
781	25/11/2017 16:00	-1.812	33.734	4.44	27.02673845
782	25/11/2017 18:00	-1.749	33.742	4.5	27.046465
783	25/11/2017 20:00	-1.795	33.74	4.55	27.03136266
784	25/11/2017 22:00	-1.811	33.738	4.54	27.02985099
785	26/11/2017 00:00	-1.822	33.742	4.35	27.03489656
786	26/11/2017 02:00	-1.824	33.747	4.19	27.04681248
787	26/11/2017 04:00	-1.825	33.744	4.29	27.03298855
788	26/11/2017 06:00	-1.752	33.75	4.38	27.03223405
789	26/11/2017 08:00	-1.816	33.743	4.46	27.03373929
790	26/11/2017 10:00	-1.824	33.746	4.42	27.03808151
791	26/11/2017 12:00	-1.821	33.747	4.03	27.03757755
792	26/11/2017 14:00	-1.824	33.75	4.02	27.04115145
793	26/11/2017 16:00	-1.826	33.752	3.99	27.04022574
794	26/11/2017 18:00	-1.822	33.751	4	27.05165172
795	26/11/2017 20:00	-1.752	33.768	4.05	27.05285693
796	26/11/2017 22:00	-1.805	33.764	4.01	27.05340605
797	27/11/2017 00:00	-1.806	33.769	4.03	27.05153237
798	27/11/2017 02:00	-1.78	33.764	4.08	27.04000552
799	27/11/2017 04:00	-1.795	33.75	4.22	27.04200764
800	27/11/2017 06:00	-1.785	33.758	4.23	27.05245791
801	27/11/2017 08:00	-1.785	33.774	4.17	27.06138057
802	27/11/2017 10:00	-1.764	33.781	4.14	27.05749676
803	27/11/2017 12:00	-1.732	33.773	4.2	27.05127466
804	27/11/2017 14:00	-1.733	33.766	4.18	27.09519022
805	27/11/2017 16:00	-1.656	33.787	4.47	27.06322571
806	27/11/2017 18:00	-1.677	33.784	4.28	27.07110296
807	27/11/2017 20:00	-1.669	33.802	4.25	27.07498792
808	27/11/2017 22:00	-1.656	33.811	4.15	27.07742397
809	28/11/2017 00:00	-1.71	33.789	4.2	27.10031032
810	28/11/2017 02:00	-1.734	33.768	4.26	27.0621298
811	28/11/2017 04:00	-1.711	33.771	4.12	27.04865323
812	28/11/2017 06:00	-1.795	33.76	4.22	27.04813092
813	28/11/2017 08:00	-1.746	33.767	4.25	27.05292377
814	28/11/2017 10:00	-1.744	33.774	4.23	27.05783381
815	28/11/2017 12:00	-1.76	33.769	4.21	27.04555297
816	28/11/2017 14:00	-1.799	33.754	4.11	27.04474006
817	28/11/2017 16:00	-1.804	33.759	4.13	27.04927731
818	28/11/2017 18:00	-1.741	33.772	4.19	27.05481386
819	28/11/2017 20:00	-1.765	33.768	4.11	27.0542705
820	28/11/2017 22:00	-1.659	33.795	3.89	27.06533981
821	29/11/2017 00:00	-1.763	33.773	4.2	27.05322723
822	29/11/2017 02:00	-1.792	33.767	4.18	27.05839891
823	29/11/2017 04:00	-1.805	33.769	4.11	27.05424374
824	29/11/2017 06:00	-1.798	33.771	4.06	27.05594791
825	29/11/2017 08:00	-1.787	33.774	4.07	27.05764822
826	29/11/2017 10:00	-1.769	33.775	4.22	27.07249617
827	29/11/2017 12:00	-1.771	33.784	4.15	27.06203519
828	29/11/2017 14:00	-1.801	33.782	4.17	27.06312191
829	29/11/2017 16:00	-1.78	33.784	4.39	27.06268449
830	29/11/2017 18:00	-1.629	33.804	4.14	27.06645874
831	29/11/2017 20:00	-1.752	33.785	4.13	27.0623036
832	29/11/2017 22:00	-1.8	33.78	4.16	27.06410393
833	30/11/2017 00:00	-1.803	33.782	4.2	27.06588022
834	30/11/2017 02:00	-1.806	33.788	4.19	27.07268633
835	30/11/2017 04:00	-1.806	33.791	4.2	27.067469
836	30/11/2017 06:00	-1.778	33.784	4.2	27.07162623
837	30/11/2017 08:00	-1.644	33.826	4.42	27.08081649
838	30/11/2017 10:00	-1.775	33.797	4.42	27.07579407
839	30/11/2017 12:00	-1.787	33.793	4.25	27.07536682
840	30/11/2017 14:00	-1.795	33.815	4.28	27.12155648
841	30/11/2017 16:00	-1.795	33.873	4.9	27.09685453
842	30/11/2017 18:00	-1.798	33.803	4.45	27.08253754
843	30/11/2017 20:00	-1.776	33.806	4.71	27.08426975
844	30/11/2017 22:00	-1.776	33.808	4.73	27.08471466
845	01/12/2017 00:00	-1.788	33.808	4.75	27.08634142
846	01/12/2017 02:00	-1.792	33.81	4.74	27.08951025
847	01/12/2017 04:00	-1.791	33.813	4.78	27.08856264
848	01/12/2017 06:00	-1.791	33.809	4.79	27.08689673
849	01/12/2017 08:00	-1.753	33.817	4.74	27.11131753
850	01/12/2017 10:00	-1.799	33.816	4.86	27.09388531
851	01/12/2017 12:00	-1.789	33.822	4.95	27.15330341
852	01/12/2017 14:00	-1.526	33.909	4.52	27.10872952
853	01/12/2017 16:00	-1.678	33.837	4.83	27.10470724
854	01/12/2017 18:00	-1.735	33.83	4.84	27.09988302
855	01/12/2017 20:00	-1.647	33.84	4.94	27.11671782
856	01/12/2017 22:00	-1.717	33.826	4.65	27.10366198
857	02/12/2017 00:00	-1.725	33.831	4.9	27.16722155
858	02/12/2017 02:00	-1.556	33.875	5.1	27.1243051
859	02/12/2017 04:00	-1.665	33.845	4.95	27.10636728
860	02/12/2017 06:00	-1.712	33.83	4.81	27.09777182
861	02/12/2017 08:00	-1.732	33.825	4.64	27.09854147
862	02/12/2017 10:00	-1.715	33.832	4.61	27.10610337
863	02/12/2017 12:00	-1.701	33.843	4.8	27.11378036
864	02/12/2017 14:00	-1.684	33.847	4.88	27.11780089
865	02/12/2017 16:00	-1.636	33.858	4.9	27.10799745
866	02/12/2017 18:00	-1.705	33.832	4.68	27.10106089
867	02/12/2017 20:00	-1.712	33.83	4.62	27.10258913
868	02/12/2017 22:00	-1.735	33.831	4.72	27.10281202
869	03/12/2017 00:00	-1.712	33.835	4.75	27.10982609
870	03/12/2017 02:00	-1.644	33.854	4.83	27.11489142
871	03/12/2017 04:00	-1.656	33.852	4.81	27.11565431
872	03/12/2017 06:00	-1.686	33.842	4.81	27.10674758
873	03/12/2017 08:00	-1.685	33.833	4.69	27.09818317
874	03/12/2017 10:00	-1.702	33.825	4.69	27.11641297
875	03/12/2017 12:00	-1.708	33.825	4.62	27.09854491
876	03/12/2017 14:00	-1.683	33.831	4.67	27.10094117
877	03/12/2017 16:00	-1.713	33.829	4.77	27.10322182
878	03/12/2017 18:00	-1.7	33.833	4.77	27.09967717
879	03/12/2017 20:00	-1.709	33.827	4.72	27.09461913
880	03/12/2017 22:00	-1.724	33.82	4.73	27.09332927
881	04/12/2017 00:00	-1.72	33.822	4.65	27.09450274
882	04/12/2017 02:00	-1.716	33.824	4.67	27.09933359
883	04/12/2017 04:00	-1.705	33.831	4.66	27.1094146
884	04/12/2017 06:00	-1.736	33.825	4.69	27.09481066
885	04/12/2017 08:00	-1.752	33.819	4.76	27.09157318
886	04/12/2017 10:00	-1.756	33.817	4.66	27.09193567
887	04/12/2017 12:00	-1.609	33.839	4.5	27.09335898
888	04/12/2017 14:00	-1.742	33.821	4.51	27.09764247
889	04/12/2017 16:00	-1.724	33.827	4.73	27.12272424
890	04/12/2017 18:00	-1.747	33.826	4.76	27.09466831
891	04/12/2017 20:00	-1.775	33.817	4.77	27.09219113
892	04/12/2017 22:00	-1.776	33.817	4.64	27.09167876
893	05/12/2017 00:00	-1.778	33.816	4.49	27.09065111
894	05/12/2017 02:00	-1.769	33.817	4.48	27.09999154
895	05/12/2017 04:00	-1.776	33.821	4.64	27.09801648
896	05/12/2017 06:00	-1.768	33.823	4.78	27.0950007
897	05/12/2017 08:00	-1.776	33.819	4.73	27.09336388
898	05/12/2017 10:00	-1.771	33.818	4.56	27.09230458
899	05/12/2017 12:00	-1.774	33.816	4.5	27.09177227
900	05/12/2017 14:00	-1.772	33.818	4.53	27.09404264
901	05/12/2017 16:00	-1.742	33.822	4.44	27.09724908
902	05/12/2017 18:00	-1.776	33.821	4.58	27.09851532
903	05/12/2017 20:00	-1.795	33.823	4.61	27.09578501
904	05/12/2017 22:00	-1.782	33.821	4.63	27.0948573
905	06/12/2017 00:00	-1.799	33.815	4.32	27.09050096
906	06/12/2017 02:00	-1.773	33.815	4.21	27.11347181
907	06/12/2017 04:00	-1.743	33.826	4.32	27.10498209
908	06/12/2017 06:00	-1.755	33.829	4.48	27.10111474
909	06/12/2017 08:00	-1.761	33.826	4.4	27.09631916
910	06/12/2017 10:00	-1.748	33.821	4.19	27.09223519
911	06/12/2017 12:00	-1.765	33.815	4.23	27.09529779
912	06/12/2017 14:00	-1.735	33.827	4.44	27.10729613
913	06/12/2017 16:00	-1.641	33.851	4.44	27.11581955
914	06/12/2017 18:00	-1.679	33.844	4.43	27.11084581
915	06/12/2017 20:00	-1.69	33.838	4.35	27.10245512
916	06/12/2017 22:00	-1.712	33.828	4.31	27.09717153
917	07/12/2017 00:00	-1.733	33.826	4.38	27.10306616
918	07/12/2017 02:00	-1.725	33.84	4.39	27.11685841
919	07/12/2017 04:00	-1.654	33.864	4.54	27.11788748
920	07/12/2017 06:00	-1.682	33.847	4.49	27.10943444
921	07/12/2017 08:00	-1.71	33.836	4.43	27.10465892
922	07/12/2017 10:00	-1.713	33.834	4.43	27.1040885
923	07/12/2017 12:00	-1.715	33.838	4.41	27.11263269
924	07/12/2017 14:00	-1.726	33.849	4.51	27.11784536
925	07/12/2017 16:00	-1.691	33.855	4.63	27.12314909
926	07/12/2017 18:00	-1.662	33.859	4.6	27.11956771
927	07/12/2017 20:00	-1.686	33.849	4.54	27.11295654
928	07/12/2017 22:00	-1.712	33.845	4.51	27.11494973
929	08/12/2017 00:00	-1.713	33.849	4.57	27.12103519
930	08/12/2017 02:00	-1.699	33.864	4.72	27.13211777
931	08/12/2017 04:00	-1.685	33.872	4.88	27.13505776
932	08/12/2017 06:00	-1.623	33.876	4.88	27.12888908
933	08/12/2017 08:00	-1.676	33.861	4.75	27.12053023
934	08/12/2017 10:00	-1.711	33.853	4.69	27.12220399
935	08/12/2017 12:00	-1.715	33.861	4.78	27.12988046
936	08/12/2017 14:00	-1.709	33.871	4.98	27.13651312
937	08/12/2017 16:00	-1.674	33.879	5.25	27.1395377
938	08/12/2017 18:00	-1.642	33.879	5.19	27.13666733
939	08/12/2017 20:00	-1.663	33.872	5.04	27.13259922
940	08/12/2017 22:00	-1.681	33.869	4.95	27.13234609
941	09/12/2017 00:00	-1.705	33.87	5.04	27.13437125
942	09/12/2017 02:00	-1.704	33.874	5.28	27.13795133
943	09/12/2017 04:00	-1.698	33.876	5.43	27.13788645
944	09/12/2017 06:00	-1.681	33.875	5.37	27.13597699
945	09/12/2017 08:00	-1.656	33.873	5.22	27.13266945
946	09/12/2017 10:00	-1.681	33.871	5.18	27.13304819
947	09/12/2017 12:00	-1.698	33.872	5.23	27.13590154
948	09/12/2017 14:00	-1.715	33.875	5.38	27.13776178
949	09/12/2017 16:00	-1.692	33.878	5.47	27.13675333
950	09/12/2017 18:00	-1.7	33.873	5.44	27.13374008
951	09/12/2017 20:00	-1.698	33.869	5.38	27.13189577
952	09/12/2017 22:00	-1.7	33.868	5.31	27.13260858
953	10/12/2017 00:00	-1.712	33.87	5.37	27.134726
954	10/12/2017 02:00	-1.724	33.873	5.49	27.13616796
955	10/12/2017 04:00	-1.734	33.872	5.58	27.13504739
956	10/12/2017 06:00	-1.72	33.87	5.52	27.13056008
957	10/12/2017 08:00	-1.696	33.866	5.43	27.12871964
958	10/12/2017 10:00	-1.705	33.863	5.36	27.12854483
959	10/12/2017 12:00	-1.73	33.867	5.44	27.13405288
960	10/12/2017 14:00	-1.734	33.873	5.56	27.13664798
961	10/12/2017 16:00	-1.733	33.874	5.61	27.13537299
962	10/12/2017 18:00	-1.724	33.867	5.6	27.1270824
963	10/12/2017 20:00	-1.705	33.858	5.58	27.12207232
964	10/12/2017 22:00	-1.717	33.856	5.56	27.12415295
965	11/12/2017 00:00	-1.735	33.863	5.54	27.13123546
966	11/12/2017 02:00	-1.745	33.87	5.66	27.13509474
967	11/12/2017 04:00	-1.734	33.873	5.75	27.1369544
968	11/12/2017 06:00	-1.729	33.872	5.76	27.13045848
969	11/12/2017 08:00	-1.707	33.862	5.74	27.12321905
970	11/12/2017 10:00	-1.723	33.858	5.72	27.12002487
971	11/12/2017 12:00	-1.701	33.857	5.65	27.12758595
972	11/12/2017 14:00	-1.727	33.87	5.7	27.13693623
973	11/12/2017 16:00	-1.741	33.876	5.85	27.14164035
974	11/12/2017 18:00	-1.722	33.88	5.91	27.14256972
975	11/12/2017 20:00	-1.715	33.874	5.89	27.13345522
976	11/12/2017 22:00	-1.719	33.869	5.86	27.12930971
977	12/12/2017 00:00	-1.709	33.859	5.82	27.13117357
978	12/12/2017 02:00	-1.732	33.881	5.99	27.14598802
979	12/12/2017 04:00	-1.721	33.89	6.11	27.15224004
980	12/12/2017 06:00	-1.739	33.89	6.18	27.14407416
981	12/12/2017 08:00	-1.701	33.874	5.98	27.13160212
982	12/12/2017 10:00	-1.708	33.865	5.99	27.12995725
983	12/12/2017 12:00	-1.733	33.872	6	27.13874666
984	12/12/2017 14:00	-1.699	33.885	6.07	27.14957774
985	12/12/2017 16:00	-1.73	33.891	6.15	27.15029473
986	12/12/2017 18:00	-1.696	33.896	6.25	27.14864146
987	12/12/2017 20:00	-1.692	33.877	6.13	27.14024673
988	12/12/2017 22:00	-1.673	33.875	6.06	27.13795771
989	13/12/2017 00:00	-1.692	33.88	6.07	27.14526575
990	13/12/2017 02:00	-1.698	33.893	6.2	27.16014022
991	13/12/2017 04:00	-1.703	33.912	6.43	27.16713363
992	13/12/2017 06:00	-1.728	33.914	6.49	27.16610534
993	13/12/2017 08:00	-1.703	33.907	6.4	27.16139671
994	13/12/2017 10:00	-1.687	33.907	6.36	27.16414357
995	13/12/2017 12:00	-1.707	33.907	6.42	27.16488369
996	13/12/2017 14:00	-1.719	33.914	6.52	27.16954619
997	13/12/2017 16:00	-1.719	33.916	6.55	27.17227286
998	13/12/2017 18:00	-1.701	33.921	6.58	27.17379375
999	13/12/2017 20:00	-1.69	33.923	6.53	27.17029934
1000	13/12/2017 22:00	-1.697	33.907	6.45	27.16157637
1001	14/12/2017 00:00	-1.712	33.903	6.42	27.16234873
1002	14/12/2017 02:00	-1.693	33.914	6.51	27.17120453
1003	14/12/2017 04:00	-1.74	33.922	6.64	27.17644168
1004	14/12/2017 06:00	-1.729	33.926	6.72	27.1796294
1005	14/12/2017 08:00	-1.723	33.93	6.76	27.18280013
1006	14/12/2017 10:00	-1.706	33.931	6.78	27.18371191
1007	14/12/2017 12:00	-1.692	33.933	6.74	27.18619151
1008	14/12/2017 14:00	-1.678	33.937	6.75	27.18771348
1009	14/12/2017 16:00	-1.679	33.939	6.72	27.18866612
1010	14/12/2017 18:00	-1.687	33.94	6.7	27.18894177
1011	14/12/2017 20:00	-1.698	33.94	6.72	27.18969406
1012	14/12/2017 22:00	-1.697	33.94	6.69	27.18926542
1013	15/12/2017 00:00	-1.681	33.941	6.73	27.19023496
1014	15/12/2017 02:00	-1.692	33.942	6.72	27.19050132
1015	15/12/2017 04:00	-1.713	33.941	6.61	27.19008077
1016	15/12/2017 06:00	-1.73	33.942	6.62	27.19042496
1017	15/12/2017 08:00	-1.719	33.941	6.6	27.19159663
1018	15/12/2017 10:00	-1.717	33.942	6.67	27.19152835
1019	15/12/2017 12:00	-1.704	33.943	6.69	27.19070089
1020	15/12/2017 14:00	-1.71	33.94	6.71	27.19026618
1021	15/12/2017 16:00	-1.727	33.939	6.62	27.19002245
1022	15/12/2017 18:00	-1.736	33.941	6.54	27.19235231
1023	15/12/2017 20:00	-1.734	33.944	6.62	27.19479976
1024	15/12/2017 22:00	-1.746	33.945	6.71	27.19527209
1025	16/12/2017 00:00	-1.742	33.946	6.79	27.19560645
1026	16/12/2017 02:00	-1.728	33.946	6.75	27.19483201
1027	16/12/2017 04:00	-1.735	33.946	6.74	27.19497339
1028	16/12/2017 06:00	-1.741	33.946	6.69	27.19501325
1029	16/12/2017 08:00	-1.757	33.945	6.73	27.19527843
1030	16/12/2017 10:00	-1.766	33.945	6.78	27.19454742
1031	16/12/2017 12:00	-1.767	33.944	6.85	27.19495639
1032	16/12/2017 14:00	-1.746	33.946	6.85	27.19565574
1033	16/12/2017 16:00	-1.745	33.946	6.77	27.19656215
1034	16/12/2017 18:00	-1.764	33.948	6.76	27.19787371
1035	16/12/2017 20:00	-1.766	33.948	6.78	27.19654109
1036	16/12/2017 22:00	-1.775	33.944	6.87	27.19375103
1037	17/12/2017 00:00	-1.78	33.942	6.9	27.19363385
1038	17/12/2017 02:00	-1.778	33.943	6.92	27.19510305
1039	17/12/2017 04:00	-1.783	33.945	6.91	27.19671568
1040	17/12/2017 06:00	-1.785	33.947	6.9	27.19695267
1041	17/12/2017 08:00	-1.775	33.947	6.88	27.19762743
1042	17/12/2017 10:00	-1.783	33.947	6.96	27.19587203
1043	17/12/2017 12:00	-1.786	33.945	7.02	27.19431417
1044	17/12/2017 14:00	-1.78	33.942	7.02	27.19439846
1045	17/12/2017 16:00	-1.78	33.945	6.97	27.1961384
1046	17/12/2017 18:00	-1.78	33.948	6.93	27.19886782
1047	17/12/2017 20:00	-1.773	33.951	6.96	27.19954601
1048	17/12/2017 22:00	-1.802	33.947	7.06	27.1959613
1049	18/12/2017 00:00	-1.791	33.944	7.07	27.19486162
1050	18/12/2017 02:00	-1.797	33.944	7.14	27.19582403
1051	18/12/2017 04:00	-1.786	33.946	7.1	27.19746726
1052	18/12/2017 06:00	-1.778	33.948	7.04	27.19937324
1053	18/12/2017 08:00	-1.795	33.95	7.01	27.19918449
1054	18/12/2017 10:00	-1.806	33.946	7.06	27.19455775
1055	18/12/2017 12:00	-1.806	33.94	7.11	27.19304677
1056	18/12/2017 14:00	-1.805	33.942	7.17	27.1945317
1057	18/12/2017 16:00	-1.8	33.944	7.22	27.19593739
1058	18/12/2017 18:00	-1.797	33.947	7.11	27.19777466
1059	18/12/2017 20:00	-1.801	33.948	7.11	27.19882173
1060	18/12/2017 22:00	-1.808	33.947	7.1	27.19619784
1061	19/12/2017 00:00	-1.808	33.944	7.11	27.19548398
1062	19/12/2017 02:00	-1.808	33.943	7.13	27.19479917
1063	19/12/2017 04:00	-1.807	33.944	7.17	27.1955605
1064	19/12/2017 06:00	-1.8	33.946	7.17	27.19735908
1065	19/12/2017 08:00	-1.807	33.946	7.15	27.19832332
1066	19/12/2017 10:00	-1.815	33.947	7.12	27.19630038
1067	19/12/2017 12:00	-1.811	33.943	7.16	27.19489727
1068	19/12/2017 14:00	-1.786	33.945	7.24	27.19417851
1069	19/12/2017 16:00	-1.775	33.944	7.34	27.19416493
1070	19/12/2017 18:00	-1.789	33.942	7.34	27.19407891
1071	19/12/2017 20:00	-1.799	33.944	7.24	27.1960977
1072	19/12/2017 22:00	-1.797	33.945	7.18	27.19716595
1073	20/12/2017 00:00	-1.764	33.952	7.11	27.20223957
1074	20/12/2017 02:00	-1.744	33.955	7.35	27.20583405
1075	20/12/2017 04:00	-1.681	33.962	7.47	27.20829602
1076	20/12/2017 06:00	-1.657	33.966	7.45	27.20877106
1077	20/12/2017 08:00	-1.687	33.964	7.27	27.20977814
1078	20/12/2017 10:00	-1.69	33.966	6.99	27.21211461
1079	20/12/2017 12:00	-1.688	33.967	6.95	27.20763608
1080	20/12/2017 14:00	-1.663	33.964	7.27	27.20947624
1081	20/12/2017 16:00	-1.617	33.969	7.37	27.21087133
1082	20/12/2017 18:00	-1.623	33.968	7.3	27.20893336
1083	20/12/2017 20:00	-1.653	33.964	7.19	27.20692254
1084	20/12/2017 22:00	-1.669	33.964	6.94	27.20849582
1085	21/12/2017 00:00	-1.701	33.96	6.98	27.20502952
1086	21/12/2017 02:00	-1.672	33.961	7.1	27.20430545
1087	21/12/2017 04:00	-1.661	33.958	7.22	27.20253118
1088	21/12/2017 06:00	-1.676	33.959	7.05	27.20600557
1089	21/12/2017 08:00	-1.642	33.963	7.02	27.20450143
1090	21/12/2017 10:00	-1.68	33.96	6.91	27.20416783
1091	21/12/2017 12:00	-1.7	33.956	6.97	27.20249305
1092	21/12/2017 14:00	-1.669	33.957	7.13	27.20171503
1093	21/12/2017 16:00	-1.68	33.952	7.16	27.19880625
1094	21/12/2017 18:00	-1.677	33.954	6.99	27.20458181
1095	21/12/2017 20:00	-1.667	33.955	6.91	27.19795106
1096	21/12/2017 22:00	-1.704	33.949	6.87	27.19863254
1097	22/12/2017 00:00	-1.713	33.95	6.9	27.19962121
1098	22/12/2017 02:00	-1.675	33.962	6.76	27.20391615
1099	22/12/2017 04:00	-1.661	33.953	7.13	27.19807711
1100	22/12/2017 06:00	-1.701	33.949	6.91	27.19555513
1101	22/12/2017 08:00	-1.706	33.948	6.52	27.19346898
1102	22/12/2017 10:00	-1.707	33.946	6.57	27.19573707
1103	22/12/2017 12:00	-1.72	33.947	6.89	27.2012584
1104	22/12/2017 14:00	-1.677	33.965	6.62	27.20726611
1105	22/12/2017 16:00	-1.691	33.957	6.73	27.1949079
1106	22/12/2017 18:00	-1.712	33.941	6.52	27.19060263
1107	22/12/2017 20:00	-1.673	33.945	6.29	27.19175353
1108	22/12/2017 22:00	-1.7	33.944	6.48	27.19409001
1109	23/12/2017 00:00	-1.706	33.955	6.66	27.20762617
1110	23/12/2017 02:00	-1.693	33.963	6.66	27.20127794
1111	23/12/2017 04:00	-1.7	33.952	6.79	27.19291303
1112	23/12/2017 06:00	-1.699	33.939	6.48	27.18850691
1113	23/12/2017 08:00	-1.626	33.948	6.26	27.18941622
1114	23/12/2017 10:00	-1.722	33.938	6.54	27.19685562
1115	23/12/2017 12:00	-1.718	33.962	6.62	27.20534404
1116	23/12/2017 14:00	-1.705	33.953	6.77	27.19517348
1117	23/12/2017 16:00	-1.729	33.938	6.84	27.18768711
1118	23/12/2017 18:00	-1.716	33.934	6.54	27.18449968
1119	23/12/2017 20:00	-1.719	33.933	6.45	27.18856837
1120	23/12/2017 22:00	-1.7	33.951	6.58	27.19904796
1121	24/12/2017 00:00	-1.713	33.954	6.77	27.20754877
1122	24/12/2017 02:00	-1.759	33.963	6.82	27.20050505
1123	24/12/2017 04:00	-1.734	33.941	6.84	27.18897874
1124	24/12/2017 06:00	-1.74	33.935	6.71	27.18916661
1125	24/12/2017 08:00	-1.739	33.938	6.66	27.19218281
1126	24/12/2017 10:00	-1.745	33.944	6.74	27.20162755
1127	24/12/2017 12:00	-1.764	33.964	6.82	27.21033424
1128	24/12/2017 14:00	-1.779	33.961	6.91	27.20769072
1129	24/12/2017 16:00	-1.737	33.955	6.87	27.19738388
1130	24/12/2017 18:00	-1.72	33.947	6.79	27.19569572
1131	24/12/2017 20:00	-1.733	33.949	6.79	27.20825418
1132	24/12/2017 22:00	-1.764	33.964	6.88	27.21147008
1133	25/12/2017 00:00	-1.769	33.965	6.91	27.2110879
1134	25/12/2017 02:00	-1.755	33.964	6.97	27.20939975
1135	25/12/2017 04:00	-1.734	33.962	6.92	27.2081237
1136	25/12/2017 06:00	-1.684	33.963	6.83	27.21002433
1137	25/12/2017 08:00	-1.701	33.965	6.85	27.21007281
1138	25/12/2017 10:00	-1.739	33.964	6.93	27.21100907
1139	25/12/2017 12:00	-1.749	33.966	6.93	27.21152887
1140	25/12/2017 14:00	-1.755	33.966	6.97	27.21155558
1141	25/12/2017 16:00	-1.731	33.967	6.97	27.21087976
1142	25/12/2017 18:00	-1.716	33.965	6.96	27.21011354
1143	25/12/2017 20:00	-1.729	33.965	6.94	27.21216685
1144	25/12/2017 22:00	-1.721	33.967	6.95	27.21291836
1145	26/12/2017 00:00	-1.729	33.968	6.97	27.21374388
1146	26/12/2017 02:00	-1.734	33.97	6.99	27.21451636
1147	26/12/2017 04:00	-1.738	33.97	7.03	27.21406155
1148	26/12/2017 06:00	-1.716	33.968	6.97	27.21104205
1149	26/12/2017 08:00	-1.67	33.966	6.94	27.21225063
1150	26/12/2017 10:00	-1.609	33.976	6.86	27.21724474
1151	26/12/2017 12:00	-1.691	33.977	6.88	27.2232657
1152	26/12/2017 14:00	-1.694	33.986	6.87	27.22680474
1153	26/12/2017 16:00	-1.708	33.987	6.86	27.23009975
1154	26/12/2017 18:00	-1.67	33.991	6.9	27.23247109
1155	26/12/2017 20:00	-1.639	33.994	6.89	27.23205325
1156	26/12/2017 22:00	-1.671	33.993	6.84	27.23305477
1157	27/12/2017 00:00	-1.678	33.997	6.8	27.23591159
1158	27/12/2017 02:00	-1.626	34.006	6.6	27.24013396
1159	27/12/2017 04:00	-1.689	34.004	6.69	27.24051416
1160	27/12/2017 06:00	-1.692	34.003	6.79	27.24116071
1161	27/12/2017 08:00	-1.687	34.005	6.78	27.24281438
1162	27/12/2017 10:00	-1.667	34.009	6.65	27.24451102
1163	27/12/2017 12:00	-1.741	34.012	6.62	27.24668901
1164	27/12/2017 14:00	-1.731	34.009	6.48	27.24562162
1165	27/12/2017 16:00	-1.737	34.007	6.5	27.24504996
1166	27/12/2017 18:00	-1.732	34.008	6.57	27.2463115
1167	27/12/2017 20:00	-1.71	34.011	6.64	27.24650941
1168	27/12/2017 22:00	-1.711	34.01	6.72	27.24595807
1169	28/12/2017 00:00	-1.703	34.009	6.74	27.24574647
1170	28/12/2017 02:00	-1.71	34.008	6.77	27.24547714
1171	28/12/2017 04:00	-1.696	34.01	6.75	27.24537491
1172	28/12/2017 06:00	-1.703	34.006	6.83	27.24522323
1173	28/12/2017 08:00	-1.69	34.01	6.88	27.24537633
1174	28/12/2017 10:00	-1.703	34.008	6.83	27.24504267
1175	28/12/2017 12:00	-1.717	34.009	6.71	27.24527569
1176	28/12/2017 14:00	-1.735	34.007	6.67	27.24364838
1177	28/12/2017 16:00	-1.736	34.003	6.71	27.24146315
1178	28/12/2017 18:00	-1.735	34.001	6.68	27.24120006
1179	28/12/2017 20:00	-1.717	34.003	6.66	27.24162055
1180	28/12/2017 22:00	-1.71	34.004	6.78	27.24174553
1181	29/12/2017 00:00	-1.707	34.005	6.74	27.24046745
1182	29/12/2017 02:00	-1.736	33.999	6.63	27.23774389
1183	29/12/2017 04:00	-1.757	33.995	6.5	27.23170866
1184	29/12/2017 06:00	-1.749	33.991	6.42	27.23081117
1185	29/12/2017 08:00	-1.746	33.989	6.35	27.23003307
1186	29/12/2017 10:00	-1.75	33.993	6.42	27.2347019
1187	29/12/2017 12:00	-1.761	33.995	6.46	27.23347686
1188	29/12/2017 14:00	-1.772	33.986	6.22	27.22826991
1189	29/12/2017 16:00	-1.791	33.979	6.1	27.22145618
1190	29/12/2017 18:00	-1.79	33.971	6.05	27.21431332
1191	29/12/2017 20:00	-1.784	33.966	5.99	27.21239384
1192	29/12/2017 22:00	-1.773	33.966	6.05	27.21301693
1193	30/12/2017 00:00	-1.779	33.968	6.06	27.2134141
1194	30/12/2017 02:00	-1.785	33.964	6.08	27.21039402
1195	30/12/2017 04:00	-1.765	33.966	6.02	27.21133201
1196	30/12/2017 06:00	-1.772	33.965	6.03	27.21039463
1197	30/12/2017 08:00	-1.775	33.962	6.08	27.20922815
1198	30/12/2017 10:00	-1.749	33.963	6.04	27.21073111
1199	30/12/2017 12:00	-1.748	33.967	6.06	27.21477307
1200	30/12/2017 14:00	-1.739	33.972	6.07	27.22076235
1201	30/12/2017 16:00	-1.766	33.977	5.99	27.21923616
1202	30/12/2017 18:00	-1.792	33.973	5.85	27.21815462
1203	30/12/2017 20:00	-1.793	33.972	5.88	27.21884019
1204	30/12/2017 22:00	-1.771	33.975	5.99	27.21984445
1205	31/12/2017 00:00	-1.76	33.977	6.03	27.2217138
1206	31/12/2017 02:00	-1.754	33.976	6.08	27.22070997
1207	31/12/2017 04:00	-1.774	33.978	5.91	27.22194559
1208	31/12/2017 06:00	-1.786	33.975	5.83	27.22008296
1209	31/12/2017 08:00	-1.793	33.973	5.79	27.21904509
1210	31/12/2017 10:00	-1.771	33.971	6.04	27.21884687
1211	31/12/2017 12:00	-1.767	33.975	6.09	27.22156757
1212	31/12/2017 14:00	-1.767	33.982	6.07	27.22644484
1213	31/12/2017 16:00	-1.773	33.981	5.88	27.2245865
1214	31/12/2017 18:00	-1.784	33.98	5.78	27.22175195
1215	31/12/2017 20:00	-1.788	33.976	5.76	27.2223247
1216	31/12/2017 22:00	-1.792	33.978	5.93	27.22145533
1217	01/01/2018 00:00	-1.775	33.977	6.08	27.22283078
1218	01/01/2018 02:00	-1.768	33.983	6.12	27.22693569
1219	01/01/2018 04:00	-1.777	33.984	6.01	27.22682792
1220	01/01/2018 06:00	-1.771	33.985	5.99	27.22665308
1221	01/01/2018 08:00	-1.79	33.982	5.82	27.22453299
1222	01/01/2018 10:00	-1.793	33.982	5.91	27.22389058
1223	01/01/2018 12:00	-1.775	33.978	6.09	27.22461929
1224	01/01/2018 14:00	-1.781	33.98	6.11	27.22544763
1225	01/01/2018 16:00	-1.778	33.987	6.13	27.22913694
1226	01/01/2018 18:00	-1.781	33.985	6.03	27.22853485
1227	01/01/2018 20:00	-1.791	33.986	6	27.22762552
1228	01/01/2018 22:00	-1.788	33.983	6.02	27.22576897
1229	02/01/2018 00:00	-1.777	33.985	6.13	27.23291787
1230	02/01/2018 02:00	-1.783	33.998	6.19	27.2343541
1231	02/01/2018 04:00	-1.775	33.99	6.16	27.23164978
1232	02/01/2018 06:00	-1.778	33.988	6.09	27.23091079
1233	02/01/2018 08:00	-1.778	33.99	6.01	27.2285003
1234	02/01/2018 10:00	-1.788	33.981	6.07	27.22597957
1235	02/01/2018 12:00	-1.782	33.985	6.1	27.23173673
1236	02/01/2018 14:00	-1.785	33.996	6.12	27.24161907
1237	02/01/2018 16:00	-1.786	33.998	6.18	27.23529976
1238	02/01/2018 18:00	-1.776	33.991	6.11	27.23440994
1239	02/01/2018 20:00	-1.783	33.992	5.94	27.23195729
1240	02/01/2018 22:00	-1.791	33.988	5.9	27.22898096
1241	03/01/2018 00:00	-1.783	33.986	5.99	27.22936714
1242	03/01/2018 02:00	-1.774	33.99	6.06	27.23355425
1243	03/01/2018 04:00	-1.775	33.995	6.12	27.23709697
1244	03/01/2018 06:00	-1.78	33.994	5.96	27.23430823
1245	03/01/2018 08:00	-1.786	33.99	5.74	27.23035996
1246	03/01/2018 10:00	-1.791	33.986	5.66	27.22993597
1247	03/01/2018 12:00	-1.779	33.989	5.78	27.23215753
1248	03/01/2018 14:00	-1.773	33.993	5.99	27.23447453
1249	03/01/2018 16:00	-1.772	33.995	6.05	27.23707224
1250	03/01/2018 18:00	-1.778	33.997	5.94	27.23660356
1251	03/01/2018 20:00	-1.783	33.993	5.75	27.23279753
1252	03/01/2018 22:00	-1.795	33.989	5.71	27.23203286
1253	04/01/2018 00:00	-1.793	33.992	5.88	27.23508453
1254	04/01/2018 02:00	-1.779	33.995	5.92	27.2371858
1255	04/01/2018 04:00	-1.77	33.998	6.02	27.23973611
1256	04/01/2018 06:00	-1.774	34	5.92	27.23938949
1257	04/01/2018 08:00	-1.783	33.995	5.73	27.23517299
1258	04/01/2018 10:00	-1.804	33.991	5.69	27.23236754
1259	04/01/2018 12:00	-1.805	33.991	5.78	27.23760598
1260	04/01/2018 14:00	-1.75	34.001	5.98	27.24189527
1261	04/01/2018 16:00	-1.765	34.006	6.08	27.24802694
1262	04/01/2018 18:00	-1.773	34.012	6.04	27.24854363
1263	04/01/2018 20:00	-1.784	34.004	5.77	27.24108035
1264	04/01/2018 22:00	-1.791	33.995	5.72	27.23419194
1265	05/01/2018 00:00	-1.812	33.993	5.8	27.24199565
1266	05/01/2018 02:00	-1.765	34.012	5.99	27.24905929
1267	05/01/2018 04:00	-1.772	34.012	5.98	27.2513816
1268	05/01/2018 06:00	-1.78	34.017	6.02	27.2537843
1269	05/01/2018 08:00	-1.777	34.014	5.88	27.24825444
1270	05/01/2018 10:00	-1.801	34.005	5.74	27.24054651
1271	05/01/2018 12:00	-1.805	33.997	5.79	27.24412859
1272	05/01/2018 14:00	-1.792	34.016	5.91	27.25497895
1273	05/01/2018 16:00	-1.758	34.018	6.06	27.25635197
1274	05/01/2018 18:00	-1.771	34.024	6.06	27.25929558
1275	05/01/2018 20:00	-1.776	34.022	5.91	27.25456629
1276	05/01/2018 22:00	-1.79	34.015	5.81	27.24687126
1277	06/01/2018 00:00	-1.798	34.008	5.81	27.24741888
1278	06/01/2018 02:00	-1.789	34.014	5.91	27.25689183
1279	06/01/2018 04:00	-1.749	34.026	6.13	27.26214489
1280	06/01/2018 06:00	-1.758	34.028	6.08	27.26246818
1281	06/01/2018 08:00	-1.79	34.023	5.91	27.25525696
1282	06/01/2018 10:00	-1.776	34.018	5.83	27.25238557
1283	06/01/2018 12:00	-1.774	34.011	5.84	27.24498122
1284	06/01/2018 14:00	-1.789	34.006	5.93	27.25279155
1285	06/01/2018 16:00	-1.767	34.026	6.08	27.26294924
1286	06/01/2018 18:00	-1.756	34.031	6.11	27.26469008
1287	06/01/2018 20:00	-1.767	34.031	6.02	27.26150437
1288	06/01/2018 22:00	-1.784	34.02	5.92	27.25223966
1289	07/01/2018 00:00	-1.779	34.009	5.91	27.24765586
1290	07/01/2018 02:00	-1.792	34.012	5.96	27.25412565
1291	07/01/2018 04:00	-1.767	34.026	6.11	27.26258598
1292	07/01/2018 06:00	-1.761	34.032	6.18	27.26741155
1293	07/01/2018 08:00	-1.753	34.034	6.14	27.26568184
1294	07/01/2018 10:00	-1.781	34.026	5.99	27.25680352
1295	07/01/2018 12:00	-1.771	34.017	5.95	27.25301407
1296	07/01/2018 14:00	-1.791	34.016	5.98	27.25375393
1297	07/01/2018 16:00	-1.757	34.024	6.07	27.26359824
1298	07/01/2018 18:00	-1.751	34.037	6.16	27.27056398
1299	07/01/2018 20:00	-1.764	34.039	6.23	27.27093871
1300	07/01/2018 22:00	-1.763	34.036	6.13	27.26679909
1301	08/01/2018 00:00	-1.778	34.029	6.03	27.25980617
1302	08/01/2018 02:00	-1.783	34.016	6.02	27.25783055
1303	08/01/2018 04:00	-1.745	34.031	6.19	27.26932473
1304	08/01/2018 06:00	-1.737	34.042	6.27	27.27437559
1305	08/01/2018 08:00	-1.747	34.043	6.27	27.27440157
1306	08/01/2018 10:00	-1.758	34.043	6.19	27.27246955
1307	08/01/2018 12:00	-1.772	34.032	6.12	27.26383618
1308	08/01/2018 14:00	-1.77	34.027	6.08	27.26260537
1309	08/01/2018 16:00	-1.747	34.034	6.17	27.27086718
1310	08/01/2018 18:00	-1.74	34.043	6.28	27.27653821
1311	08/01/2018 20:00	-1.75	34.048	6.3	27.27935241
1312	08/01/2018 22:00	-1.748	34.048	6.29	27.27734156
1313	09/01/2018 00:00	-1.757	34.045	6.27	27.27515861
1314	09/01/2018 02:00	-1.753	34.041	6.27	27.27562888
1315	09/01/2018 04:00	-1.768	34.049	6.41	27.27833373
1316	09/01/2018 06:00	-1.763	34.048	6.47	27.28049393
1317	09/01/2018 08:00	-1.766	34.055	6.44	27.28874682
1318	09/01/2018 10:00	-1.737	34.063	6.42	27.29341409
1319	09/01/2018 12:00	-1.746	34.061	6.37	27.28273314
1320	09/01/2018 14:00	-1.767	34.053	6.38	27.2809931
1321	09/01/2018 16:00	-1.775	34.048	6.45	27.28013461
1322	09/01/2018 18:00	-1.769	34.055	6.42	27.28753085
1323	09/01/2018 20:00	-1.781	34.072	6.54	27.31292665
1324	09/01/2018 22:00	-1.741	34.097	6.77	27.31709927
1325	10/01/2018 00:00	-1.767	34.091	6.72	27.30932881
1326	10/01/2018 02:00	-1.785	34.079	6.6	27.30134923
1327	10/01/2018 04:00	-1.776	34.073	6.55	27.29759743
1328	10/01/2018 06:00	-1.761	34.08	6.6	27.3169463
1329	10/01/2018 08:00	-1.709	34.114	7.03	27.33331271
1330	10/01/2018 10:00	-1.648	34.123	7.2	27.3359041
1331	10/01/2018 12:00	-1.664	34.123	7.28	27.33548496
1332	10/01/2018 14:00	-1.686	34.12	7.23	27.33427302
1333	10/01/2018 16:00	-1.709	34.119	7.14	27.33337226
1334	10/01/2018 18:00	-1.694	34.118	7.09	27.33157445
1335	10/01/2018 20:00	-1.639	34.122	7.16	27.33928902
1336	10/01/2018 22:00	-1.538	34.136	7.38	27.34611284
1337	11/01/2018 00:00	-1.616	34.127	7.39	27.33818055
1338	11/01/2018 02:00	-1.683	34.122	7.29	27.33621798
1339	11/01/2018 04:00	-1.725	34.112	6.89	27.3303793
1340	11/01/2018 06:00	-1.634	34.123	7.13	27.33279818
1341	11/01/2018 08:00	-1.681	34.123	7.22	27.34010957
1342	11/01/2018 10:00	-1.569	34.134	7.3	27.39297797
1343	11/01/2018 12:00	-1.372	34.169	7.18	27.34571471
1344	11/01/2018 14:00	-1.654	34.125	7.41	27.33693416
1345	11/01/2018 16:00	-1.663	34.123	7.35	27.33655004
1346	11/01/2018 18:00	-1.691	34.122	7.43	27.33792261
1347	11/01/2018 20:00	-1.686	34.124	7.39	27.33818979
1348	11/01/2018 22:00	-1.686	34.125	7.44	27.33979904
1349	12/01/2018 00:00	-1.67	34.129	7.43	27.34274833
1350	12/01/2018 02:00	-1.698	34.127	7.46	27.34016083
1351	12/01/2018 04:00	-1.716	34.125	7.35	27.33886484
1352	12/01/2018 06:00	-1.704	34.125	7.3	27.33902267
1353	12/01/2018 08:00	-1.675	34.126	7.37	27.33865095
1354	12/01/2018 10:00	-1.673	34.127	7.42	27.33993079
1355	12/01/2018 12:00	-1.65	34.131	7.43	27.34370886
1356	12/01/2018 14:00	-1.684	34.127	7.39	27.33956914
1357	12/01/2018 16:00	-1.669	34.127	7.31	27.33791738
1358	12/01/2018 18:00	-1.677	34.122	7.28	27.33588817
1359	12/01/2018 20:00	-1.653	34.122	7.27	27.33576232
1360	12/01/2018 22:00	-1.652	34.123	7.29	27.33749874
1361	13/01/2018 00:00	-1.623	34.13	7.42	27.34285196
1362	13/01/2018 02:00	-1.587	34.145	7.42	27.35113225
1363	13/01/2018 04:00	-1.608	34.143	7.47	27.34468549
1364	13/01/2018 06:00	-1.263	34.177	6.83	27.34132375
1365	13/01/2018 08:00	-1.634	34.125	7.28	27.33758826
1366	13/01/2018 10:00	-1.672	34.123	7.29	27.33859876
1367	13/01/2018 12:00	-1.623	34.129	7.42	27.34580813
1368	13/01/2018 14:00	-1.18	34.21	7.55	27.39226302
1369	13/01/2018 16:00	-1.39	34.184	7.34	27.35779285
1370	13/01/2018 18:00	-1.642	34.128	7.44	27.34016235
1371	13/01/2018 20:00	-1.644	34.123	7.35	27.33429554
1372	13/01/2018 22:00	-1.667	34.12	7.36	27.34201496
1373	14/01/2018 00:00	-1.653	34.124	7.45	27.35103824
1374	14/01/2018 02:00	-1.33	34.194	7.68	27.38391575
1375	14/01/2018 04:00	-1.589	34.147	7.54	27.33836124
1376	14/01/2018 06:00	-1.643	34.123	7.41	27.33556789
1377	14/01/2018 08:00	-1.623	34.124	7.4	27.34314512
1378	14/01/2018 10:00	-1.522	34.144	7.53	27.35266802
1379	14/01/2018 12:00	-1.289	34.175	7.99	27.39944204
1380	14/01/2018 14:00	-1.017	34.257	8.15	27.4406174
1381	14/01/2018 16:00	-0.803	34.308	8.36	27.45652609
1382	14/01/2018 18:00	-0.838	34.3	8.3	27.44377534
1383	14/01/2018 20:00	-0.907	34.275	8.19	27.43334322
1384	14/01/2018 22:00	-0.804	34.291	8.23	27.45972664
1385	15/01/2018 00:00	-0.664	34.342	8.52	27.48968576
1386	15/01/2018 02:00	-0.492	34.391	8.81	27.51816606
1387	15/01/2018 04:00	-0.328	34.423	8.92	27.51863393
1388	15/01/2018 06:00	-0.559	34.371	8.72	27.49819584
1389	15/01/2018 08:00	-0.607	34.363	8.65	27.48234953
1390	15/01/2018 10:00	-0.697	34.338	8.52	27.48822098
1391	15/01/2018 12:00	-0.515	34.398	8.74	27.52051678
1392	15/01/2018 14:00	-0.65	34.395	8.71	27.53700765
1393	15/01/2018 16:00	-0.06	34.475	9.02	27.5516336
1394	15/01/2018 18:00	-0.072	34.481	9.01	27.55475849
1395	15/01/2018 20:00	-0.312	34.444	8.89	27.50376495
1396	15/01/2018 22:00	-0.474	34.374	8.52	27.51737576
1397	16/01/2018 00:00	-0.626	34.385	8.69	27.50914264
1398	16/01/2018 02:00	-0.901	34.346	8.51	27.48970883
1399	16/01/2018 04:00	-0.606	34.389	8.58	27.50966422
1400	16/01/2018 06:00	-0.703	34.377	8.69	27.49610996
1401	16/01/2018 08:00	-0.818	34.339	8.69	27.50678632
1402	16/01/2018 10:00	-0.509	34.406	8.61	27.50056901
1403	16/01/2018 12:00	-0.586	34.363	8.5	27.46314833
1404	16/01/2018 14:00	-1.219	34.264	8.31	27.43675901
1405	16/01/2018 16:00	-1.25	34.26	8.32	27.43838628
1406	16/01/2018 18:00	-1.167	34.271	8.26	27.44672198
1407	16/01/2018 20:00	-1.199	34.256	8.18	27.41699431
1408	16/01/2018 22:00	-1.314	34.197	8	27.4067806
1409	17/01/2018 00:00	-0.705	34.357	8.84	27.41505882
1410	17/01/2018 02:00	-1.201	34.246	8.27	27.416702
1411	17/01/2018 04:00	-1.151	34.261	8.31	27.43446552
1412	17/01/2018 06:00	-0.962	34.296	8.36	27.41494958
1413	17/01/2018 08:00	-0.819	34.303	7.61	27.40460136
1414	17/01/2018 10:00	-1.39	34.183	8.11	27.39348937
1415	17/01/2018 12:00	-1.331	34.215	8.25	27.39398567
1416	17/01/2018 14:00	-1.233	34.217	8.3	27.41072532
1417	17/01/2018 16:00	-1.076	34.252	8.38	27.44638841
1418	17/01/2018 18:00	-1.053	34.265	8.82	27.39704071
1419	17/01/2018 20:00	-1.288	34.204	8.31	27.37787445
1420	17/01/2018 22:00	-1.451	34.167	8.16	27.36877788
1421	18/01/2018 00:00	-1.368	34.176	8.15	27.36907021
1422	18/01/2018 02:00	-1.297	34.181	8.28	27.37510283
1423	18/01/2018 04:00	-1.252	34.191	8.33	27.38043862
1424	18/01/2018 06:00	-1.245	34.201	8.26	27.37791558
1425	18/01/2018 08:00	-1.417	34.175	8.18	27.36556829
1426	18/01/2018 10:00	-1.464	34.158	8.09	27.35475769
1427	18/01/2018 12:00	-1.423	34.157	8.12	27.36178889
1428	18/01/2018 14:00	-1.328	34.175	8.19	27.37156339
1429	18/01/2018 16:00	-1.34	34.167	8.32	27.36621198
1430	18/01/2018 18:00	-1.39	34.165	8.26	27.36078578
1431	18/01/2018 20:00	-1.467	34.154	8.15	27.35220707
1432	18/01/2018 22:00	-1.491	34.147	8.07	27.35279535
1433	19/01/2018 00:00	-1.44	34.154	8.15	27.36035527
1434	19/01/2018 02:00	-0.969	34.257	8.3	27.37230349
1435	19/01/2018 04:00	-1.413	34.171	8.26	27.36977565
1436	19/01/2018 06:00	-1.372	34.165	8.31	27.35940239
1437	19/01/2018 08:00	-1.436	34.155	8.21	27.35501734
1438	19/01/2018 10:00	-1.451	34.153	8.16	27.35163005
1439	19/01/2018 12:00	-1.476	34.143	8.16	27.35365515
1440	19/01/2018 14:00	-1.415	34.161	8.23	27.3645224
1441	19/01/2018 16:00	-1.501	34.175	8.31	27.37476083
1442	19/01/2018 18:00	-1.554	34.173	8.38	27.37256316
1443	19/01/2018 20:00	-1.486	34.163	8.33	27.35791793
1444	19/01/2018 22:00	-1.483	34.151	8.27	27.34990317
1445	20/01/2018 00:00	-1.491	34.147	8.28	27.3602458
1446	20/01/2018 02:00	-1.597	34.17	8.46	27.37113338
1447	20/01/2018 04:00	-1.537	34.169	8.53	27.37130617
1448	20/01/2018 06:00	-1.561	34.169	8.55	27.37008376
1449	20/01/2018 08:00	-1.594	34.162	8.53	27.36944061
1450	20/01/2018 10:00	-1.593	34.163	8.42	27.36257548
1451	20/01/2018 12:00	-1.615	34.155	8.42	27.36214025
1452	20/01/2018 14:00	-1.604	34.156	8.47	27.35870104
1453	20/01/2018 16:00	-1.595	34.149	8.47	27.35901418
1454	20/01/2018 18:00	-1.582	34.154	8.46	27.35585868
1455	20/01/2018 20:00	-1.617	34.144	8.54	27.3559701
1456	20/01/2018 22:00	-1.617	34.153	8.49	27.35920632
1457	21/01/2018 00:00	-1.634	34.145	8.5	27.35354973
1458	21/01/2018 02:00	-1.635	34.143	8.38	27.35163667
1459	21/01/2018 04:00	-1.671	34.14	8.31	27.35057706
1460	21/01/2018 06:00	-1.641	34.14	8.38	27.35032519
1461	21/01/2018 08:00	-1.574	34.152	8.52	27.35465751
1462	21/01/2018 10:00	-1.603	34.147	8.55	27.35517407
1463	21/01/2018 12:00	-1.63	34.147	8.5	27.35359929
1464	21/01/2018 14:00	-1.664	34.143	8.35	27.3520835
1465	21/01/2018 16:00	-1.693	34.14	8.28	27.34934795
1466	21/01/2018 18:00	-1.675	34.135	8.38	27.34546658
1467	21/01/2018 20:00	-1.646	34.134	8.52	27.34340692
1468	21/01/2018 22:00	-1.639	34.132	8.62	27.34692974
1469	22/01/2018 00:00	-1.621	34.142	8.59	27.34861681
1470	22/01/2018 02:00	-1.686	34.14	8.34	27.35178019
1471	22/01/2018 04:00	-1.706	34.137	8.37	27.34771209
1472	22/01/2018 06:00	-1.658	34.135	8.51	27.34782619
1473	22/01/2018 08:00	-1.66	34.138	8.38	27.34729351
1474	22/01/2018 10:00	-1.689	34.13	8.46	27.3452749
1475	22/01/2018 12:00	-1.667	34.134	8.51	27.34684506
1476	22/01/2018 14:00	-1.718	34.131	8.38	27.34309557
1477	22/01/2018 16:00	-1.687	34.125	8.58	27.34866394
1478	22/01/2018 18:00	-1.675	34.146	8.29	27.35471555
1479	22/01/2018 20:00	-1.568	34.168	8.3	27.35185172
1480	22/01/2018 22:00	-1.696	34.131	8.45	27.34237334
1481	23/01/2018 00:00	-1.72	34.13	8.47	27.3431056
1482	23/01/2018 02:00	-1.712	34.128	8.57	27.33403461
1483	23/01/2018 04:00	-1.663	34.108	8.89	27.31337673
1484	23/01/2018 06:00	-1.598	34.114	8.88	27.33824189
1485	23/01/2018 08:00	-1.637	34.113	8.82	27.35974745
1486	23/01/2018 10:00	-1.688	34.134	8.47	27.32825678
1487	23/01/2018 12:00	-1.713	34.106	8.82	27.31433657
1488	23/01/2018 14:00	-1.729	34.091	8.91	27.31960043
1489	23/01/2018 16:00	-1.724	34.105	8.88	27.34509133
1490	23/01/2018 18:00	-1.509	34.127	8.82	27.32592206
1491	23/01/2018 20:00	-1.698	34.079	9	27.31291146
1492	23/01/2018 22:00	-1.678	34.074	9.01	27.30384291
1493	24/01/2018 00:00	-1.73	34.085	8.97	27.31918709
1494	24/01/2018 02:00	-1.7	34.093	8.98	27.31066794
1495	24/01/2018 04:00	-1.754	34.09	8.99	27.31730443
1496	24/01/2018 06:00	-1.716	34.073	9.12	27.31535379
1497	24/01/2018 08:00	-1.27	34.188	8.78	27.393542
1498	24/01/2018 10:00	-1.306	34.186	8.94	27.33687693
1499	24/01/2018 12:00	-1.692	34.09	9.02	27.32622179
1500	24/01/2018 14:00	-1.744	34.097	9.02	27.30678781
1501	24/01/2018 16:00	-1.752	34.052	9.17	27.29953721
1502	24/01/2018 18:00	-1.232	34.178	8.94	27.34028145
1503	24/01/2018 20:00	-1.109	34.154	9.32	27.34452651
1504	24/01/2018 22:00	-1.083	34.149	9.53	27.32531378
1505	25/01/2018 00:00	-1.403	34.102	9.44	27.29847017
1506	25/01/2018 02:00	-1.604	34.07	9.25	27.29196997
1507	25/01/2018 04:00	-1.634	34.072	9.27	27.31050833
1508	25/01/2018 06:00	-1.554	34.089	9.32	27.32040827
1509	25/01/2018 08:00	-1.124	34.131	9.78	27.32846885
1510	25/01/2018 10:00	-1.068	34.13	9.65	27.31855499
1511	25/01/2018 12:00	-1.217	34.124	9.7	27.33385331
1512	25/01/2018 14:00	-1.131	34.143	9.68	27.3243336
1513	25/01/2018 16:00	-1.142	34.141	9.46	27.32546891
1514	25/01/2018 18:00	-1.322	34.12	8.78	27.31812059
1515	25/01/2018 20:00	-0.934	34.165	9.3	27.33298755
1516	25/01/2018 22:00	-1.191	34.119	9.51	27.33303319
1517	26/01/2018 00:00	-1.313	34.118	9.63	27.31889914
1518	26/01/2018 02:00	-1.584	34.107	9.44	27.3178814
1519	26/01/2018 04:00	-1.721	34.09	9.27	27.32956063
1520	26/01/2018 06:00	-0.707	34.242	8.42	27.35773055
1521	26/01/2018 08:00	-1.561	34.133	9.28	27.37673607
1522	26/01/2018 10:00	-1.481	34.147	9.16	27.35728441
1523	26/01/2018 12:00	-1.47	34.145	9.62	27.34153044
1524	26/01/2018 14:00	-1.61	34.121	9.32	27.34339605
1525	26/01/2018 16:00	-1.609	34.141	9.25	27.34996836
1526	26/01/2018 18:00	-1.385	34.173	9.16	27.36106431
1527	26/01/2018 20:00	-1.534	34.125	9.29	27.35610022
1528	26/01/2018 22:00	-1.629	34.15	9.3	27.41613584
1529	27/01/2018 00:00	-1.596	34.154	9.24	27.36667616
1530	27/01/2018 02:00	-1.662	34.145	9.27	27.35642316
1531	27/01/2018 04:00	-1.615	34.153	9.22	27.3582867
1532	27/01/2018 06:00	-1.632	34.153	9.27	27.36242483
1533	27/01/2018 08:00	-0.892	34.272	8.38	27.40517068
1534	27/01/2018 10:00	-1.708	34.152	9.36	27.36236644
1535	27/01/2018 12:00	-1.693	34.163	9.3	27.37081677
1536	27/01/2018 14:00	-1.713	34.154	9.34	27.36647069
1537	27/01/2018 16:00	-1.702	34.158	9.34	27.37842309
1538	27/01/2018 18:00	-1.718	34.161	9.31	27.37028187
1539	27/01/2018 20:00	-1.728	34.154	9.36	27.3817389
1540	27/01/2018 22:00	-0.988	34.287	9.07	27.42844944
1541	28/01/2018 00:00	0.94	34.67	9.37	27.44173177
1542	28/01/2018 02:00	-1.704	34.165	9.48	27.37634902
1543	28/01/2018 04:00	-1.722	34.17	9.36	27.37774209
1544	28/01/2018 06:00	-1.71	34.173	9.37	27.37480852
1545	28/01/2018 08:00	-1.709	34.175	9.53	27.38653305
1546	28/01/2018 10:00	-1.744	34.18	9.4	27.39408674
1547	28/01/2018 12:00	-1.66	34.204	9.32	27.4091472
1548	28/01/2018 14:00	-1.704	34.205	9.36	27.40152137
1549	28/01/2018 16:00	-1.752	34.199	9.42	27.39752578
1550	28/01/2018 18:00	-1.76	34.191	9.49	27.39599326
1551	28/01/2018 20:00	-1.722	34.213	9.21	27.41181187
1552	28/01/2018 22:00	-1.754	34.218	9.22	27.41605506
1553	29/01/2018 00:00	-1.751	34.223	9.28	27.42307608
1554	29/01/2018 02:00	-1.757	34.232	9.31	27.42928267
1555	29/01/2018 04:00	-1.751	34.228	9.32	27.42142099
1556	29/01/2018 06:00	-1.756	34.225	9.26	27.42243966
1557	29/01/2018 08:00	-1.767	34.226	9.21	27.42332365
1558	29/01/2018 10:00	-1.768	34.229	9.25	27.42736871
1559	29/01/2018 12:00	-1.755	34.237	9.34	27.4290909
1560	29/01/2018 14:00	-1.747	34.238	9.31	27.43351082
1561	29/01/2018 16:00	-1.755	34.246	9.36	27.44020318
1562	29/01/2018 18:00	-1.769	34.245	9.36	27.43679176
1563	29/01/2018 20:00	-1.754	34.239	9.28	27.43164751
1564	29/01/2018 22:00	-1.76	34.233	9.13	27.43567783
1565	30/01/2018 00:00	-1.783	34.236	9.09	27.43944669
1566	30/01/2018 02:00	-1.764	34.257	9.07	27.46527849
1567	30/01/2018 04:00	-1.757	34.265	9.08	27.44772227
1568	30/01/2018 06:00	-1.797	34.25	9.04	27.43937852
1569	30/01/2018 08:00	-1.774	34.244	9.12	27.44532588
1570	30/01/2018 10:00	-1.764	34.269	9.08	27.45910806
1571	30/01/2018 12:00	-1.799	34.269	9.07	27.45898274
1572	30/01/2018 14:00	-1.78	34.274	9.07	27.46683903
1573	30/01/2018 16:00	-1.751	34.289	9.11	27.4709661
1574	30/01/2018 18:00	-1.768	34.285	9.12	27.46920715
1575	30/01/2018 20:00	-1.8	34.278	9.09	27.45716371
1576	30/01/2018 22:00	-1.767	34.26	9.08	27.45175724
1577	31/01/2018 00:00	-1.767	34.26	9.01	27.45291032
1578	31/01/2018 02:00	-1.774	34.266	9	27.45654075
1579	31/01/2018 04:00	-1.79	34.27	9.08	27.45982642
1580	31/01/2018 06:00	-1.787	34.273	9.05	27.45966794
1581	31/01/2018 08:00	-1.784	34.266	9.06	27.4527476
1582	31/01/2018 10:00	-1.767	34.264	9.04	27.45656251
1583	31/01/2018 12:00	-1.786	34.262	9.01	27.44600809
1584	31/01/2018 14:00	-1.77	34.248	9.05	27.44141106
1585	31/01/2018 16:00	-1.784	34.256	9.09	27.45191718
1586	31/01/2018 18:00	-1.778	34.259	9.07	27.45122016
1587	31/01/2018 20:00	-1.792	34.258	9.07	27.44905168
1588	31/01/2018 22:00	-1.777	34.264	9.01	27.44794211
1589	01/02/2018 00:00	-1.761	34.252	9.05	27.45039046
1590	01/02/2018 02:00	-1.769	34.265	9	27.44989019
1591	01/02/2018 04:00	-1.731	34.258	9.04	27.45177976
1592	01/02/2018 06:00	-1.784	34.263	9.01	27.45141003
1593	01/02/2018 08:00	-1.769	34.254	9.06	27.44524085
1594	01/02/2018 10:00	-1.737	34.261	9.06	27.45578631
1595	01/02/2018 12:00	-1.606	34.285	9.05	27.47722419
1596	01/02/2018 14:00	-1.734	34.259	9.01	27.44673927
1597	01/02/2018 16:00	-1.75	34.258	9.07	27.45053682
1598	01/02/2018 18:00	-1.746	34.266	9.13	27.4573317
1599	01/02/2018 20:00	-1.766	34.264	9.09	27.45890816
1600	01/02/2018 22:00	-1.731	34.265	9.04	27.45391986
1601	02/02/2018 00:00	-1.747	34.272	9.11	27.45944552
1602	02/02/2018 02:00	-1.716	34.272	9.06	27.46754073
1603	02/02/2018 04:00	-1.729	34.301	9.19	27.49390693
1604	02/02/2018 06:00	-1.692	34.328	9.32	27.50381366
1605	02/02/2018 08:00	-1.719	34.309	9.24	27.47556717
1606	02/02/2018 10:00	-1.76	34.276	9.13	27.46389103
1607	02/02/2018 12:00	-1.736	34.279	9.14	27.47300968
1608	02/02/2018 14:00	-1.782	34.305	9.2	27.48680768
1609	02/02/2018 16:00	-1.73	34.304	9.21	27.48988861
1610	02/02/2018 18:00	-1.729	34.318	9.22	27.49700606
1611	02/02/2018 20:00	-1.714	34.317	9.24	27.48945141
1612	02/02/2018 22:00	-1.73	34.305	9.2	27.48439872
1613	03/02/2018 00:00	-1.72	34.298	9.18	27.48162756
1614	03/02/2018 02:00	-1.664	34.312	9.19	27.52654219
1615	03/02/2018 04:00	-1.731	34.303	9.03	27.48560125
1616	03/02/2018 06:00	-1.715	34.317	9.16	27.50690093
1617	03/02/2018 08:00	-1.643	34.334	9.19	27.49776135
1618	03/02/2018 10:00	-1.776	34.309	9.22	27.48761837
1619	03/02/2018 12:00	-1.422	34.335	9.02	27.48442658
1620	03/02/2018 14:00	-1.526	34.335	8.93	27.49401143
1621	03/02/2018 16:00	-1.76	34.3	9.12	27.48959429
1622	03/02/2018 18:00	-1.733	34.316	9.2	27.50691138
1623	03/02/2018 20:00	-1.635	34.344	9.25	27.50527028
1624	03/02/2018 22:00	-1.658	34.325	9.2	27.51389877
1625	04/02/2018 00:00	-1.715	34.306	9.13	27.49491644
1626	04/02/2018 02:00	-1.697	34.285	8.91	27.47673266
1627	04/02/2018 04:00	-1.577	34.333	9	27.5185886
1628	04/02/2018 06:00	-1.55	34.373	9.12	27.53397672
1629	04/02/2018 08:00	-1.651	34.367	9.39	27.52875891
1630	04/02/2018 10:00	-1.524	34.337	9.09	27.493775
1631	04/02/2018 12:00	-1.479	34.325	8.96	27.50920789
1632	04/02/2018 14:00	-1.728	34.323	9.01	27.49542053
1633	04/02/2018 16:00	-1.598	34.322	8.96	27.52153671
1634	04/02/2018 18:00	-1.498	34.389	9.45	27.55029822
1635	04/02/2018 20:00	-1.365	34.41	9.51	27.54629834
1636	04/02/2018 22:00	-1.528	34.36	9.38	27.5152324
1637	05/02/2018 00:00	-1.441	34.355	9.15	27.50731912
1638	05/02/2018 02:00	-1.559	34.331	9.26	27.51222576
1639	05/02/2018 04:00	-1.514	34.361	9.36	27.53216571
1640	05/02/2018 06:00	-1.464	34.363	9.62	27.50878339
1641	05/02/2018 08:00	-1.25	34.336	9.87	27.5049432
1642	05/02/2018 10:00	-1.103	34.342	9.9	27.4950333
1643	05/02/2018 12:00	-1.202	34.345	9.87	27.47479674
1644	05/02/2018 14:00	-1.401	34.294	9.84	27.47439421
1645	05/02/2018 16:00	-1.305	34.305	9.84	27.47951473
1646	05/02/2018 18:00	-0.714	34.384	10	27.60540457
1647	05/02/2018 20:00	0.776	34.668	10.29	27.67751145
1648	05/02/2018 22:00	1.024	34.717	10.3	27.67770054
1649	06/02/2018 00:00	0.743	34.665	10.25	27.64477369
1650	06/02/2018 02:00	0.439	34.608	10.18	27.6603072
1651	06/02/2018 04:00	1.02	34.726	10.31	27.73880376
1652	06/02/2018 06:00	1.967	34.939	10.48	27.80143763
1653	06/02/2018 08:00	2.059	34.965	10.49	27.81354763
1654	06/02/2018 10:00	2.219	34.995	10.46	27.81934605
1655	06/02/2018 12:00	2.268	35.002	10.46	27.81899839
1656	06/02/2018 14:00	2.29	35.002	10.47	27.8148526
1657	06/02/2018 16:00	2.194	34.985	10.48	27.81640645
1658	06/02/2018 18:00	2.259	35.009	10.43	27.82592003
1659	06/02/2018 20:00	2.232	35.005	10.41	27.82908761
1660	06/02/2018 22:00	2.199	35.013	10.4	27.83390172
1661	07/02/2018 00:00	2.221	35.009	10.44	27.82297095
1662	07/02/2018 02:00	2.249	34.993	10.53	27.8144289
1663	07/02/2018 04:00	2.179	34.986	10.47	27.81698072
1664	07/02/2018 06:00	2.223	35.003	10.47	27.8235854
1665	07/02/2018 08:00	2.223	34.999	10.46	27.82117441
1666	07/02/2018 10:00	2.223	34.999	10.45	27.82229089
1667	07/02/2018 12:00	2.221	35.001	10.46	27.8244858
1668	07/02/2018 14:00	2.078	34.98	10.52	27.81720125
1669	07/02/2018 16:00	2.014	34.959	10.44	27.79788053
1670	07/02/2018 18:00	1.856	34.933	10.35	27.80509561
1671	07/02/2018 20:00	2.073	34.97	10.5	27.81089038
1672	07/02/2018 22:00	2.152	34.982	10.48	27.81346019
1673	08/02/2018 00:00	2.072	34.972	10.52	27.81504139
1674	08/02/2018 02:00	2.006	34.96	10.49	27.8083426
1675	08/02/2018 04:00	2.041	34.965	10.49	27.80794427
1676	08/02/2018 06:00	2.034	34.963	10.44	27.81053591
1677	08/02/2018 08:00	2.123	34.977	10.5	27.81410626
1678	08/02/2018 10:00	2.268	34.999	10.51	27.81728293
1679	08/02/2018 12:00	2.208	34.993	10.47	27.81967162
1680	08/02/2018 14:00	2.175	34.997	10.48	27.82312204
1681	08/02/2018 16:00	2.146	34.993	10.48	27.81996019
1682	08/02/2018 18:00	2.087	34.977	10.51	27.81149275
1683	08/02/2018 20:00	2.06	34.969	10.45	27.80701672
1684	08/02/2018 22:00	2.107	34.969	10.5	27.80790009
1685	09/02/2018 00:00	2.215	34.99	10.51	27.81201033
1686	09/02/2018 02:00	1.928	34.955	10.48	27.81369689
1687	09/02/2018 04:00	1.919	34.958	10.49	27.81095636
1688	09/02/2018 06:00	1.868	34.924	10.5	27.7917599
1689	09/02/2018 08:00	2.467	34.981	10.09	27.7996209
1690	09/02/2018 10:00	1.916	34.947	10.52	27.80374339
1691	09/02/2018 12:00	1.88	34.944	10.45	27.80450384
1692	09/02/2018 14:00	1.87	34.942	10.46	27.80469061
1693	09/02/2018 16:00	1.855	34.941	10.51	27.80443359
1694	09/02/2018 18:00	1.745	34.918	10.4	27.76333044
1695	09/02/2018 20:00	1.191	34.793	10.27	27.73629397
1696	09/02/2018 22:00	1.211	34.79	10.23	27.7375369
1697	10/02/2018 00:00	1.766	34.891	10.32	27.78348232
1698	10/02/2018 02:00	1.919	34.925	10.58	27.7798986
1699	10/02/2018 04:00	1.52	34.837	10.38	27.75515044
1700	10/02/2018 06:00	1.734	34.873	10.41	27.75456346
1701	10/02/2018 08:00	1.284	34.803	9.85	27.75438551
1702	10/02/2018 10:00	1.361	34.842	10.44	27.76820428
1703	10/02/2018 12:00	1.479	34.853	10.57	27.76785157
1704	10/02/2018 14:00	1.569	34.857	10.41	27.7596538
1705	10/02/2018 16:00	1.098	34.8	10.29	27.73793148
1706	10/02/2018 18:00	0.982	34.768	10.11	27.71958292
1707	10/02/2018 20:00	1.13	34.796	10.3	27.74632838
1708	10/02/2018 22:00	1.268	34.82	10.39	27.76058822
1709	11/02/2018 00:00	1.334	34.843	10.44	27.7661245
1710	11/02/2018 02:00	1.369	34.848	10.39	27.76301762
1711	11/02/2018 04:00	1.277	34.827	10.29	27.75580522
1712	11/02/2018 06:00	1.306	34.83	10.31	27.76245927
1713	11/02/2018 08:00	1.487	34.866	10.36	27.77954372
1714	11/02/2018 10:00	1.619	34.895	10.4	27.78844646
1715	11/02/2018 12:00	1.607	34.902	10.41	27.7959257
1716	11/02/2018 14:00	1.595	34.903	10.44	27.79408956
1717	11/02/2018 16:00	1.615	34.903	10.45	27.78290152
1718	11/02/2018 18:00	1.514	34.864	10.41	27.75357667
1719	11/02/2018 20:00	1.152	34.795	10.31	27.75055594
1720	11/02/2018 22:00	1.587	34.876	10.48	27.78958771
1721	12/02/2018 00:00	1.71	34.926	10.48	27.81221511
1722	12/02/2018 02:00	1.768	34.945	10.44	27.81558441
1723	12/02/2018 04:00	1.757	34.949	10.43	27.81995307
1724	12/02/2018 06:00	1.792	34.955	10.44	27.80911957
1725	12/02/2018 08:00	1.785	34.924	10.47	27.79612647
1726	12/02/2018 10:00	1.897	34.934	10.6	27.80953282
1727	12/02/2018 12:00	1.68	34.932	10.44	27.80881394
1728	12/02/2018 14:00	1.717	34.926	10.47	27.80602104
1729	12/02/2018 16:00	1.774	34.943	10.48	27.81754501
1730	12/02/2018 18:00	1.953	34.972	10.6	27.8187218
1731	12/02/2018 20:00	1.891	34.965	10.54	27.82041469
1732	12/02/2018 22:00	1.77	34.95	10.44	27.81805159
1733	13/02/2018 00:00	1.801	34.954	10.49	27.81717807
1734	13/02/2018 02:00	1.754	34.942	10.46	27.80842297
1735	13/02/2018 04:00	1.827	34.943	10.43	27.80660535
1736	13/02/2018 06:00	2.039	34.96	10.75	27.80341902
1737	13/02/2018 08:00	2.001	34.953	10.75	27.80537299
1738	13/02/2018 10:00	1.978	34.955	10.75	27.80572105
1739	13/02/2018 12:00	2.054	34.963	10.74	27.80916471
1740	13/02/2018 14:00	1.967	34.962	10.64	27.81108203
1741	13/02/2018 16:00	1.703	34.928	10.47	27.81025767
1742	13/02/2018 18:00	1.906	34.96	10.53	27.81615643
1743	13/02/2018 20:00	1.961	34.962	10.64	27.80060587
1744	13/02/2018 22:00	1.782	34.921	10.28	27.78932101
1745	14/02/2018 00:00	1.625	34.899	10.41	27.79234111
1746	14/02/2018 02:00	1.27	34.861	10.42	27.80270002
1747	14/02/2018 04:00	1.849	34.955	10.58	27.81712105
1748	14/02/2018 06:00	1.92	34.964	10.61	27.81670325
1749	14/02/2018 08:00	1.675	34.936	10.49	27.81767222
1750	14/02/2018 10:00	1.856	34.959	10.55	27.80789165
1751	14/02/2018 12:00	1.811	34.933	10.53	27.79869888
1752	14/02/2018 14:00	1.77	34.917	10.4	27.79597105
1753	14/02/2018 16:00	1.835	34.93	10.51	27.80573837
1754	14/02/2018 18:00	1.852	34.956	10.58	27.80955006
1755	14/02/2018 20:00	1.604	34.922	10.52	27.80403947
1756	14/02/2018 22:00	1.92	34.952	10.53	27.79197449
1757	15/02/2018 00:00	1.99	34.942	10.61	27.80915594
1758	15/02/2018 02:00	1.787	34.939	10.58	27.80681763
1759	15/02/2018 04:00	1.85	34.942	10.56	27.81208678
1760	15/02/2018 06:00	1.643	34.929	10.55	27.81120335
1761	15/02/2018 08:00	1.768	34.947	10.53	27.79837683
1762	15/02/2018 10:00	1.302	34.877	10.52	27.79992368
1763	15/02/2018 12:00	1.291	34.885	10.65	27.80108674
1764	15/02/2018 14:00	1.809	34.936	10.57	27.80035181
1765	15/02/2018 16:00	1.451	34.888	10.43	27.79438605
1766	15/02/2018 18:00	1.599	34.915	10.51	27.80943183
1767	15/02/2018 20:00	1.662	34.93	10.64	27.80266476
1768	15/02/2018 22:00	1.504	34.898	10.43	27.80085655
1769	16/02/2018 00:00	1.511	34.903	10.56	27.78384082
1770	16/02/2018 02:00	1.071	34.807	10.41	27.7558691
1771	16/02/2018 04:00	0.695	34.764	10.12	27.75596619
1772	16/02/2018 06:00	0.694	34.782	10.15	27.77224863
1773	16/02/2018 08:00	1.437	34.886	10.51	27.79585148
1774	16/02/2018 10:00	1.481	34.897	10.73	27.79832715
1775	16/02/2018 12:00	1.627	34.897	10.21	27.76427829
1776	16/02/2018 14:00	0.858	34.803	10.37	27.75756008
1777	16/02/2018 16:00	0.978	34.823	10.18	27.77099073
1778	16/02/2018 18:00	1.079	34.82	10.43	27.77056921
1779	16/02/2018 20:00	0.671	34.764	10.36	27.75434844
1780	16/02/2018 22:00	1.438	34.867	10.39	27.77068736
1781	17/02/2018 00:00	1.037	34.833	10.44	27.77476467
1782	17/02/2018 02:00	1.248	34.85	10.21	27.76316775
1783	17/02/2018 04:00	0.789	34.785	9.35	27.75187317
1784	17/02/2018 06:00	0.817	34.805	10.19	27.7468602
1785	17/02/2018 08:00	0.32	34.704	10.23	27.75422932
1786	17/02/2018 10:00	1.087	34.837	10.54	27.77553812
1787	17/02/2018 12:00	0.865	34.807	10.37	27.73880566
1788	17/02/2018 14:00	1.023	34.787	10.54	27.74677481
1789	17/02/2018 16:00	0.494	34.77	10.36	27.79822587
1790	17/02/2018 18:00	1.321	34.898	10.6	27.80512574
1791	17/02/2018 20:00	0.805	34.833	10.36	27.77680968
1792	17/02/2018 22:00	1.419	34.854	9.85	27.75265887
1793	18/02/2018 00:00	1.227	34.828	10.43	27.74654947
1794	18/02/2018 02:00	0.863	34.817	10.33	27.78758422
1795	18/02/2018 04:00	1.471	34.92	10.57	27.83277679
1796	18/02/2018 06:00	1.917	34.991	10.49	27.82384218
1797	18/02/2018 08:00	1.53	34.925	10.58	27.81883693
1798	18/02/2018 10:00	1.482	34.925	10.61	27.81479437
1799	18/02/2018 12:00	1.459	34.911	10.62	27.79590461
1800	18/02/2018 14:00	1.714	34.912	10.52	27.80048475
1801	18/02/2018 16:00	1.668	34.958	10.71	27.8365658
1802	18/02/2018 18:00	1.6	34.963	10.56	27.82709147
1803	18/02/2018 20:00	1.755	34.95	10.31	27.83701728
1804	18/02/2018 22:00	1.478	34.958	10.54	27.81682693
1805	19/02/2018 00:00	1.655	34.901	10.59	27.78880525
1806	19/02/2018 02:00	1.6	34.894	10.49	27.80175069
1807	19/02/2018 04:00	1.282	34.888	10.37	27.82200592
1808	19/02/2018 06:00	1.287	34.9	10.53	27.81893531
1809	19/02/2018 08:00	1.779	34.962	10.54	27.82501941
1810	19/02/2018 10:00	1.638	34.941	10.62	27.81349372
1811	19/02/2018 12:00	1.459	34.915	10.64	27.81856469
1812	19/02/2018 14:00	1.233	34.91	10.63	27.8247679
1813	19/02/2018 16:00	1.611	34.945	10.38	27.82972314
1814	19/02/2018 18:00	2.167	35.019	10.66	27.83515794
1815	19/02/2018 20:00	1.537	34.963	10.68	27.84222745
1816	19/02/2018 22:00	1.701	34.979	10.57	27.84131313
1817	20/02/2018 00:00	1.494	34.942	10.64	27.82832891
1818	20/02/2018 02:00	1.501	34.94	10.52	27.83256227
1819	20/02/2018 04:00	1.664	34.957	10.62	27.82615399
1820	20/02/2018 06:00	1.3	34.905	10.54	27.79303666
1821	20/02/2018 08:00	0.619	34.806	10.38	27.80167547
1822	20/02/2018 10:00	1.309	34.903	10.56	27.82587323
1823	20/02/2018 12:00	1.228	34.915	10.53	27.83356466
1824	20/02/2018 14:00	1.6	34.931	10.62	27.80448495
1825	20/02/2018 16:00	1.057	34.829	10.14	27.79412618
1826	20/02/2018 18:00	1.575	34.92	9.57	27.80031086
1827	20/02/2018 20:00	0.492	34.782	10.28	27.79583048
1828	20/02/2018 22:00	0.51	34.8	10.07	27.79201049
1829	21/02/2018 00:00	0.993	34.853	9.77	27.74882202
1830	21/02/2018 02:00	-0.639	34.576	10.24	27.74369314
1831	21/02/2018 04:00	0.239	34.725	10.35	27.74498753
1832	21/02/2018 06:00	0.453	34.762	10.42	27.79025589
1833	21/02/2018 08:00	0.924	34.871	10.55	27.80940528
1834	21/02/2018 10:00	1.283	34.924	10.25	27.83803193
1835	21/02/2018 12:00	0.678	34.844	10.47	27.80417088
1836	21/02/2018 14:00	0.298	34.727	10.21	27.73641537
1837	21/02/2018 16:00	0.695	34.809	10.43	27.78406782
1838	21/02/2018 18:00	0.958	34.85	10.52	27.79087061
1839	21/02/2018 20:00	0.982	34.872	10.56	27.81384396
1840	21/02/2018 22:00	0.973	34.88	10.57	27.82106336
1841	22/02/2018 00:00	1.139	34.906	10.52	27.81927852
1842	22/02/2018 02:00	0.613	34.786	10.63	27.76220051
1843	22/02/2018 04:00	0.802	34.822	10.59	27.77352989
1844	22/02/2018 06:00	1.054	34.847	10.56	27.74976356
1845	22/02/2018 08:00	1.104	34.802	10.54	27.76465407
1846	22/02/2018 10:00	0.949	34.819	10.55	27.7761034
1847	22/02/2018 12:00	0.87	34.811	10.55	27.78187357
1848	22/02/2018 14:00	0.845	34.819	10.57	27.76368989
1849	22/02/2018 16:00	0.41	34.725	10.25	27.75210372
1850	22/02/2018 18:00	1.006	34.804	10.54	27.72369941
1851	22/02/2018 20:00	0.694	34.759	10.5	27.75855593
1852	22/02/2018 22:00	0.664	34.801	10.2	27.76733212
1853	23/02/2018 00:00	1.098	34.864	10.29	27.77096527
1854	23/02/2018 02:00	1.063	34.823	10.26	27.70785481
1855	23/02/2018 04:00	-0.448	34.585	10.34	27.68576375
1856	23/02/2018 06:00	0.339	34.71	10.34	27.74898112
1857	23/02/2018 08:00	0.414	34.785	10.41	27.78218501
1858	23/02/2018 10:00	1.041	34.892	10.4	27.79760458
1859	23/02/2018 12:00	0.898	34.857	10.07	27.76804498
1860	23/02/2018 14:00	0.239	34.704	10.33	27.72688485
1861	23/02/2018 16:00	0.412	34.752	10.37	27.73360347
1862	23/02/2018 18:00	0.289	34.745	10.4	27.77144015
1863	23/02/2018 20:00	0.527	34.812	10.41	27.80276074
1864	23/02/2018 22:00	0.693	34.847	10.41	27.80767165
1865	24/02/2018 00:00	0.801	34.861	10.24	27.79468957
1866	24/02/2018 02:00	0.55	34.794	10.42	27.77668777
1867	24/02/2018 04:00	0.725	34.808	10.4	27.78638648
1868	24/02/2018 06:00	0.539	34.812	10.38	27.79578512
1869	24/02/2018 08:00	0.564	34.819	10.46	27.79537955
1870	24/02/2018 10:00	0.384	34.804	10.35	27.79760658
1871	24/02/2018 12:00	0.477	34.818	10.35	27.79972166
1872	24/02/2018 14:00	0.523	34.819	10.39	27.79797977
1873	24/02/2018 16:00	0.568	34.82	10.48	27.79388188
1874	24/02/2018 18:00	0.474	34.806	10.37	27.79163845
1875	24/02/2018 20:00	0.453	34.806	10.38	27.79532383
1876	24/02/2018 22:00	0.677	34.831	10.43	27.80190355
1877	25/02/2018 00:00	0.67	34.833	10.36	27.7999617
1878	25/02/2018 02:00	0.592	34.823	10.42	27.79790323
1879	25/02/2018 04:00	0.641	34.826	10.42	27.79822168
1880	25/02/2018 06:00	0.74	34.838	10.41	27.80636816
1881	25/02/2018 08:00	0.851	34.856	10.42	27.81365462
1882	25/02/2018 10:00	1.112	34.89	10.42	27.81814713
1883	25/02/2018 12:00	1.186	34.898	10.42	27.81981382
1884	25/02/2018 14:00	1.137	34.894	10.42	27.81956622
1885	25/02/2018 16:00	0.982	34.88	10.42	27.81988819
1886	25/02/2018 18:00	1.068	34.889	10.46	27.82233968
1887	25/02/2018 20:00	1.322	34.919	10.53	27.82946898
1888	25/02/2018 22:00	1.457	34.942	10.6	27.83205254
1889	26/02/2018 00:00	1.303	34.919	10.54	27.82626207
1890	26/02/2018 02:00	1.312	34.918	10.59	27.82674136
1891	26/02/2018 04:00	1.365	34.924	10.6	27.8278401
1892	26/02/2018 06:00	1.344	34.924	10.59	27.82884937
1893	26/02/2018 08:00	1.327	34.922	10.56	27.83193648
1894	26/02/2018 10:00	1.449	34.941	10.61	27.83248387
1895	26/02/2018 12:00	1.213	34.902	10.54	27.82093978
1896	26/02/2018 14:00	1.249	34.906	10.54	27.82306546
1897	26/02/2018 16:00	1.276	34.911	10.59	27.82618051
1898	26/02/2018 18:00	1.302	34.919	10.58	27.83114709
1899	26/02/2018 20:00	1.36	34.929	10.61	27.82968066
1900	26/02/2018 22:00	1.265	34.911	10.57	27.82010396
1901	27/02/2018 00:00	1.147	34.892	10.51	27.81748868
1902	27/02/2018 02:00	1.333	34.91	10.56	27.81812547
1903	27/02/2018 04:00	1.346	34.911	10.58	27.82044631
1904	27/02/2018 06:00	1.34	34.914	10.56	27.82353855
1905	27/02/2018 08:00	1.297	34.915	10.58	27.82551474
1906	27/02/2018 10:00	1.308	34.916	10.58	27.82604275
1907	27/02/2018 12:00	1.24	34.911	10.59	27.82514578
1908	27/02/2018 14:00	1.273	34.913	10.58	27.8259697
1909	27/02/2018 16:00	1.288	34.917	10.6	27.82920852
1910	27/02/2018 18:00	1.31	34.922	10.61	27.83134772
1911	27/02/2018 20:00	1.284	34.922	10.6	27.83353746
1912	27/02/2018 22:00	1.282	34.925	10.63	27.83375388
1913	28/02/2018 00:00	1.273	34.924	10.63	27.83448748
1914	28/02/2018 02:00	1.291	34.928	10.6	27.83556825
1915	28/02/2018 04:00	1.302	34.928	10.63	27.83636617
1916	28/02/2018 06:00	1.156	34.916	10.58	27.82867995
1917	28/02/2018 08:00	0.991	34.872	10.65	27.81685255
1918	28/02/2018 10:00	1.017	34.888	10.64	27.82468126
1919	28/02/2018 12:00	1.032	34.895	10.61	27.83115004
1920	28/02/2018 14:00	1.28	34.928	10.7	27.83522075
1921	28/02/2018 16:00	1.18	34.9	10.66	27.81407764
1922	28/02/2018 18:00	0.933	34.87	10.62	27.81632221
1923	28/02/2018 20:00	0.975	34.88	10.62	27.81984056
1924	28/02/2018 22:00	0.974	34.876	10.67	27.81913538
1925	01/03/2018 00:00	0.996	34.883	10.66	27.8250117
1926	01/03/2018 02:00	1.008	34.896	10.66	27.82575888
1927	01/03/2018 04:00	0.937	34.882	10.67	27.82338861
1928	01/03/2018 06:00	1.1	34.898	10.63	27.83095401
1929	01/03/2018 08:00	1.16	34.913	10.63	27.82869679
1930	01/03/2018 10:00	1.008	34.894	10.65	27.82924237
1931	01/03/2018 12:00	0.993	34.898	10.61	27.83116261
1932	01/03/2018 14:00	1.008	34.9	10.65	27.835261
1933	01/03/2018 16:00	1.066	34.908	10.65	27.84354017
1934	01/03/2018 18:00	1.268	34.948	10.65	27.84838153
1935	01/03/2018 20:00	1.241	34.934	10.68	27.84345403
1936	01/03/2018 22:00	1.19	34.929	10.65	27.84436481
1937	02/03/2018 00:00	1.15	34.924	10.7	27.8415441
1938	02/03/2018 02:00	1.158	34.922	10.67	27.840981
1939	02/03/2018 04:00	1.224	34.931	10.72	27.84927309
1940	02/03/2018 06:00	1.249	34.942	10.68	27.84837903
1941	02/03/2018 08:00	1.21	34.939	10.69	27.8553219
1942	02/03/2018 10:00	1.242	34.952	10.74	27.85806967
1943	02/03/2018 12:00	1.248	34.952	10.72	27.85373874
1944	02/03/2018 14:00	1.126	34.926	10.68	27.84405918
1945	02/03/2018 16:00	1.104	34.923	10.7	27.84651486
1946	02/03/2018 18:00	1.159	34.931	10.66	27.85193922
1947	02/03/2018 20:00	1.26	34.953	10.77	27.857511
1948	02/03/2018 22:00	1.247	34.949	10.73	27.8553997
1949	03/03/2018 00:00	1.225	34.948	10.73	27.85561796
1950	03/03/2018 02:00	1.035	34.921	10.74	27.85212221
1951	03/03/2018 04:00	1.153	34.945	10.74	27.85934981
1952	03/03/2018 06:00	1.199	34.948	10.75	27.8594776
1953	03/03/2018 08:00	1.19	34.95	10.72	27.85759676
1954	03/03/2018 10:00	1.231	34.946	10.73	27.85542603
1955	03/03/2018 12:00	0.917	34.916	10.95	27.85562954
1956	03/03/2018 14:00	1.211	34.949	10.75	27.84193413
1957	03/03/2018 16:00	0.851	34.875	10.72	27.82954375
1958	03/03/2018 18:00	1.165	34.937	10.66	27.85602923
1959	03/03/2018 20:00	1.052	34.931	10.66	27.85275346
1960	03/03/2018 22:00	1.108	34.94	10.78	27.85727933
1961	04/03/2018 00:00	1.127	34.927	10.84	27.8525279
1962	04/03/2018 02:00	1.136	34.945	10.78	27.84346808
1963	04/03/2018 04:00	0.884	34.878	10.57	27.81909413
1964	04/03/2018 06:00	0.728	34.852	10.62	27.83155199
1965	04/03/2018 08:00	0.618	34.873	10.75	27.84488714
1966	04/03/2018 10:00	0.708	34.881	10.73	27.85016382
1967	04/03/2018 12:00	0.926	34.919	10.73	27.84142939
1968	04/03/2018 14:00	0.969	34.922	10.78	27.83932075
1969	04/03/2018 16:00	0.589	34.84	10.57	27.78441831
1970	04/03/2018 18:00	-0.363	34.71	10.38	27.75545736
1971	04/03/2018 20:00	-0.294	34.728	10.17	27.7839248
1972	04/03/2018 22:00	1.096	34.897	10.72	27.84008453
1973	05/03/2018 00:00	1.077	34.917	10.66	27.8377833
1974	05/03/2018 02:00	0.697	34.858	10.53	27.80810484
1975	05/03/2018 04:00	-0.102	34.77	10.45	27.81524295
1976	05/03/2018 06:00	0.347	34.856	10.73	27.82783853
1977	05/03/2018 08:00	0.206	34.828	10.52	27.83192425
1978	05/03/2018 10:00	-0.032	34.807	10.51	27.79988948
1979	05/03/2018 12:00	-0.134	34.765	10.55	27.79546675
1980	05/03/2018 14:00	-0.08	34.777	10.52	27.82081739
1981	05/03/2018 16:00	0.463	34.858	10.69	27.84147305
1982	05/03/2018 18:00	0.677	34.883	10.72	27.83789227
1983	05/03/2018 20:00	0.593	34.876	10.71	27.83806668
1984	05/03/2018 22:00	0.474	34.868	10.65	27.83792908
1985	06/03/2018 00:00	0.367	34.854	10.71	27.83551492
1986	06/03/2018 02:00	0.304	34.84	10.6	27.83052719
1987	06/03/2018 04:00	0.349	34.856	10.86	27.84664037
1988	06/03/2018 06:00	0.789	34.9	10.7	27.84617433
1989	06/03/2018 08:00	0.699	34.891	10.77	27.84444727
1990	06/03/2018 10:00	0.684	34.885	10.68	27.84254755
1991	06/03/2018 12:00	0.624	34.88	10.73	27.83622284
1992	06/03/2018 14:00	0.437	34.851	10.66	27.83134033
1993	06/03/2018 16:00	0.444	34.856	10.66	27.84362702
1994	06/03/2018 18:00	0.82	34.91	10.77	27.85502848
1995	06/03/2018 20:00	0.853	34.917	10.65	27.85725598
1996	06/03/2018 22:00	0.899	34.922	10.69	27.85314343
1997	07/03/2018 00:00	0.463	34.873	10.71	27.83402542
1998	07/03/2018 02:00	0.538	34.861	10.67	27.83145469
1999	07/03/2018 04:00	0.44	34.855	10.69	27.8377565
[truncated: 1,224 more rows]
