# Supplementary material for: Nitrate supply and uptake in the Atlantic Arctic sea ice zone: seasonal cycle, mechanisms and drivers
Source: Philos Trans A Math Phys Eng Sci. 2020 Aug 31;378(2181):20190361. doi: 10.1098/rsta.2019.0361 (PMC7481658; doi:10.1098/rsta.2019.0361)
Supplement: Data [file rsta20190361supp2.zip › rsta-2019-0361-File008/Henley et al_data_west.csv]

sample	Datetime	temp_cons	sal_abs	nitrate_umol/L	fluor	PAR	density_pot
1	23/09/2017 12:00	4.473	34.776	5.13	1.4296	8.3022	27.42760395
2	23/09/2017 14:00	4.931	34.858	4.79	1.9408	2.6422	27.44092296
3	23/09/2017 16:00	4.351	34.772	5.81	1.1664	0.95941	27.437624
4	23/09/2017 18:00	4.089	34.707	6.45	0.7525	0.1375	27.41471104
5	23/09/2017 20:00	4.069	34.7	6.5	0.8497	0.10128	27.41118867
6	23/09/2017 22:00	4.062	34.683	6.67	0.8516	0.10102	27.3981312
7	24/09/2017 00:00	4.236	34.683	5.85	1.0901	0.10115	27.37993058
8	24/09/2017 02:00	5.017	34.857	4.72	2.5168	0.10115	27.43037752
9	24/09/2017 04:00	4.457	34.725	5.89	1.3666	0.17626	27.38963065
10	24/09/2017 06:00	5.271	34.723	4.31	2.0171	1.951	27.29512518
11	24/09/2017 08:00	5.221	34.689	4.01	2.0285	5.8418	27.27446198
12	24/09/2017 10:00	5.042	34.62	4	1.6222	4.9105	27.24039627
13	24/09/2017 12:00	4.098	34.199	3.66	2.5931	2.6169	27.01168407
14	24/09/2017 14:00	4.732	34.363	3.7	2.8754	1.6598	27.07363856
15	24/09/2017 16:00	4.285	34.422	4.69	1.6661	0.64418	27.16877396
16	24/09/2017 18:00	4.708	34.396	3.97	1.9484	0.10111	27.10184547
17	24/09/2017 20:00	4.978	34.505	4.35	1.7653	0.10122	27.15776826
18	24/09/2017 22:00	4.995	34.507	4.45	2.4023	0.10111	27.15714831
19	25/09/2017 00:00	4.571	34.352	3.97	1.9942	0.10148	27.08249978
20	25/09/2017 02:00	4.405	34.285	4	1.9503	0.10111	27.04775703
21	25/09/2017 04:00	4.308	34.24	3.73	2.2612	0.14865	27.02227918
22	25/09/2017 06:00	4.285	34.234	3.62	2.5149	0.63912	27.01996601
23	25/09/2017 08:00	4.605	34.324	3.86	2.8639	3.4042	27.05694917
24	25/09/2017 10:00	3.858	34.008	3.33	2.5607	2.6295	26.88589218
25	25/09/2017 12:00	4.417	34.239	3.79	2.616	1.6547	27.01005385
26	25/09/2017 14:00	4.589	34.314	3.94	2.1754	1.2024	27.05049556
27	25/09/2017 16:00	2.972	34.08	5.5	0.72	0.48917	27.02653098
28	25/09/2017 18:00	3.479	34.255	5.89	0.7963	0.10153	27.11854802
29	25/09/2017 20:00	3.613	34.315	6.04	1.0214	0.10119	27.15228384
30	25/09/2017 22:00	3.895	34.311	5.26	1.1549	0.10124	27.121158
31	26/09/2017 00:00	3.333	34.212	5.89	0.6991	0.10124	27.09830073
32	26/09/2017 02:00	3.2	34.201	5.51	0.7811	0.10124	27.10133855
33	26/09/2017 04:00	3.515	34.203	5.44	1.0119	0.223	27.07356168
34	26/09/2017 06:00	3.723	34.272	5.39	1.0214	2.094	27.10802863
35	26/09/2017 08:00	3.415	34.256	6.02	0.7982	4.1997	27.12509562
36	26/09/2017 10:00	3.451	34.19	5.7	0.9909	6.2017	27.06975551
37	26/09/2017 12:00	3.34	34.182	5.72	0.8612	3.6337	27.07360915
38	26/09/2017 14:00	3.625	34.252	5.92	1.2179	4.0277	27.10183124
39	26/09/2017 16:00	4.08	34.604	7.5	0.3023	0.67228	27.33430556
40	26/09/2017 18:00	3.848	34.401	6.55	1.2293	0.10106	27.19697513
41	26/09/2017 20:00	3.789	34.346	6.15	1.0958	0.10117	27.15958881
42	26/09/2017 22:00	3.963	34.368	5.88	1.1187	0.10126	27.1593433
43	27/09/2017 00:00	3.854	34.31	5.36	1.0252	0.10139	27.12484355
44	27/09/2017 02:00	4.217	34.438	5.8	1.1511	0.10124	27.18880361
45	27/09/2017 04:00	4.398	34.432	5.57	1.3781	0.1648	27.16444331
46	27/09/2017 06:00	4.525	34.53	6.09	1.5765	1.636	27.22794361
47	27/09/2017 08:00	4.248	34.409	5.66	1.7405	3.969	27.16239066
48	27/09/2017 10:00	3.998	34.348	5.49	1.4086	8.2352	27.14007209
49	27/09/2017 12:00	3.98	34.337	5.33	1.5421	6.6461	27.13369182
50	27/09/2017 14:00	4.388	34.493	5.8	1.3438	3.8984	27.21334043
51	27/09/2017 16:00	4.521	34.546	6.16	1.3685	0.85521	27.24127388
52	27/09/2017 18:00	4.434	34.508	6.03	1.153	0.10142	27.22069168
53	27/09/2017 20:00	4.434	34.518	5.95	1.1893	0.10111	27.22858257
54	27/09/2017 22:00	4.448	34.508	5.82	1.6032	0.10111	27.2191109
55	28/09/2017 00:00	4.263	34.469	5.74	1.3399	0.10151	27.20811689
56	28/09/2017 02:00	4.279	34.49	5.85	1.2217	0.10137	27.22270145
57	28/09/2017 04:00	4.477	34.554	6.15	1.0843	0.10133	27.25214512
58	28/09/2017 06:00	4.411	34.514	5.98	1.5211	0.72711	27.22796563
59	28/09/2017 08:00	4.387	34.507	5.92	1.1244	1.5543	27.22503735
60	28/09/2017 10:00	4.275	34.515	5.91	1.2713	1.3507	27.24273805
61	28/09/2017 12:00	4.371	34.529	6.12	1.2541	2.3641	27.24424919
62	28/09/2017 14:00	4.397	34.517	5.99	1.1568	1.3864	27.23163658
63	28/09/2017 16:00	4.655	34.58	6.2	1.0176	0.33711	27.25316255
64	28/09/2017 18:00	4.567	34.545	6.03	1.1606	0.10113	27.23541082
65	28/09/2017 20:00	4.317	34.452	5.71	1.1854	0.10139	27.18862532
66	28/09/2017 22:00	4.377	34.5	5.96	1.1072	0.10119	27.2203807
67	29/09/2017 00:00	4.365	34.496	5.88	1.1187	0.10128	27.21846864
68	29/09/2017 02:00	1.635	33.298	4.3	0.989	0.10133	26.51132034
69	29/09/2017 04:00	2.706	33.716	4.7	0.9241	0.10117	26.76057961
70	29/09/2017 06:00	4.402	34.511	5.89	1.5116	0.41708	27.22665085
71	29/09/2017 08:00	4.141	34.395	5.52	1.1187	2.5686	27.16264016
72	29/09/2017 10:00	2.365	33.545	4.64	0.8536	7.6126	26.65296673
73	29/09/2017 12:00	2.429	33.589	4.61	1.0042	8.5738	26.68280383
74	29/09/2017 14:00	3.344	33.989	4.33	1.0004	3.5926	26.92047461
75	29/09/2017 16:00	2.737	33.736	5	1.1168	0.54853	26.77402109
76	29/09/2017 18:00	2.631	33.702	4.59	1.1549	0.10126	26.75619403
77	29/09/2017 20:00	4.402	34.458	5.84	0.9012	0.101	27.18416123
78	29/09/2017 22:00	2.041	33.448	4.47	0.8745	0.10131	26.60120781
79	30/09/2017 00:00	1.653	33.337	4.5	0.7315	0.10102	26.54066646
80	30/09/2017 02:00	3.169	33.921	4.66	0.8841	0.10104	26.88219194
81	30/09/2017 04:00	4.088	34.316	4.95	0.7067	0.10111	27.10544754
82	30/09/2017 06:00	1.739	33.329	4.23	0.8154	0.6673	26.52832699
83	30/09/2017 08:00	1.651	33.3	4.34	0.7677	1.0116	26.51133445
84	30/09/2017 10:00	2.897	33.812	4.83	0.8497	1.4084	26.82032004
85	30/09/2017 12:00	3.258	33.966	5.15	0.6075	0.93987	26.91014757
86	30/09/2017 14:00	2.262	33.516	4.5	0.7887	0.83048	26.63846486
87	30/09/2017 16:00	2.434	33.625	4.73	0.7277	0.32902	26.71063898
88	30/09/2017 18:00	2.569	33.639	4.79	0.6952	0.10124	26.71140012
89	30/09/2017 20:00	2.71	33.69	4.77	0.8116	0.10113	26.73995542
90	30/09/2017 22:00	2.365	33.539	4.65	0.6972	0.10131	26.64845711
91	01/10/2017 00:00	2.482	33.627	4.68	0.6132	0.10131	26.70841583
92	01/10/2017 02:00	2.74	33.705	4.1	0.6952	0.10126	26.74919254
93	01/10/2017 04:00	3.418	33.983	5.16	0.5789	0.10124	26.90853427
94	01/10/2017 06:00	3.299	33.912	3.37	0.6972	1.4264	26.86382186
95	01/10/2017 08:00	2.506	33.611	4.56	0.5751	5.1461	26.69360302
96	01/10/2017 10:00	2.037	33.427	4.74	0.7219	7.0155	26.5847041
97	01/10/2017 12:00	4.475	34.407	5.92	0.5274	8.201	27.13619738
98	01/10/2017 14:00	4.346	34.328	4.57	0.6952	3.0404	27.08826895
99	01/10/2017 16:00	3.844	34.047	5.24	0.7563	0.3412	26.91741588
100	01/10/2017 18:00	2.46	33.421	4.43	0.9108	0.10133	26.54694542
101	01/10/2017 20:00	4.115	34.214	5.41	0.7811	0.10131	27.02241567
102	01/10/2017 22:00	4.126	34.228	5.61	0.7525	0.10111	27.03192144
103	02/10/2017 00:00	4.125	34.151	5.42	0.7754	0.10126	26.97126325
104	02/10/2017 02:00	4.383	34.236	5.51	0.823	0.10137	27.01110738
105	02/10/2017 04:00	4.415	34.202	5.05	0.8726	0.10115	26.98076225
106	02/10/2017 06:00	4.173	34.171	5.42	0.9756	0.93269	26.98215089
107	02/10/2017 08:00	4.645	34.287	5.59	0.844	4.1768	27.02294551
108	02/10/2017 10:00	3.94	34.049	5.13	0.9833	4.2711	26.90946455
109	02/10/2017 12:00	4.827	34.309	5.52	0.8574	4.4234	27.02054924
110	02/10/2017 14:00	5.002	34.391	5.63	0.8574	1.9314	27.06531461
111	02/10/2017 16:00	5.385	34.605	5.83	0.6514	0.28517	27.18879484
112	02/10/2017 18:00	5.476	34.638	5.47	0.5961	0.10111	27.20347958
113	02/10/2017 20:00	5.865	34.845	6.19	0.5026	0.10115	27.31868471
114	02/10/2017 22:00	5.848	34.855	6.39	0.4282	0.10117	27.32839022
115	03/10/2017 00:00	5.847	34.851	6.23	0.4244	0.10131	27.32523244
116	03/10/2017 02:00	6.019	34.932	6.83	0.4206	0.10108	27.36680337
117	03/10/2017 04:00	5.807	34.87	6.62	0.4912	0.10119	27.34538019
118	03/10/2017 06:00	4.6	34.295	5.51	0.8784	0.44248	27.03469297
119	03/10/2017 08:00	2.871	33.478	4.77	0.8822	2.9216	26.557637
120	03/10/2017 10:00	3.114	33.531	4.81	0.9718	2.9824	26.57800913
121	03/10/2017 12:00	4.097	33.865	5.05	0.8345	1.65	26.74799078
122	03/10/2017 14:00	3.943	33.898	5.22	0.886	0.6052	26.7899951
123	03/10/2017 16:00	4.079	33.956	5.11	1.0252	0.11034	26.82225571
124	03/10/2017 18:00	4.01	33.946	5.15	0.9852	0.10102	26.82125956
125	03/10/2017 20:00	3.877	33.865	5.1	0.9966	0.10115	26.77016211
126	03/10/2017 22:00	4.791	34.251	5.32	0.5884	0.10106	26.97827818
127	04/10/2017 00:00	4.75	34.216	5.4	0.6876	0.10122	26.95572486
128	04/10/2017 02:00	4.346	34.026	5.14	0.9203	0.10117	26.84977271
129	04/10/2017 04:00	3.83	33.806	5.03	1.2903	0.10119	26.72876067
130	04/10/2017 06:00	3.858	33.818	5.04	1.0424	0.38664	26.73524586
131	04/10/2017 08:00	4.014	34.098	5.24	0.9203	2.3594	26.94114885
132	04/10/2017 10:00	3.342	34.155	5.78	0.6628	2.572	27.05212935
133	04/10/2017 12:00	3.349	34.186	5.87	0.6056	1.7209	27.07575815
134	04/10/2017 14:00	3.742	34.284	5.98	0.535	1.0747	27.11502032
135	04/10/2017 16:00	3.594	34.268	6.02	0.4816	0.1246	27.11746876
136	04/10/2017 18:00	4.558	34.403	5.66	0.8211	0.10111	27.12418706
137	04/10/2017 20:00	4.752	34.61	6.68	0.5026	0.10137	27.26617796
138	04/10/2017 22:00	4.936	34.649	6.22	0.5713	0.10117	27.27588962
139	05/10/2017 00:00	4.63	34.455	5.76	0.5598	0.10119	27.15701079
140	05/10/2017 02:00	5.121	34.67	6.04	0.5713	0.10111	27.27071607
141	05/10/2017 04:00	4.655	34.5	5.93	0.6781	0.10126	27.18974838
142	05/10/2017 06:00	4.853	34.604	6.14	0.535	0.3536	27.24954622
143	05/10/2017 08:00	5.158	34.663	5.94	0.5045	2.3352	27.260971
144	05/10/2017 10:00	5.056	34.604	5.84	0.556	1.9681	27.22622081
145	05/10/2017 12:00	4.95	34.581	5.84	0.7811	2.3594	27.22046804
146	05/10/2017 14:00	5.121	34.688	5.75	0.6266	0.8077	27.28541732
147	05/10/2017 16:00	5.142	34.715	6	0.5636	0.10142	27.30369527
148	05/10/2017 18:00	5.05	34.652	5.8	0.6285	0.10115	27.26515376
149	05/10/2017 20:00	4.969	34.621	5.8	0.8459	0.10133	27.24972077
150	05/10/2017 22:00	5.035	34.653	5.87	0.6514	0.10126	27.26741463
151	06/10/2017 00:00	4.903	34.6	5.84	0.6914	0.10115	27.24117815
152	06/10/2017 02:00	5.078	34.671	5.96	0.4759	0.10124	27.27641908
153	06/10/2017 04:00	5.182	34.739	6.12	0.5636	0.10126	27.31847759
154	06/10/2017 06:00	5.282	34.797	6.42	0.6094	0.4101	27.35214952
155	06/10/2017 08:00	4.774	34.612	6.21	0.5617	2.3812	27.26469859
156	06/10/2017 10:00	4.2	34.519	6.06	0.4988	3.9258	27.25463485
157	06/10/2017 12:00	3.64	34.428	5.76	0.5655	2.4575	27.23916553
158	06/10/2017 14:00	4.384	34.594	6.45	0.3061	0.70131	27.29367546
159	06/10/2017 16:00	4.468	34.609	6.38	0.3767	0.10113	27.29673335
160	06/10/2017 18:00	4.15	34.53	6.16	0.4225	0.10119	27.26796247
161	06/10/2017 20:00	4.295	34.575	6.5	0.3538	0.10115	27.28820689
162	06/10/2017 22:00	3.896	34.48	5.93	0.535	0.10157	27.25477748
163	07/10/2017 00:00	3.891	34.468	5.78	0.5865	0.10106	27.24576828
164	07/10/2017 02:00	4.437	34.558	5.91	0.2585	0.10111	27.25954041
165	07/10/2017 04:00	4.194	34.503	5.83	0.3805	0.10124	27.24199585
166	07/10/2017 06:00	4.399	34.55	5.83	0.3271	0.35336	27.2575001
167	07/10/2017 08:00	4.542	34.555	5.78	0.1745	2.8496	27.24580106
168	07/10/2017 10:00	4.191	34.48	5.63	0.2337	5.4992	27.22423394
169	07/10/2017 12:00	4.194	34.477	5.8	0.2813	3.4131	27.22157884
170	07/10/2017 14:00	4.426	34.559	5.98	0.2909	1.281	27.26142541
171	07/10/2017 16:00	4.364	34.546	6.03	0.3214	0.10119	27.25825144
172	07/10/2017 18:00	3.907	34.412	5.6	0.741	0.10128	27.19965209
173	07/10/2017 20:00	4.004	34.443	5.64	0.865	0.10124	27.21452389
174	07/10/2017 22:00	4.075	34.455	5.67	0.5694	0.10115	27.21645747
175	08/10/2017 00:00	3.968	34.422	5.6	0.7029	0.10119	27.2020178
176	08/10/2017 02:00	4.471	34.546	5.91	0.4797	0.10124	27.24688983
177	08/10/2017 04:00	4.461	34.556	6.11	0.3786	0.10119	27.25521727
178	08/10/2017 06:00	4.425	34.488	6.26	0.3843	0.2756	27.20614535
179	08/10/2017 08:00	5.259	34.719	7.37	0.3424	2.5196	27.29359504
180	08/10/2017 10:00	5.006	34.58	7.52	0.411	4.9008	27.21313865
181	08/10/2017 12:00	4.749	34.491	6.62	0.453	3.5659	27.17263926
182	08/10/2017 14:00	5.41	34.738	7.33	0.4187	1.013	27.28990646
183	08/10/2017 16:00	5.614	34.86	7.38	0.4034	0.10128	27.36139553
184	08/10/2017 18:00	5.102	34.618	6.91	0.535	0.10133	27.23251557
185	08/10/2017 20:00	4.162	34.299	6.11	0.6189	0.10139	27.08480524
186	08/10/2017 22:00	3.789	34.262	5.81	0.7334	0.10128	27.09293595
187	09/10/2017 00:00	3.802	34.267	5.4	0.7239	0.10124	27.09596307
188	09/10/2017 02:00	4.218	34.403	5.63	0.5808	0.10119	27.16093543
189	09/10/2017 04:00	3.881	34.318	5.49	0.5541	0.10117	27.12844669
190	09/10/2017 06:00	4.173	34.416	5.58	0.5198	0.20439	27.1757163
191	09/10/2017 08:00	4.225	34.445	5.56	0.5541	1.2426	27.19292875
192	09/10/2017 10:00	4.224	34.435	5.58	0.5083	2.7162	27.18498129
193	09/10/2017 12:00	4.437	34.545	5.79	0.4931	0.98324	27.24961528
194	09/10/2017 14:00	4.375	34.55	5.65	0.4854	0.52513	27.25998478
195	09/10/2017 16:00	4.496	34.582	5.65	0.4645	0.10119	27.27225276
196	09/10/2017 18:00	4.726	34.613	6.09	0.4759	0.10095	27.27142477
197	09/10/2017 20:00	4.42	34.571	5.73	0.4702	0.10126	27.27190674
198	09/10/2017 22:00	4.441	34.564	5.72	0.4797	0.10119	27.26395046
199	10/10/2017 00:00	4.36	34.572	5.76	0.5846	0.10124	27.27929433
200	10/10/2017 02:00	4.418	34.58	5.76	0.5655	0.10117	27.27912998
201	10/10/2017 04:00	5.012	34.716	6.36	0.4606	0.10124	27.31966629
202	10/10/2017 06:00	4.088	34.492	5.87	0.6457	0.10124	27.24432448
203	10/10/2017 08:00	4.422	34.548	6.07	0.6857	0.612	27.25352009
204	10/10/2017 10:00	4.967	34.693	6.32	0.4988	1.3928	27.30676572
205	10/10/2017 12:00	4.474	34.551	6.09	0.6247	0.95899	27.25041625
206	10/10/2017 14:00	5.526	34.86	7.23	0.2527	0.49509	27.37227855
207	10/10/2017 16:00	5.336	34.788	7.13	0.3138	0.10128	27.33811204
208	10/10/2017 18:00	5.919	35.043	9.08	0.1669	0.10115	27.46686972
209	10/10/2017 20:00	5.23	34.747	7.51	0.3252	0.10111	27.31836286
210	10/10/2017 22:00	5.246	34.765	7.74	0.3805	0.10148	27.33062265
211	11/10/2017 00:00	4.395	34.551	6.33	0.6323	0.10115	27.25896432
212	11/10/2017 02:00	5.211	34.784	6.81	0.4397	0.10117	27.34998544
213	11/10/2017 04:00	5.452	34.849	7.13	0.3748	0.10126	27.37236933
214	11/10/2017 06:00	4.433	34.532	6.42	0.8192	0.10128	27.23980143
215	11/10/2017 08:00	4.747	34.624	6.51	0.4854	0.50395	27.2777338
216	11/10/2017 10:00	5.151	34.769	6.99	0.5198	1.9915	27.34542184
217	11/10/2017 12:00	4.363	34.537	6.39	0.6056	1.3525	27.25101881
218	11/10/2017 14:00	4.539	34.589	6.48	0.6075	0.37129	27.27278867
219	11/10/2017 16:00	4.819	34.684	6.72	0.5465	0.10144	27.31703543
220	11/10/2017 18:00	4.914	34.706	6.62	0.5274	0.10113	27.32286745
221	11/10/2017 20:00	4.269	34.536	6.37	0.8326	0.10124	27.26069113
222	11/10/2017 22:00	4.714	34.665	6.6	0.6609	0.10124	27.31322495
223	12/10/2017 00:00	4.516	34.597	6.45	0.638	0.10135	27.28158716
224	12/10/2017 02:00	4.552	34.611	6.53	0.5846	0.10119	27.2891242
225	12/10/2017 04:00	4.771	34.662	6.78	0.5598	0.10104	27.30469274
226	12/10/2017 06:00	4.627	34.621	6.53	0.6666	0.10115	27.28876774
227	12/10/2017 08:00	4.486	34.544	6.21	0.4435	0.67346	27.24360946
228	12/10/2017 10:00	4.948	34.715	6.52	0.4072	1.5492	27.32675984
229	12/10/2017 12:00	4.828	34.693	6.53	0.453	1.6686	27.32245428
230	12/10/2017 14:00	4.937	34.722	6.57	0.535	0.33778	27.33345404
231	12/10/2017 16:00	4.947	34.753	7.19	0.5484	0.10115	27.35679365
232	12/10/2017 18:00	4.813	34.671	6.52	0.474	0.10117	27.30698593
233	12/10/2017 20:00	4.94	34.706	6.59	0.3939	0.10131	27.32054381
234	12/10/2017 22:00	5.177	34.825	7.03	0.4683	0.10133	27.38609605
235	13/10/2017 00:00	5.178	34.779	6.9	0.2966	0.10095	27.34975156
236	13/10/2017 02:00	5.117	34.751	7.15	0.3405	0.10126	27.33548806
237	13/10/2017 04:00	4.802	34.685	6.95	0.3157	0.10113	27.31970725
238	13/10/2017 06:00	5.308	34.878	8.2	0.2222	0.10128	27.41215476
239	13/10/2017 08:00	4.952	34.736	6.67	0.3615	0.63507	27.34279256
240	13/10/2017 10:00	5.213	34.819	6.98	0.2813	1.1421	27.37756807
241	13/10/2017 12:00	5.026	34.764	6.82	0.3481	0.86349	27.35569249
242	13/10/2017 14:00	4.667	34.662	6.84	0.3805	0.24685	27.3165704
243	13/10/2017 16:00	5.809	35.034	7.82	0.2623	0.10139	27.47351171
244	13/10/2017 18:00	4.915	34.694	6.97	0.5388	0.10128	27.31401695
245	13/10/2017 20:00	5.505	34.922	7.4	0.3271	0.10111	27.4237587
246	13/10/2017 22:00	4.692	34.636	6.71	0.4244	0.10111	27.29340869
247	14/10/2017 00:00	5.704	34.999	7.79	0.2642	0.10137	27.45945255
248	14/10/2017 02:00	4.507	34.574	6.56	0.453	0.10122	27.26501881
249	14/10/2017 04:00	4.955	34.708	7.09	0.289	0.10111	27.32014613
250	14/10/2017 06:00	4.2	34.446	6.03	0.5236	0.10115	27.19639432
251	14/10/2017 08:00	4.184	34.428	5.89	0.5064	0.37056	27.18381793
252	14/10/2017 10:00	4.204	34.442	6.02	0.4854	1.2657	27.19282625
253	14/10/2017 12:00	5.294	34.821	5.98	0.2356	1.7398	27.36912607
254	14/10/2017 14:00	4.527	34.589	6.81	0.4358	0.30056	27.27457714
255	14/10/2017 16:00	4.615	34.627	6.86	0.4149	0.10119	27.29425026
256	14/10/2017 18:00	4.383	34.582	6.8	0.411	0.10139	27.28430474
257	14/10/2017 20:00	3.863	34.522	7.14	0.5159	0.10126	27.29143393
258	14/10/2017 22:00	4.758	34.737	7	0.3843	0.10148	27.36512375
259	15/10/2017 00:00	4.584	34.639	6.97	0.4244	0.10124	27.30756121
260	15/10/2017 02:00	4.586	34.638	6.73	0.3748	0.10133	27.30652989
261	15/10/2017 04:00	4.846	34.729	7.1	0.3157	0.10119	27.34929539
262	15/10/2017 06:00	4.973	34.787	7.61	0.2527	0.10106	27.38014281
263	15/10/2017 08:00	5.045	34.837	7.98	0.3214	0.53794	27.41126654
264	15/10/2017 10:00	4.937	34.779	7.5	0.2699	1.1672	27.37787451
265	15/10/2017 12:00	4.576	34.661	7.1	0.3138	0.69824	27.32571525
266	15/10/2017 14:00	4.505	34.586	7.12	0.4015	0.15503	27.27453513
267	15/10/2017 16:00	4.316	34.574	7.16	0.4339	0.10119	27.28529671
268	15/10/2017 18:00	4.577	34.678	7.41	0.4091	0.10122	27.33899984
269	15/10/2017 20:00	4.363	34.597	7.16	0.4492	0.10086	27.29833678
270	15/10/2017 22:00	4.824	34.708	7.36	0.3595	0.101	27.33498181
271	16/10/2017 00:00	4.921	34.763	7.44	0.2909	0.10106	27.36756575
272	16/10/2017 02:00	4.943	34.806	7.9	0.2966	0.10119	27.39902754
273	16/10/2017 04:00	4.914	34.799	8.13	0.2928	0.10124	27.39627409
274	16/10/2017 06:00	4.865	34.792	8.17	0.3309	0.10117	27.39657063
275	16/10/2017 08:00	4.853	34.79	8.13	0.2985	0.36701	27.39660071
276	16/10/2017 10:00	4.747	34.768	7.84	0.3004	1.2157	27.39110773
277	16/10/2017 12:00	4.606	34.715	7.59	0.3843	0.86709	27.36470995
278	16/10/2017 14:00	4.586	34.716	7.7	0.3882	0.19765	27.36812278
279	16/10/2017 16:00	4.566	34.724	7.83	0.4454	0.10139	27.37639755
280	16/10/2017 18:00	4.863	34.814	8.17	0.247	0.10117	27.41378839
281	16/10/2017 20:00	4.558	34.722	7.88	0.3862	0.10119	27.37552264
282	16/10/2017 22:00	4.555	34.697	7.89	0.3252	0.10126	27.35672157
283	17/10/2017 00:00	4.433	34.65	7.5	0.4225	0.10119	27.33248875
284	17/10/2017 02:00	4.558	34.69	7.51	0.3042	0.10128	27.35053197
285	17/10/2017 04:00	4.629	34.716	7.53	0.3443	0.10124	27.36314308
286	17/10/2017 06:00	4.678	34.719	7.45	0.3691	0.10137	27.36027323
287	17/10/2017 08:00	4.772	34.748	7.52	0.3119	0.43518	27.37278684
288	17/10/2017 10:00	4.863	34.767	7.55	0.2871	1.384	27.37720593
289	17/10/2017 12:00	4.687	34.737	8.2	0.3462	0.65945	27.37315012
290	17/10/2017 14:00	4.72	34.738	7.52	0.3195	0.10108	27.37039229
291	17/10/2017 16:00	4.921	34.79	7.72	0.3195	0.10115	27.38854614
292	17/10/2017 18:00	4.769	34.728	7.4	0.3386	0.10126	27.35722613
293	17/10/2017 20:00	4.801	34.745	7.49	0.3557	0.10137	27.36670981
294	17/10/2017 22:00	5.117	34.838	7.7	0.3176	0.10133	27.40358463
295	18/10/2017 00:00	4.882	34.818	7.7	0.2585	0.10144	27.41480598
296	18/10/2017 02:00	5.065	34.825	7.64	0.3481	0.10135	27.39984663
297	18/10/2017 04:00	4.985	34.802	7.56	0.3119	0.10128	27.39103373
298	18/10/2017 06:00	4.995	34.803	7.6	0.329	0.10115	27.39031339
299	18/10/2017 08:00	5.001	34.81	7.69	0.371	0.25226	27.39531571
300	18/10/2017 10:00	5.302	34.902	7.99	0.2756	0.37317	27.43252968
301	18/10/2017 12:00	5	34.915	8.1	0.2279	0.44599	27.47793469
302	18/10/2017 14:00	4.891	34.894	8.08	0.2146	0.10184	27.4742807
303	18/10/2017 16:00	5.063	34.935	8.28	0.2623	0.10117	27.48635739
304	18/10/2017 18:00	5.1	34.933	8.23	0.2298	0.10128	27.4801363
305	18/10/2017 20:00	5.102	34.935	8.28	0.2527	0.10131	27.4820962
306	18/10/2017 22:00	5.065	34.923	8.19	0.2489	0.10106	27.47699588
307	19/10/2017 00:00	4.482	34.842	8.14	0.2089	0.10119	27.47921577
308	19/10/2017 02:00	4.894	34.91	8.31	0.2031	0.10124	27.4862519
309	19/10/2017 04:00	5.434	35.032	8.84	0.2165	0.10131	27.51850356
310	19/10/2017 06:00	5.176	34.966	8.28	0.2222	0.10131	27.49769937
311	19/10/2017 08:00	5.139	34.955	8.16	0.2375	0.17669	27.49285005
312	19/10/2017 10:00	5.115	34.942	8.14	0.2966	0.5279	27.48609539
313	19/10/2017 12:00	5.19	34.951	8.18	0.2203	0.36556	27.48411539
314	19/10/2017 14:00	5.194	34.953	8.25	0.2642	0.10119	27.48521124
315	19/10/2017 16:00	5.238	34.961	8.27	0.2356	0.10119	27.48614919
316	19/10/2017 18:00	5.273	34.963	8.32	0.2871	0.10139	27.4833941
317	19/10/2017 20:00	5.281	34.964	8.28	0.226	0.10115	27.48319653
318	19/10/2017 22:00	5.266	34.962	8.26	0.2775	0.10115	27.48360922
319	20/10/2017 00:00	5.16	34.949	8.28	0.2241	0.10133	27.4862286
320	20/10/2017 02:00	5.157	34.942	8.21	0.2375	0.10137	27.48069002
321	20/10/2017 04:00	5.175	34.937	8.11	0.2222	0.10122	27.4744693
322	20/10/2017 06:00	5.24	34.939	8.14	0.2203	0.10133	27.46852131
323	20/10/2017 08:00	5.252	34.94	8.17	0.2184	0.13026	27.46795465
324	20/10/2017 10:00	5.274	34.946	8.2	0.2451	0.39886	27.47035241
325	20/10/2017 12:00	5.378	34.988	8.46	0.2089	0.38352	27.4908825
326	20/10/2017 14:00	5.527	35.048	8.89	0.1631	0.10122	27.51953232
327	20/10/2017 16:00	5.543	35.053	8.96	0.1764	0.10119	27.52146493
328	20/10/2017 18:00	5.587	35.072	9.15	0.1612	0.10133	27.53152521
329	20/10/2017 20:00	5.552	35.074	9.09	0.2203	0.10126	27.53710534
330	20/10/2017 22:00	5.475	35.044	8.86	0.2108	0.10122	27.52298287
331	21/10/2017 00:00	5.47	34.995	8.48	0.1974	0.10124	27.4850696
332	21/10/2017 02:00	5.429	34.985	8.41	0.1783	0.10124	27.48251278
333	21/10/2017 04:00	5.401	34.982	8.38	0.1879	0.10111	27.48358404
334	21/10/2017 06:00	5.415	34.98	8.38	0.1841	0.10128	27.47960808
335	21/10/2017 08:00	5.476	35.027	8.86	0.1783	0.1022	27.50966568
336	21/10/2017 10:00	5.596	35.065	9.31	0.1764	0.67169	27.52496444
337	21/10/2017 12:00	5.546	35.04	9.21	0.1936	0.37719	27.51140391
338	21/10/2017 14:00	5.589	35.056	9.22	0.1803	0.10128	27.51851746
339	21/10/2017 16:00	5.651	35.106	9.49	0.1803	0.10111	27.55014718
340	21/10/2017 18:00	5.718	35.122	9.75	0.1669	0.10142	27.55403428
341	21/10/2017 20:00	5.717	35.124	9.79	0.1707	0.10137	27.55602394
342	21/10/2017 22:00	5.696	35.117	9.64	0.1669	0.10139	27.55337829
343	22/10/2017 00:00	5.676	35.11	9.75	0.1364	0.10124	27.55033266
344	22/10/2017 02:00	5.681	35.108	9.76	0.1555	0.10108	27.54748342
345	22/10/2017 04:00	5.708	35.119	9.69	0.1726	0.10117	27.5535214
346	22/10/2017 06:00	5.754	35.118	9.66	0.123	0.10135	27.54682117
347	22/10/2017 08:00	5.73	35.111	9.62	0.1345	0.11365	27.54402177
348	22/10/2017 10:00	5.69	35.099	9.56	0.1307	0.231	27.53965261
349	22/10/2017 12:00	5.681	35.091	9.35	0.144	0.10124	27.53438142
350	22/10/2017 14:00	5.706	35.102	9.51	0.1555	0.10122	27.54020515
351	22/10/2017 16:00	5.628	35.091	9.66	0.1192	0.10124	27.54114809
352	22/10/2017 18:00	5.721	35.125	9.99	0.1535	0.10115	27.55586745
353	22/10/2017 20:00	5.752	35.124	9.99	0.1345	0.10106	27.55182323
354	22/10/2017 22:00	5.74	35.116	9.9	0.1459	0.10144	27.54709816
355	23/10/2017 00:00	5.716	35.102	9.73	0.1268	0.10115	27.53848191
356	23/10/2017 02:00	5.41	35.004	8.91	0.0944	0.10119	27.49912953
357	23/10/2017 04:00	5.374	34.992	8.98	0.102	0.10133	27.49442726
358	23/10/2017 06:00	5.36	35.004	9.19	0.1097	0.10124	27.50580099
359	23/10/2017 08:00	5.561	35.059	9.58	0.1173	0.10115	27.52386581
360	23/10/2017 10:00	5.434	35.037	9.33	0.1135	0.20488	27.52267998
361	23/10/2017 12:00	5.44	35.043	9.45	0.0944	0.14758	27.52629912
362	23/10/2017 14:00	5.473	35.06	9.71	0.1192	0.10124	27.53569617
363	23/10/2017 16:00	5.358	35.043	9.62	0.0715	0.10119	27.53604494
364	23/10/2017 18:00	5.47	35.093	10.04	0.102	0.10135	27.56224868
365	23/10/2017 20:00	5.517	35.108	10.07	0.1192	0.10128	27.56846223
366	23/10/2017 22:00	5.458	35.1	10.12	0.102	0.10133	27.56925281
367	24/10/2017 00:00	5.477	35.109	10.36	0.123	0.10142	27.57393066
368	24/10/2017 02:00	5.22	34.999	9.15	0.0715	0.10128	27.51834035
369	24/10/2017 04:00	5.366	35.008	9.32	0.0887	0.10124	27.50776428
370	24/10/2017 06:00	5.382	35.023	9.56	0.1097	0.10108	27.51742618
371	24/10/2017 08:00	5.507	35.08	10.12	0.0906	0.10126	27.54701591
372	24/10/2017 10:00	5.489	35.084	9.79	0.1593	0.13193	27.5525516
373	24/10/2017 12:00	5.47	35.083	9.75	0.0677	0.10868	27.55418952
374	24/10/2017 14:00	5.538	35.098	10.15	0.1154	0.10106	27.55775549
375	24/10/2017 16:00	5.145	35.026	9.58	0.123	0.10133	27.54822305
376	24/10/2017 18:00	5.569	35.114	10.15	0.0944	0.10111	27.56621633
377	24/10/2017 20:00	5.348	35.086	9.63	0.1345	0.10133	27.5710104
378	24/10/2017 22:00	5.444	35.088	9.89	0.104	0.10133	27.56145702
379	25/10/2017 00:00	4.984	34.989	9.35	0.0353	0.10117	27.53784174
380	25/10/2017 02:00	5.251	35.011	9.41	0.0696	0.10146	27.52410752
381	25/10/2017 04:00	5.488	35.078	10.21	0.0582	0.10119	27.54778727
382	25/10/2017 06:00	4.906	34.935	8.99	0.0429	0.10115	27.50434457
383	25/10/2017 08:00	5.217	34.971	9.61	0.0486	0.10106	27.49630386
384	25/10/2017 10:00	4.495	34.797	7.93	0.0925	0.12713	27.44217505
385	25/10/2017 12:00	4.23	34.734	7.63	0.0696	0.10128	27.42078983
386	25/10/2017 14:00	4.862	34.866	8.78	0.0582	0.10124	27.45488015
387	25/10/2017 16:00	4.647	34.794	7.18	0.0544	0.10128	27.42286516
388	25/10/2017 18:00	5.13	34.937	9.34	0.0486	0.10133	27.48011134
389	25/10/2017 20:00	3.879	34.698	7.05	0.083	0.10144	27.42899088
390	25/10/2017 22:00	3.958	34.682	7.17	0.0696	0.10131	27.4081431
391	26/10/2017 00:00	3.929	34.643	7	0.0715	0.10135	27.38070269
392	26/10/2017 02:00	4.646	34.802	7.85	0.0582	0.10148	27.42934464
393	26/10/2017 04:00	4.198	34.677	7.22	0.041	0.10131	27.37949067
394	26/10/2017 06:00	4.715	34.816	8.17	0.0525	0.10122	27.43282486
395	26/10/2017 08:00	4.813	34.841	8.51	0.0963	0.10119	27.44126595
396	26/10/2017 10:00	4.706	34.805	8.43	0.041	0.10102	27.42483015
397	26/10/2017 12:00	4.314	34.785	7.92	0.0925	0.10111	27.45179052
398	26/10/2017 14:00	4.481	34.799	8.3	0.0258	0.10122	27.44544902
399	26/10/2017 16:00	5.038	34.942	9.11	0.0582	0.10135	27.49491585
400	26/10/2017 18:00	4.968	34.902	9.5	0.041	0.10113	27.47152879
401	26/10/2017 20:00	5.087	34.921	8.81	0.0429	0.10124	27.47291934
402	26/10/2017 22:00	5.026	34.905	8.75	0.0334	0.10124	27.46699566
403	27/10/2017 00:00	4.567	34.773	8.32	0.041	0.10133	27.41516396
404	27/10/2017 02:00	4.551	34.763	8.1	0.0734	0.10108	27.40911668
405	27/10/2017 04:00	4.546	34.785	7.97	0.0467	0.10148	27.42674229
406	27/10/2017 06:00	4.611	34.84	8.33	0.041	0.10128	27.46331121
407	27/10/2017 08:00	4.718	34.889	8.9	0.0258	0.10124	27.48998814
408	27/10/2017 10:00	5.005	35.006	9.64	0.041	0.11739	27.54892575
409	27/10/2017 12:00	5.58	35.123	10.36	0.0887	0.10115	27.57190234
410	27/10/2017 14:00	5.636	35.118	9.87	0.0792	0.10142	27.56157212
411	27/10/2017 16:00	5.858	35.164	10.37	0.041	0.10137	27.56950176
412	27/10/2017 18:00	5.164	35.076	9.77	0.0811	0.10122	27.58524772
413	27/10/2017 20:00	5.099	35.044	9.65	0.0792	0.10115	27.56777112
414	27/10/2017 22:00	5.547	35.13	10.72	0.0582	0.10111	27.58210918
415	28/10/2017 00:00	5.234	35.105	10.54	0.0448	0.10115	27.59964066
416	28/10/2017 02:00	5.021	35.045	10.27	0.0486	0.10133	27.57746444
417	28/10/2017 04:00	4.852	35.004	9.8	0.0372	0.10124	27.56532075
418	28/10/2017 06:00	5.029	35.047	10.3	0.0486	0.10106	27.57834159
419	28/10/2017 08:00	4.957	35.057	10.21	0.0753	0.10119	27.5949554
420	28/10/2017 10:00	4.946	35.063	10.15	0.0372	0.11871	27.60064771
421	28/10/2017 12:00	5.194	35.116	10.66	0.0486	0.10124	27.61317531
422	28/10/2017 14:00	5.445	35.14	10.87	0.0563	0.10133	27.60205766
423	28/10/2017 16:00	5.377	35.126	10.99	0.0067	0.10106	27.59949634
424	28/10/2017 18:00	4.591	34.951	9.53	0.0315	0.10106	27.55300427
425	28/10/2017 20:00	4.589	34.937	9.14	0.0391	0.10128	27.54196339
426	28/10/2017 22:00	4.494	34.869	9.19	0.0525	0.10128	27.49886229
427	29/10/2017 00:00	4.412	34.873	8.99	0.0353	0.10115	27.51065586
428	29/10/2017 02:00	4.308	34.838	8.68	0.0258	0.10117	27.49445588
429	29/10/2017 04:00	4.297	34.838	8.63	0.062	0.10115	27.49569507
430	29/10/2017 06:00	4.259	34.828	8.48	0.1097	0.10124	27.49189887
431	29/10/2017 08:00	4.216	34.797	8.23	0.0486	0.10133	27.47212638
432	29/10/2017 10:00	4.174	34.791	8.21	0.0658	0.10104	27.47168141
433	29/10/2017 12:00	4.162	34.791	8.25	0.0486	0.10128	27.47294504
434	29/10/2017 14:00	4.343	34.883	8.93	0.0448	0.10124	27.5260341
435	29/10/2017 16:00	4.385	34.893	9.04	0.0334	0.10119	27.52969513
436	29/10/2017 18:00	4.387	34.886	9.01	0.0525	0.10135	27.52433583
437	29/10/2017 20:00	4.382	34.884	9.04	0.0448	0.10113	27.52290136
438	29/10/2017 22:00	4.374	34.881	8.99	0.0162	0.10122	27.52160852
439	30/10/2017 00:00	4.394	34.884	9.03	0.0467	0.10102	27.52137531
440	30/10/2017 02:00	4.403	34.893	9.04	0.0086	0.10111	27.52765493
441	30/10/2017 04:00	4.362	34.886	9.01	0.0124	0.10124	27.52705158
442	30/10/2017 06:00	4.32	34.875	8.96	0.0296	0.10128	27.52223716
443	30/10/2017 08:00	4.308	34.88	9.01	0.0753	0.10139	27.52744485
444	30/10/2017 10:00	4.288	34.877	9.06	0.0525	0.10119	27.52747806
445	30/10/2017 12:00	4.326	34.894	9.16	0.0448	0.10108	27.53699407
446	30/10/2017 14:00	4.387	34.915	9.32	0.0181	0.10117	27.54667666
447	30/10/2017 16:00	4.492	34.936	9.45	0.0486	0.10124	27.55172974
448	30/10/2017 18:00	4.484	34.938	9.48	0.0448	0.10119	27.55401814
449	30/10/2017 20:00	4.499	34.942	9.49	0.0448	0.10137	27.5559855
450	30/10/2017 22:00	4.518	34.947	9.54	0.02	0.10126	27.5576804
451	31/10/2017 00:00	4.544	34.951	9.59	0.0086	0.10119	27.55837989
452	31/10/2017 02:00	4.489	34.941	9.53	0.062	0.10128	27.55597527
453	31/10/2017 04:00	4.477	34.938	9.58	0.0162	0.10108	27.55484049
454	31/10/2017 06:00	4.495	34.948	9.7	0.0372	0.10133	27.56109782
455	31/10/2017 08:00	4.497	34.95	9.75	-0.0048	0.10135	27.5624162
456	31/10/2017 10:00	4.232	34.907	9.58	0.0372	0.10124	27.55741907
457	31/10/2017 12:00	4.336	34.926	9.57	0.041	0.10137	27.5611233
458	31/10/2017 14:00	4.471	34.948	9.76	0.0467	0.10111	27.56360232
459	31/10/2017 16:00	4.493	34.955	9.77	0.0811	0.10097	27.5671575
460	31/10/2017 18:00	4.484	34.967	9.75	0.0658	0.10126	27.57731609
461	31/10/2017 20:00	4.512	34.965	9.82	0.0334	0.10115	27.57270206
462	31/10/2017 22:00	4.506	34.962	9.81	0.0296	0.10128	27.57116195
463	01/11/2017 00:00	4.515	34.964	9.81	0.0486	0.10124	27.57164699
464	01/11/2017 02:00	4.495	34.962	9.82	0.0372	0.10106	27.57236588
465	01/11/2017 04:00	4.437	34.955	9.81	0.0467	0.10124	27.57270674
466	01/11/2017 06:00	4.398	34.945	9.72	0.0582	0.10117	27.56934101
467	01/11/2017 08:00	3.77	34.838	9.22	0.062	0.10126	27.5510131
468	01/11/2017 10:00	3.621	34.804	9.11	0.0734	0.10106	27.53879348
469	01/11/2017 12:00	3.87	34.841	9.14	0.0544	0.10115	27.54293555
470	01/11/2017 14:00	3.97	34.864	9.19	0.0353	0.10115	27.55099005
471	01/11/2017 16:00	4.44	34.952	9.79	0.0525	0.10108	27.57015237
472	01/11/2017 18:00	4.444	34.955	9.83	0.0525	0.10111	27.57249322
473	01/11/2017 20:00	3.754	34.841	9.17	0.0563	0.10104	27.55483926
474	01/11/2017 22:00	3.998	34.873	9.43	0.02	0.10133	27.55524974
475	02/11/2017 00:00	3.828	34.849	9.36	0.0105	0.10122	27.55399189
476	02/11/2017 02:00	3.787	34.846	9.11	0.0486	0.10117	27.55514376
477	02/11/2017 04:00	4.351	34.938	9.89	0.0277	0.10133	27.56912706
478	02/11/2017 06:00	4.395	34.947	9.78	0.0353	0.10124	27.57127344
479	02/11/2017 08:00	3.967	34.877	9.37	0.0315	0.10108	27.56165486
480	02/11/2017 10:00	3.605	34.813	9.19	0.0486	0.10128	27.54755523
481	02/11/2017 12:00	3.524	34.798	9.22	0.0086	0.10117	27.54376726
482	02/11/2017 14:00	4.331	34.933	9.76	0.0486	0.10108	27.56706647
483	02/11/2017 16:00	4.126	34.89	9.43	0.0448	0.10106	27.55539219
484	02/11/2017 18:00	4.1	34.886	9.42	0.0448	0.10122	27.55498153
485	02/11/2017 20:00	4.185	34.902	9.88	0.041	0.10148	27.55829174
486	02/11/2017 22:00	3.861	34.849	9.5	0.0486	0.10115	27.55040827
487	03/11/2017 00:00	3.879	34.855	9.34	0.0181	0.10124	27.55295782
488	03/11/2017 02:00	4.066	34.867	9.24	0.0296	0.10131	27.54340306
489	03/11/2017 04:00	3.983	34.818	8.77	0.0582	0.10137	27.51329392
490	03/11/2017 06:00	3.981	34.781	8.66	0.0029	0.10102	27.48446517
491	03/11/2017 08:00	3.883	34.783	8.5	0.0162	0.10133	27.4957845
492	03/11/2017 10:00	3.947	34.811	8.76	0.0486	0.10144	27.51158007
493	03/11/2017 12:00	3.966	34.832	8.9	-0.0009	0.10124	27.52593742
494	03/11/2017 14:00	3.954	34.786	8.64	0.0296	0.10117	27.49073013
495	03/11/2017 16:00	4.264	34.84	8.96	0.0181	0.10091	27.50063954
496	03/11/2017 18:00	4.298	34.85	9.04	-0.0009	0.10122	27.50526613
497	03/11/2017 20:00	3.864	34.766	8.6	0.0753	0.10144	27.48431335
498	03/11/2017 22:00	4.034	34.791	8.46	0.0467	0.10111	27.48625039
499	04/11/2017 00:00	3.753	34.749	8.18	0.0105	0.10139	27.48248314
500	04/11/2017 02:00	3.554	34.688	8.11	0.0315	0.10102	27.45372409
501	04/11/2017 04:00	3.561	34.686	8.11	0.0734	0.10142	27.45121479
502	04/11/2017 06:00	3.579	34.688	8.16	0.0124	0.10131	27.45111841
503	04/11/2017 08:00	3.611	34.7	8.18	-0.0086	0.10126	27.45770375
504	04/11/2017 10:00	3.588	34.696	8.34	0.0124	0.10106	27.4567457
505	04/11/2017 12:00	3.532	34.682	8.14	0.0582	0.10115	27.45124561
506	04/11/2017 14:00	3.543	34.684	8.14	0.0448	0.10128	27.45129474
507	04/11/2017 16:00	3.525	34.687	8.2	-0.0067	0.10115	27.45560453
508	04/11/2017 18:00	3.562	34.698	8.33	0.0315	0.10104	27.46120608
509	04/11/2017 20:00	3.541	34.691	8.26	0.0334	0.10128	27.45727757
510	04/11/2017 22:00	3.525	34.687	8.23	0.0639	0.10119	27.45587776
511	05/11/2017 00:00	3.51	34.687	8.21	0.0296	0.10115	27.4574123
512	05/11/2017 02:00	3.513	34.686	8.26	0.0258	0.10139	27.45638129
513	05/11/2017 04:00	3.465	34.679	8.17	0.0105	0.10119	27.45537144
514	05/11/2017 06:00	3.15	34.623	8.03	0.0734	0.10111	27.44069727
515	05/11/2017 08:00	3.129	34.62	8.06	0.0258	0.10133	27.44059286
516	05/11/2017 10:00	3.113	34.619	8.05	0.0505	0.10126	27.441366
517	05/11/2017 12:00	3.106	34.617	8.09	0.0429	0.10124	27.44046058
518	05/11/2017 14:00	3.062	34.616	8.04	0.0505	0.10115	27.44376576
519	05/11/2017 16:00	3.08	34.623	8.14	0.0162	0.10124	27.44709472
520	05/11/2017 18:00	3.11	34.629	8.14	0.0544	0.10108	27.4491118
521	05/11/2017 20:00	3.112	34.63	8.16	0.0258	0.10139	27.45003945
522	05/11/2017 22:00	3.081	34.619	8.1	0.0258	0.10113	27.44440648
523	06/11/2017 00:00	2.986	34.591	8.01	0.0162	0.10128	27.43077039
524	06/11/2017 02:00	3.03	34.594	8.03	0.0448	0.101	27.42885237
525	06/11/2017 04:00	3.062	34.601	8.14	0.001	0.10119	27.43164405
526	06/11/2017 06:00	3.11	34.621	8.17	0.0677	0.10102	27.44321918
527	06/11/2017 08:00	3.135	34.619	8.12	0.0048	0.10124	27.43892682
528	06/11/2017 10:00	3.117	34.619	8.11	0.0105	0.10133	27.44057884
529	06/11/2017 12:00	3.109	34.626	8.14	0.0639	0.10115	27.44735221
530	06/11/2017 14:00	3.097	34.619	8.15	0.0563	0.10128	27.44240641
531	06/11/2017 16:00	3.419	34.697	8.5	0.0086	0.10106	27.47434914
532	06/11/2017 18:00	3.262	34.677	8.31	0.02	0.10111	27.472944
533	06/11/2017 20:00	3.653	34.775	9	0.0563	0.10119	27.51267088
534	06/11/2017 22:00	3.15	34.638	8.28	0.0162	0.10124	27.45308023
535	07/11/2017 00:00	4.318	34.915	9.72	0.0296	0.10119	27.5545841
536	07/11/2017 02:00	3.416	34.771	8.95	0.0372	0.10126	27.53282123
537	07/11/2017 04:00	4.134	34.91	9.83	0.0334	0.10113	27.5703173
538	07/11/2017 06:00	3.266	34.734	8.7	0.0238	0.10124	27.51774174
539	07/11/2017 08:00	3.522	34.783	8.97	0.0124	0.10128	27.53191607
540	07/11/2017 10:00	4.361	34.982	10.34	0.0143	0.10124	27.60293521
541	07/11/2017 12:00	4.031	34.963	10.19	0.0162	0.10128	27.62248007
542	07/11/2017 14:00	4.067	34.965	10.13	0.0143	0.10124	27.62064183
543	07/11/2017 16:00	3.659	34.876	9.02	0.0086	0.10115	27.59244282
544	07/11/2017 18:00	3.415	34.822	9.71	0.0238	0.10124	27.57313998
545	07/11/2017 20:00	3.907	34.934	9.97	0.0219	0.10157	27.61292798
546	07/11/2017 22:00	3.913	34.94	10.02	0.0143	0.10124	27.61683402
547	08/11/2017 00:00	4.013	34.957	10.08	0.02	0.10095	27.62018716
548	08/11/2017 02:00	3.332	34.762	9.05	-0.0162	0.10106	27.53409303
549	08/11/2017 04:00	3.207	34.711	8.52	0.0029	0.10091	27.50508593
550	08/11/2017 06:00	3.687	34.874	9.22	0.001	0.10119	27.58796088
551	08/11/2017 08:00	3.679	34.854	9.51	-0.02	0.10133	27.57270797
552	08/11/2017 10:00	4.159	34.908	10.05	0.0219	0.10115	27.56597656
553	08/11/2017 12:00	3.939	34.944	10.02	0.02	0.10108	27.61700003
554	08/11/2017 14:00	3.305	34.775	9.19	0.0296	0.10115	27.54685498
555	08/11/2017 16:00	3.34	34.78	9.55	0.0162	0.10111	27.54738369
556	08/11/2017 18:00	3.102	34.716	9.38	0.001	0.10128	27.51900096
557	08/11/2017 20:00	3.622	34.849	9.67	0.0334	0.10133	27.57473638
558	08/11/2017 22:00	3.252	34.747	9.37	0.0486	0.10142	27.52951644
559	09/11/2017 00:00	3.103	34.689	9.28	0.0124	0.10111	27.49783854
560	09/11/2017 02:00	3.184	34.688	9.27	0.0029	0.10139	27.48915219
561	09/11/2017 04:00	3.279	34.73	9.69	0.0105	0.10124	27.51347335
562	09/11/2017 06:00	3.17	34.722	9.49	0.0296	0.10135	27.5176653
563	09/11/2017 08:00	3.035	34.694	9.45	-0.0067	0.10133	27.50788657
564	09/11/2017 10:00	3.405	34.775	9.7	0.0143	0.10133	27.53732525
565	09/11/2017 12:00	3.548	34.814	9.73	-0.02	0.10128	27.55429126
566	09/11/2017 14:00	3.675	34.855	10.01	0.0162	0.10133	27.57360395
567	09/11/2017 16:00	3.91	34.896	10.13	-0.0048	0.10155	27.58280802
568	09/11/2017 18:00	3.851	34.89	10.18	-0.0162	0.10131	27.58381273
569	09/11/2017 20:00	3.139	34.738	9.59	-0.0048	0.10142	27.53304471
570	09/11/2017 22:00	2.887	34.654	9.52	-0.0105	0.10117	27.48949804
571	10/11/2017 00:00	2.811	34.612	9.63	-0.0048	0.10133	27.46327535
572	10/11/2017 02:00	2.743	34.582	9.74	-0.0086	0.10115	27.44541649
573	10/11/2017 04:00	2.614	34.55	9.65	0.0372	0.10095	27.43146068
574	10/11/2017 06:00	2.701	34.561	9.86	0.0372	0.10111	27.43219517
575	10/11/2017 08:00	3.102	34.679	9.76	-0.0124	0.10124	27.4898205
576	10/11/2017 10:00	3.21	34.72	9.81	0.0258	0.10142	27.51208369
577	10/11/2017 12:00	3.242	34.741	9.82	0.0162	0.10124	27.52620463
578	10/11/2017 14:00	3.265	34.746	9.83	-0.02	0.10119	27.52787442
579	10/11/2017 16:00	3.354	34.765	9.94	0.0162	0.10124	27.534401
580	10/11/2017 18:00	3.424	34.787	10.08	-0.0238	0.10117	27.54516373
581	10/11/2017 20:00	2.891	34.661	9.9	0.0124	0.10124	27.49514449
582	10/11/2017 22:00	2.351	34.511	9.6	0.0181	0.10135	27.42210162
583	11/11/2017 00:00	2.197	34.455	9.57	-0.0029	0.10117	27.39051723
584	11/11/2017 02:00	2.05	34.402	9.55	-0.0086	0.10095	27.35957236
585	11/11/2017 04:00	1.98	34.388	9.57	-0.0067	0.10122	27.35445415
586	11/11/2017 06:00	2.08	34.386	9.63	-0.0124	0.10122	27.34447586
587	11/11/2017 08:00	2.009	34.382	9.61	-0.0162	0.10128	27.34751637
588	11/11/2017 10:00	2.005	34.396	9.67	-0.0277	0.10139	27.358366
589	11/11/2017 12:00	2.049	34.42	9.72	0.02	0.10115	27.37410132
590	11/11/2017 14:00	2.043	34.42	9.69	0.0162	0.10117	27.37479118
591	11/11/2017 16:00	2.037	34.413	9.7	-0.0143	0.10124	27.36938932
592	11/11/2017 18:00	1.988	34.403	9.69	-0.0105	0.10102	27.36551028
593	11/11/2017 20:00	1.99	34.395	9.7	-0.0124	0.10119	27.35944386
594	11/11/2017 22:00	2.03	34.398	9.7	0.001	0.10111	27.35859639
595	12/11/2017 00:00	2.216	34.427	9.76	-0.0162	0.10139	27.3665061
596	12/11/2017 02:00	2.49	34.482	9.91	-0.0086	0.10128	27.38789409
597	12/11/2017 04:00	2.547	34.49	9.92	-0.0162	0.10151	27.38933903
598	12/11/2017 06:00	2.449	34.479	9.8	0.0067	0.10144	27.38848996
599	12/11/2017 08:00	2.384	34.482	9.26	0.0029	0.10117	27.39629216
600	12/11/2017 10:00	2.611	34.522	9.39	-0.0238	0.10108	27.40936591
601	12/11/2017 12:00	2.585	34.505	9.74	0.0086	0.10115	27.39822583
602	12/11/2017 14:00	2.609	34.511	9.61	-0.0277	0.10119	27.40072479
603	12/11/2017 16:00	2.607	34.516	9.54	-0.0315	0.10115	27.40479431
604	12/11/2017 18:00	2.622	34.521	9.5	-0.0086	0.10119	27.4076628
605	12/11/2017 20:00	2.714	34.536	9.61	-0.02	0.10115	27.4113071
606	12/11/2017 22:00	2.748	34.545	9.62	0.0124	0.10119	27.41522172
607	13/11/2017 00:00	2.772	34.55	9.59	0.0296	0.10113	27.41762881
608	13/11/2017 02:00	2.716	34.544	9.48	-0.0162	0.10133	27.41735252
609	13/11/2017 04:00	2.721	34.544	9.4	-0.0296	0.10122	27.41677741
610	13/11/2017 06:00	2.282	34.446	9.79	0.0277	0.10133	27.37631643
611	13/11/2017 08:00	2.523	34.498	9.56	0.0067	0.10133	27.39731604
612	13/11/2017 10:00	2.419	34.476	9.64	0.0372	0.10126	27.38860962
613	13/11/2017 12:00	2.44	34.479	9.54	-0.0105	0.10128	27.38917238
614	13/11/2017 14:00	2.455	34.495	9.52	0.0086	0.10126	27.40078136
615	13/11/2017 16:00	2.335	34.498	9.83	-0.0009	0.10133	27.41296577
616	13/11/2017 18:00	2.511	34.54	9.9	-0.02	0.10128	27.43185851
617	13/11/2017 20:00	2.624	34.56	9.91	0.0105	0.10119	27.43821166
618	13/11/2017 22:00	2.392	34.517	9.91	-0.0105	0.10106	27.42343976
619	14/11/2017 00:00	2.559	34.494	9.61	-0.0048	0.10104	27.39137907
620	14/11/2017 02:00	2.543	34.497	9.59	0.0277	0.10135	27.39490683
621	14/11/2017 04:00	2.524	34.499	9.53	-0.0143	0.10119	27.39803524
622	14/11/2017 06:00	2.489	34.495	9.58	0.0048	0.10119	27.39783521
623	14/11/2017 08:00	2.494	34.499	9.6	-0.02	0.10128	27.40080011
624	14/11/2017 10:00	2.129	34.457	9.83	-0.0162	0.101	27.39758068
625	14/11/2017 12:00	3.204	34.706	9.72	-0.02	0.10131	27.50155023
626	14/11/2017 14:00	3.22	34.704	9.62	0.0181	0.10139	27.49843256
627	14/11/2017 16:00	3.243	34.698	9.45	0.0334	0.10124	27.49170265
628	14/11/2017 18:00	3.136	34.678	9.46	-0.0334	0.10122	27.48561228
629	14/11/2017 20:00	3.226	34.693	9.44	-0.0124	0.10111	27.48928057
630	14/11/2017 22:00	3.203	34.694	9.53	-0.02	0.10117	27.49232771
631	15/11/2017 00:00	2.924	34.634	9.66	-0.0029	0.10106	27.47053806
632	15/11/2017 02:00	2.914	34.639	9.68	-0.0219	0.10124	27.47514307
633	15/11/2017 04:00	2.95	34.645	9.73	-0.0219	0.10122	27.47674829
634	15/11/2017 06:00	2.515	34.542	9.76	-0.0143	0.10128	27.43279974
635	15/11/2017 08:00	2.37	34.483	8.76	-0.0296	0.10111	27.3986612
636	15/11/2017 10:00	2.381	34.483	8.35	-0.0086	0.10128	27.39773853
637	15/11/2017 12:00	2.59	34.552	9.72	-0.0334	0.10119	27.43450464
638	15/11/2017 14:00	2.94	34.623	9.62	0.0029	0.10115	27.46050808
639	15/11/2017 16:00	3.287	34.69	9.53	-0.0334	0.10119	27.48123663
640	15/11/2017 18:00	3.109	34.664	9.51	0.0067	0.10126	27.47735841
641	15/11/2017 20:00	2.607	34.558	10.08	-0.0162	0.10122	27.43762481
642	15/11/2017 22:00	2.705	34.564	9.68	-0.0238	0.10113	27.43394616
643	16/11/2017 00:00	2.355	34.505	9.5	-0.0086	0.10148	27.41735625
644	16/11/2017 02:00	2.964	34.608	9.78	-0.0181	0.10144	27.44629398
645	16/11/2017 04:00	3.18	34.678	9.49	-0.0086	0.10133	27.48176128
646	16/11/2017 06:00	3.008	34.667	10.25	-0.0238	0.10111	27.48915216
647	16/11/2017 08:00	2.951	34.656	10.5	-0.0124	0.10124	27.48505774
648	16/11/2017 10:00	2.722	34.623	10.44	-0.0086	0.10146	27.47982982
649	16/11/2017 12:00	2.838	34.657	10.6	0.0582	0.10104	27.49679989
650	16/11/2017 14:00	3.057	34.701	10.32	-0.0124	0.10113	27.51169781
651	16/11/2017 16:00	3.158	34.692	10.19	-0.0257	0.10102	27.49527013
652	16/11/2017 18:00	2.478	34.61	10.29	-0.0067	0.10133	27.49047777
653	16/11/2017 20:00	2.193	34.5	10.44	0.0048	0.10113	27.42683415
654	16/11/2017 22:00	2.021	34.422	10.43	-0.0143	0.10124	27.37834408
655	17/11/2017 00:00	1.945	34.41	10.52	-0.0048	0.10122	27.37482625
656	17/11/2017 02:00	2.069	34.433	10.46	-0.0086	0.10124	27.38299414
657	17/11/2017 04:00	2.16	34.456	10.42	0.0048	0.10102	27.39430884
658	17/11/2017 06:00	2.287	34.487		-0.0162	0.10095	27.40842251
659	17/11/2017 08:00	2	34.43	10.46	0.0048	0.10115	27.38649494
660	17/11/2017 10:00	1.976	34.427	10.5	0.001	0.101	27.3852856
661	17/11/2017 12:00	2.032	34.442	10.45	-0.0181	0.10124	27.39292571
662	17/11/2017 14:00	2.035	34.448	10.32	-0.0124	0.10131	27.39796086
663	17/11/2017 16:00	2.148	34.464		0.001	0.10106	27.40158374
664	17/11/2017 18:00	2.206	34.494	10.19	-0.02	0.10095	27.42094907
665	17/11/2017 20:00	2.118	34.47	10.28	-0.0124	0.10133	27.40853886
666	17/11/2017 22:00	2.13	34.47	10.33	-0.0238	0.10148	27.40782676
667	18/11/2017 00:00	2.105	34.458	10.31	0.0067	0.10119	27.40022814
668	18/11/2017 02:00	2.043	34.446	10.31	-0.0124	0.10117	27.39521813
669	18/11/2017 04:00	2.028	34.442	10.37	-0.0277	0.10135	27.39347377
670	18/11/2017 06:00	2.07	34.454	10.36	-0.0162	0.10115	27.39993047
671	18/11/2017 08:00	2.091	34.461	10.34	-0.0219	0.10124	27.40354522
672	18/11/2017 10:00	2.166	34.476	10.38	-0.0315	0.10119	27.40934747
673	18/11/2017 12:00	2.183	34.482	10.36	-0.02	0.10122	27.41291172
674	18/11/2017 14:00	2.203	34.49	10.36	-0.0162	0.10124	27.41769467
675	18/11/2017 16:00	1.959	34.439	10.27	0.0048	0.10122	27.396519
676	18/11/2017 18:00	1.852	34.422	10.26	-0.0277	0.10142	27.3911643
677	18/11/2017 20:00	1.779	34.404	10.3	-0.0238	0.10131	27.38232265
678	18/11/2017 22:00	1.982	34.445	10.3	-0.02	0.10119	27.39948216
679	19/11/2017 00:00	2.396	34.546	10.21	-0.0524	0.10122	27.44645817
680	19/11/2017 02:00	2.581	34.569	9.84	-0.02	0.10122	27.44910188
681	19/11/2017 04:00	2.07	34.484	10.13	-0.0181	0.10128	27.42328795
682	19/11/2017 06:00	2.086	34.477	10.32	-0.0181	0.10115	27.41649774
683	19/11/2017 08:00	1.905	34.439	10.26	-0.0334	0.10135	27.40092685
684	19/11/2017 10:00	1.363	34.319	10.25	-0.0162	0.10153	27.34445757
685	19/11/2017 12:00	1.42	34.324	10.32	-0.0105	0.10119	27.34473797
686	19/11/2017 14:00	1.379	34.314	10.48	-0.0105	0.10126	27.33993056
687	19/11/2017 16:00	1.304	34.299		-0.0124	0.10106	27.33293346
688	19/11/2017 18:00	1.249	34.286	10.4	0.001	0.10102	27.32656751
689	19/11/2017 20:00	1.254	34.294	10.38	-0.0067	0.10102	27.33268212
690	19/11/2017 22:00	1.261	34.305	10.33	-0.0277	0.10115	27.3409513
691	20/11/2017 00:00	1.32	34.324	10.27	-0.0029	0.10115	27.35207828
692	20/11/2017 02:00	1.465	34.371	10.28	-0.0048	0.10108	27.37925789
693	20/11/2017 04:00	1.775	34.405	10.25	-0.0143	0.10111	27.38345733
694	20/11/2017 06:00	2.52	34.547	9.66	-0.0277	0.10122	27.43668277
695	20/11/2017 08:00	2.199	34.502	9.6	-0.0181	0.10111	27.42801493
696	20/11/2017 10:00	2.159	34.499	9.47	-0.0124	0.10115	27.42811285
697	20/11/2017 12:00	2.1	34.482		0.0162	0.10102	27.41941037
698	20/11/2017 14:00	2.127	34.497	9.51	-0.0162	0.10111	27.42974928
699	20/11/2017 16:00	2.242	34.514	9.46	0.0181	0.10128	27.43330457
700	20/11/2017 18:00	2.093	34.481	9.5	-0.02	0.10106	27.41909744
701	20/11/2017 20:00	2.223	34.511	9.38	-0.02	0.10119	27.43289962
702	20/11/2017 22:00	2.357	34.546	9.34	-0.0143	0.101	27.44966573
703	21/11/2017 00:00	2.303	34.543	9.61	-0.0086	0.10115	27.45196987
704	21/11/2017 02:00	2.191	34.509	9.93	-0.0277	0.10117	27.43365739
705	21/11/2017 04:00	1.859	34.466	9.53	-0.0353	0.10133	27.42614511
706	21/11/2017 06:00	1.355	34.346	9.99	-0.0162	0.10115	27.36710999
707	21/11/2017 08:00	1.318	34.347	9.91	-0.0086	0.10113	27.37043061
708	21/11/2017 10:00	1.32	34.347	9.93	-0.02	0.10128	27.37011043
709	21/11/2017 12:00	2.344	34.495	9.97	-0.0086	0.10115	27.40983461
710	21/11/2017 14:00	1.684	34.401	9.79	0.0048	0.10119	27.38694127
711	21/11/2017 16:00	1.929	34.443	10.32	-0.0162	0.10131	27.40225399
712	21/11/2017 18:00	1.723	34.451	10.29	-0.0162	0.10124	27.42388915
713	21/11/2017 20:00	1.742	34.448	10.31	-0.0238	0.10128	27.42023649
714	21/11/2017 22:00	1.481	34.357		-0.0124	0.10106	27.36661221
715	22/11/2017 00:00	1.424	34.365		-0.0067	0.10124	27.37729384
716	22/11/2017 02:00	1.483	34.386	9.71	-0.0086	0.10126	27.38989637
717	22/11/2017 04:00	0.992	34.316	10.08	-0.0124	0.10111	27.36757628
718	22/11/2017 06:00	1.07	34.292		0.0124	0.10133	27.34296422
719	22/11/2017 08:00	1.032	34.274	10.37	-0.0334	0.10108	27.3312715
720	22/11/2017 10:00	3.114	34.607	9.54	-0.0124	0.10124	27.4317582
721	22/11/2017 12:00	2.376	34.494	9.95	-0.0238	0.10126	27.4067191
722	22/11/2017 14:00	1.924	34.429	10.57	-0.0219	0.10124	27.39113501
723	22/11/2017 16:00	0.972	34.31	10.01	-0.0162	0.10108	27.36354066
724	22/11/2017 18:00	0.887	34.261	11.16	-0.0086	0.10104	27.3300941
725	22/11/2017 20:00	1.971	34.408	9.87	-0.0162	0.10119	27.3705634
726	22/11/2017 22:00	1.622	34.352		-0.0181	0.10133	27.35258508
727	23/11/2017 00:00	1.421	34.336	10.38	0.0162	0.10133	27.35468247
728	23/11/2017 02:00	0.978	34.288	10.22	-0.0238	0.10133	27.34590001
729	23/11/2017 04:00	1.627	34.444	10.2	-0.0524	0.10091	27.42596723
730	23/11/2017 06:00	2.41	34.608	10.48	-0.0353	0.10117	27.49454653
731	23/11/2017 08:00	4.458	34.914	10.65	0.0029	0.10122	27.53816847
732	23/11/2017 10:00	3.161	34.736	10.41	-0.0315	0.10106	27.52925197
733	23/11/2017 12:00	2.867	34.734	10.52	-0.0219	0.10119	27.55514928
734	23/11/2017 14:00	3.184	34.797	10.68	0.0029	0.10115	27.57553319
735	23/11/2017 16:00	3.232	34.831	10.6	-0.0277	0.101	27.59844424
736	23/11/2017 18:00	3.439	34.879	10.77	-0.0124	0.10111	27.61626132
737	23/11/2017 20:00	3.478	34.881	10.78	-0.0238	0.10153	27.61378354
738	23/11/2017 22:00	3.564	34.885	11.01	-0.0086	0.10091	27.60872946
739	24/11/2017 00:00	3.342	34.851	10.86	-0.0124	0.10124	27.60380818
740	24/11/2017 02:00	3.292	34.849	10.8	-0.0219	0.10111	27.60685754
741	24/11/2017 04:00	3.55	34.929	10.98	0.0029	0.10117	27.64521112
742	24/11/2017 06:00	3.887	35.003	11.06	-0.0162	0.10119	27.66978448
743	24/11/2017 08:00	3.865	35.007	11.02	-0.0124	0.10111	27.67483177
744	24/11/2017 10:00	4.029	35.046	11.23	-0.0124	0.10106	27.68825188
745	24/11/2017 12:00	4.176	35.085	11.47	-0.0086	0.10106	27.70403993
746	24/11/2017 14:00	4.186	35.076	11.34	-0.0219	0.10113	27.6955814
747	24/11/2017 16:00	4.058	35.064	11.35	-0.0143	0.10102	27.69964086
748	24/11/2017 18:00	4.118	35.077	11.44	-0.0505	0.10106	27.70365568
749	24/11/2017 20:00	4.005	35.058	11.34	-0.0353	0.10144	27.70068833
750	24/11/2017 22:00	4.126	35.079	11.45	0.0048	0.10119	27.70427309
751	25/11/2017 00:00	3.996	35.034	11.16	-0.0029	0.10111	27.68302909
752	25/11/2017 02:00	4.102	35.066	11.32	-0.0029	0.10122	27.69690177
753	25/11/2017 04:00	4.16	35.081	11.5	-0.0505	0.10111	27.70255132
754	25/11/2017 06:00	4.261	35.083	11.31	-0.0124	0.10128	27.69352252
755	25/11/2017 08:00	4.222	35.087	11.3	-0.0181	0.10108	27.70065641
756	25/11/2017 10:00	4.272	35.096	11.44	-0.0257	0.10131	27.70250708
757	25/11/2017 12:00	4.261	35.095	11.46	-0.0486	0.10108	27.70242112
758	25/11/2017 14:00	4.213	35.09	11.53	-0.0486	0.10111	27.70380968
759	25/11/2017 16:00	4.257	35.09	11.36	-0.0219	0.10122	27.69876618
760	25/11/2017 18:00	4.198	35.082	11.34	-0.0238	0.10117	27.6990738
761	25/11/2017 20:00	4.099	35.062	11.4	-0.041	0.10126	27.69419667
762	25/11/2017 22:00	4.307	35.067	11.07	-0.0238	0.10131	27.67560844
763	26/11/2017 00:00	3.913	34.991	11.09	-0.0124	0.10126	27.65687327
764	26/11/2017 02:00	3.624	34.926	11.03	-0.0296	0.10139	27.63537849
765	26/11/2017 04:00	3.607	34.909	10.83	-0.0124	0.10108	27.62326119
766	26/11/2017 06:00	4.064	35.02	11.23	-0.0181	0.10124	27.66472795
767	26/11/2017 08:00	4.228	35.077	11.32	-0.0563	0.10133	27.69242985
768	26/11/2017 10:00	4.194	35.073	11.06	-0.0162	0.10139	27.69245703
769	26/11/2017 12:00	4.021	35.035	11.05	-0.0448	0.101	27.68091304
770	26/11/2017 14:00	4.406	35.116	11.47	-0.0162	0.10104	27.70385425
771	26/11/2017 16:00	4.09	35.061	11.3	-0.0601	0.10106	27.69396731
772	26/11/2017 18:00	4.245	35.097	11.3	-0.0296	0.10113	27.70558118
773	26/11/2017 20:00	4.391	35.12	11.4	-0.0181	0.10122	27.70865925
774	26/11/2017 22:00	4.379	35.123	11.57	-0.0372	0.10137	27.71199007
775	27/11/2017 00:00	4.405	35.121	11.57	-0.02	0.10119	27.70727546
776	27/11/2017 02:00	3.898	35.026	11.17	-0.0391	0.10135	27.68614987
777	27/11/2017 04:00	2.985	34.808	10.76	-0.0124	0.10119	27.6031361
778	27/11/2017 06:00	3.715	34.957	10.59	-0.0143	0.10111	27.65066517
779	27/11/2017 08:00	3.436	34.935	11.06	-0.0448	0.10128	27.66048826
780	27/11/2017 10:00	3.277	34.902	10.9	0.0067	0.10133	27.65030131
781	27/11/2017 12:00	3.983	35.072	11.66	-0.0467	0.10117	27.7136697
782	27/11/2017 14:00	3.999	35.068	10.63	-0.0238	0.10133	27.70887052
783	27/11/2017 16:00	4.204	35.09	11.63	-0.062	0.10119	27.7051509
784	27/11/2017 18:00	3.392	34.953	11.21	-0.041	0.10144	27.67914081
785	27/11/2017 20:00	2.879	34.865	10.9	-0.0601	0.10111	27.65775391
786	27/11/2017 22:00	3.261	34.959	11.33	-0.0124	0.10144	27.6964288
787	28/11/2017 00:00	3.151	34.912	11.12	-0.0067	0.10137	27.67004451
788	28/11/2017 02:00	3.293	34.924	11.08	-0.0524	0.10117	27.66569179
789	28/11/2017 04:00	3.008	34.862	11.25	-0.0105	0.101	27.64391965
790	28/11/2017 06:00	3.436	34.962	11.23	-0.0124	0.10128	27.68267986
791	28/11/2017 08:00	3.591	34.964	11.16	-0.0162	0.10124	27.6685363
792	28/11/2017 10:00	3.813	34.97	11.01	-0.0257	0.10128	27.6506802
793	28/11/2017 12:00	3.72	34.942	10.99	-0.0143	0.10108	27.63788909
794	28/11/2017 14:00	3.45	34.884	11.03	-0.02	0.10128	27.61932659
795	28/11/2017 16:00	2.187	34.611	10.86	-0.0124	0.10128	27.51562026
796	28/11/2017 18:00	2.594	34.708	10.76	-0.0124	0.101	27.55828764
797	28/11/2017 20:00	3.283	34.866	10.92	-0.0048	0.10115	27.62118058
798	28/11/2017 22:00	2.602	34.741		-0.0029	0.10126	27.58422452
799	29/11/2017 00:00	3.54	34.923	11.13	-0.0486	0.10135	27.64135198
800	29/11/2017 02:00	3.62	34.952	11.08	-0.02	0.10106	27.65623841
801	29/11/2017 04:00	3.313	34.89	11.14	-0.0429	0.10122	27.63741089
802	29/11/2017 06:00	3.513	34.922	11.09	-0.0238	0.10124	27.64289331
803	29/11/2017 08:00	3.22	34.864	11.07	-0.041	0.10117	27.62533291
804	29/11/2017 10:00	2.876	34.783	10.89	-0.0162	0.10095	27.59328816
805	29/11/2017 12:00	1.394	34.441	10.65	-0.0219	0.10133	27.44031344
806	29/11/2017 14:00	1.577	34.488	10.7	-0.02	0.10115	27.46436651
807	29/11/2017 16:00	1.588	34.504	10.71	-0.0315	0.10135	27.47658238
808	29/11/2017 18:00	1.651	34.519	10.75	-0.0009	0.10113	27.48387669
809	29/11/2017 20:00	1.647	34.525	10.77	-0.0067	0.10093	27.48904523
810	29/11/2017 22:00	1.655	34.52	10.73	-0.0086	0.10115	27.48405976
811	30/11/2017 00:00	1.552	34.486	10.66	-0.0029	0.10115	27.46432596
812	30/11/2017 02:00	1.511	34.483	10.65	-0.0124	0.10113	27.46495025
813	30/11/2017 04:00	1.645	34.533	10.7	-0.0563	0.10115	27.49505437
814	30/11/2017 06:00	1.692	34.528	10.66	0.0105	0.10115	27.48822381
815	30/11/2017 08:00	1.858	34.561	10.64	-0.0334	0.10113	27.50170047
816	30/11/2017 10:00	1.967	34.568	10.67	-0.0181	0.10106	27.49860342
817	30/11/2017 12:00	1.984	34.582	10.83	0.001	0.10115	27.5081153
818	30/11/2017 14:00	2.058	34.636	10.81	-0.0105	0.10126	27.54557725
819	30/11/2017 16:00	1.734	34.575	10.75	-0.02	0.10115	27.52172458
820	30/11/2017 18:00	1.909	34.583	10.91	-0.0219	0.101	27.51490658
821	30/11/2017 20:00	1.849	34.598	10.82	-0.02	0.10119	27.53207759
822	30/11/2017 22:00	1.955	34.62	10.81	-0.0238	0.10108	27.54100925
823	01/12/2017 00:00	2.025	34.62	10.79	-0.0391	0.10137	27.53569829
824	01/12/2017 02:00	1.842	34.578	10.75	-0.0105	0.10122	27.51654304
825	01/12/2017 04:00	1.726	34.557	10.7	0.001	0.10133	27.50858125
826	01/12/2017 06:00	1.83	34.58	10.74	-0.0124	0.10128	27.51850173
827	01/12/2017 08:00	1.988	34.617	10.79	-0.0486	0.10124	27.53619568
828	01/12/2017 10:00	2.112	34.646	10.84	-0.0296	0.10119	27.54904968
829	01/12/2017 12:00	2.115	34.647	10.81	-0.0181	0.10133	27.54998868
830	01/12/2017 14:00	2.117	34.648	10.84	0.0048	0.10115	27.550442
831	01/12/2017 16:00	2.258	34.671	10.93	-0.0238	0.10126	27.55729338
832	01/12/2017 18:00	2.36	34.691	10.8	-0.0372	0.10117	27.5651137
833	01/12/2017 20:00	2.6	34.735	11.06	-0.041	0.10137	27.57905788
834	01/12/2017 22:00	2.351	34.736	10.87	-0.0086	0.10142	27.60117912
835	02/12/2017 00:00	2.952	34.857	10.98	-0.02	0.10122	27.64501183
836	02/12/2017 02:00	2.908	34.863	11.07	-0.0124	0.10131	27.65325263
837	02/12/2017 04:00	3.085	34.875	11.11	-0.0544	0.10108	27.64670762
838	02/12/2017 06:00	3.052	34.874	11.03	-0.0524	0.10131	27.64891784
839	02/12/2017 08:00	2.839	34.862	11.17	-0.0429	0.10144	27.65894998
840	02/12/2017 10:00	2.869	34.861	11.13	-0.0124	0.10131	27.65573606
841	02/12/2017 12:00	2.949	34.831	11.02	0.0124	0.10128	27.62430956
842	02/12/2017 14:00	1.221	34.471	10.81	-0.0277	0.10115	27.47627686
843	02/12/2017 16:00	0.963	34.413	10.73	-0.02	0.10108	27.44703092
844	02/12/2017 18:00	1.528	34.522	11.03	-0.0315	0.10153	27.49541743
845	02/12/2017 20:00	2.787	34.799	11.1	-0.0277	0.10122	27.61335143
846	02/12/2017 22:00	3.006	34.866	10.97	-0.0544	0.10131	27.64684847
847	03/12/2017 00:00	2.798	34.823	10.94	-0.0238	0.10124	27.63141056
848	03/12/2017 02:00	2.577	34.781	10.98	-0.0486	0.10111	27.61767461
849	03/12/2017 04:00	2.623	34.78	11.06	-0.0563	0.10124	27.61342643
850	03/12/2017 06:00	2.609	34.783	11.05	-0.0486	0.10111	27.61681002
851	03/12/2017 08:00	2.522	34.776	11.04	-0.041	0.10117	27.61849028
852	03/12/2017 10:00	2.444	34.76	10.98	-0.0105	0.10135	27.61219812
853	03/12/2017 12:00	2.453	34.757	11.04	-0.0105	0.10113	27.60936616
854	03/12/2017 14:00	2.591	34.786		-0.0257	0.10128	27.62093151
855	03/12/2017 16:00	2.559	34.766	11.13	-0.0067	0.10115	27.60713345
856	03/12/2017 18:00	2.728	34.801	11.17	-0.0448	0.10119	27.62033779
857	03/12/2017 20:00	2.492	34.767	11.05	-0.0238	0.10117	27.61420484
858	03/12/2017 22:00	2.36	34.744	10.95	-0.0334	0.10124	27.60693989
859	04/12/2017 00:00	2.234	34.723	10.89	-0.0544	0.10133	27.60082252
860	04/12/2017 02:00	2.098	34.682	10.81	-0.0753	0.10119	27.57885489
861	04/12/2017 04:00	2.073	34.666	10.8	-0.0105	0.10135	27.56862421
862	04/12/2017 06:00	2.092	34.672	10.75	-0.0315	0.10108	27.57172546
863	04/12/2017 08:00	2.121	34.684	10.82	-0.0048	0.10111	27.57846357
864	04/12/2017 10:00	2.144	34.691	10.82	-0.0486	0.10133	27.58237357
865	04/12/2017 12:00	2.583	34.778	11.06	-0.041	0.10124	27.61502461
866	04/12/2017 14:00	2.056	34.679	10.82	-0.02	0.10111	27.58032764
867	04/12/2017 16:00	2.43	34.759	11.08	-0.0162	0.113	27.61330548
868	04/12/2017 18:00	2.312	34.739		-0.0372	0.10111	27.60732041
869	04/12/2017 20:00	2.089	34.692	10.84	-0.0296	0.10128	27.58735287
870	04/12/2017 22:00	2.097	34.687	10.84	-0.0162	0.10119	27.58335272
871	05/12/2017 00:00	2.109	34.695	10.86	-0.0296	0.10119	27.5884633
872	05/12/2017 02:00	2.016	34.671	10.81	-0.0124	0.10113	27.57701593
873	05/12/2017 04:00	1.95	34.656	10.66	-0.0238	0.10113	27.57023884
874	05/12/2017 06:00	1.687	34.6	10.71	-0.0238	0.10111	27.54566408
875	05/12/2017 08:00	1.773	34.62	10.78	-0.0277	0.10128	27.55506592
876	05/12/2017 10:00	1.803	34.626	10.75	-0.0334	0.10106	27.55729373
877	05/12/2017 12:00	1.785	34.632	10.8	-0.0238	0.10111	27.56402512
878	05/12/2017 14:00	1.897	34.654	10.96	-0.0524	0.10119	27.57246505
879	05/12/2017 16:00	2.148	34.705		-0.0391	0.10122	27.59295315
880	05/12/2017 18:00	1.993	34.673	10.78	-0.0563	0.10111	27.58064386
881	05/12/2017 20:00	1.888	34.662	10.81	-0.0086	0.10126	27.57984625
882	05/12/2017 22:00	1.732	34.631	10.83	-0.0334	0.10095	27.56691795
883	06/12/2017 00:00	1.668	34.62	10.78	-0.0277	0.10111	27.56272202
884	06/12/2017 02:00	1.525	34.582	10.8	-0.0238	0.101	27.54330221
885	06/12/2017 04:00	1.802	34.626	10.76	-0.02	0.10115	27.55798105
886	06/12/2017 06:00	1.539	34.572	10.74	-0.0086	0.10119	27.53461847
887	06/12/2017 08:00	1.619	34.592	10.79	-0.0124	0.10131	27.54457413
888	06/12/2017 10:00	1.68	34.607	10.8	0.0048	0.10119	27.55197189
889	06/12/2017 12:00	1.638	34.601	10.74	-0.0601	0.10108	27.55012161
890	06/12/2017 14:00	1.823	34.643	10.82	-0.0238	0.10106	27.56939904
891	06/12/2017 16:00	1.904	34.659	10.84	-0.0372	0.10104	27.57624722
892	06/12/2017 18:00	2.019	34.683	10.87	-0.0124	0.10124	27.58605281
893	06/12/2017 20:00	2.054	34.692	10.87	-0.0448	0.10111	27.59072993
894	06/12/2017 22:00	1.915	34.665	10.82	-0.0448	0.10115	27.57985722
895	07/12/2017 00:00	1.845	34.652	10.87	-0.0162	0.10119	27.57479506
896	07/12/2017 02:00	1.905	34.673	10.93	-0.0448	0.10111	27.58696194
897	07/12/2017 04:00	1.004	34.5	10.89	-0.0238	0.10139	27.51355268
898	07/12/2017 06:00	1.079	34.519	10.99	-0.0505	0.10128	27.52385488
899	07/12/2017 08:00	1.067	34.512	10.91	-0.0086	0.10124	27.51899922
900	07/12/2017 10:00	0.963	34.49		-0.0563	0.10108	27.50855832
901	07/12/2017 12:00	1.018	34.497		-0.0372	0.10126	27.51075367
902	07/12/2017 14:00	1.148	34.519		-0.0448	0.10111	27.5196712
903	07/12/2017 16:00	1.077	34.511	10.99	-0.0086	0.10113	27.51759837
904	07/12/2017 18:00	1.025	34.497	10.98	-0.0277	0.10119	27.51029207
905	07/12/2017 20:00	0.922	34.463	10.88	-0.0448	0.10106	27.48970682
906	07/12/2017 22:00	1.15	34.534		-0.0448	0.10122	27.53078061
907	08/12/2017 00:00	0.81	34.473	10.92	-0.0219	0.10122	27.50454822
908	08/12/2017 02:00	0.912	34.485	11.02	-0.0448	0.10128	27.50812821
909	08/12/2017 04:00	0.34	34.335	10.78	-0.0486	0.10133	27.42185186
910	08/12/2017 06:00	0.484	34.363	10.8	-0.0067	0.10117	27.43649438
911	08/12/2017 08:00	0.546	34.377	10.89	-0.0391	0.10115	27.44427963
912	08/12/2017 10:00	0.747	34.416	10.84	-0.0086	0.10131	27.46327918
913	08/12/2017 12:00	1.177	34.538		-0.0238	0.10117	27.5328375
914	08/12/2017 14:00	1.067	34.485		-0.0601	0.10139	27.4976441
915	08/12/2017 16:00	1.382	34.546	11.08	-0.0124	0.10122	27.52498493
916	08/12/2017 18:00	1.477	34.588	11.04	-0.0563	0.10133	27.55176863
917	08/12/2017 20:00	1.586	34.61	11.07	-0.0448	0.10117	27.5609478
918	08/12/2017 22:00	1.429	34.565	10.98	-0.0162	0.10135	27.53618816
919	09/12/2017 00:00	1.251	34.507	10.95	-0.0429	0.11027	27.5028623
920	09/12/2017 02:00	0.823	34.422	10.83	-0.0105	0.10104	27.46306372
921	09/12/2017 04:00	1.388	34.539	11.08	-0.0086	0.10117	27.51843396
922	09/12/2017 06:00	1.288	34.549	11.08	-0.041	0.10117	27.53348794
923	09/12/2017 08:00	1.568	34.611	11.12	-0.0505	0.10113	27.56339648
924	09/12/2017 10:00	1.954	34.663	10.94	-0.0639	0.10139	27.57568973
925	09/12/2017 12:00	1.652	34.619	11.08	-0.0448	0.10115	27.5634108
926	09/12/2017 14:00	1.629	34.609	11.15	-0.0563	0.10117	27.55705857
927	09/12/2017 16:00	1.627	34.609	11.24	0.0048	0.10119	27.55735439
928	09/12/2017 18:00	2.306	34.781	11.25	-0.0372	0.10117	27.64078625
929	09/12/2017 20:00	2.147	34.724	11.31	-0.0563	0.10111	27.60884386
930	09/12/2017 22:00	2.031	34.692	11.19	-0.0563	0.10128	27.5922952
931	10/12/2017 00:00	1.859	34.639	11.12	-0.0601	0.10128	27.56384322
932	10/12/2017 02:00	1.34	34.549	11.14	-0.0029	0.10106	27.5302782
933	10/12/2017 04:00	1.449	34.562	11.17	0.0048	0.10131	27.53292967
934	10/12/2017 06:00	1.788	34.642	11.21	-0.0334	0.10126	27.57160446
935	10/12/2017 08:00	2.077	34.703	11.25	-0.0486	0.10115	27.59713308
936	10/12/2017 10:00	2.151	34.702	11.32	-0.0467	0.10139	27.59072626
937	10/12/2017 12:00	2.543	34.786	11.33	-0.0238	0.10128	27.62482921
938	10/12/2017 14:00	2.722	34.821	11.33	-0.0238	0.10115	27.63680425
939	10/12/2017 16:00	2.893	34.848	11.35	-0.0563	0.10133	27.64290757
940	10/12/2017 18:00	2.998	34.906	11.42	-0.0486	0.10128	27.67976615
941	10/12/2017 20:00	3.126	34.902	11.47	-0.0544	0.10139	27.66476568
942	10/12/2017 22:00	2.374	34.821	11.44	-0.0601	0.10115	27.66721663
943	11/12/2017 00:00	2.411	34.815	11.46	-0.0315	0.10128	27.65935596
944	11/12/2017 02:00	2.424	34.802	11.41	-0.0429	0.10113	27.64727593
945	11/12/2017 04:00	2.592	34.821	11.46	-0.0029	0.10122	27.64853138
946	11/12/2017 06:00	2.199	34.778	11.36	-0.02	0.10111	27.64761386
947	11/12/2017 08:00	2.154	34.755	11.27	-0.0486	0.10115	27.63232871
948	11/12/2017 10:00	2.155	34.747	11.4	-0.0353	0.10126	27.62623847
949	11/12/2017 12:00	2.151	34.748	11.38	-0.0372	0.10148	27.62746843
950	11/12/2017 14:00	2.205	34.747	11.36	-0.0524	0.10111	27.62238786
951	11/12/2017 16:00	2.439	34.779		-0.0601	0.10119	27.62793448
952	11/12/2017 18:00	2.796	34.849	11.51	-0.0429	0.10139	27.65267498
953	11/12/2017 20:00	2.66	34.833	11.62	-0.0448	0.10538	27.65226634
954	11/12/2017 22:00	2.432	34.764	11.54	-0.0524	0.10124	27.61707477
955	12/12/2017 00:00	2.092	34.693	11.49	-0.0372	0.10104	27.58823047
956	12/12/2017 02:00	2.193	34.713	11.35	-0.0505	0.10128	27.59588704
957	12/12/2017 04:00	2.223	34.717	11.39	-0.0448	0.10128	27.5967867
958	12/12/2017 06:00	2.329	34.742	11.41	-0.0486	0.10133	27.60772845
959	12/12/2017 08:00	2.529	34.788	11.5	-0.0315	0.10115	27.62755733
960	12/12/2017 10:00	2.714	34.857	11.59	-0.0467	0.10119	27.66589375
961	12/12/2017 12:00	3.015	34.932	11.79	-0.0544	0.10128	27.69857884
962	12/12/2017 14:00	3.602	35.054	11.84	-0.0372	0.10133	27.738417
963	12/12/2017 16:00	3.414	35.04	11.77	-0.0524	0.10115	27.74639385
964	12/12/2017 18:00	3.38	35.032	11.78	-0.0601	0.10102	27.74321924
965	12/12/2017 20:00	3.292	35.012	11.77	-0.0277	0.10117	27.73572392
966	12/12/2017 22:00	3.09	34.958	11.68	-0.0429	0.10133	27.71208859
967	13/12/2017 00:00	3.022	34.942	11.67	-0.0639	0.10124	27.7057648
968	13/12/2017 02:00	3.019	34.939	11.68	-0.0505	0.10133	27.70399588
969	13/12/2017 04:00	2.865	34.898	11.53	-0.0124	0.10104	27.68552809
970	13/12/2017 06:00	3.252	34.947	11.62	-0.0391	0.10131	27.68816765
971	13/12/2017 08:00	2.957	34.891	11.87	-0.0696	0.10124	27.67118759
972	13/12/2017 10:00	2.861	34.872	11.54	-0.02	0.10108	27.66489602
973	13/12/2017 12:00	3.381	34.999	11.66	-0.0067	0.10133	27.71689089
974	13/12/2017 14:00	3.47	35.013	11.73	-0.0467	0.10128	27.71938441
975	13/12/2017 16:00	3.483	35.004	11.75	-0.0486	0.10104	27.71089484
976	13/12/2017 18:00	3.632	35.023	11.7	-0.0238	0.10135	27.7108625
977	13/12/2017 20:00	2.685	34.831	11.49	-0.041	0.10139	27.64798375
978	13/12/2017 22:00	3.095	34.902	11.58	-0.0353	0.10139	27.66746313
979	14/12/2017 00:00	3.321	34.913	11.47	-0.0124	0.10151	27.65454164
980	14/12/2017 02:00	3.1	34.867	11.42	-0.0353	0.10119	27.63903898
981	14/12/2017 04:00	1.446	34.566	12.36	-0.0238	0.10115	27.53608735
982	14/12/2017 06:00	1.39	34.566	11.05	-0.02	0.10119	27.5402597
983	14/12/2017 08:00	2.068	34.717	11.21	-0.0601	0.10126	27.60955376
984	14/12/2017 10:00	2.298	34.756	11.24	-0.041	0.10115	27.62128028
985	14/12/2017 12:00	2.037	34.701	11.39	-0.0353	0.10119	27.598899
986	14/12/2017 14:00	3.19	34.957	11.64	-0.0296	0.10122	27.70202011
987	14/12/2017 16:00	2.658	34.854	11.51	-0.0448	0.10119	27.66891321
988	14/12/2017 18:00	3.067	34.933	10.26	-0.0372	0.101	27.69426526
989	14/12/2017 20:00	2.026	34.71	11.43	-0.02	0.10119	27.60697847
990	14/12/2017 22:00	3.186	35.041	11.92	-0.0524	0.10111	27.76910195
991	15/12/2017 00:00	1.315	34.572	11.25	-0.0391	0.10113	27.55020693
992	15/12/2017 02:00	1.305	34.559		-0.0277	0.10117	27.5402166
993	15/12/2017 04:00	1.218	34.539	11.16	-0.0277	0.10122	27.5302202
994	15/12/2017 06:00	1.207	34.535	11.15	-0.0734	0.10111	27.52781536
995	15/12/2017 08:00	1.196	34.582	11.24	-0.0486	0.10108	27.56675841
996	15/12/2017 10:00	1.158	34.521	11.18	-0.0505	0.10122	27.52046143
997	15/12/2017 12:00	0.88	34.477		-0.0277	0.10124	27.50303434
998	15/12/2017 14:00	1.41	34.589	11.53	-0.0601	0.101	27.5573864
999	15/12/2017 16:00	1.108	34.529	10.99	-0.0658	0.10091	27.53001116
1000	15/12/2017 18:00	1.919	34.726	12.41	-0.0257	0.10122	27.6282472
1001	15/12/2017 20:00	2.861	34.9	11.51	-0.0219	0.10119	27.6872842
1002	15/12/2017 22:00	0.748	34.452	11.19	-0.0391	0.10148	27.49189582
1003	16/12/2017 00:00	0.75	34.449	11.13	-0.0563	0.10122	27.48926408
1004	16/12/2017 02:00	0.726	34.438	11.12	-0.0238	0.10135	27.48154293
1005	16/12/2017 04:00	0.698	34.443		0.0067	0.10111	27.48797843
1006	16/12/2017 06:00	1.031	34.513	10.6	-0.0372	0.10113	27.5222974
1007	16/12/2017 08:00	0.67	34.435	11.14	-0.0486	0.10113	27.48327501
1008	16/12/2017 10:00	0.701	34.44	11.1	-0.0181	0.101	27.48523652
1009	16/12/2017 12:00	1.086	34.514		-0.0315	0.10111	27.51938773
1010	16/12/2017 14:00	1.053	34.515		-0.0372	0.10115	27.52246447
1011	16/12/2017 16:00	1.679	34.697	11.34	-0.0448	0.10122	27.62370749
1012	16/12/2017 18:00	1.519	34.665	11.41	-0.0372	0.10111	27.60969803
1013	16/12/2017 20:00	1.859	34.727	11.37	0.0124	0.10128	27.63375185
1014	16/12/2017 22:00	1.688	34.656	11.39	-0.0582	0.10115	27.59044974
1015	17/12/2017 00:00	0.649	34.421	11.12	-0.0181	0.10115	27.47289838
1016	17/12/2017 02:00	0.717	34.427	11.01	-0.02	0.10119	27.47348193
1017	17/12/2017 04:00	1.561	34.577	10.96	-0.0486	0.10115	27.53637182
1018	17/12/2017 06:00	1.523	34.591	11.25	-0.0467	0.10128	27.55064051
1019	17/12/2017 08:00	2.996	34.854	11.3	-0.0563	0.10115	27.63837488
1020	17/12/2017 10:00	3.053	34.904	11.56	-0.0143	0.10131	27.67309724
1021	17/12/2017 12:00	2.464	34.857	11.56	-0.0181	0.10111	27.68787072
1022	17/12/2017 14:00	2.355	34.833	11.37	-0.0429	0.10119	27.6777203
1023	17/12/2017 16:00	3.333	35.01	11.63	-0.0505	0.10131	27.73069842
1024	17/12/2017 18:00	2.771	34.929	11.71	-0.0486	0.10113	27.71842835
1025	17/12/2017 20:00	2.759	34.92	11.7	-0.0448	0.10144	27.71259444
1026	17/12/2017 22:00	2.726	34.873	11.67	-0.0505	0.10106	27.67747553
1027	18/12/2017 00:00	1.684	34.676	11.37	-0.0467	0.10124	27.60659809
1028	18/12/2017 02:00	1.625	34.666	11.37	-0.0524	0.10111	27.60263793
1029	18/12/2017 04:00	1.431	34.639	11.38	-0.0486	0.10126	27.5957886
1030	18/12/2017 06:00	2.201	34.822	11.5	-0.0486	0.10128	27.68204532
1031	18/12/2017 08:00	2.627	34.871	11.52	-0.0486	0.10126	27.68531311
1032	18/12/2017 10:00	1.949	34.753	11.41	-0.0372	0.10113	27.64715709
1033	18/12/2017 12:00	2.437	34.865	11.69	-0.0353	0.10117	27.69699966
1034	18/12/2017 14:00	2.395	34.819	11.55	-0.041	0.10128	27.66351557
1035	18/12/2017 16:00	2.661	34.894	11.61	-0.041	0.10115	27.70049823
1036	18/12/2017 18:00	2.936	34.954	11.57	-0.0105	0.10135	27.72309615
1037	18/12/2017 20:00	2.927	34.948	11.62	-0.0372	0.11271	27.71944449
1038	18/12/2017 22:00	2.012	34.761	11.52	-0.041	0.10115	27.64872189
1039	19/12/2017 00:00	2.777	34.811	11.39	-0.0524	0.10139	27.62438231
1040	19/12/2017 02:00	2.871	34.834	11.83	-0.0429	0.10126	27.63352326
1041	19/12/2017 04:00	2.464	34.866	11.53	-0.0448	0.10117	27.69553745
1042	19/12/2017 06:00	2.409	34.854	11.53	-0.0505	0.10137	27.6904512
1043	19/12/2017 08:00	2.652	34.907	11.68	-0.0467	0.10142	27.7113861
1044	19/12/2017 10:00	2.932	34.961	11.65	-0.0448	0.10122	27.72922439
1045	19/12/2017 12:00	2.895	34.945	11.59	-0.0467	0.10133	27.72024831
1046	19/12/2017 14:00	3.075	34.962	11.53	-0.0429	0.10117	27.71698531
1047	19/12/2017 16:00	2.912	34.922	11.62	-0.0524	0.10106	27.7002154
1048	19/12/2017 18:00	2.669	34.883	11.57	-0.0486	0.10124	27.69108398
1049	19/12/2017 20:00	2.729	34.893	11.54	-0.0391	0.10124	27.69328835
1050	19/12/2017 22:00	2.628	34.875	11.48	-0.0467	0.10119	27.6879319
1051	20/12/2017 00:00	2.392	34.837	11.52	-0.0124	0.101	27.67839825
1052	20/12/2017 02:00	1.97	34.771	11.54	-0.0524	0.10115	27.65981061
1053	20/12/2017 04:00	1.864	34.726	11.53	-0.0124	0.10124	27.63239437
1054	20/12/2017 06:00	1.886	34.715	11.5	-0.02	0.10126	27.62213319
1055	20/12/2017 08:00	1.922	34.732	11.49	-0.0505	0.10139	27.63285625
1056	20/12/2017 10:00	1.998	34.747	11.46	-0.0277	0.10128	27.63896622
1057	20/12/2017 12:00	2.244	34.795	11.41	-0.0505	0.10124	27.65679148
1058	20/12/2017 14:00	2.354	34.821	11.48	-0.0372	0.10115	27.66836252
1059	20/12/2017 16:00	2.241	34.799	11.44	-0.0582	0.10126	27.66041237
1060	20/12/2017 18:00	2.518	34.857	11.43	-0.0219	0.10122	27.68320206
1061	20/12/2017 20:00	2.275	34.797	11.43	-0.0505	0.10104	27.65588628
1062	20/12/2017 22:00	1.997	34.736	11.44	-0.0448	0.10119	27.63003914
1063	21/12/2017 00:00	1.786	34.679	11.32	-0.0429	0.10115	27.60143466
1064	21/12/2017 02:00	1.588	34.62	11.22	-0.0544	0.10111	27.56925307
1065	21/12/2017 04:00	2.456	34.817	11.48	-0.0448	0.10111	27.65718443
1066	21/12/2017 06:00	1.755	34.642	11.3	-0.0029	0.10115	27.57417213
1067	21/12/2017 08:00	1.811	34.651	11.34	-0.0505	0.10119	27.57696705
1068	21/12/2017 10:00	1.79	34.644	11.29	-0.0277	0.10108	27.57298476
1069	21/12/2017 12:00	1.835	34.657	11.29	-0.0086	0.101	27.57955216
1070	21/12/2017 14:00	1.855	34.665	11.32	-0.0524	0.10133	27.58422938
1071	21/12/2017 16:00	1.901	34.678	11.31	-0.041	0.10131	27.59140991
1072	21/12/2017 18:00	1.907	34.679	11.31	-0.0601	0.10115	27.59153807
1073	21/12/2017 20:00	1.881	34.671	11.34	-0.0486	0.10133	27.58744542
1074	21/12/2017 22:00	1.844	34.663	11.33	-0.0448	0.10137	27.58352136
1075	22/12/2017 00:00	1.692	34.632	11.28	-0.0639	0.10124	27.5707321
1076	22/12/2017 02:00	1.564	34.607	11.26	-0.0391	0.10122	27.56063031
1077	22/12/2017 04:00	1.465	34.584	11.31	-0.0448	0.10111	27.54900122
1078	22/12/2017 06:00	1.48	34.588		-0.0544	0.10124	27.55127194
1079	22/12/2017 08:00	1.503	34.591	11.26	-0.062	0.10124	27.55207888
1080	22/12/2017 10:00	1.511	34.592		-0.0448	0.10139	27.55242442
1081	22/12/2017 12:00	1.574	34.606	11.25	-0.0524	0.10104	27.5591308
1082	22/12/2017 14:00	1.651	34.623	11.26	-0.041	0.10102	27.56654442
1083	22/12/2017 16:00	1.64	34.627	11.35	-0.0448	0.10146	27.5705798
1084	22/12/2017 18:00	1.646	34.625	11.28	-0.0391	0.10155	27.5688408
1085	22/12/2017 20:00	1.625	34.62	11.3	-0.0124	0.10106	27.56640785
1086	22/12/2017 22:00	1.591	34.615	11.28	-0.0544	0.10117	27.56484914
1087	23/12/2017 00:00	1.509	34.602	11.32	-0.0563	0.10108	27.56004353
1088	23/12/2017 02:00	1.445	34.589	11.31	-0.0448	0.10146	27.55445107
1089	23/12/2017 04:00	1.424	34.585	11.31	-0.0448	0.10104	27.55314352
1090	23/12/2017 06:00	1.362	34.574	11.32	-0.041	0.10124	27.54845168
1091	23/12/2017 08:00	1.45	34.588	11.29	-0.0582	0.10122	27.55327373
1092	23/12/2017 10:00	1.467	34.59	11.28	-0.0257	0.10115	27.55385134
1093	23/12/2017 12:00	1.472	34.594	11.27	-0.0505	0.10124	27.55631498
1094	23/12/2017 14:00	1.553	34.611	11.29	-0.041	0.10115	27.56449544
1095	23/12/2017 16:00	1.792	34.67	11.36	-0.0467	0.10108	27.59321981
1096	23/12/2017 18:00	1.779	34.667	11.36	-0.0486	0.10106	27.59175311
1097	23/12/2017 20:00	1.771	34.667	11.36	-0.0601	0.10117	27.5927174
1098	23/12/2017 22:00	1.538	34.616	11.28	-0.0544	0.10111	27.56940955
1099	24/12/2017 00:00	1.486	34.613	11.32	-0.062	0.10102	27.57088737
1100	24/12/2017 02:00	1.354	34.58	11.31	-0.0448	0.10104	27.55361099
1101	24/12/2017 04:00	1.875	34.684	11.42	-0.0448	0.10119	27.59817872
1102	24/12/2017 06:00	1.543	34.624	11.36	0.001	0.10106	27.57562682
1103	24/12/2017 08:00	1.648	34.645	11.35	-0.0296	0.10124	27.58460313
1104	24/12/2017 10:00	1.603	34.639	11.32	-0.0467	0.10115	27.58285382
1105	24/12/2017 12:00	1.639	34.646	11.32	-0.0181	0.10108	27.58587988
1106	24/12/2017 14:00	1.544	34.624	11.3	-0.0601	0.10111	27.57551399
1107	24/12/2017 16:00	1.512	34.62	11.32	-0.0448	0.10102	27.57427317
1108	24/12/2017 18:00	1.641	34.643	11.36	-0.0486	0.10133	27.58341839
1109	24/12/2017 20:00	1.506	34.622	11.32	-0.0524	0.10131	27.57680031
1110	24/12/2017 22:00	1.505	34.625	11.33	-0.0124	0.10115	27.57898525
1111	25/12/2017 00:00	1.513	34.628	11.34	-0.0029	0.10146	27.58053929
1112	25/12/2017 02:00	1.452	34.615	11.34	-0.041	0.10095	27.57443602
1113	25/12/2017 04:00	1.441	34.606		0.001	0.10117	27.56813532
1114	25/12/2017 06:00	1.42	34.602	11.28	-0.0544	0.10119	27.56666443
1115	25/12/2017 08:00	1.407	34.603	11.3	-0.0505	0.10111	27.56837322
1116	25/12/2017 10:00	1.407	34.603		-0.0372	0.10115	27.56813428
1117	25/12/2017 12:00	1.335	34.594	11.27	-0.0696	0.10124	27.56634968
1118	25/12/2017 14:00	1.317	34.592		-0.0505	0.10124	27.56614692
1119	25/12/2017 16:00	1.312	34.585	11.3	-0.0486	0.10124	27.56070557
1120	25/12/2017 18:00	1.267	34.58	11.25	-0.0658	0.10113	27.55972725
1121	25/12/2017 20:00	1.187	34.569	11.34	-0.0372	0.10124	27.55654218
1122	25/12/2017 22:00	1.147	34.564	11.23	-0.0372	0.10113	27.5551417
1123	26/12/2017 00:00	1.457	34.606	11.22	-0.0448	0.10119	27.56735743
1124	26/12/2017 02:00	1.181	34.57	11.28	-0.0238	0.10111	27.55778908
1125	26/12/2017 04:00	1.086	34.552	11.29	-0.0315	0.10144	27.55004125
1126	26/12/2017 06:00	0.879	34.515	11.32	-0.0639	0.10119	27.53345121
1127	26/12/2017 08:00	0.671	34.473	11.16	-0.0334	0.10113	27.51321643
1128	26/12/2017 10:00	0.556	34.455	11.12	-0.0296	0.10106	27.50609719
1129	26/12/2017 12:00	0.79	34.517		-0.0601	0.10111	27.5414436
1130	26/12/2017 14:00	0.767	34.504	11.23	-0.02	0.10117	27.53196713
1131	26/12/2017 16:00	0.939	34.539	11.23	-0.0448	0.10119	27.54952139
1132	26/12/2017 18:00	1.066	34.561	11.25	-0.0505	0.10106	27.55874767
1133	26/12/2017 20:00	1.309	34.601	11.28	-0.0315	0.10139	27.57409054
1134	26/12/2017 22:00	1.178	34.586	11.28	-0.0505	0.10124	27.5706788
1135	27/12/2017 00:00	1.163	34.58	11.25	-0.0505	0.10122	27.56690029
1136	27/12/2017 02:00	1.293	34.609	11.32	-0.0696	0.10124	27.58164684
1137	27/12/2017 04:00	1.393	34.629	11.34	-0.0563	0.10131	27.59032356
1138	27/12/2017 06:00	1.34	34.621	11.34	-0.0486	0.10115	27.58737725
1139	27/12/2017 08:00	1.308	34.616	11.32	-0.0391	0.10119	27.58600312
1140	27/12/2017 10:00	1.163	34.598		-0.041	0.10115	27.58136063
1141	27/12/2017 12:00	1.229	34.605	11.32	-0.0429	0.101	27.58214975
1142	27/12/2017 14:00	1.174	34.596	11.31	-0.0601	0.10106	27.57922719
1143	27/12/2017 16:00	1.187	34.604	11.31	-0.0467	0.10111	27.58496341
1144	27/12/2017 18:00	1.068	34.582	11.28	-0.0467	0.10106	27.57534215
1145	27/12/2017 20:00	1.192	34.614	11.25	-0.0563	0.10119	27.59266958
1146	27/12/2017 22:00	1.172	34.604	11.31	-0.041	0.10102	27.58572611
1147	28/12/2017 00:00	1.183	34.611		-0.0582	0.10148	27.59026663
1148	28/12/2017 02:00	1.305	34.627	11.3	-0.0219	0.10106	27.5945177
1149	28/12/2017 04:00	1.241	34.618		-0.0448	0.10124	27.59168959
1150	28/12/2017 06:00	1.204	34.611	11.28	-0.041	0.10128	27.58893763
1151	28/12/2017 08:00	1.179	34.603	11.19	-0.0524	0.10122	27.58455551
1152	28/12/2017 10:00	1.221	34.611	11.2	-0.0544	0.101	27.58794729
1153	28/12/2017 12:00	1.19	34.603	11.18	-0.0448	0.10115	27.58388572
1154	28/12/2017 14:00	1.176	34.611	11.21	-0.0486	0.10106	27.59094375
1155	28/12/2017 16:00	1.162	34.621	11.25	-0.0277	0.10115	27.60020148
1156	28/12/2017 18:00	1.148	34.623	11.25	-0.0524	0.10911	27.60251212
1157	28/12/2017 20:00	1.105	34.618	11.27	-0.0601	0.10117	27.60146673
1158	28/12/2017 22:00	1.072	34.605	11.23	-0.0563	0.10122	27.59315099
1159	29/12/2017 00:00	1.166	34.622	11.28	-0.0524	0.10115	27.6002765
1160	29/12/2017 02:00	1.208	34.624	11.4	-0.0505	0.10122	27.59894568
1161	29/12/2017 04:00	0.91	34.575	11.33	-0.0524	0.10115	27.57951229
1162	29/12/2017 06:00	0.825	34.567	11.35	-0.0582	0.101	27.57930301
1163	29/12/2017 08:00	0.905	34.568	11.31	-0.0315	0.10124	27.57496564
1164	29/12/2017 10:00	0.894	34.566	11.3	-0.0448	0.10097	27.57346896
1165	29/12/2017 12:00	0.691	34.553	11.3	-0.0486	0.10115	27.57630693
1166	29/12/2017 14:00	0.757	34.551	11.26	-0.0277	0.101	27.57070285
1167	29/12/2017 16:00	0.648	34.553	11.31	-0.0448	0.10122	27.57847102
1168	29/12/2017 18:00	0.739	34.578	11.36	-0.0582	0.10533	27.593163
1169	29/12/2017 20:00	0.65	34.558	11.31	-0.0448	0.10124	27.58295814
1170	29/12/2017 22:00	0.717	34.565	11.41	-0.062	0.10142	27.58435871
1171	30/12/2017 00:00	0.89	34.601	11.4	-0.0467	0.10126	27.60193689
1172	30/12/2017 02:00	0.727	34.553		-0.0315	0.10128	27.57417094
1173	30/12/2017 04:00	0.575	34.535	11.25	-0.0048	0.10166	27.56857881
1174	30/12/2017 06:00	0.405	34.512	11.21	-0.0448	0.10137	27.56002063
1175	30/12/2017 08:00	0.306	34.503	11	-0.0486	0.10128	27.55867736
1176	30/12/2017 10:00	0.289	34.502	11.16	-0.041	0.10119	27.55918903
1177	30/12/2017 12:00	0.812	34.551	11.19	-0.0601	0.10115	27.56725758
1178	30/12/2017 14:00	0.439	34.522		-0.0639	0.10126	27.56627966
1179	30/12/2017 16:00	0.431	34.528	11.33	-0.0448	0.10115	27.57187916
1180	30/12/2017 18:00	0.512	34.543		-0.0601	0.10111	27.57866956
1181	30/12/2017 20:00	0.441	34.537	11.34	-0.0524	0.10133	27.57842726
1182	30/12/2017 22:00	0.797	34.551	11.23	-0.0372	0.10104	27.56785468
1183	31/12/2017 00:00	0.425	34.541	11.11	-0.0734	0.10128	27.58215446
1184	31/12/2017 02:00	-0.166	34.412	11.12	-0.062	0.10139	27.51117963
1185	31/12/2017 04:00	-0.369	34.389		-0.0048	0.10111	27.50185385
1186	31/12/2017 06:00	0.02	34.428	11.19	-0.0448	0.10139	27.51437429
1187	31/12/2017 08:00	-0.097	34.423	11.21	-0.0353	0.10115	27.51637523
1188	31/12/2017 10:00	-0.144	34.43	11.28	-0.0372	0.10128	27.52457421
1189	31/12/2017 12:00	-0.063	34.399	10.82	-0.0391	0.10124	27.49546851
1190	31/12/2017 14:00	0.618	34.482	10.76	-0.0467	0.10119	27.5237704
1191	31/12/2017 16:00	0.969	34.536		-0.0429	0.10111	27.54513285
1192	31/12/2017 18:00	0.566	34.504		-0.0544	0.101	27.54410362
1193	31/12/2017 20:00	-0.116	34.448	11.33	-0.0601	0.10119	27.53760853
1194	31/12/2017 22:00	-0.127	34.465	11.49	-0.0467	0.10146	27.55187572
1195	01/01/2018 00:00	-0.191	34.421	11.31	-0.0429	0.10135	27.51909426
1196	01/01/2018 02:00	-0.665	34.312		-0.0658	0.10124	27.45352128
1197	01/01/2018 04:00	-0.61	34.324	11	-0.0448	0.10108	27.46084535
1198	01/01/2018 06:00	-0.592	34.385		-0.0544	0.10115	27.50879773
1199	01/01/2018 08:00	-0.628	34.402		-0.0448	0.10137	27.52440109
1200	01/01/2018 10:00	-0.062	34.567	10.98	-0.0448	0.10102	27.6298924
1201	01/01/2018 12:00	0.111	34.618		-0.0353	0.10117	27.66183998
1202	01/01/2018 14:00	0.193	34.602		-0.0658	0.10124	27.64461532
1203	01/01/2018 16:00	1.39	34.79	11.48	-0.0486	0.10124	27.719027
1204	01/01/2018 18:00	2.341	34.938	11.69	-0.041	0.10137	27.76265484
1205	01/01/2018 20:00	0.553	34.686	11.34	-0.0563	0.10139	27.6906472
1206	01/01/2018 22:00	-0.068	34.516		-0.0372	0.10128	27.5896256
1207	02/01/2018 00:00	-0.432	34.41	11.04	-0.0238	0.10111	27.52179983
1208	02/01/2018 02:00	-0.16	34.465		-0.0467	0.10111	27.55303192
1209	02/01/2018 04:00	0.134	34.505		-0.041	0.10128	27.57036039
1210	02/01/2018 06:00	0.071	34.539		-0.0524	0.10115	27.60030869
1211	02/01/2018 08:00	0.002	34.509		-0.0505	0.10124	27.58051732
1212	02/01/2018 10:00	0.046	34.523	11.17	-0.0124	0.10131	27.58935593
1213	02/01/2018 12:00	0.989	34.643	11.31	-0.0639	0.10111	27.62890201
1214	02/01/2018 14:00	0.27	34.543		-0.0563	0.10113	27.59275956
1215	02/01/2018 16:00	2.307	34.837	11.37	-0.0563	0.10153	27.6851346
1216	02/01/2018 18:00	2.065	34.809	11.36	-0.0124	0.10111	27.68289251
1217	02/01/2018 20:00	1.581	34.737	11.48	-0.041	0.10115	27.6628157
1218	02/01/2018 22:00	-0.431	34.401		-0.0467	0.10146	27.5147601
1219	03/01/2018 00:00	-0.565	34.38		-0.0601	0.10128	27.50372395
1220	03/01/2018 02:00	-0.556	34.386		-0.0601	0.10128	27.50872387
1221	03/01/2018 04:00	0.144	34.533		-0.0582	0.10111	27.59166345
1222	03/01/2018 06:00	1.975	34.873	11.46	-0.0429	0.10117	27.74092211
1223	03/01/2018 08:00	2.608	34.962		-0.0524	0.10106	27.7588159
1224	03/01/2018 10:00	2.534	34.968	11.63	-0.0486	0.101	27.7705513
1225	03/01/2018 12:00	2.56	34.981	11.74	-0.0277	0.10119	27.77825912
1226	03/01/2018 14:00	2.695	34.992	11.77	-0.0448	0.10131	27.77517658
1227	03/01/2018 16:00	2.444	34.974	11.69	-0.0524	0.10826	27.782552
1228	03/01/2018 18:00	2.782	35.016	11.88	-0.0524	0.10124	27.78640652
1229	03/01/2018 20:00	2.745	35.011		-0.0467	0.10122	27.78571814
1230	03/01/2018 22:00	2.223	34.949	11.73	-0.0162	0.10137	27.78158073
1231	04/01/2018 00:00	1.345	34.811	11.48	-0.0372	0.10108	27.73913714
1232	04/01/2018 02:00	0.678	34.694	11.36	-0.0772	0.10122	27.690181
1233	04/01/2018 04:00	1.189	34.693	11.29	-0.0238	0.10124	27.65520723
1234	04/01/2018 06:00	0.5	34.541	11.11	-0.0677	0.10111	27.57823261
1235	04/01/2018 08:00	0.945	34.607	11.27	-0.062	0.10111	27.60320819
1236	04/01/2018 10:00	1.898	34.79	11.44	-0.0505	0.10111	27.68104678
1237	04/01/2018 12:00	1.764	34.794	11.5	-0.0372	0.10117	27.69467009
1238	04/01/2018 14:00	-0.88	34.456		-0.0486	0.10111	27.57826921
1239	04/01/2018 16:00	0.903	34.701	11.39	-0.0277	0.10106	27.68118915
1240	04/01/2018 18:00	-0.048	34.592	11.16	-0.0162	0.10122	27.6498101
1241	04/01/2018 20:00	1.542	34.8	11.41	-0.0524	0.10119	27.7160247
1242	04/01/2018 22:00	-0.085	34.59		-0.0658	0.10137	27.65004983
1243	05/01/2018 00:00	0.101	34.565		-0.0315	0.10148	27.62012197
1244	05/01/2018 02:00	-0.485	34.472		-0.0524	0.10117	27.57408463
1245	05/01/2018 04:00	-0.845	34.39		-0.0029	0.10135	27.52426836
1246	05/01/2018 06:00	-1.103	34.368		-0.0467	0.10139	27.51587442
1247	05/01/2018 08:00	-0.015	34.554		-0.0505	0.10128	27.61680099
1248	05/01/2018 10:00	1.858	34.837	11.51	-0.0429	0.10119	27.72156815
1249	05/01/2018 12:00	0.019	34.592		-0.02	0.10106	27.64605305
1250	05/01/2018 14:00	-0.825	34.477		-0.0486	0.10128	27.59325931
1251	05/01/2018 16:00	0.737	34.699		-0.0162	0.10131	27.69040858
1252	05/01/2018 18:00	0.799	34.731	11.37	-0.0372	0.101	27.71202298
1253	05/01/2018 20:00	1.27	34.794	11.78	-0.0086	0.10128	27.73059548
1254	05/01/2018 22:00	-0.335	34.551		-0.0601	0.10139	27.63090532
1255	06/01/2018 00:00	0.448	34.658	11.34	-0.0524	0.10131	27.67461605
1256	06/01/2018 02:00	-0.175	34.604	11.36	-0.0486	0.10148	27.66560433
1257	06/01/2018 04:00	-1.062	34.427		-0.0448	0.10108	27.56179596
1258	06/01/2018 06:00	-0.097	34.563		-0.0391	0.10139	27.62880161
1259	06/01/2018 08:00	-0.284	34.537		-0.0448	0.10115	27.6170157
1260	06/01/2018 10:00	-0.288	34.534	11.38	-0.0486	0.10128	27.61485174
1261	06/01/2018 12:00	1.007	34.734	11.39	-0.0486	0.10108	27.70058739
1262	06/01/2018 14:00	0.803	34.735	11.13	-0.0257	0.10113	27.71450048
1263	06/01/2018 16:00	0.666	34.646	11.44	-0.0372	0.10148	27.65246075
1264	06/01/2018 18:00	-0.035	34.539	10.87	-0.0544	0.10124	27.6065469
1265	06/01/2018 20:00	-0.305	34.498		-0.0544	0.10102	27.58677316
1266	06/01/2018 22:00	-0.284	34.514		-0.0524	0.10133	27.59849248
1267	07/01/2018 00:00	0.671	34.649		-0.0277	0.10115	27.65443372
1268	07/01/2018 02:00	-0.358	34.492		-0.02	0.10113	27.58483157
1269	07/01/2018 04:00	1.003	34.707		-0.0524	0.10104	27.67932351
1270	07/01/2018 06:00	0.746	34.618	11.37	-0.0544	0.10102	27.62455389
1271	07/01/2018 08:00	-0.547	34.433		-0.0658	0.10115	27.54541454
1272	07/01/2018 10:00	1.003	34.674	11.19	-0.0448	0.10115	27.65331192
1273	07/01/2018 12:00	0.878	34.651		-0.0315	0.10128	27.64252203
1274	07/01/2018 14:00	-0.564	34.458		-0.0601	0.10117	27.56654976
1275	07/01/2018 16:00	0.225	34.565	11.33	-0.0563	0.10122	27.6131846
1276	07/01/2018 18:00	-0.421	34.5		-0.0505	0.10111	27.5937291
1277	07/01/2018 20:00	0.93	34.674	11.3	-0.0372	0.10119	27.65809815
1278	07/01/2018 22:00	1.966	34.82	11.47	-0.0601	0.10124	27.69910853
1279	08/01/2018 00:00	-0.111	34.526		-0.0353	0.10108	27.59942673
1280	08/01/2018 02:00	-0.501	34.469		-0.041	0.10133	27.57275743
1281	08/01/2018 04:00	-0.715	34.451		-0.0467	0.10142	27.56795033
1282	08/01/2018 06:00	-0.77	34.421		-0.0467	0.10102	27.54553488
1283	08/01/2018 08:00	-0.853	34.443		-0.0505	0.10131	27.56682059
1284	08/01/2018 10:00	-0.64	34.467	11.28	-0.0467	0.10122	27.57693022
1285	08/01/2018 12:00	0.35	34.616	11.39	-0.0086	0.10124	27.64663009
1286	08/01/2018 14:00	1.171	34.723	11.34	-0.0391	0.10124	27.68085501
1287	08/01/2018 16:00	-0.094	34.559		-0.0162	0.10111	27.62497644
1288	08/01/2018 18:00	0.097	34.591		-0.0353	0.10124	27.64068539
1289	08/01/2018 20:00	0.23	34.623		-0.0563	0.10117	27.65900669
1290	08/01/2018 22:00	0.165	34.614	11.33	-0.0486	0.10119	27.65600425
1291	09/01/2018 00:00	1.286	34.742	11.38	-0.0448	0.10119	27.68780249
1292	09/01/2018 02:00	0.047	34.575		-0.041	0.10126	27.63102281
1293	09/01/2018 04:00	-0.012	34.548	11.31	-0.0582	0.10108	27.61250107
1294	09/01/2018 06:00	-0.158	34.543	11.3	-0.0486	0.10115	27.61601159
1295	09/01/2018 08:00	-0.116	34.556		-0.0563	0.10104	27.62421615
1296	09/01/2018 10:00	0.214	34.612		-0.0467	0.10113	27.65168391
1297	09/01/2018 12:00	0.856	34.702	11.24	-0.0315	0.10133	27.68483187
1298	09/01/2018 14:00	0.867	34.699		-0.0353	0.10111	27.68145078
1299	09/01/2018 16:00	0.365	34.655		-0.0563	0.10106	27.67717074
1300	09/01/2018 18:00	0.344	34.664		-0.0448	0.10108	27.68589245
1301	09/01/2018 20:00	0.519	34.627	11.52	-0.0601	0.10135	27.64552213
1302	09/01/2018 22:00	0.506	34.679		-0.0563	0.10117	27.68822335
1303	10/01/2018 00:00	0.2	34.63	11.3	-0.0582	0.101	27.66646861
1304	10/01/2018 02:00	0.147	34.618		-0.0524	0.10119	27.65957064
1305	10/01/2018 04:00	0.017	34.585	11.32	-0.0563	0.10135	27.64034784
1306	10/01/2018 06:00	-0.328	34.529		-0.0524	0.10106	27.61259212
1307	10/01/2018 08:00	-0.213	34.548		-0.0486	0.10135	27.62271185
1308	10/01/2018 10:00	-0.101	34.575		-0.0582	0.10124	27.63837738
1309	10/01/2018 12:00	-0.067	34.574	11.33	-0.041	0.10133	27.6360248
1310	10/01/2018 14:00	-0.101	34.571		-0.0277	0.10139	27.6356778
1311	10/01/2018 16:00	0.213	34.604	11.33	-0.0448	0.10111	27.6450197
1312	10/01/2018 18:00	0.597	34.655		-0.0563	0.10122	27.66325479
1313	10/01/2018 20:00	1.581	34.794	11.42	-0.041	0.10124	27.70844871
1314	10/01/2018 22:00	2.117	34.924	11.82	-0.0505	0.10115	27.77045657
1315	11/01/2018 00:00	2.531	34.995	11.7	-0.041	0.10115	27.79181885
1316	11/01/2018 02:00	2.06	34.903	11.48	-0.041	0.10126	27.75820124
1317	11/01/2018 04:00	2.465	34.981	11.53	-0.041	0.10142	27.78678968
1318	11/01/2018 06:00	2.355	34.931	11.46	-0.0486	0.10108	27.7561569
1319	11/01/2018 08:00	2.003	34.908	11.45	-0.0505	0.10133	27.76647768
1320	11/01/2018 10:00	2.874	35.032		-0.0715	0.10133	27.79098909
1321	11/01/2018 12:00	2.709	35.03	11.74	-0.0467	0.10126	27.80421964
1322	11/01/2018 14:00	2.769	35.049	11.89	-0.0448	0.10135	27.81401502
1323	11/01/2018 16:00	2.833	35.063	12.01	-0.0505	0.101	27.81936866
1324	11/01/2018 18:00	2.811	35.059	11.92	-0.0505	0.10115	27.81780215
1325	11/01/2018 20:00	2.805	35.049		-0.041	0.10111	27.81037813
1326	11/01/2018 22:00	2.731	35.036	11.82	-0.0486	0.10119	27.80700536
1327	12/01/2018 00:00	2.905	35.063	12	-0.0448	0.10124	27.8127254
1328	12/01/2018 02:00	2.775	35.029	11.57	-0.0315	0.10124	27.79731553
1329	12/01/2018 04:00	2.143	34.926	11.49	-0.0257	0.10823	27.76937133
1330	12/01/2018 06:00	2.101	34.92	11.5	-0.041	0.101	27.76848555
1331	12/01/2018 08:00	2.137	34.925	11.47	-0.0563	0.10124	27.7691545
1332	12/01/2018 10:00	2.271	34.948	11.45	-0.0505	0.10102	27.77687184
1333	12/01/2018 12:00	2.233	34.935	11.45	-0.0544	0.10559	27.76952542
1334	12/01/2018 14:00	1.933	34.886	11.45	-0.0467	0.10097	27.75447529
1335	12/01/2018 16:00	2.195	34.926	11.46	-0.062	0.10128	27.76542975
1336	12/01/2018 18:00	2.297	34.948		-0.041	0.101	27.77458577
1337	12/01/2018 20:00	2.377	34.967	11.51	-0.0391	0.10119	27.78281203
1338	12/01/2018 22:00	2.23	34.897		-0.0544	0.10115	27.7392946
1339	13/01/2018 00:00	1.983	34.881		-0.0563	0.10126	27.74683963
1340	13/01/2018 02:00	2.598	35.008	11.61	-0.0486	0.10117	27.79661346
1341	13/01/2018 04:00	2.268	34.952	11.42	-0.0391	0.10133	27.77974509
1342	13/01/2018 06:00	2.424	34.982	11.46	-0.0486	0.10115	27.79047253
1343	13/01/2018 08:00	2.715	35.025	11.54	-0.0238	0.10128	27.79936868
1344	13/01/2018 10:00	2.701	35.023	11.59	-0.0563	0.10119	27.79936159
1345	13/01/2018 12:00	2.579	35.003	11.51	-0.041	0.10119	27.79404779
1346	13/01/2018 14:00	2.817	35.045	11.62	-0.0486	0.10115	27.80644795
1347	13/01/2018 16:00	2.835	35.053	11.8	-0.0658	0.10128	27.81097947
1348	13/01/2018 18:00	2.76	35.017	11.84	-0.0219	0.10093	27.78928306
1349	13/01/2018 20:00	2.695	35.028	11.69	-0.0448	0.10115	27.80399502
1350	13/01/2018 22:00	2.677	35.024	11.67	-0.0467	0.10106	27.80239476
1351	14/01/2018 00:00	2.284	34.95	11.46	-0.0448	0.10097	27.77721056
1352	14/01/2018 02:00	2.093	34.91	11.39	-0.0467	0.10115	27.76128398
1353	14/01/2018 04:00	2.264	34.939	11.47	-0.02	0.10115	27.76989822
1354	14/01/2018 06:00	2.514	34.996	11.47	-0.0601	0.10122	27.79441957
1355	14/01/2018 08:00	2.45	34.989	11.53	-0.0448	0.10124	27.79407478
1356	14/01/2018 10:00	2.389	34.981	11.5	-0.0467	0.10135	27.7932481
1357	14/01/2018 12:00	2.705	35.036	11.66	-0.0486	0.10111	27.80885962
1358	14/01/2018 14:00	2.842	35.075	11.9	-0.0429	0.10108	27.82753069
1359	14/01/2018 16:00	2.809	35.066	11.87	-0.0391	0.10119	27.8240197
1360	14/01/2018 18:00	2.738	35.048	11.79	-0.0524	0.10122	27.81607316
1361	14/01/2018 20:00	2.565	35.009		-0.0429	0.10128	27.80005241
1362	14/01/2018 22:00	2.276	34.955	11.5	-0.0448	0.10133	27.78141104
1363	15/01/2018 00:00	2.243	34.935	11.49	-0.0486	0.10217	27.76880962
1364	15/01/2018 02:00	2.411	34.991	11.53	-0.0429	0.10124	27.79899632
1365	15/01/2018 04:00	2.511	35.006	11.57	-0.0391	0.10117	27.80247697
1366	15/01/2018 06:00	2.498	35.001	11.6	-0.0601	0.10153	27.79942281
1367	15/01/2018 08:00	2.644	35.042	11.73	-0.062	0.10128	27.81970292
1368	15/01/2018 10:00	2.716	35.059		-0.0505	0.10133	27.82637605
1369	15/01/2018 12:00	2.821	35.073		-0.041	0.10133	27.82849637
1370	15/01/2018 14:00	2.85	35.081	11.96	-0.0372	0.10102	27.83205791
1371	15/01/2018 16:00	2.808	35.071	11.91	-0.0372	0.10115	27.8279577
1372	15/01/2018 18:00	2	34.931	11.48	-0.0372	0.10126	27.78517139
1373	15/01/2018 20:00	2.049	34.921	11.54	-0.0467	0.10091	27.77315925
1374	15/01/2018 22:00	1.906	34.891	11.51	-0.0524	0.10117	27.76037359
1375	16/01/2018 00:00	1.648	34.839	11.62	-0.041	0.10133	27.73912556
1376	16/01/2018 02:00	1.164	34.74		-0.0105	0.10115	27.69500894
1377	16/01/2018 04:00	1.041	34.718	11.37	-0.0524	0.10104	27.68545433
1378	16/01/2018 06:00	2.512	35.011	11.7	-0.0505	0.10135	27.80609969
1379	16/01/2018 08:00	1.679	34.857	11.5	-0.0277	0.10128	27.75077401
1380	16/01/2018 10:00	2.436	34.987	11.54	-0.0524	0.10137	27.79406781
1381	16/01/2018 12:00	1.969	34.913	11.54	-0.0257	0.10113	27.77344149
1382	16/01/2018 14:00	2.65	35.031	11.7	-0.0372	0.10119	27.81009004
1383	16/01/2018 16:00	2.616	35.038	11.74	-0.0486	0.10142	27.81882669
1384	16/01/2018 18:00	2.683	35.049		-0.0486	0.10133	27.82141705
1385	16/01/2018 20:00	2.601	35.039	11.69	-0.0315	0.10816	27.82077614
1386	16/01/2018 22:00	2.435	35.007	11.74	-0.0315	0.10115	27.81002147
1387	17/01/2018 00:00	2.006	34.888	11.78	-0.0563	0.10106	27.75019621
1388	17/01/2018 02:00	1.915	34.887	12.14	-0.0505	0.10108	27.75724434
1389	17/01/2018 04:00	1.665	34.845	11.49	-0.0505	0.10133	27.74247998
1390	17/01/2018 06:00	1.459	34.801	11.46	-0.0372	0.10115	27.72274501
1391	17/01/2018 08:00	1.397	34.795	11.44	-0.0486	0.10119	27.72264431
1392	17/01/2018 10:00	1.423	34.806		-0.0582	0.10119	27.72890347
1393	17/01/2018 12:00	1.482	34.816	11.47	-0.0372	0.10131	27.73338772
1394	17/01/2018 14:00	1.674	34.855	11.51	-0.041	0.10128	27.74960798
1395	17/01/2018 16:00	1.813	34.89	11.49	-0.0563	0.10115	27.76696307
1396	17/01/2018 18:00	1.862	34.915	11.61	-0.0467	0.10111	27.78308172
1397	17/01/2018 20:00	2.107	34.963	11.6	-0.0601	0.10119	27.80180991
1398	17/01/2018 22:00	1.742	34.879	11.53	-0.041	0.10115	27.76378049
1399	18/01/2018 00:00	1.661	34.856	11.45	-0.0467	0.10122	27.75195402
1400	18/01/2018 02:00	1.616	34.847	11.48	-0.0334	0.10117	27.74759329
1401	18/01/2018 04:00	1.563	34.827	11.46	-0.0467	0.10146	27.73573409
1402	18/01/2018 06:00	1.479	34.811	11.46	-0.0524	0.10128	27.72905942
1403	18/01/2018 08:00	1.46	34.815	11.49	-0.0448	0.10139	27.73395442
1404	18/01/2018 10:00	1.603	34.842	11.42	-0.0524	0.10106	27.74456269
1405	18/01/2018 12:00	1.578	34.845	11.47	-0.041	0.10113	27.749113
1406	18/01/2018 14:00	1.563	34.856	11.52	-0.0486	0.10119	27.75902971
1407	18/01/2018 16:00	1.705	34.886	11.48	-0.0486	0.10106	27.77210835
1408	18/01/2018 18:00	1.748	34.895	11.55	-0.0544	0.10119	27.77643893
1409	18/01/2018 20:00	1.864	34.921	11.47	-0.041	0.10124	27.78799179
1410	18/01/2018 22:00	1.489	34.843	11.55	-0.0391	0.10117	27.75404832
1411	19/01/2018 00:00	1.314	34.808	11.47	-0.0467	0.10126	27.73870883
1412	19/01/2018 02:00	1.305	34.801	11.5	-0.0505	0.10119	27.73350973
1413	19/01/2018 04:00	1.47	34.842	11.48	-0.0467	0.10106	27.75476321
1414	19/01/2018 06:00	1.649	34.885	11.52	-0.0315	0.10106	27.77595455
1415	19/01/2018 08:00	1.781	34.906	11.57	-0.0448	0.10119	27.78216346
1416	19/01/2018 10:00	1.716	34.89	11.54	-0.0467	0.10115	27.77465414
1417	19/01/2018 12:00	1.563	34.86	11.51	-0.0124	0.10128	27.76222403
1418	19/01/2018 14:00	1.379	34.827	11.5	-0.0448	0.10111	27.74929256
1419	19/01/2018 16:00	1.354	34.819	11.5	-0.041	0.10124	27.74505195
1420	19/01/2018 18:00	1.336	34.817	11.51	-0.0505	0.10128	27.7443484
1421	19/01/2018 20:00	1.339	34.818	11.51	-0.0143	0.10126	27.74478037
1422	19/01/2018 22:00	1.334	34.816	11.52	-0.0086	0.10097	27.74384283
1423	20/01/2018 00:00	1.325	34.82	11.48	-0.0486	0.10104	27.74724235
1424	20/01/2018 02:00	1.328	34.822	11.5	-0.0563	0.10108	27.74885132
1425	20/01/2018 04:00	1.355	34.828		-0.0563	0.10119	27.75177863
1426	20/01/2018 06:00	1.433	34.835	11.42	-0.0601	0.10137	27.75149907
1427	20/01/2018 08:00	1.335	34.813	11.5	-0.0524	0.10133	27.74151368
1428	20/01/2018 10:00	1.336	34.818	11.44	-0.0429	0.10124	27.74548932
1429	20/01/2018 12:00	1.375	34.826	11.48	-0.0639	0.10106	27.7489311
1430	20/01/2018 14:00	1.369	34.832	11.54	-0.0429	0.10139	27.75432581
1431	20/01/2018 16:00	1.38	34.834	11.52	-0.041	0.10137	27.75481881
1432	20/01/2018 18:00	1.479	34.847	11.46	-0.041	0.10115	27.75797235
1433	20/01/2018 20:00	1.568	34.877	11.65	-0.0505	0.10128	27.77516038
1434	20/01/2018 22:00	1.355	34.831	11.48	-0.0486	0.10108	27.75384311
1435	21/01/2018 00:00	1.333	34.823	11.48	-0.0372	0.10111	27.74908188
1436	21/01/2018 02:00	1.28	34.815	11.48	-0.0296	0.10091	27.7468699
1437	21/01/2018 04:00	1.242	34.807		-0.041	0.10113	27.74305569
1438	21/01/2018 06:00	1.276	34.811	11.4	-0.0277	0.10133	27.74338819
1439	21/01/2018 08:00	1.148	34.784	11.4	-0.0334	0.10113	27.73125024
1440	21/01/2018 10:00	0.839	34.739		-0.0429	0.10133	27.71545748
1441	21/01/2018 12:00	1.282	34.8	11.44	-0.0467	0.10126	27.73486294
1442	21/01/2018 14:00	1.151	34.81	11.52	-0.0372	0.10139	27.75133049
1443	21/01/2018 16:00	1.803	34.916	11.66	-0.0524	0.10106	27.78830843
1444	21/01/2018 18:00	1.994	34.957	11.77	-0.0448	0.10106	27.80666825
1445	21/01/2018 20:00	1.921	34.938	11.75	-0.0544	0.10117	27.79737775
1446	21/01/2018 22:00	1.652	34.894	11.58	-0.0448	0.10126	27.7823149
1447	22/01/2018 00:00	1.412	34.849	11.47	-0.041	0.10135	27.76463647
1448	22/01/2018 02:00	0.756	34.731	11.43	-0.0486	0.10124	27.7141504
1449	22/01/2018 04:00	1.557	34.88	11.66	-0.0467	0.10122	27.77851308
1450	22/01/2018 06:00	2.407	35.027	11.78	-0.041	0.10122	27.82783137
1451	22/01/2018 08:00	2.779	35.077	11.95	-0.0563	0.10119	27.83513223
1452	22/01/2018 10:00	2.372	35.027	11.73	-0.0505	0.10117	27.83117156
1453	22/01/2018 12:00	2.317	35.027	11.74	-0.0448	0.10095	27.83531205
1454	22/01/2018 14:00	2.265	35.021	11.76	-0.0372	0.10119	27.83548807
1455	22/01/2018 16:00	2.603	35.059	11.87	-0.0563	0.10122	27.83632622
1456	22/01/2018 18:00	3.002	35.105	12.07	-0.0524	0.10111	27.83684971
1457	22/01/2018 20:00	2.889	35.091	12.05	-0.0372	0.10119	27.83611833
1458	22/01/2018 22:00	2.537	35.043	11.79	-0.0372	0.101	27.82921612
1459	23/01/2018 00:00	2.166	34.996	11.71	-0.0467	0.10113	27.82322858
1460	23/01/2018 02:00	1.683	34.904	11.53	-0.0544	0.10126	27.78797085
1461	23/01/2018 04:00	1.763	34.915	11.56	-0.0315	0.10106	27.79080227
1462	23/01/2018 06:00	1.945	34.966	11.58	-0.062	0.10113	27.81773749
1463	23/01/2018 08:00	2.644	35.07	11.85	-0.0277	0.10126	27.84144362
1464	23/01/2018 10:00	2.539	35.06	11.81	-0.0563	0.10113	27.84268524
1465	23/01/2018 12:00	2.701	35.075	11.89	-0.0524	0.10113	27.84087729
1466	23/01/2018 14:00	2.679	35.073	11.87	-0.0334	0.10115	27.84052058
1467	23/01/2018 16:00	2.644	35.07	11.85	-0.0524	0.10113	27.84139649
1468	23/01/2018 18:00	2.624	35.067	11.84	-0.0277	0.10102	27.84109841
1469	23/01/2018 20:00	2.834	35.089		-0.0353	0.10135	27.83967299
1470	23/01/2018 22:00	2.936	35.102	12.01	-0.0563	0.10115	27.84046817
1471	24/01/2018 00:00	2.168	34.997	11.48	-0.0429	0.10111	27.82425918
1472	24/01/2018 02:00	1.801	34.916	11.55	-0.0658	0.10115	27.78879939
1473	24/01/2018 04:00	2.102	34.975	11.63	-0.041	0.10108	27.81223886
1474	24/01/2018 06:00	2.626	35.069	11.84	-0.0524	0.10137	27.84208845
1475	24/01/2018 08:00	2.488	35.051	12.09	-0.0524	0.10119	27.839873
1476	24/01/2018 10:00	2.633	35.067	11.95	-0.0524	0.10124	27.83984389
1477	24/01/2018 12:00	2.557	35.061	12.04	-0.0563	0.10533	27.84175453
1478	24/01/2018 14:00	2.851	35.102	12.29	-0.0563	0.10133	27.84848756
1479	24/01/2018 16:00	2.955	35.115	12.26	-0.0467	0.10106	27.84895695
1480	24/01/2018 18:00	2.987	35.117	12.27	-0.0372	0.10144	27.84814138
1481	24/01/2018 20:00	2.743	35.087	12.17	-0.0391	0.10091	27.84606491
1482	24/01/2018 22:00	2.504	35.055	11.93	-0.0448	0.10119	27.84181556
1483	25/01/2018 00:00	2.443	35.052	11.95	-0.0448	0.10117	27.84443605
1484	25/01/2018 02:00	2.469	35.05	11.89	-0.0544	0.10108	27.84113574
1485	25/01/2018 04:00	2.494	35.05	11.96	-0.0372	0.10117	27.83887095
1486	25/01/2018 06:00	2.512	35.054	11.9	-0.0448	0.10126	27.84026262
1487	25/01/2018 08:00	2.652	35.073	11.99	-0.0372	0.10124	27.84351114
1488	25/01/2018 10:00	2.749	35.079	12.04	-0.0296	0.10108	27.83962108
1489	25/01/2018 12:00	2.716	35.079	12.1	-0.0582	0.10115	27.84259969
1490	25/01/2018 14:00	2.706	35.076	12.12	-0.0582	0.10128	27.84117981
1491	25/01/2018 16:00	2.679	35.076	12.11	-0.0639	0.10131	27.84310895
1492	25/01/2018 18:00	2.699	35.077	12.09	-0.0524	0.10135	27.84209399
1493	25/01/2018 20:00	2.73	35.078	12.09	-0.041	0.10126	27.84060272
1494	25/01/2018 22:00	2.754	35.082		-0.0353	0.10124	27.84142848
1495	26/01/2018 00:00	2.466	35.057	11.88	-0.0391	0.10122	27.84696306
1496	26/01/2018 02:00	2.695	35.07	12.01	-0.0639	0.10091	27.83746367
1497	26/01/2018 04:00	2.705	35.068	11.99	-0.0448	0.10122	27.83464955
1498	26/01/2018 06:00	2.538	35.05	11.88	-0.0563	0.10144	27.83477501
1499	26/01/2018 08:00	2.585	35.055	11.88	-0.0563	0.10157	27.83467439
1500	26/01/2018 10:00	2.765	35.078	12.06	-0.0544	0.10131	27.83703261
1501	26/01/2018 12:00	2.847	35.089	12.19	-0.041	0.10148	27.83848522
1502	26/01/2018 14:00	2.946	35.099	12.26	-0.0257	0.10115	27.83764071
1503	26/01/2018 16:00	2.933	35.102	12.26	-0.0639	0.10139	27.84093055
1504	26/01/2018 18:00	2.922	35.098	12.26	-0.0486	0.10133	27.8391019
1505	26/01/2018 20:00	2.887	35.092	12.2	-0.0467	0.10115	27.83718866
1506	26/01/2018 22:00	2.901	35.092	12.21	-0.0315	0.10153	27.83582825
1507	27/01/2018 00:00	2.888	35.088	12.16	-0.0334	0.10122	27.83436925
1508	27/01/2018 02:00	2.864	35.091	12.17	-0.0315	0.10106	27.83837968
1509	27/01/2018 04:00	2.865	35.083	12.07	-0.0448	0.10115	27.8318661
1510	27/01/2018 06:00	2.843	35.081	12.07	-0.041	0.10113	27.83264064
1511	27/01/2018 08:00	2.928	35.087	12.05	-0.0372	0.10128	27.82923883
1512	27/01/2018 10:00	2.692	35.065	11.98	-0.0315	0.10133	27.83348276
1513	27/01/2018 12:00	2.468	35.049	11.88	-0.0505	0.10133	27.84049682
1514	27/01/2018 14:00	2.457	35.049	11.83	-0.0315	0.10128	27.84099452
1515	27/01/2018 16:00	2.497	35.051	11.85	-0.0563	0.10108	27.83957556
1516	27/01/2018 18:00	2.878	35.095	12.11	-0.0429	0.10146	27.84077257
1517	27/01/2018 20:00	2.969	35.106	12.25	-0.0524	0.10126	27.84090225
1518	27/01/2018 22:00	3.091	35.12	12.3	-0.041	0.10133	27.8406202
1519	28/01/2018 00:00	2.873	35.092	12.29	-0.0544	0.10139	27.83866108
1520	28/01/2018 02:00	1.457	34.885	11.62	-0.041	0.10113	27.78963944
1521	28/01/2018 04:00	1.329	34.867	11.57	-0.0505	0.10135	27.78497763
1522	28/01/2018 06:00	1.576	34.895	11.68	-0.0353	0.10111	27.78929406
1523	28/01/2018 08:00	1.924	34.97	11.78	-0.0505	0.10111	27.82213335
1524	28/01/2018 10:00	3.08	35.116	12.14	-0.041	0.10128	27.83830247
1525	28/01/2018 12:00	3.144	35.129	12.23	-0.0563	0.10128	27.84287269
1526	28/01/2018 14:00	3.098	35.124	12.19	-0.0467	0.10148	27.84277496
1527	28/01/2018 16:00	3.201	35.138	12.28	-0.0315	0.10139	27.84462762
1528	28/01/2018 18:00	3.16	35.13	12.22	-0.0582	0.10111	27.84234712
1529	28/01/2018 20:00	3.143	35.131	12.23	-0.0544	0.10133	27.84419631
1530	28/01/2018 22:00	1.977	34.977	12.03	-0.0601	0.10131	27.82382974
1531	29/01/2018 00:00	1.999	34.972	11.74	-0.0505	0.10124	27.81784887
1532	29/01/2018 02:00	2.883	35.102	11.37	-0.0582	0.12918	27.84532877
1533	29/01/2018 04:00	2.661	35.075	12.07	-0.0486	0.10122	27.84409848
1534	29/01/2018 06:00	2.578	35.065	11.97	-0.0238	0.10124	27.84373353
1535	29/01/2018 08:00	2.833	35.094	12.09	-0.0448	0.10115	27.84410239
1536	29/01/2018 10:00	2.832	35.094	12	-0.0601	0.10115	27.8441802
1537	29/01/2018 12:00	2.85	35.099	12.02	-0.041	0.101	27.84604843
1538	29/01/2018 14:00	2.86	35.105	12.05	-0.0315	0.10117	27.85020132
1539	29/01/2018 16:00	3.14	35.143	12.22	-0.0467	0.101	27.85419037
1540	29/01/2018 18:00	3.15	35.143	12.32	-0.0296	0.10113	27.85332444
1541	29/01/2018 20:00	2.97	35.122	12.19	-0.0486	0.10128	27.85319207
1542	29/01/2018 22:00	2.837	35.104	12.09	-0.0486	0.10124	27.85107741
1543	30/01/2018 00:00	2.14	35.011	11.73	-0.0563	0.10124	27.83784872
1544	30/01/2018 02:00	2.454	35.058	11.91	-0.0601	0.10128	27.84877911
1545	30/01/2018 04:00	2.974	35.122	12.16	-0.062	0.10139	27.852869
1546	30/01/2018 06:00	2.657	35.08	11.94	-0.0544	0.10122	27.84867537
1547	30/01/2018 08:00	2.679	35.084	11.97	-0.0639	0.10115	27.84926495
1548	30/01/2018 10:00	2.662	35.082	11.94	-0.0582	0.10124	27.84985292
1549	30/01/2018 12:00	2.743	35.093	11.99	-0.0524	0.10135	27.85097005
1550	30/01/2018 14:00	3.126	35.139	12.28	-0.0238	0.10115	27.8527314
1551	30/01/2018 16:00	3.29	35.159	12.36	-0.0105	0.10097	27.85270245
1552	30/01/2018 18:00	3.204	35.147	12.29	-0.0353	0.10157	27.85138776
1553	30/01/2018 20:00	3.234	35.155	12.36	-0.0277	0.10157	27.85446585
1554	30/01/2018 22:00	3.054	35.132	12.26	-0.0563	0.10119	27.85346357
1555	31/01/2018 00:00	2.751	35.095	12	-0.0563	0.10139	27.85208216
1556	31/01/2018 02:00	2.816	35.083	11.96	-0.0391	0.10122	27.83675332
1557	31/01/2018 04:00	3.163	35.124	12.19	-0.0601	0.10124	27.83691217
1558	31/01/2018 06:00	2.866	35.093	12.04	-0.0448	0.10128	27.84011138
1559	31/01/2018 08:00	2.966	35.1	12.04	-0.0429	0.10108	27.83611244
1560	31/01/2018 10:00	2.875	35.086	11.99	-0.0601	0.10106	27.83370683
1561	31/01/2018 12:00	2.879	35.088	11.99	-0.0486	0.10095	27.83459784
1562	31/01/2018 14:00	3.13	35.123	12.14	-0.0353	0.10126	27.83955424
1563	31/01/2018 16:00	2.947	35.112	12.14	-0.0601	0.10122	27.84801875
1564	31/01/2018 18:00	2.237	35.038	11.82	-0.041	0.10124	27.85071926
1565	31/01/2018 20:00	2.454	35.039	11.68	-0.0582	0.10124	27.83322195
1566	31/01/2018 22:00	2.576	35.08	11.99	-0.0486	0.10144	27.85531537
1567	01/02/2018 00:00	2.271	35.043	11.9	-0.0524	0.10124	27.8525486
1568	01/02/2018 02:00	2.665	35.08	12	-0.0372	0.10119	27.84769369
1569	01/02/2018 04:00	2.893	35.096	12.02	-0.0505	0.10135	27.83963072
1570	01/02/2018 06:00	2.907	35.094	11.98	-0.0524	0.10124	27.83691246
1571	01/02/2018 08:00	2.95	35.098	12.02	-0.0391	0.10122	27.836025
1572	01/02/2018 10:00	2.963	35.1	12.04	-0.0601	0.10131	27.83697534
1573	01/02/2018 12:00	2.952	35.102	12.03	-0.0505	0.10086	27.83888038
1574	01/02/2018 14:00	2.944	35.104	12.07	-0.0582	0.10124	27.84134483
1575	01/02/2018 16:00	2.686	35.084	11.99	-0.0524	0.10128	27.84901861
1576	01/02/2018 18:00	2.851	35.096	12.04	-0.0601	0.10126	27.84354784
1577	01/02/2018 20:00	2.913	35.101	12.07	-0.0448	0.10124	27.84178156
1578	01/02/2018 22:00	2.927	35.105	12.09	-0.0315	0.10108	27.84379547
1579	02/02/2018 00:00	2.797	35.09	12.01	-0.062	0.10133	27.84385455
1580	02/02/2018 02:00	2.706	35.086		-0.0486	0.10133	27.84867768
1581	02/02/2018 04:00	2.694	35.086	12.01	-0.0524	0.10128	27.85002353
1582	02/02/2018 06:00	2.721	35.093	12.03	-0.0524	0.10144	27.8529967
1583	02/02/2018 08:00	2.825	35.096	12.07	-0.0277	0.10119	27.84614054
1584	02/02/2018 10:00	2.579	35.076	11.96	-0.0372	0.101	27.85235009
1585	02/02/2018 12:00	2.477	35.064	11.94	-0.0315	0.10111	27.85158879
1586	02/02/2018 14:00	2.402	35.056	11.92	-0.0563	0.10113	27.85148738
1587	02/02/2018 16:00	2.528	35.069		-0.0524	0.10122	27.85126425
1588	02/02/2018 18:00	2.591	35.077	11.97	-0.0696	0.10113	27.85198253
1589	02/02/2018 20:00	2.583	35.081	12	-0.0372	0.10133	27.85558011
1590	02/02/2018 22:00	2.721	35.099	12.09	-0.0505	0.10122	27.85816038
1591	03/02/2018 00:00	2.781	35.096	12.07	-0.041	0.10244	27.85037
1592	03/02/2018 02:00	2.679	35.08	11.82	-0.0505	0.10135	27.84681285
1593	03/02/2018 04:00	2.694	35.081	11.95	-0.0467	0.10122	27.84565154
1594	03/02/2018 06:00	2.769	35.07	11.99	-0.041	0.10131	27.83041071
1595	03/02/2018 08:00	2.735	35.064	11.91	-0.0467	0.10133	27.82877555
1596	03/02/2018 10:00	2.805	35.075	11.99	-0.0601	0.10148	27.83123365
1597	03/02/2018 12:00	2.915	35.093	12.06	-0.0486	0.10128	27.83566003
1598	03/02/2018 14:00	2.97	35.104	12.15	-0.062	0.101	27.83948671
1599	03/02/2018 16:00	2.926	35.1	12.11	-0.041	0.10117	27.83985594
1600	03/02/2018 18:00	2.802	35.075	11.98	-0.0563	0.10139	27.8311347
1601	03/02/2018 20:00	2.868	35.082		-0.0582	0.10124	27.8310202
1602	03/02/2018 22:00	2.726	35.073	12.04	-0.041	0.10113	27.8366486
1603	04/02/2018 00:00	2.67	35.073	11.96	-0.0467	0.10115	27.84202833
1604	04/02/2018 02:00	2.642	35.064	11.89	-0.0372	0.10097	27.83740164
1605	04/02/2018 04:00	2.518	35.042	11.79	-0.0372	0.10117	27.83069416
1606	04/02/2018 06:00	2.438	35.038	11.86	-0.0315	0.10108	27.83449831
1607	04/02/2018 08:00	2.586	35.058	11.94	-0.0372	0.10146	27.83746673
1608	04/02/2018 10:00	2.767	35.093	12.11	-0.0544	0.10106	27.84911458
1609	04/02/2018 12:00	2.773	35.095	12.09	-0.0372	0.10117	27.84974517
1610	04/02/2018 14:00	2.765	35.094	12.12	-0.041	0.10126	27.85020155
1611	04/02/2018 16:00	2.804	35.098	12.02	-0.0372	0.10117	27.84938606
1612	04/02/2018 18:00	2.724	35.082	11.97	-0.0563	0.10126	27.84376382
1613	04/02/2018 20:00	2.624	35.07	12.02	-0.0486	0.10119	27.84318896
1614	04/02/2018 22:00	2.86	35.107	12.15	-0.0486	0.10115	27.8516394
1615	05/02/2018 00:00	2.44	35.044	11.85	-0.0372	0.10128	27.83880171
1616	05/02/2018 02:00	2.997	35.12	12.24	-0.0486	0.10133	27.84959431
1617	05/02/2018 04:00	2.966	35.092	12.08	-0.0467	0.10128	27.83026002
1618	05/02/2018 06:00	2.839	35.075	12.02	-0.041	0.10126	27.82852644
1619	05/02/2018 08:00	2.404	35.038	12.02	-0.0582	0.10126	27.83674444
1620	05/02/2018 10:00	2.482	35.052	12.03	-0.0601	0.10115	27.84133054
1621	05/02/2018 12:00	2.226	35.017	12.05	-0.0544	0.10124	27.83493465
1622	05/02/2018 14:00	2.223	35.013	11.97	-0.0372	0.10128	27.83247693
1623	05/02/2018 16:00	2.236	35.003	11.87	-0.0429	0.10137	27.82340583
1624	05/02/2018 18:00	2.228	34.993	11.77	-0.0448	0.10111	27.81608881
1625	05/02/2018 20:00	2.326	35.008		-0.0486	0.10146	27.81973184
1626	05/02/2018 22:00	2.235	35	11.76	-0.0524	0.101	27.82061648
1627	06/02/2018 00:00	2.296	35.008	11.78	-0.0505	0.10115	27.82195417
1628	06/02/2018 02:00	2.354	35.015	11.78	-0.02	0.10102	27.82267951
1629	06/02/2018 04:00	2.394	35.021		-0.0467	0.10117	27.8241521
1630	06/02/2018 06:00	2.44	35.026	11.75	-0.0467	0.10119	27.82473437
1631	06/02/2018 08:00	2.409	35.03	11.78	-0.0334	0.10104	27.83045354
1632	06/02/2018 10:00	2.401	35.03	11.81	-0.0353	0.10122	27.83075178
1633	06/02/2018 12:00	2.387	35.03	11.79	-0.0486	0.10119	27.83236509
1634	06/02/2018 14:00	2.38	35.029	11.79	-0.0486	0.10126	27.83213362
1635	06/02/2018 16:00	2.334	35.027	11.75	-0.0353	0.10111	27.83384269
1636	06/02/2018 18:00	2.555	35.066	12.11	-0.0353	0.10139	27.84629977
1637	06/02/2018 20:00	2.334	35.031	11.98	-0.0563	0.10133	27.83749022
1638	06/02/2018 22:00	2.752	35.084	12.19	-0.0353	0.10122	27.84319628
1639	07/02/2018 00:00	2.861	35.086	12.2	-0.0277	0.10115	27.83517018
1640	07/02/2018 02:00	2.974	35.092	12.12	-0.0181	0.10119	27.82902045
1641	07/02/2018 04:00	2.909	35.083	12.09	-0.0524	0.10115	27.82828747
1642	07/02/2018 06:00	2.944	35.098	12.23	-0.0429	0.10124	27.83647765
1643	07/02/2018 08:00	2.993	35.102		-0.0448	0.10111	27.83516571
1644	07/02/2018 10:00	2.851	35.083	12.07	-0.0563	0.10097	27.83320232
1645	07/02/2018 12:00	2.851	35.083	12.09	-0.0563	0.10106	27.83367594
1646	07/02/2018 14:00	2.879	35.085	12.11	-0.0601	0.10144	27.83268178
1647	07/02/2018 16:00	2.875	35.087	12.13	-0.0524	0.10128	27.83457142
1648	07/02/2018 18:00	2.901	35.088	12.15	-0.0448	0.101	27.83310293
1649	07/02/2018 20:00	2.866	35.088	12.13	-0.0467	0.10144	27.83609332
1650	07/02/2018 22:00	2.736	35.07	12	-0.0277	0.10115	27.83305602
1651	08/02/2018 00:00	2.74	35.071	11.98	-0.0296	0.10135	27.8339765
1652	08/02/2018 02:00	2.746	35.076	12.05	-0.041	0.10108	27.83703438
1653	08/02/2018 04:00	2.693	35.066	12.01	-0.0448	0.10113	27.8337334
1654	08/02/2018 06:00	2.481	35.014	11.71	-0.0448	0.10106	27.81154928
1655	08/02/2018 08:00	2.442	35.008	11.7	-0.0429	0.10124	27.810167
1656	08/02/2018 10:00	2.444	35.01	11.72	-0.0467	0.10124	27.81102532
1657	08/02/2018 12:00	2.442	35.01	11.72	-0.0486	0.10097	27.81174322
1658	08/02/2018 14:00	2.488	35.018	11.72	-0.0524	0.10133	27.81356956
1659	08/02/2018 16:00	2.461	35.016	11.77	-0.0181	0.10119	27.81460942
1660	08/02/2018 18:00	2.452	35.016	11.78	-0.0467	0.10111	27.81512899
1661	08/02/2018 20:00	2.423	35.011	11.72	-0.0467	0.10126	27.81384563
1662	08/02/2018 22:00	2.365	35.012	11.71	-0.0658	0.10119	27.81952498
1663	09/02/2018 00:00	2.36	35.02	11.71	-0.0524	0.10119	27.82666389
1664	09/02/2018 02:00	2.406	35.025	11.79	-0.0486	0.10124	27.82671439
1665	09/02/2018 04:00	2.265	35.018	11.66	-0.0563	0.10148	27.83260186
1666	09/02/2018 06:00	2.325	35.022	11.76	-0.0524	0.10137	27.83093145
1667	09/02/2018 08:00	2.302	35.02	11.69	-0.0315	0.10128	27.83150222
1668	09/02/2018 10:00	2.337	35.022	11.74	-0.0448	0.10131	27.82973623
1669	09/02/2018 12:00	2.345	35.007	11.7	-0.0429	0.10111	27.81762825
1670	09/02/2018 14:00	2.339	35.007	11.67	-0.0505	0.10144	27.81802839
1671	09/02/2018 16:00	2.321	35.006	11.66	-0.0448	0.10113	27.81847122
1672	09/02/2018 18:00	2.325	35.007	11.63	-0.0429	0.10115	27.81942655
1673	09/02/2018 20:00	2.335	35.009	11.66	-0.0505	0.10124	27.81976363
1674	09/02/2018 22:00	2.377	35.018	11.74	-0.0524	0.10117	27.82340689
1675	10/02/2018 00:00	2.447	35.036	11.82	-0.0601	0.10106	27.83188289
1676	10/02/2018 02:00	2.51	35.04	11.81	-0.0391	0.10119	27.82928638
1677	10/02/2018 04:00	2.357	35.016		-0.0582	0.10111	27.823389
1678	10/02/2018 06:00	2.332	35.017	11.67	-0.0486	0.10126	27.82616026
1679	10/02/2018 08:00	2.286	35.016	11.68	-0.041	0.10124	27.82978994
1680	10/02/2018 10:00	2.311	35.018	11.72	-0.0563	0.1054	27.82875337
1681	10/02/2018 12:00	2.336	35.02	11.69	-0.0524	0.10106	27.82809749
1682	10/02/2018 14:00	2.351	35.022	11.74	-0.0601	0.10229	27.82901604
1683	10/02/2018 16:00	2.343	35.019	11.72	-0.0296	0.10133	27.82672329
1684	10/02/2018 18:00	2.322	35.018	11.72	-0.041	0.10128	27.82773196
1685	10/02/2018 20:00	2.31	35.018	11.7	-0.041	0.10119	27.8286513
1686	10/02/2018 22:00	2.324	35.018	11.7	-0.041	0.101	27.82808893
1687	11/02/2018 00:00	2.253	35.017	11.8	-0.0639	0.10142	27.83266523
1688	11/02/2018 02:00	2.225	35.023	12.13	-0.0524	0.10104	27.84042762
1689	11/02/2018 04:00	2.214	35.019	12.18	-0.0448	0.10115	27.83758592
1690	11/02/2018 06:00	1.803	34.957	12.26	-0.041	0.10124	27.8213231
1691	11/02/2018 08:00	1.78	34.957	12.16	-0.0563	0.10131	27.82340569
1692	11/02/2018 10:00	2.225	35.008	11.86	-0.041	0.10117	27.82791787
1693	11/02/2018 12:00	2.23	35.012	11.89	-0.0467	0.10126	27.83067555
1694	11/02/2018 14:00	2.028	34.999	12.1	-0.0524	0.10115	27.83710154
1695	11/02/2018 16:00	2.226	35.025	11.94	-0.0486	0.10124	27.84172154
1696	11/02/2018 18:00	2.111	35.002	12.29	-0.0277	0.10106	27.83252163
1697	11/02/2018 20:00	2.114	35.004	12.13	-0.0563	0.10133	27.83416445
1698	11/02/2018 22:00	2.102	35.006	12.06	-0.0467	0.10119	27.83631582
1699	12/02/2018 00:00	2.147	35.014	12	-0.0486	0.10111	27.8393224
1700	12/02/2018 02:00	1.836	34.967	12.24	-0.0524	0.10131	27.82651866
1701	12/02/2018 04:00	1.939	34.981	12.26	-0.0486	0.10111	27.82966924
1702	12/02/2018 06:00	2.068	34.999	12.28	-0.0524	0.10144	27.83391675
1703	12/02/2018 08:00	2.451	35.045	12.23	-0.0544	0.10115	27.83823852
1704	12/02/2018 10:00	2.458	35.047	12.2	-0.041	0.10111	27.83959328
1705	12/02/2018 12:00	2.247	35.021	12.26	-0.0315	0.10128	27.83629589
1706	12/02/2018 14:00	2.338	35.032	12.27	-0.0372	0.10117	27.83809555
1707	12/02/2018 16:00	2.379	35.036	12.27	-0.041	0.10126	27.83758971
1708	12/02/2018 18:00	2.357	35.034	12.27	-0.0353	0.10106	27.83802662
1709	12/02/2018 20:00	2.356	35.034	12.26	-0.0544	0.10119	27.83830361
1710	12/02/2018 22:00	2.359	35.037	12.24	-0.0467	0.10122	27.84034724
1711	13/02/2018 00:00	2.395	35.042	12.25	-0.0524	0.10137	27.84122586
1712	13/02/2018 02:00	2.355	35.035	12.14	-0.02	0.10131	27.8387389
1713	13/02/2018 04:00	2.135	35.008	11.89	-0.0429	0.10128	27.83536428
1714	13/02/2018 06:00	2.121	35.004	11.91	-0.0448	0.10117	27.83355626
1715	13/02/2018 08:00	2.418	35.044	12.21	-0.0505	0.10115	27.84054005
1716	13/02/2018 10:00	2.503	35.054	12.27	-0.0315	0.10133	27.84149768
1717	13/02/2018 12:00	2.544	35.058	12.31	-0.0448	0.1133	27.84111616
1718	13/02/2018 14:00	2.436	35.047		-0.0372	0.10119	27.84157978
1719	13/02/2018 16:00	2.261	35.025	12.08	-0.0467	0.10128	27.83891876
1720	13/02/2018 18:00	2.126	35.007		-0.0505	0.10113	27.8354559
1721	13/02/2018 20:00	2.12	35.009	11.96	-0.0524	0.10128	27.83747237
1722	13/02/2018 22:00	2.176	35.018	11.93	-0.0067	0.10131	27.84046425
1723	14/02/2018 00:00	2.123	35.004	12.03	-0.0429	0.10135	27.83308278
1724	14/02/2018 02:00	2.094	35.003	12.09	-0.041	0.10111	27.83527716
1725	14/02/2018 04:00	2.447	35.045	12.32	-0.0524	0.101	27.83851077
1726	14/02/2018 06:00	2.446	35.039	12.09	-0.0372	0.10137	27.83449137
1727	14/02/2018 08:00	2.579	35.054	12.14	-0.0448	0.10106	27.83478418
1728	14/02/2018 10:00	2.401	35.033	12.08	-0.0486	0.14764	27.83366658
1729	14/02/2018 12:00	2.376	35.03	12.1	-0.0524	0.10142	27.83280909
1730	14/02/2018 14:00	2.367	35.03	12.02	-0.0372	0.10111	27.83371665
1731	14/02/2018 16:00	2.437	35.038	12	-0.041	0.10111	27.83426315
1732	14/02/2018 18:00	2.423	35.04	12.08	-0.062	0.10117	27.83702741
1733	14/02/2018 20:00	2.376	35.031	12.07	-0.0601	0.10119	27.83350919
1734	14/02/2018 22:00	2.306	35.032	12.04	-0.0372	0.10128	27.84048921
1735	15/02/2018 00:00	2.172	35.019	11.96	-0.041	0.10122	27.84122003
1736	15/02/2018 02:00	2.151	35.024	11.85	-0.0277	0.10128	27.84699825
1737	15/02/2018 04:00	2.09	35.015	11.87	-0.0486	0.10131	27.8446964
1738	15/02/2018 06:00	2.275	35.031	12.13	-0.0467	0.10115	27.84269138
1739	15/02/2018 08:00	2.272	35.031	12.12	-0.0486	0.10124	27.84228796
1740	15/02/2018 10:00	2.335	35.032	12.18	-0.0391	0.13411	27.83833058
1741	15/02/2018 12:00	2.34	35.034	12.21	-0.0238	0.14953	27.83929783
1742	15/02/2018 14:00	2.305	35.025	12.03	-0.0524	0.10128	27.83500416
1743	15/02/2018 16:00	2.378	35.032	12.01	-0.0315	0.10115	27.83444132
1744	15/02/2018 18:00	2.548	35.054	12.08	-0.0353	0.10115	27.83751559
1745	15/02/2018 20:00	2.352	35.032	11.99	-0.0296	0.10124	27.83651102
1746	15/02/2018 22:00	2.317	35.029	12	-0.0486	0.10139	27.83702973
1747	16/02/2018 00:00	2.272	35.029		-0.0277	0.10115	27.84075226
1748	16/02/2018 02:00	2.366	35.038	11.95	-0.041	0.10133	27.83988331
1749	16/02/2018 04:00	2.623	35.062	12.06	-0.0601	0.10111	27.83676628
1750	16/02/2018 06:00	2.554	35.059	12.04	-0.0448	0.10095	27.84089486
1751	16/02/2018 08:00	2.539	35.052	12.02	-0.041	0.10133	27.83684816
1752	16/02/2018 10:00	2.5	35.052	12	-0.0448	0.14748	27.83965225
1753	16/02/2018 12:00	2.489	35.05	11.99	-0.0448	0.15795	27.83902789
1754	16/02/2018 14:00	2.498	35.051	12.01	-0.0448	0.10126	27.83957965
1755	16/02/2018 16:00	2.558	35.062	12.09	-0.041	0.10128	27.84263722
1756	16/02/2018 18:00	2.461	35.05	12.01	-0.0582	0.10148	27.84168759
1757	16/02/2018 20:00	2.409	35.047	11.98	-0.0601	0.10119	27.8435617
1758	16/02/2018 22:00	2.497	35.069	12.13	-0.0448	0.10144	27.85370627
1759	17/02/2018 00:00	2.421	35.049	11.99	-0.0277	0.10119	27.84391532
1760	17/02/2018 02:00	2.392	35.038	12.01	-0.0391	0.10117	27.83763974
1761	17/02/2018 04:00	2.068	34.999	11.77	-0.0353	0.10102	27.83361149
1762	17/02/2018 06:00	1.555	34.946	11.68	-0.0563	0.10131	27.83109347
1763	17/02/2018 08:00	1.686	34.962	11.75	-0.062	0.10108	27.83435635
1764	17/02/2018 10:00	2.075	34.999	11.74	-0.0563	0.17653	27.83331163
1765	17/02/2018 12:00	2.078	35	11.72	-0.0639	0.21312	27.83417252
1766	17/02/2018 14:00	2.037	34.994	11.64	-0.0601	0.10126	27.83212927
1767	17/02/2018 16:00	2.393	35.051	12.2	-0.0582	0.10119	27.84824349
1768	17/02/2018 18:00	2.177	35.021	12.17	-0.0601	0.10119	27.84235717
1769	17/02/2018 20:00	2.081	35.003	11.97	-0.0582	0.10115	27.83634021
1770	17/02/2018 22:00	2.202	35.019	11.87	-0.0467	0.10119	27.83852299
1771	18/02/2018 00:00	2.093	35.005	11.77	-0.0544	0.101	27.83648125
1772	18/02/2018 02:00	1.898	34.986	11.75	-0.0448	0.10128	27.83731667
1773	18/02/2018 04:00	2.324	35.026	11.85	-0.0277	0.10095	27.83428255
1774	18/02/2018 06:00	2.15	35.006	11.78	-0.0372	0.10124	27.83263617
1775	18/02/2018 08:00	2.223	35.01	11.78	-0.041	0.10133	27.82970646
1776	18/02/2018 10:00	2.179	35.005	11.76	-0.0601	0.24902	27.82996072
1777	18/02/2018 12:00	2.265	35.017	11.83	-0.0639	0.28762	27.8315833
1778	18/02/2018 14:00	2.306	35.02	11.85	-0.0372	0.10137	27.83118266
1779	18/02/2018 16:00	2.303	35.021	11.84	-0.0429	0.10106	27.83194861
1780	18/02/2018 18:00	2.283	35.021	11.87	-0.0467	0.10111	27.83375333
1781	18/02/2018 20:00	2.21	35.018	11.82	-0.0391	0.10124	27.83705396
1782	18/02/2018 22:00	2.105	35.008	11.76	-0.0448	0.10122	27.8378019
1783	19/02/2018 00:00	2.148	35.014	11.75	-0.0639	0.10119	27.83917539
1784	19/02/2018 02:00	2.033	34.998	11.76	-0.062	0.10137	27.83559352
1785	19/02/2018 04:00	1.919	34.975	11.71	-0.0486	0.10126	27.82635789
1786	19/02/2018 06:00	1.911	34.974	11.77	-0.0372	0.10115	27.8265714
1787	19/02/2018 08:00	1.676	34.94	11.66	-0.0524	0.13144	27.81753485
1788	19/02/2018 10:00	1.821	34.955	11.66	-0.0563	0.21765	27.81839688
1789	19/02/2018 12:00	1.819	34.958	11.66	-0.0448	0.20207	27.82065517
1790	19/02/2018 14:00	1.753	34.945	11.64	-0.0334	0.10119	27.81569587
1791	19/02/2018 16:00	1.803	34.954	11.67	-0.0601	0.101	27.8188704
1792	19/02/2018 18:00	2.582	35.07	12.08	-0.0486	0.10545	27.84745546
1793	19/02/2018 20:00	2.563	35.065	12.09	-0.062	0.10133	27.84495585
1794	19/02/2018 22:00	2.324	35.035	11.96	-0.0524	0.10104	27.84118852
1795	20/02/2018 00:00	2.299	35.025	11.86	-0.0563	0.10148	27.83589949
1796	20/02/2018 02:00	1.844	34.969	11.7	-0.0505	0.10117	27.82775163
1797	20/02/2018 04:00	1.632	34.944	11.66	-0.0334	0.10119	27.82404559
1798	20/02/2018 06:00	2.319	35.025	11.88	-0.0601	0.10148	27.83377978
1799	20/02/2018 08:00	2.146	35.003	11.82	-0.0486	0.10124	27.83050878
1800	20/02/2018 10:00	2.257	35.02	11.6	-0.0524	0.38741	27.83526652
1801	20/02/2018 12:00	2.158	35.013	11.73	-0.0448	0.3322	27.83786717
1802	20/02/2018 14:00	2.184	35.009	12.01	-0.0486	0.10119	27.83252124
1803	20/02/2018 16:00	2.626	35.072	12	-0.041	0.10122	27.84456803
1804	20/02/2018 18:00	2.689	35.087	12.16	-0.0563	0.10144	27.85086298
1805	20/02/2018 20:00	2.403	35.044	11.99	-0.0372	0.10113	27.84181955
1806	20/02/2018 22:00	2.418	35.046	11.98	-0.0505	0.10115	27.841894
1807	21/02/2018 00:00	2.666	35.077	12.1	-0.0315	0.10119	27.8451808
1808	21/02/2018 02:00	2.563	35.063	12.04	-0.0296	0.10119	27.84275871
1809	21/02/2018 04:00	2.26	35.021	11.87	-0.0238	0.10126	27.83587506
1810	21/02/2018 06:00	2.047	35	11.79	-0.0563	0.10128	27.8364844
1811	21/02/2018 08:00	2.47	35.052		-0.0524	0.16053	27.842526
1812	21/02/2018 10:00	2.788	35.086	12.17	-0.0505	0.78263	27.84160044
1813	21/02/2018 12:00	2.635	35.074		-0.0372	0.76183	27.84552893
1814	21/02/2018 14:00	2.496	35.058	12.05	-0.0448	0.16	27.84501472
1815	21/02/2018 16:00	2.193	35.025	11.92	-0.0448	0.101	27.84406968
1816	21/02/2018 18:00	2.902	35.107	12.23	-0.0429	0.10131	27.8480746
1817	21/02/2018 20:00	2.867	35.098	12.21	-0.0486	0.10139	27.84395545
1818	21/02/2018 22:00	2.272	35.036	11.98	-0.0467	0.10124	27.84620038
1819	22/02/2018 00:00	2.364	35.045		-0.0296	0.10139	27.84632669
1820	22/02/2018 02:00	2.674	35.077	12.13	-0.0391	0.10115	27.84450027
1821	22/02/2018 04:00	2.691	35.075	12.13	-0.0277	0.10115	27.84136562
1822	22/02/2018 06:00	2.592	35.06	12.03	-0.0563	0.10139	27.83859987
1823	22/02/2018 08:00	2.448	35.046	12.05	-0.0372	0.17615	27.83990542
1824	22/02/2018 10:00	2.333	35.036		-0.0486	0.8584	27.84148456
1825	22/02/2018 12:00	2.262	35.027	11.97	-0.0448	0.86293	27.84012678
1826	22/02/2018 14:00	2.193	35.024	11.92	-0.0524	0.187	27.84326552
1827	22/02/2018 16:00	2.145	35.02	11.92	-0.0353	0.10095	27.84447556
1828	22/02/2018 18:00	2.117	35.014	11.84	-0.0601	0.10126	27.84202922
1829	22/02/2018 20:00	1.842	34.991	11.71	-0.0505	0.10133	27.84521471
1830	22/02/2018 22:00	1.907	34.994	11.76	-0.0334	0.10113	27.84312406
1831	23/02/2018 00:00	1.954	34.998	11.73	-0.0429	0.10119	27.84182136
1832	23/02/2018 02:00	1.967	34.999	11.75	-0.0448	0.10124	27.84179796
1833	23/02/2018 04:00	1.968	34.999	11.76	-0.0448	0.10111	27.84208333
1834	23/02/2018 06:00	2.001	35.006	11.77	-0.0372	0.10104	27.84467967
1835	23/02/2018 08:00	2.096	35.027	11.87	-0.0544	0.21293	27.85382316
1836	23/02/2018 10:00	2.095	35.026	11.8	-0.0372	1.0381	27.8531962
1837	23/02/2018 12:00	2.065	35.024	11.86	-0.0582	1.1064	27.85431406
1838	23/02/2018 14:00	2.371	35.061	12	-0.0563	0.20212	27.85830136
1839	23/02/2018 16:00	2.26	35.047	11.95	-0.0296	0.10153	27.85605667
1840	23/02/2018 18:00	2.198	35.04	11.94	-0.041	0.10144	27.85599375
1841	23/02/2018 20:00	2.757	35.112	12.25	-0.0524	0.10133	27.86459385
1842	23/02/2018 22:00	3.105	35.153	12.48	-0.0563	0.10119	27.86556274
1843	24/02/2018 00:00	3.157	35.162	12.49	-0.0524	0.101	27.86806042
1844	24/02/2018 02:00	3.139	35.159	12.43	-0.0391	0.10133	27.86698179
1845	24/02/2018 04:00	3.154	35.16	12.52	-0.0429	0.10122	27.86642175
1846	24/02/2018 06:00	3.135	35.156	12.45	-0.0658	0.10119	27.8649702
1847	24/02/2018 08:00	3.11	35.153	12.43	-0.041	0.23146	27.86504484
1848	24/02/2018 10:00	2.979	35.133	12.3	-0.0467	1.4644	27.86168578
1849	24/02/2018 12:00	2.831	35.12	12.32	-0.0448	1.4443	27.86483749
1850	24/02/2018 14:00	2.727	35.108	12.28	-0.0486	0.29755	27.86423346
1851	24/02/2018 16:00	2.531	35.082		-0.0582	0.10133	27.86127692
1852	24/02/2018 18:00	2.434	35.069	12.09	-0.0315	0.10133	27.85873401
1853	24/02/2018 20:00	2.489	35.073	12.1	-0.0448	0.10119	27.85793708
1854	24/02/2018 22:00	2.512	35.075	12.13	-0.0734	0.10131	27.85752569
1855	25/02/2018 00:00	2.955	35.132	12.34	-0.0524	0.10122	27.86251828
1856	25/02/2018 02:00	3.076	35.144	12.41	-0.0505	0.10113	27.86128276
1857	25/02/2018 04:00	2.933	35.12	12.31	-0.0639	0.10124	27.85504117
1858	25/02/2018 06:00	2.863	35.11	12.27	-0.0505	0.10124	27.85373765
1859	25/02/2018 08:00	2.602	35.082	12.2	-0.0372	0.4158	27.85442632
1860	25/02/2018 10:00	2.16	35.035	11.87	-0.0505	1.5887	27.85490422
1861	25/02/2018 12:00	2.259	35.054	12	-0.0391	1.6115	27.86184686
1862	25/02/2018 14:00	3	35.133	12.34	-0.0696	0.40751	27.85935497
1863	25/02/2018 16:00	3.169	35.155		-0.0467	0.10133	27.86080994
1864	25/02/2018 18:00	3.135	35.145	12.4	-0.062	0.10119	27.85625813
1865	25/02/2018 20:00	2.782	35.091	12.2	-0.041	0.10135	27.84597099
1866	25/02/2018 22:00	2.633	35.078	12.19	-0.0658	0.10113	27.84935394
1867	26/02/2018 00:00	2.564	35.05	12.06	-0.0486	0.10124	27.83245804
1868	26/02/2018 02:00	2.429	35.029	11.95	-0.041	0.10139	27.82764271
1869	26/02/2018 04:00	2.189	34.988	11.82	-0.0467	0.10128	27.81550235
1870	26/02/2018 06:00	2.152	34.976	11.78	-0.0334	0.10142	27.80904705
1871	26/02/2018 08:00	2.323	35.02	11.91	-0.0372	0.24653	27.82970794
1872	26/02/2018 10:00	2.418	35.06	12.11	-0.0315	0.69947	27.85334729
1873	26/02/2018 12:00	2.561	35.054	12.09	-0.0505	0.68777	27.83612111
1874	26/02/2018 14:00	2.26	35	11.85	-0.0544	0.28164	27.81926271
1875	26/02/2018 16:00	1.977	34.943	11.62	-0.0315	0.10106	27.79622642
1876	26/02/2018 18:00	1.635	34.884	11.4	-0.0601	0.10148	27.77638616
1877	26/02/2018 20:00	1.416	34.861	11.36	-0.0277	0.101	27.77353137
1878	26/02/2018 22:00	1.421	34.868	11.43	-0.0448	0.10117	27.77907782
1879	27/02/2018 00:00	2.079	34.972	11.73	-0.0524	0.10126	27.81161207
1880	27/02/2018 02:00	1.922	34.948	11.61	-0.041	0.10115	27.80492798
1881	27/02/2018 04:00	1.751	34.927	11.58	-0.0486	0.10104	27.8011818
1882	27/02/2018 06:00	1.717	34.93	11.67	-0.0467	0.10124	27.80657764
1883	27/02/2018 08:00	1.918	34.997	11.78	-0.0448	0.25537	27.84430064
1884	27/02/2018 10:00	1.97	34.999	11.78	-0.0505	0.66438	27.84195548
1885	27/02/2018 12:00	1.978	35.01	11.86	-0.0582	0.49056	27.84968046
1886	27/02/2018 14:00	2.206	35.048	12	-0.0582	0.24464	27.86164983
1887	27/02/2018 16:00	3.187	35.17	12.55	-0.0524	0.10135	27.8707767
1888	27/02/2018 18:00	3.176	35.167	12.53	-0.0334	0.10126	27.86952258
1889	27/02/2018 20:00	3.151	35.164	12.55	-0.0582	0.10115	27.8698909
1890	27/02/2018 22:00	3.123	35.163	12.55	-0.0639	0.10124	27.87158708
1891	28/02/2018 00:00	2.743	35.139	12.16	-0.0467	0.10111	27.88749368
1892	28/02/2018 02:00	2.841	35.125	12.3	-0.0448	0.10122	27.86775438
1893	28/02/2018 04:00	3.065	35.14	12.39	-0.0315	0.101	27.85921364
1894	28/02/2018 06:00	3.032	35.14	12.42	-0.0448	0.10122	27.86210555
1895	28/02/2018 08:00	2.845	35.119	12.31	-0.0486	0.27093	27.86227367
1896	28/02/2018 10:00	2.992	35.137	12.41	-0.0429	1.6111	27.86337956
1897	28/02/2018 12:00	3.059	35.143		-0.0467	1.3611	27.86150206
1898	28/02/2018 14:00	3.097	35.147	12.38	-0.0238	0.57585	27.86109206
1899	28/02/2018 16:00	2.97	35.123	12.32	-0.0467	0.10124	27.85383082
1900	28/02/2018 18:00	2.975	35.123	12.34	-0.0524	0.101	27.85404688
1901	28/02/2018 20:00	2.998	35.129	12.38	-0.0505	0.10124	27.85626624
1902	28/02/2018 22:00	2.994	35.132	12.35	-0.0277	0.10124	27.85930335
1903	01/03/2018 00:00	2.906	35.114	12.26	-0.0467	0.10113	27.85311614
1904	01/03/2018 02:00	2.893	35.114	12.32	-0.041	0.10131	27.85428596
1905	01/03/2018 04:00	2.809	35.105	12.2	-0.0524	0.10111	27.85462669
1906	01/03/2018 06:00	2.455	35.057	12.07	-0.0524	0.10128	27.84766811
1907	01/03/2018 08:00	2.441	35.052		-0.0296	0.57762	27.84480461
1908	01/03/2018 10:00	2.448	35.053	12.04	-0.0524	0.85822	27.8450376
1909	01/03/2018 12:00	2.504	35.064	12.03	-0.0315	1.1125	27.8490988
1910	01/03/2018 14:00	2.742	35.094	12.25	-0.0257	0.41891	27.85191047
1911	01/03/2018 16:00	2.693	35.084	12.16	-0.0429	0.10111	27.84846979
1912	01/03/2018 18:00	2.64	35.078	12.13	-0.041	0.10119	27.84838325
1913	01/03/2018 20:00	2.639	35.081	12.16	-0.0582	0.10119	27.85091308
1914	01/03/2018 22:00	2.629	35.084	12.19	-0.0486	0.10106	27.85388552
1915	02/03/2018 00:00	2.501	35.061	12.1	-0.0391	0.10128	27.84701231
1916	02/03/2018 02:00	2.324	35.045	12.06	-0.0658	0.10119	27.84953635
1917	02/03/2018 04:00	1.475	34.948	11.64	-0.0639	0.10122	27.83930753
1918	02/03/2018 06:00	1.542	34.96	11.68	-0.0467	0.10122	27.84381834
1919	02/03/2018 08:00	1.666	34.974	11.75	-0.0372	0.46422	27.84541279
1920	02/03/2018 10:00	1.808	34.985	11.77	-0.0524	1.7281	27.84316949
1921	02/03/2018 12:00	1.788	34.987	11.82	-0.0353	2.1013	27.84625791
1922	02/03/2018 14:00	1.647	34.975		-0.0334	0.65729	27.84759728
1923	02/03/2018 16:00	1.565	34.969	11.74	-0.0257	0.13006	27.84905617
1924	02/03/2018 18:00	1.533	34.966	11.73	-0.0467	0.101	27.84925596
1925	02/03/2018 20:00	1.528	34.97	11.71	-0.0391	0.10119	27.85261944
1926	02/03/2018 22:00	1.548	34.968	11.73	-0.0448	0.10133	27.84968242
1927	03/03/2018 00:00	1.523	34.963	11.66	-0.0391	0.10122	27.8470222
1928	03/03/2018 02:00	1.417	34.955	11.66	-0.02	0.10106	27.84874711
1929	03/03/2018 04:00	1.537	34.964	11.71	-0.0448	0.10139	27.84719712
1930	03/03/2018 06:00	1.65	34.987	11.84	-0.0353	0.10119	27.85734645
1931	03/03/2018 08:00	1.694	34.99	11.82	-0.0486	1.021	27.85597031
1932	03/03/2018 10:00	1.605	34.983	11.81	-0.0448	3.004	27.85712422
1933	03/03/2018 12:00	1.643	34.984	11.81	-0.0448	2.6353	27.85544828
1934	03/03/2018 14:00	1.607	34.983	11.77	-0.0448	1.1179	27.85670965
1935	03/03/2018 16:00	1.524	34.973	11.73	-0.0563	0.10111	27.85498875
1936	03/03/2018 18:00	1.455	34.966	11.77	-0.0524	0.10131	27.85508509
1937	03/03/2018 20:00	1.629	34.989	11.88	-0.0563	0.10106	27.86023314
1938	03/03/2018 22:00	1.601	34.987	11.89	-0.0505	0.10111	27.86103271
1939	04/03/2018 00:00	1.767	35.008	12.08	-0.041	0.10108	27.86518638
1940	04/03/2018 02:00	1.653	34.99	11.9	-0.0448	0.10139	27.85957726
1941	04/03/2018 04:00	1.789	35.006	11.88	-0.0486	0.10133	27.86166045
1942	04/03/2018 06:00	1.903	35.021	12.4	-0.0391	0.12744	27.86457186
1943	04/03/2018 08:00	2.518	35.074	12.18	-0.0524	1.1974	27.8554793
1944	04/03/2018 10:00	2.578	35.082	12.22	-0.0315	4.8741	27.85673503
1945	04/03/2018 12:00	2.744	35.111	12.34	-0.0563	2.2677	27.86527036
1946	04/03/2018 14:00	2.777	35.116	12.36	-0.0639	1.0486	27.86659456
1947	04/03/2018 16:00	2.803	35.119	12.35	-0.0467	0.10111	27.8662484
1948	04/03/2018 18:00	2.827	35.123	12.37	-0.0658	0.10128	27.86751025
1949	04/03/2018 20:00	2.658	35.102	12.29	-0.0448	0.10111	27.86572046
1950	04/03/2018 22:00	2.712	35.119	12.52	-0.0639	0.10086	27.87492203
1951	05/03/2018 00:00	2.519	35.082	12.19	-0.0524	0.10113	27.86235788
1952	05/03/2018 02:00	2.5	35.079	12.21	-0.0353	0.10128	27.86102371
1953	05/03/2018 04:00	2.455	35.072	12.21	-0.0639	0.10133	27.85940259
1954	05/03/2018 06:00	2.403	35.073	12.21	-0.0486	0.135	27.86530254
1955	05/03/2018 08:00	0.895	34.916		-0.0448	1.3119	27.85381621
1956	05/03/2018 10:00	2.208	35.045	12.11	-0.0486	5.4644	27.85938347
1957	05/03/2018 12:00	2.222	35.045	12.05	-0.0448	5.6667	27.85772246
1958	05/03/2018 14:00	2.384	35.064	12.17	-0.0448	1.2291	27.85899554
1959	05/03/2018 16:00	2.464	35.072	12.21	-0.0334	0.12978	27.85915104
1960	05/03/2018 18:00	2.662	35.103	12.38	-0.0524	0.10133	27.8665059
1961	05/03/2018 20:00	2.658	35.095	12.31	-0.0467	0.10122	27.86011181
1962	05/03/2018 22:00	2.81	35.114	12.34	-0.0448	0.10124	27.86171705
1963	06/03/2018 00:00	2.785	35.111	12.34	-0.0486	0.10106	27.86165566
1964	06/03/2018 02:00	2.74	35.106	12.27	-0.0429	0.10115	27.86142104
1965	06/03/2018 04:00	2.663	35.098	12.29	-0.0524	0.10119	27.86195744
1966	06/03/2018 06:00	2.697	35.093	12.29	-0.0315	0.13458	27.85522359
1967	06/03/2018 08:00	2.418	35.061	12.25	-0.0563	2.0312	27.85381097
1968	06/03/2018 10:00	1.602	34.976	11.96	-0.0544	4.0066	27.85208562
1969	06/03/2018 12:00	1.517	34.981	11.91	-0.0524	5.3273	27.86224778
1970	06/03/2018 14:00	1.587	34.986	11.88	-0.0429	2.325	27.86065486
1971	06/03/2018 16:00	2.351	35.06	12.17	-0.041	0.22864	27.85906255
1972	06/03/2018 18:00	2.644	35.086	12.24	-0.0372	0.10111	27.85407614
1973	06/03/2018 20:00	2.495	35.068	12.15	-0.0391	0.10111	27.85283654
1974	06/03/2018 22:00	2.499	35.074	12.17	-0.0448	0.10139	27.85722035
1975	07/03/2018 00:00	2.536	35.074		-0.0582	0.10128	27.85419419
1976	07/03/2018 02:00	2.509	35.072	12.1	-0.0486	0.10122	27.85490221
1977	07/03/2018 04:00	2.492	35.071	12.15	-0.0563	0.10111	27.85588883
1978	07/03/2018 06:00	2.456	35.069	12.16	-0.0601	0.29729	27.85736243
1979	07/03/2018 08:00	2.357	35.059	12.11	-0.0486	2.9661	27.85743177
1980	07/03/2018 10:00	1.928	35.019	11.91	-0.0448	5.6841	27.86068205
1981	07/03/2018 12:00	2.19	35.044	12.03	-0.02	8.1491	27.85943656
1982	07/03/2018 14:00	2.122	35.038	11.94	-0.0505	2.9778	27.86050934
1983	07/03/2018 16:00	2.011	35.032	12.01	-0.0372	0.27578	27.86439166
1984	07/03/2018 18:00	2.146	35.034	12.04	-0.0486	0.10124	27.85579959
1985	07/03/2018 20:00	2.025	35.029	12.03	-0.02	0.10119	27.8615326
1986	07/03/2018 22:00	1.825	34.998	11.96	-0.0505	0.10124	27.85208487
1987	08/03/2018 00:00	2.043	35.019	12.07	-0.0486	0.10108	27.85157149
1988	08/03/2018 02:00	1.994	35.012	11.98	-0.041	0.10137	27.84999209
1989	08/03/2018 04:00	1.773	34.988	11.95	-0.0524	0.10113	27.84807563
1990	08/03/2018 06:00	1.8	34.982	11.86	-0.0486	0.43556	27.8417749
1991	08/03/2018 08:00	1.696	34.964	11.84	-0.0601	3.5957	27.83546725
1992	08/03/2018 10:00	1.617	34.953	11.81	-0.0486	7.4853	27.83207272
1993	08/03/2018 12:00	1.591	34.955	11.81	-0.0372	6.3155	27.83600927
1994	08/03/2018 14:00	1.64	34.957	11.82	-0.0372	2.9616	27.83366524
1995	08/03/2018 16:00	1.644	34.959	11.81	-0.0563	0.3188	27.83525344
1996	08/03/2018 18:00	1.647	34.964	11.89	-0.0524	0.10124	27.83867726
1997	08/03/2018 20:00	2.115	35.024	11.4	-0.041	0.10113	27.84965753
1998	08/03/2018 22:00	1.808	34.995	11.99	-0.0563	0.10135	27.85102546
1999	09/03/2018 00:00	1.725	34.98		-0.0601	0.10113	27.8454281
[truncated: 1,166 more rows]
