# Supplementary material for: Nitrate supply and uptake in the Atlantic Arctic sea ice zone: seasonal cycle, mechanisms and drivers
Source: Philos Trans A Math Phys Eng Sci. 2020 Aug 31;378(2181):20190361. doi: 10.1098/rsta.2019.0361 (PMC7481658; doi:10.1098/rsta.2019.0361)
Supplement: Data [file rsta20190361supp2.zip › rsta-2019-0361-File008/Henley et al_east_sal.csv]

Absolute salinity (g/kg)
sensor depth (m)	22	37	110	170
	32.9833	34.5141	34.6407	34.763
	32.9655	34.8079	34.6324	34.7639
	32.9836	34.8289	34.8	34.7646
	33.0889	34.7008	34.7916	34.7667
	33.0381	34.6973	34.8225	34.7684
	33.1047	34.7734	34.8682	34.7681
	33.1796	34.7935	34.9219	34.776
	33.2026	34.8011	34.9398	34.7779
	33.2094	34.8307	34.9433	34.783
	33.2059	34.9007	34.947	34.7867
	33.2005	34.9241	34.9381	34.7836
	33.1975	34.9275	34.9329	34.7832
	33.1904	34.9292	34.9267	34.7898
	33.1916	34.8612	34.9179	34.7905
	33.2089	34.7774	34.9194	34.7939
	33.2481	34.7537	34.9162	34.7931
	33.1822	34.677	34.9245	34.7889
	33.1591	34.751	34.9094	34.793
	33.1181	34.7596	34.9158	34.7917
	33.0317	34.7305	34.9208	34.7925
	33.0467	34.7797	34.9182	34.7905
	32.9721	34.7501	34.9003	34.7907
	33.0542	34.8511	34.8217	34.7873
	33.1518	34.8555	34.7878	34.7885
	33.0097	34.8457	34.7508	34.785
	32.9685	34.8353	34.7066	34.782
	32.9618	34.6574	34.6339	34.7783
	32.9573	34.5519	34.6329	34.7766
	32.958	34.5455	34.6376	34.7741
	32.9576	34.5389	34.6321	34.7705
	32.9558	34.5323	34.6593	34.7681
	32.953	34.5333	34.6311	34.7679
	32.9498	34.4948	34.6301	34.7654
	32.9484	34.5037	34.6929	34.7654
	32.9482	34.564	34.7334	34.7649
	32.9485	34.5455	34.7277	34.7643
	32.9485	34.5212	34.6916	34.7629
	32.9504	34.5371	34.697	34.7638
	32.9662	34.5846	34.7112	34.7621
	32.9594	34.5696	34.7079	34.7628
	32.9641	34.5603	34.6892	34.7625
	32.9657	34.5086	34.6695	34.7617
	33.0312	34.5106	34.6913	34.7628
	32.9727	34.4529	34.6378	34.7631
	32.9767	34.5338	34.7	34.7616
	32.9817	34.5276	34.7112	34.7601
	33.0313	34.5196	34.6774	34.7614
	33.0217	34.5277	34.7034	34.7615
	33.0228	34.511	34.6905	34.7622
	33.0208	34.5007	34.6763	34.7613
	33.0043	34.4948	34.6452	34.7609
	32.9931	34.5072	34.6337	34.7615
	32.9778	34.5123	34.6414	34.7603
	32.9756	34.5059	34.6307	34.7593
	32.9708	34.5023	34.6367	34.7594
	32.936	34.5101	34.6256	34.7591
	32.9284	34.5061	34.6298	34.7585
	32.9931	34.5282	34.7125	34.7593
	32.9593	34.5296	34.7375	34.7593
	32.9807	34.5314	34.7474	34.7599
	33.0032	34.5247	34.7533	34.7604
	33.0402	34.5047	34.7487	34.761
	33.1211	34.5194	34.7005	34.7624
	33.1319	34.5101	34.6626	34.7639
	33.1453	34.5106	34.6339	34.7652
	33.158	34.5495	34.6561	34.7665
	33.1928	34.7932	34.8074	34.7669
	33.2578	34.7659	34.8745	34.7685
	33.1087	34.7642	34.8695	34.7691
	33.3153	34.8617	34.9022	34.7721
	33.1753	34.7033	34.8869	34.7784
	33.2085	34.797	34.9594	34.7762
	33.2055	34.7946	34.9544	34.7783
	33.2018	34.7696	34.9572	34.7808
	33.2096	34.8756	34.9716	34.7828
	33.2009	34.8549	34.9391	34.7821
	33.1728	34.7184	34.93	34.7874
	33.1905	34.6774	34.9099	34.7847
	33.1968	34.6863	34.938	34.7855
	33.2084	34.814	34.8903	34.7836
	33.1715	34.7575	34.839	34.7828
	33.1912	34.7908	34.7872	34.7783
	33.2064	34.8531	34.7899	34.7744
	33.1227	34.8373	34.7644	34.7732
	33.1893	34.6544	34.7005	34.7698
	33.149	34.5446	34.6469	34.7684
	33.0307	34.2695	34.5628	34.7658
	33.0539	34.5146	34.603	34.7643
	33.0636	34.5097	34.653	34.7623
	33.0514	34.52	34.6934	34.7611
	33.0564	34.5287	34.7003	34.7584
	32.979	34.5315	34.7018	34.7567
	32.9726	34.5438	34.7152	34.7565
	32.9829	34.5456	34.7182	34.7554
	32.9637	34.4861	34.6373	34.7569
	32.9818	34.5044	34.6802	34.7546
	32.9556	34.4815	34.6757	34.7554
	32.9663	34.5399	34.7021	34.7563
	32.9629	34.552	34.7066	34.7574
	32.9641	34.5637	34.6849	34.7574
	32.9714	34.5666	34.6827	34.7581
	32.9656	34.5384	34.7003	34.7579
	32.9742	34.4954	34.7012	34.7593
	32.9597	34.4909	34.7159	34.7593
	32.964	34.5542	34.7246	34.7603
	33.0194	34.5588	34.7231	34.7604
	33.0138	34.5629	34.7159	34.7609
	33.0031	34.5626	34.6948	34.7609
	32.9986	34.5673	34.6804	34.761
	32.9865	34.5531	34.6609	34.7616
	32.9763	34.526	34.6582	34.7619
	32.9702	34.4616	34.6484	34.7608
	32.9826	34.4509	34.6517	34.7607
	32.989	34.4857	34.664	34.7607
	33.0148	34.5254	34.684	34.7608
	32.982	34.4467	34.6133	34.7621
	32.9913	34.548	34.6224	34.7631
	33.0056	34.4838	34.7176	34.7638
	33.0047	34.4758	34.7532	34.7644
	33.0013	34.4607	34.7559	34.7643
	32.9983	34.4696	34.7577	34.7649
	32.9713	34.4813	34.7408	34.7657
	32.9686	34.4374	34.6677	34.7673
	33.1152	34.4446	34.7086	34.7701
	33.1147	34.5111	34.8216	34.7728
	33.1498	34.5014	34.9313	34.7744
	33.1735	34.8122	34.9208	34.7763
	33.2311	34.8685	34.9743	34.785
	33.238	34.8693	34.9843	34.7893
	33.2131	34.9471	35.0029	34.7908
	33.2116	34.9598	35.0303	34.7917
	33.2143	34.8845	35.0339	34.7964
	33.2402	34.8584	35.0363	34.8013
	33.2578	34.8941	35.0346	34.8035
	33.2606	34.8354	35.0204	34.8071
	33.253	34.8913	35.0115	34.8108
	33.2267	34.927	35.0034	34.8092
	33.2207	34.8798	34.9439	34.8079
	33.1705	34.7677	34.9165	34.8112
	33.2184	34.7299	34.8858	34.8116
	33.2654	34.6319	34.8598	34.8099
	33.2028	34.6616	34.8591	34.8094
	33.2012	34.6284	34.8231	34.8094
	33.1957	34.707	34.8938	34.8075
	33.1927	34.7187	34.8958	34.8057
	33.1726	34.7381	34.8996	34.8029
	33.1486	34.7696	34.9171	34.8009
	33.1436	34.7198	34.9035	34.7982
	33.2034	34.8623	34.8304	34.7933
	33.1239	34.7975	34.7861	34.7904
	33.1659	34.7565	34.7607	34.7874
	33.1428	34.7053	34.7672	34.7824
	33.1114	34.5311	34.7578	34.779
	33.096	34.5557	34.762	34.776
	33.0127	34.5333	34.7569	34.7752
	32.9969	34.535	34.7498	34.7724
	32.9884	34.5334	34.7415	34.7706
	32.9851	34.4811	34.7303	34.7712
	32.9894	34.5481	34.7384	34.7694
	32.9874	34.5453	34.7342	34.7697
	32.9955	34.5329	34.7174	34.7691
	32.9917	34.53	34.7189	34.7677
	32.9842	34.548	34.722	34.7671
	33.0009	34.5699	34.7235	34.7672
	33.0277	34.5638	34.7081	34.7675
	33.0174	34.569	34.7008	34.7662
	33.0005	34.5651	34.6977	34.7655
	32.9995	34.5338	34.6681	34.764
	33.0016	34.5739	34.6992	34.766
	33.0046	34.5408	34.6775	34.7673
	33.0018	34.5406	34.6584	34.7673
	33.0071	34.5446	34.6512	34.7686
	33.0103	34.5401	34.6345	34.7713
	32.9772	34.5345	34.6917	34.77
	32.99	34.5474	34.7366	34.7743
	32.9868	34.5583	34.7311	34.7773
	32.9823	34.5272	34.6751	34.7818
	32.9824	34.4507	34.6461	34.7832
	33.0213	34.4855	34.6368	34.7893
	33.0213	34.4742	34.6388	34.7929
	33.0356	34.4847	34.8054	34.7963
	33.0154	34.6865	34.7697	34.7985
	33.1152	34.6892	34.9803	34.8024
	33.1295	34.8703	35.0231	34.8078
	33.1571	34.9333	35.0349	34.81
	33.1628	34.9102	35.0362	34.8173
	33.1404	34.9221	35.0343	34.8192
	33.2333	34.9353	35.0361	34.8198
	33.2424	34.9039	35.006	34.8277
	33.3808	34.9187	34.9988	34.8295
	33.4897	34.901	35.0055	34.8324
	33.3232	34.8495	35.0011	34.8307
	33.3131	34.8295	34.9999	34.8385
	33.2294	34.867	35.0346	34.8392
	33.3535	34.871	35.0317	34.8436
	33.2916	34.9009	35.0347	34.8448
	33.2241	34.9054	35.0196	34.8449
	33.2133	34.8695	34.8736	34.8421
	33.2207	34.7628	34.8673	34.8426
	33.1728	34.6954	34.8733	34.8402
	33.1674	34.6988	34.861	34.8499
	33.1791	34.6843	34.8541	34.8402
	33.1296	34.7256	34.8614	34.84
	33.078	34.7372	34.8729	34.8382
	33.1334	34.7534	34.9025	34.8354
	33.1292	34.7437	34.8655	34.8357
	33.0737	34.7661	34.8804	34.836
	33.065	34.7376	34.8638	34.8363
	33.0276	34.6702	34.8794	34.837
	33.1612	34.7141	34.8693	34.8362
	33.0671	34.7035	34.8716	34.834
	33.1126	34.8176	34.9139	34.8298
	33.3139	34.8088	34.9026	34.8266
	33.1904	34.8164	34.84	34.8248
	33.241	34.8245	34.8255	34.823
	33.2228	34.8641	34.8177	34.8219
	33.2326	34.7479	34.8085	34.8208
	33.1718	34.5289	34.7957	34.8153
	33.1132	34.5265	34.7631	34.8126
	33.1212	34.4984	34.7077	34.8096
	33.1231	34.5159	34.7258	34.805
	33.1183	34.5184	34.7348	34.8013
	33.1062	34.5223	34.7302	34.799
	33.0813	34.5245	34.7454	34.7945
	33.0799	34.5284	34.7397	34.7921
	33.0655	34.5271	34.7279	34.792
	33.1178	34.5301	34.7191	34.79
	33.1011	34.5355	34.7241	34.7896
	33.1207	34.5242	34.6874	34.789
	33.0871	34.5108	34.6766	34.7877
	33.0618	34.5301	34.7067	34.7896
	33.0126	34.5194	34.6793	34.7849
	33.0172	34.5126	34.6631	34.7887
	33.0324	34.5521	34.6573	34.791
	33.0461	34.5381	34.6155	34.7877
	33.0285	34.4933	34.5902	34.7929
	32.9788	34.4827	34.5935	34.7965
	32.9739	34.4654	34.5984	34.7915
	33.0062	34.4826	34.5916	34.8016
	32.996	34.4728	34.6051	34.801
	33.0321	34.4852	34.6519	34.8076
	33.0771	34.5068	34.8147	34.812
	33.072	34.7942	34.9614	34.8157
	33.0787	34.8459	35.0043	34.8199
	33.0769	34.88	35.0278	34.8206
	33.0853	34.8268	35.0315	34.8221
	33.1164	34.8492	35.019	34.8243
	33.069	34.8131	35.0044	34.827
	33.1646	34.8971	34.9828	34.8319
	33.1846	34.8711	34.9538	34.8362
	33.3211	34.8761	34.974	34.8483
	33.3055	34.8605	35.0316	34.8499
	33.4216	34.8209	35.0359	34.8472
	33.2436	34.7887	35.0386	34.8507
	33.2591	34.6846	35.0344	34.8524
	33.3369	34.7805	35.0239	34.8501
	33.3872	34.9123	34.9927	34.8458
	33.2743	34.776	35.0094	34.8529
	33.2048	34.7849	35.0203	34.8458
	33.195	34.5903	34.9751	34.8529
	33.139	34.6138	34.9138	34.8434
	33.1485	34.682	34.8761	34.8384
	33.1057	34.6579	34.8489	34.8239
	33.0721	34.645	34.8574	34.827
	33.0891	34.6565	34.8713	34.831
	33.1088	34.63	34.8754	34.8295
	33.1135	34.7174	34.879	34.8293
	33.1222	34.7181	34.8794	34.83
	33.1472	34.7103	34.8902	34.8316
	33.1192	34.6983	34.894	34.8325
	33.103	34.6814	34.9282	34.8326
	33.1056	34.6795	34.9245	34.8335
	33.0946	34.7462	34.8478	34.8338
	33.0804	34.7541	34.8551	34.8344
	33.047	34.6652	34.8929	34.8344
	33.1365	34.8108	34.8749	34.8339
	33.1723	34.8044	34.8515	34.8341
	33.11	34.77	34.8781	34.8327
	33.0096	34.6464	34.9546	34.8328
	33.1082	34.5325	34.951	34.8338
	33.1089	34.5132	34.9324	34.8332
	33.1157	34.5112	34.9165	34.8332
	33.105	34.5049	34.9336	34.8286
	33.0562	34.523	34.9286	34.8228
	33.1238	34.5332	34.8373	34.822
	33.1445	34.5708	34.8066	34.8191
	33.1179	34.5389	34.7891	34.8144
	33.1195	34.5114	34.7544	34.8088
	33.21	34.5413	34.7648	34.8086
	33.134	34.4964	34.7094	34.8024
	33.228	34.5414	34.7351	34.8015
	33.2031	34.531	34.7418	34.8033
	33.1555	34.5123	34.7134	34.8063
	33.117	34.5045	34.6868	34.8188
	33.126	34.5268	34.6872	34.8048
	33.0777	34.5018	34.5863	34.8026
	33.0207	34.5106	34.5994	34.8005
	33.0398	34.5262	34.6145	34.8056
	33.1814	34.5345	34.6425	34.8065
	33.0301	34.5326	34.6166	34.8146
	33.0337	34.5036	34.6153	34.8144
	33.0054	34.6058	34.633	34.8174
	33.1177	34.5745	34.9424	34.8243
	33.1322	34.7475	34.9932	34.8272
	33.1295	34.7869	35.0328	34.827
	33.2466	34.9	35.0315	34.8379
	33.1774	34.7809	35.0203	34.8374
	33.2328	34.8486	34.9453	34.8398
	33.2358	34.9188	34.944	34.84
	33.2495	34.9177	34.9719	34.8455
	33.1617	34.8481	35.0215	34.8493
	33.3542	34.8273	35.0265	34.8478
	33.2934	34.791	35.037	34.8484
	33.3257	34.9174	35.0346	34.8523
	33.3528	34.9614	35.0337	34.847
	33.2244	34.7374	35.0328	34.8577
	33.2243	34.5879	35.0351	34.853
	33.2108	34.5287	34.9922	34.8583
	33.2313	34.5763	34.9951	34.851
	33.2466	34.5617	34.949	34.8496
	33.1851	34.4482	34.8815	34.8522
	33.1877	34.5725	34.854	34.8477
	33.1755	34.5828	34.8526	34.8345
	33.142	34.6536	34.88	34.8342
	33.1374	34.6065	34.8884	34.8286
	33.1712	34.6429	34.8793	34.8279
	33.158	34.7267	34.8751	34.8243
	33.1573	34.7249	34.8688	34.824
	33.179	34.7447	34.8773	34.8245
	33.1335	34.7444	34.8738	34.826
	33.1153	34.7393	34.8834	34.8257
	33.1518	34.7366	34.8802	34.8273
	33.1333	34.7344	34.8707	34.8286
	33.0711	34.7205	34.8619	34.8304
	32.9474	34.6502	34.8654	34.8316
	33.0487	34.9032	34.861	34.83
	32.9528	34.8659	34.8552	34.8366
	32.9498	34.864	34.8719	34.8367
	32.9508	34.6752	34.9067	34.8343
	32.9489	34.7197	34.8983	34.8381
	33.0534	34.7572	34.9756	34.8357
	32.9507	34.5748	34.9549	34.8326
	32.9489	34.5323	34.9351	34.8285
	32.9458	34.5477	34.9469	34.8265
	32.9519	34.588	34.8399	34.8184
	32.9586	34.5647	34.8059	34.8167
	32.9869	34.5263	34.8004	34.8103
	33.0733	34.5489	34.7842	34.8078
	33.0058	34.5175	34.7656	34.8
	33.066	34.5153	34.7397	34.8036
	33.1087	34.5251	34.7198	34.8067
	33.1588	34.5231	34.7192	34.7964
	33.1427	34.5205	34.7103	34.799
	33.2026	34.5475	34.7133	34.8024
	33.2128	34.4923	34.6793	34.8009
	33.287	34.5173	34.6804	34.7963
	33.203	34.5184	34.6949	34.8046
	33.1722	34.5049	34.6733	34.8035
	33.1026	34.4838	34.6424	34.8008
	33.1104	34.4636	34.6337	34.8055
	33.0997	34.4618	34.6218	34.8058
	33.0847	34.4863	34.6848	34.8103
	33.0787	34.5024	34.6871	34.8144
	33.0601	34.5118	34.6992	34.817
	33.0377	34.5004	34.6945	34.8177
	33.034	34.4892	34.6778	34.8201
	33.0244	34.494	34.6721	34.8214
	33.0662	34.4775	34.7096	34.8263
	33.0231	34.5971	34.9332	34.8292
	33.0515	34.7904	35.0129	34.834
	33.0907	34.8353	34.9761	34.8371
	33.6551	34.8962	34.9726	34.844
	33.6469	34.8209	34.9527	34.8483
	33.1496	34.844	34.9489	34.8499
	33.2371	34.8118	34.9375	34.8537
	33.2072	34.7635	34.9563	34.8571
	33.373	34.7171	34.9581	34.8526
	33.269	34.6151	35.0189	34.8538
	33.2504	34.5016	35.0244	34.8539
	33.2874	34.5466	35.0283	34.8627
	33.2978	34.7507	35.0251	34.8594
	33.211	34.6974	35.0002	34.8577
	33.1662	34.7194	34.9946	34.8684
	33.1606	34.6715	34.9661	34.8616
	33.1869	34.6905	34.9074	34.8657
	33.1687	34.6764	34.8793	34.8647
	33.1462	34.6569	34.8864	34.8612
	33.202	34.6827	34.8555	34.8592
	33.1755	34.6764	34.8486	34.8573
	33.1667	34.6879	34.8464	34.8418
	33.1893	34.6957	34.8401	34.8377
	33.1453	34.6878	34.8431	34.8341
	33.147	34.622	34.843	34.8325
	33.1426	34.6196	34.8439	34.8323
	33.1245	34.6223	34.8462	34.8322
	33.1692	34.6565	34.8575	34.8329
	33.1643	34.7776	34.8502	34.833
	33.1326	34.6614	34.8669	34.833
	33.1483	34.8125	34.8787	34.8334
	33.099	34.783	34.8946	34.8356
	32.9697	34.6651	34.9373	34.837
	32.96	34.737	34.993	34.8429
	32.9517	34.7021	35.0185	34.846
	32.9543	34.6686	35.0166	34.8423
	32.9412	34.4757	34.9934	34.85
	32.9388	34.8007	34.8916	34.8433
	32.9526	34.7796	34.8645	34.8433
	32.9759	34.7611	34.8593	34.8437
	32.9983	34.8448	34.8456	34.8441
	33.0068	34.7891	34.8348	34.8433
	33.0137	34.7674	34.8276	34.8414
	33.0365	34.7504	34.8296	34.8431
	33.0855	34.6076	34.8278	34.8397
	33.1508	34.6196	34.8199	34.8409
	33.1534	34.5219	34.8089	34.8393
	33.1851	34.5015	34.7879	34.8393
	33.193	34.5093	34.8077	34.8403
	33.1943	34.4977	34.7839	34.8337
	33.1707	34.4917	34.7525	34.8315
	33.2446	34.5086	34.7708	34.8303
	33.1476	34.5076	34.7856	34.8299
	33.1902	34.5156	34.8078	34.8295
	33.1182	34.5243	34.7605	34.8291
	33.2029	34.5429	34.8056	34.8301
	33.325	34.5717	34.8067	34.8326
	33.267	34.5208	34.8021	34.8332
	33.2095	34.5587	34.7925	34.831
	33.2401	34.5514	34.8515	34.8335
	33.2587	34.513	34.9132	34.834
	33.2978	34.6019	34.943	34.833
	33.2986	34.7804	34.9591	34.835
	33.3657	34.8188	34.9569	34.8349
	33.3848	34.8874	34.9925	34.8359
	33.3468	34.8433	34.9753	34.8344
	33.3363	34.8445	34.9774	34.8349
	33.3571	34.8503	34.9303	34.8401
	33.3347	34.8467	34.9117	34.8412
	33.329	34.7682	34.9455	34.8424
	33.3219	34.7408	35.0188	34.8628
	33.3218	34.7958	35.0192	34.862
	33.2969	34.9277	35.0053	34.8375
	33.3051	34.9158	34.9668	34.8384
	33.3356	34.9163	34.9341	34.8405
	33.2649	34.9091	34.9402	34.8365
	33.1761	34.5964	34.9837	34.8449
	33.1654	34.7134	34.9222	34.8434
	33.1296	34.5887	34.9049	34.8493
	33.1106	34.5592	34.8983	34.8512
	33.1446	34.5864	34.8838	34.8519
	33.1288	34.6783	34.8726	34.8505
	33.0868	34.6769	34.8686	34.8549
	33.0922	34.6883	34.8607	34.8482
	33.079	34.6421	34.8592	34.8511
	33.0406	34.6531	34.8553	34.8482
	33.0872	34.7055	34.8521	34.8517
	33.0375	34.6798	34.8532	34.8493
	33.0257	34.657	34.8557	34.8455
	33.0207	34.6751	34.8575	34.8403
	33.0079	34.7324	34.8547	34.8408
	33.0177	34.9275	34.8538	34.835
	33.0172	34.7622	34.861	34.8328
	33.0042	34.8224	34.868	34.8364
	33.0335	35.0089	34.8698	34.8369
	33.035	34.9927	34.8724	34.835
	33.016	34.6765	34.901	34.842
	33.0134	34.7598	34.9317	34.8409
	33.0027	34.8056	34.9115	34.8384
	32.9996	34.7441	34.9292	34.8378
	33.0011	34.8652	34.9024	34.8429
	33.002	34.936	34.9033	34.8467
	33.0299	35.0056	34.8973	34.8474
	33.0447	34.931	34.9213	34.8449
	33.0149	34.8572	34.8677	34.8507
	33.0233	34.8522	34.8718	34.8438
	33.1957	34.6098	34.885	34.8463
	33.1274	34.5179	34.8798	34.8487
	33.0193	34.5039	34.8815	34.8525
	33.233	34.5212	34.8814	34.8506
	33.1888	34.5255	34.8757	34.848
	33.1383	34.5247	34.8751	34.8488
	33.1134	34.5018	34.8792	34.8497
	33.1067	34.5172	34.8783	34.8465
	33.1528	34.4965	34.8712	34.8478
	33.1052	34.4954	34.8869	34.8464
	33.225	34.5115	34.8885	34.8472
	33.2181	34.5137	34.9009	34.8479
	33.2395	34.7268	34.9229	34.8487
	33.2533	34.9456	34.9278	34.849
	33.2662	34.8553	34.9646	34.8488
	33.2541	34.8721	35.0023	34.8491
	33.2873	34.8523	34.9919	34.849
	33.3054	34.8895	34.9815	34.8495
	33.2887	34.8621	34.9468	34.8516
	33.2551	34.8578	34.9275	34.8516
	33.2845	34.8819	34.9379	34.8524
	33.2923	34.9118	34.9761	34.8518
	33.3275	34.9666	34.9489	34.853
	33.2775	34.9471	34.8998	34.8523
	33.2859	34.9728	34.8818	34.8532
	33.2825	34.8847	34.8913	34.8538
	33.3398	34.8355	34.9084	34.8533
	33.4101	34.8337	34.9185	34.8564
	33.2743	34.6937	34.9298	34.8574
	33.1468	34.6353	34.9191	34.8593
	33.1185	34.598	34.8973	34.8575
	33.2567	34.696	34.8692	34.8555
	33.189	34.6461	34.8528	34.8519
	33.2502	34.6392	34.8456	34.8476
	33.2459	34.7162	34.8532	34.8496
	33.2335	34.7406	34.8185	34.8422
	33.202	34.7577	34.806	34.8377
	33.2098	34.8008	34.8043	34.83
	33.1863	34.8114	34.8007	34.8291
	33.1825	34.7885	34.8102	34.8247
	33.1515	34.7677	34.8344	34.8219
	33.1182	34.6962	34.8547	34.8081
	33.1508	34.8083	34.8132	34.8198
	33.0461	34.6632	34.8179	34.8095
	33.0789	34.6403	34.8152	34.8063
	33.0916	34.6597	34.8174	34.808
	33.0395	34.7036	34.8116	34.8076
	33.0747	34.6944	34.8205	34.8093
	33.0634	34.7069	34.8348	34.8064
	33.0487	34.6888	34.8346	34.8069
	33.0361	34.5593	34.9065	34.8068
	33.0303	34.6372	34.9102	34.809
	33.0142	34.6768	34.9558	34.8063
	33.0123	34.8151	34.9468	34.8081
	33.0069	34.7152	34.9853	34.8092
	33.0071	34.8053	34.942	34.8115
	33.006	34.8647	34.9764	34.8142
	33.0069	34.9074	34.9931	34.8141
	33.0193	34.9388	35.0063	34.8217
	33.2614	34.9455	34.938	34.8202
	33.0488	34.9145	34.9145	34.8194
	33.0556	34.9269	34.917	34.8225
	33.0334	34.9436	34.9143	34.8264
	33.1058	34.9336	34.9138	34.8199
	33.2393	34.9319	34.9115	34.8192
	33.0343	34.8811	34.928	34.8237
	33.0244	34.8592	34.9446	34.831
	33.0112	34.842	34.9343	34.8312
	33.0583	34.8901	34.9314	34.8411
	32.987	34.9055	34.9353	34.8414
	33.0194	34.8924	34.9306	34.8395
	33.0494	34.8956	34.9435	34.8423
	33.0848	34.9252	34.9373	34.8417
	33.1362	34.9051	34.96	34.8418
	33.163	34.8854	34.9659	34.8427
	33.1658	34.8729	34.9596	34.8458
	33.1967	34.8653	34.9285	34.8441
	33.0836	34.8693	34.9068	34.8382
	33.1141	34.8522	34.8932	34.8445
	33.1901	34.9195	34.8829	34.8432
	33.1632	34.9227	34.8879	34.8459
	33.2139	34.9154	34.9291	34.8489
	33.2382	34.9255	34.8771	34.843
	33.2781	34.928	34.8709	34.8447
	33.29	34.762	34.8779	34.8479
	33.3021	34.816	34.8893	34.8404
	33.3122	34.6981	34.8853	34.8459
	33.3231	34.7187	34.8701	34.8437
	33.2716	34.6594	34.8595	34.8422
	33.2501	34.6894	34.844	34.8404
	33.1959	34.8006	34.8415	34.8385
	33.1735	34.7144	34.8195	34.8317
	33.2814	34.807	34.8108	34.8253
	33.1003	34.6651	34.8469	34.819
	33.173	34.7349	34.8239	34.8172
	33.1682	34.6923	34.8691	34.8088
	33.2238	34.7003	34.8601	34.807
	33.0912	34.6411	34.8804	34.8078
	33.296	34.7244	34.8644	34.8081
	33.1302	34.7521	34.8571	34.8071
	33.1078	34.69	34.8566	34.8151
	33.0826	34.7231	34.8458	34.8158
	33.0684	34.7183	34.8495	34.8138
	33.0371	34.6232	34.85	34.8201
	33.0248	34.6497	34.8533	34.8237
	33.0212	34.5674	34.8729	34.8216
	33.0679	34.5921	34.8798	34.8244
	33.0652	34.6234	34.8591	34.8271
	33.0426	34.5143	34.8918	34.8291
	33.0425	34.5851	34.8947	34.8288
	33.0369	34.5705	34.8856	34.83
	32.9992	34.5827	34.8638	34.8279
	33.038	34.6161	34.8809	34.8291
	33.0102	34.6813	34.8704	34.8272
	33.0372	34.7513	34.9297	34.8234
	33.0281	34.6864	34.9708	34.8184
	33.0019	34.8661	34.9851	34.8163
	33.0042	34.8591	35.0102	34.8166
	33.0447	34.8979	35.0104	34.8176
	32.982	34.8828	35.0034	34.8189
	32.9482	34.8852	34.9823	34.8219
	32.9926	34.9368	34.9225	34.8245
	32.9413	34.9247	34.9116	34.8226
	32.9749	34.9709	34.9016	34.8218
	32.9611	34.969	34.8959	34.8246
	32.9412	34.9098	34.8927	34.8283
	32.9442	34.7656	34.8892	34.8305
	32.9429	34.8998	34.8935	34.834
	32.9491	34.9347	34.8942	34.8283
	32.9498	34.9165	34.8938	34.8332
	32.9659	34.9162	34.8946	34.8395
	32.9749	34.8798	34.8938	34.8413
	32.9758	34.6949	34.8947	34.845
	32.9878	34.8287	34.8955	34.8466
	32.9965	34.6975	34.9009	34.8496
	33.1076	34.8742	34.9151	34.8486
	33.2305	34.928	34.9198	34.8415
	33.2249	34.9183	34.9407	34.8383
	33.2526	34.8715	34.9497	34.8497
	33.214	34.878	34.9666	34.8502
	33.1993	34.8656	34.9787	34.8512
	33.2237	34.9033	34.9462	34.8511
	33.1543	34.9135	34.9312	34.8509
	33.294	34.9276	34.9214	34.8497
	33.1587	34.9643	34.9165	34.8491
	33.0169	34.9113	34.9181	34.849
	33.0762	34.9738	34.9097	34.8488
	33.1502	34.9608	34.9679	34.8488
	33.0933	34.8414	34.8859	34.848
	33.0734	34.6918	34.8774	34.8485
	33.0858	34.5726	34.8972	34.8479
	33.1267	34.6016	34.9077	34.8474
	33.1324	34.6134	34.8971	34.8481
	33.1485	34.6025	34.8796	34.8474
	33.1487	34.6223	34.8719	34.8471
	33.2039	34.7306	34.8642	34.8475
	33.1553	34.68	34.8651	34.8479
	33.1623	34.6625	34.873	34.848
	33.1562	34.7093	34.8715	34.8491
	33.1449	34.7015	34.8595	34.8465
	33.1266	34.6457	34.8585	34.8478
	33.1092	34.6968	34.853	34.8467
	33.091	34.6468	34.8584	34.8445
	33.0869	34.6544	34.8626	34.8427
	33.0796	34.6131	34.8699	34.8359
	33.0492	34.5479	34.8721	34.8281
	33.0325	34.578	34.8713	34.8303
	33.0209	34.5409	34.8771	34.8281
	33.0189	34.5975	34.879	34.8223
	33.0233	34.6003	34.8633	34.8234
	33.0371	34.6443	34.9152	34.8265
	33.0335	34.599	34.8665	34.8239
	33.0243	34.8895	34.8624	34.8275
	32.9629	34.7565	34.8966	34.8312
	32.995	34.7716	34.8957	34.8315
	32.9848	34.961	34.9026	34.8313
	32.9721	34.9232	34.8855	34.8345
	32.9545	34.8961	34.9239	34.8363
	32.9474	34.9057	34.9325	34.8351
	32.9289	34.883	34.9168	34.8378
	32.9202	34.892	34.9147	34.8411
	32.9404	34.9563	34.9053	34.8418
	32.9288	34.9051	34.8969	34.8383
	32.9309	34.9036	34.8906	34.8447
	32.9313	34.9868	34.8907	34.8466
	32.9296	34.9704	34.8854	34.8456
	32.9221	34.9405	34.8806	34.8488
	32.9219	34.925	34.882	34.8505
	32.9368	34.9087	34.8822	34.8468
	32.9668	34.8297	34.8868	34.8472
	32.9534	34.5846	34.899	34.8495
	33.0383	34.5674	34.8909	34.854
	33.0532	34.5613	34.8806	34.8524
	33.0514	34.5857	34.885	34.8533
	32.9735	34.5702	34.8795	34.8531
	32.9378	34.5651	34.8836	34.8503
	32.998	34.5745	34.8831	34.8509
	33.0161	34.5521	34.879	34.8444
	32.9523	34.5828	34.8519	34.8409
	33.4415	34.6507	34.8287	34.8355
	33.0093	34.6714	34.7783	34.8333
	32.9854	34.7215	34.7676	34.831
	33.3035	34.8672	34.7816	34.8296
	33.2847	34.7764	34.8013	34.8286
	33.0914	34.6319	34.873	34.8291
	33.0392	34.7183	34.901	34.8273
	33.049	34.6694	34.9136	34.8265
	33.0064	34.7226	34.9233	34.8252
	32.9975	34.5709	34.9215	34.82
	33.0191	34.64	34.8939	34.8264
	33.0066	34.569	34.8771	34.8246
	33.0134	34.4788	34.8893	34.8242
	33.0097	34.6596	34.8621	34.8239
	33.0514	34.6655	34.8544	34.8331
	33.0242	34.6324	34.8503	34.8343
	33.0458	34.6532	34.8483	34.8254
	33.0543	34.6753	34.8514	34.8228
	33.0314	34.7361	34.8473	34.8245
	33.0385	34.8587	34.8583	34.8318
	33.0394	34.7935	34.8588	34.823
	33.0512	34.915	34.8577	34.8222
	33.0529	34.8146	34.8522	34.8229
	33.0477	34.636	34.8609	34.8224
	33.0501	34.8104	34.8619	34.8275
	33.0543	34.8444	34.858	34.8218
	33.0375	34.8981	34.8566	34.8456
	33.0438	34.8508	34.8605	34.8303
	33.0389	34.8242	34.8609	34.8236
	33.0378	34.8479	34.8654	34.8215
	33.0258	34.6995	34.8663	34.8338
	33.0229	34.8418	34.858	34.8318
	33.0152	34.8243	34.8619	34.8309
	33.0291	34.8541	34.8626	34.8204
	33.0201	34.8554	34.8624	34.8335
	33.0122	34.8646	34.8599	34.832
	32.9986	34.8159	34.8649	34.8301
	32.9845	34.8495	34.8634	34.8289
	32.9693	34.8682	34.8683	34.8331
	32.9612	34.8727	34.8651	34.8316
	32.9607	34.8538	34.8849	34.83
	32.947	34.8737	34.8812	34.8284
	32.9451	34.7705	34.9233	34.8283
	32.9301	34.8352	34.9168	34.8296
	32.9401	34.9124	34.9033	34.8314
	32.9183	34.5579	34.9155	34.8299
	32.9239	34.5424	34.9036	34.8348
	32.9081	34.5231	34.866	34.8327
	32.929	34.5545	34.8488	34.8334
	32.9318	34.5296	34.8274	34.8306
	32.9173	34.5615	34.8157	34.8339
	32.9262	34.6141	34.8184	34.8323
	32.9584	34.643	34.8314	34.8291
	32.9693	34.6203	34.8374	34.824
	32.9404	34.679	34.8308	34.8237
	32.9752	34.691	34.8202	34.8253
	32.9191	34.7926	34.8192	34.8233
	32.9168	34.7704	34.8037	34.8276
	32.91	34.7746	34.8147	34.8282
	33.0355	34.7166	34.8268	34.828
	32.9675	34.5155	34.8661	34.8297
	33.253	34.7477	34.8521	34.8276
	33.188	34.788	34.8571	34.8302
	33.1526	34.8042	34.8613	34.8303
	33.1458	34.7558	34.8651	34.8357
	33.2205	34.7337	34.8548	34.8312
	32.929	34.7285	34.8541	34.8306
	32.923	34.6569	34.8606	34.83
	33.2681	34.7633	34.8477	34.831
	33.2055	34.8142	34.8518	34.8323
	33.0488	34.6006	34.857	34.835
	33.1201	34.6532	34.8501	34.8354
	33.2845	34.6596	34.844	34.8381
	33.0057	34.5558	34.8667	34.838
	32.9902	34.5593	34.8756	34.8395
	33.0079	34.5596	34.891	34.8397
	33.0184	34.6203	34.8785	34.8392
	33.0305	34.645	34.8811	34.8403
	33.0385	34.6906	34.8756	34.8407
	33.0329	34.7223	34.8753	34.8399
	33.0402	34.7614	34.8733	34.8405
	33.0292	34.7719	34.8897	34.8393
	33.0068	34.7931	34.8906	34.841
	33.0123	34.8307	34.8871	34.8403
	33.0175	34.8576	34.8856	34.8399
	32.9801	34.8909	34.8833	34.8391
	32.9866	34.9021	34.8771	34.8363
	32.9658	34.905	34.8729	34.8381
	32.9447	34.9115	34.8722	34.83
	33.0742	34.9114	34.8658	34.8447
	32.9412	34.8436	34.8726	34.846
	33.0332	34.8107	34.8881	34.8435
	33.0113	34.7224	34.8928	34.8453
	33.0017	34.6905	34.8846	34.8441
	33.0039	34.7034	34.8812	34.8503
	32.941	34.7068	34.882	34.8445
	32.9688	34.7341	34.8616	34.8444
	32.9309	34.6865	34.8603	34.8469
	32.9475	34.5343	34.8478	34.8467
	32.9372	34.4659	34.824	34.8479
	32.9843	34.6413	34.8584	34.8447
	32.9523	34.7036	34.8568	34.8462
	32.9435	34.6877	34.8413	34.8453
	32.9302	34.7054	34.8396	34.8429
	32.9108	34.6132	34.8378	34.8436
	32.949	34.5404	34.8482	34.8416
	32.9669	34.5594	34.8555	34.841
	32.9377	34.6017	34.8667	34.8408
	32.9649	34.6063	34.8684	34.8407
	32.9722	34.6389	34.8614	34.8397
	32.9649	34.617	34.8976	34.8394
	32.9636	34.6066	34.8928	34.8399
	32.9718	34.6384	34.8807	34.8405
	32.9669	34.6805	34.8726	34.8406
	33.123	34.742	34.8577	34.8391
	33.0945	34.7288	34.8569	34.839
	33.1745	34.7026	34.8616	34.8392
	33.1807	34.6817	34.8593	34.8381
	33.1539	34.6643	34.863	34.8384
	33.1349	34.6694	34.8588	34.8377
	33.206	34.6421	34.8661	34.838
	33.1768	34.641	34.8635	34.8386
	33.3624	34.6602	34.8486	34.838
	33.2884	34.655	34.853	34.8377
	33.2776	34.6512	34.8598	34.8374
	33.276	34.662	34.8516	34.8381
	33.2723	34.7079	34.8543	34.839
	33.24	34.6667	34.8635	34.8392
	33.2516	34.6769	34.8796	34.8407
	33.2657	34.6785	34.8692	34.842
	33.238	34.6831	34.8673	34.8431
	33.2423	34.6824	34.8603	34.8436
	33.1021	34.686	34.8715	34.8456
	33.1451	34.6363	34.8861	34.8443
	33.2099	34.6861	34.887	34.8462
	33.1914	34.6486	34.8857	34.8487
	33.141	34.6477	34.8825	34.8472
	33.1414	34.6832	34.8832	34.8531
	33.0912	34.639	34.8879	34.8461
	33.0756	34.5815	34.8943	34.8406
	33.0764	34.5794	34.8776	34.8417
	33.0841	34.5833	34.8868	34.8313
	33.0911	34.5687	34.8844	34.8234
	33.0959	34.5677	34.8764	34.8183
	33.1028	34.5993	34.8139	34.8147
	33.0837	34.5737	34.8262	34.8143
	33.1055	34.5862	34.858	34.8059
	33.0863	34.5792	34.82	34.8056
	33.0815	34.5914	34.8217	34.8083
	33.0713	34.5722	34.8519	34.8078
	33.1076	34.5853	34.8578	34.8072
	33.0122	34.5861	34.8628	34.8098
	32.9508	34.5833	34.8593	34.8136
	33.0416	34.5932	34.8608	34.8138
	32.9267	34.5749	34.8612	34.8165
	32.9702	34.588	34.8655	34.8282
	32.9544	34.5994	34.868	34.8311
	32.9517	34.5833	34.8687	34.8277
	32.9498	34.6038	34.8664	34.8366
	32.9509	34.594	34.8634	34.8301
	32.9535	34.6169	34.8575	34.8355
	32.9634	34.6576	34.8573	34.8352
	32.97	34.6985	34.853	34.8352
	32.9795	34.6941	34.8543	34.8397
	33.0177	34.7514	34.8623	34.84
	32.9535	34.689	34.8631	34.8409
	32.999	34.6692	34.8861	34.8419
	33.0217	34.6596	34.8606	34.8413
	33.004	34.6323	34.8762	34.8407
	33.2028	34.6291	34.8669	34.8396
	33.2622	34.648	34.8601	34.8414
	33.2763	34.6254	34.865	34.8417
	33.2812	34.628	34.8617	34.8426
	33.2841	34.6336	34.8742	34.843
	33.2944	34.6326	34.8647	34.8442
	33.3678	34.6533	34.8903	34.8441
	33.3383	34.6595	34.8926	34.8452
	33.3586	34.662	34.903	34.8458
	33.3354	34.6244	34.87	34.8451
	33.3291	34.655	34.8881	34.8448
	33.3892	34.637	34.916	34.8484
	33.3442	34.6223	34.9054	34.8506
	33.393	34.6242	34.9195	34.8526
	33.3524	34.5727	34.9327	34.8563
	33.3177	34.5398	34.864	34.853
	33.3948	34.6018	34.9032	34.8603
	33.5061	34.6607	34.916	34.8667
	33.5029	34.6516	34.8445	34.8655
	33.49	34.6279	34.8149	34.8671
	33.3358	34.5524	34.785	34.8726
	33.4275	34.5529	34.7751	34.8706
	33.2845	34.6665	34.7694	34.8738
	33.2534	34.5351	34.7618	34.8724
	33.3066	34.6827	34.754	34.868
	33.373	34.6785	34.7525	34.8711
	33.3681	34.6887	34.7533	34.8664
	33.2851	34.6011	34.7418	34.8646
	33.3957	34.6867	34.7692	34.8627
	33.3976	34.7049	34.8193	34.8565
	33.3447	34.7077	34.8101	34.8525
	33.319	34.7022	34.8132	34.8481
	33.281	34.7045	34.8285	34.8389
	33.2229	34.6644	34.8074	34.8501
	33.0962	34.7073	34.8037	34.8446
	33.0903	34.709	34.7996	34.8398
	33.0854	34.6087	34.791	34.8333
	33.0766	34.5325	34.7854	34.8253
	33.0904	34.6091	34.7848	34.8209
	33.0977	34.4899	34.7791	34.8138
	33.0838	34.5066	34.7866	34.8109
	33.1036	34.4578	34.7851	34.8114
	33.1031	34.4847	34.7936	34.8097
	33.1021	34.4689	34.7782	34.8095
	33.1153	34.5176	34.7919	34.8102
	33.1051	34.4807	34.7946	34.8095
	33.1282	34.4821	34.8239	34.807
	33.1162	34.4953	34.8345	34.807
	33.0977	34.474	34.8483	34.8048
	33.2049	34.5002	34.8543	34.807
	33.2412	34.4841	34.8604	34.8068
	33.2654	34.4994	34.8703	34.8095
	33.2909	34.5223	34.8725	34.8029
	33.297	34.528	34.8794	34.816
	33.2775	34.5231	34.883	34.8109
	33.2765	34.5202	34.8841	34.8109
	33.2773	34.5079	34.8243	34.8142
	33.284	34.4931	34.7533	34.8139
	33.2951	34.5029	34.8079	34.817
	33.2916	34.4864	34.8172	34.817
	33.2946	34.4794	34.8402	34.816
	33.3382	34.4896	34.8346	34.8191
	33.33	34.4806	34.859	34.8293
	33.3096	34.4788	34.8088	34.8357
	33.3148	34.4962	34.7683	34.8361
	33.3198	34.4965	34.7598	34.8433
	33.3289	34.526	34.7934	34.8434
	33.3433	34.6131	34.8079	34.8429
	33.3631	34.5843	34.7791	34.8501
	33.3352	34.5626	34.7521	34.8547
	33.3592	34.569	34.7394	34.8567
	33.3773	34.6035	34.7373	34.8604
	33.5053	34.6445	34.7357	34.864
	33.3665	34.6448	34.7343	34.8656
	33.3474	34.5757	34.7372	34.8662
	33.3904	34.6274	34.7396	34.8779
	33.3751	34.6722	34.7438	34.8907
	33.3868	34.6661	34.747	34.8893
	33.3771	34.6579	34.7493	34.8902
	33.3972	34.6443	34.7523	34.8881
	33.4061	34.6137	34.7568	34.8855
	33.3989	34.6225	34.7612	34.8908
	33.4217	34.6	34.7676	34.8941
	33.3898	34.6191	34.7758	34.8998
	33.3911	34.6487	34.7798	34.8957
	33.3933	34.6622	34.7816	34.9035
	33.3832	34.6532	34.7855	34.9068
	33.2496	34.6273	34.7891	34.9004
	33.1868	34.6159	34.7819	34.906
	33.2071	34.6428	34.7826	34.9049
	33.2345	34.6025	34.7943	34.9077
	33.2949	34.6149	34.8042	34.9075
	33.3341	34.5946	34.7823	34.9017
	33.3402	34.6174	34.7503	34.9
	33.322	34.623	34.7474	34.8989
	33.2425	34.6279	34.7731	34.8848
	33.225	34.634	34.7695	34.869
	33.245	34.6159	34.7709	34.871
	33.22	34.6151	34.7712	34.8624
	33.2038	34.6218	34.7723	34.856
	33.2045	34.6917	34.7724	34.8474
	33.2184	34.6215	34.7674	34.851
	33.2333	34.6469	34.7665	34.8341
	33.194	34.6265	34.766	34.8295
	33.2316	34.6887	34.7692	34.8244
	33.2747	34.6191	34.7656	34.8237
	33.2482	34.6211	34.7634	34.8264
	33.232	34.6185	34.7606	34.819
	33.2614	34.6223	34.7594	34.8156
	33.2718	34.5504	34.7577	34.8122
	33.2697	34.6098	34.7547	34.8109
	33.2514	34.5321	34.7528	34.8114
	33.2409	34.535	34.753	34.8072
	33.2488	34.5072	34.7543	34.8073
	33.3156	34.4995	34.7504	34.8065
	33.3097	34.5108	34.7539	34.8051
	33.3296	34.5023	34.7497	34.8068
	33.3384	34.5162	34.7514	34.8048
	33.3228	34.5149	34.7574	34.8043
	33.3316	34.5493	34.7514	34.8041
	33.3856	34.5352	34.7557	34.8075
	33.4396	34.5358	34.7505	34.8035
	33.3561	34.5307	34.759	34.8054
	33.3638	34.5605	34.7692	34.8088
	33.2872	34.5864	34.7797	34.8034
	33.3124	34.6432	34.7831	34.8053
	33.2962	34.6524	34.7881	34.808
	33.3568	34.6673	34.7918	34.8053
	33.3194	34.6029	34.8225	34.8067
	33.362	34.6961	34.8387	34.8104
	33.3589	34.7008	34.8318	34.8117
	33.3983	34.7059	34.842	34.8167
	33.4158	34.7496	34.8589	34.8301
	33.4255	34.7454	34.9054	34.85
	33.4452	34.7575	34.9201	34.8576
	33.3811	34.7443	34.8596	34.8625
	33.4078	34.7719	34.8666	34.8838
	33.2455	34.8008	34.8691	34.8933
	33.3213	34.772	34.878	34.8946
	33.3312	34.821	34.8789	34.8772
	33.2855	34.8381	34.8793	34.8582
	33.2653	34.8452	34.8969	34.8484
	33.3223	34.7963	34.8993	34.8386
	33.2935	34.7885	34.8943	34.8417
	33.3697	34.8487	34.8942	34.8237
	33.2818	34.839	34.8933	34.8294
	33.3169	34.8171	34.8995	34.8172
	33.303	34.8151	34.9027	34.8634
	33.2012	34.8086	34.8952	34.8522
	33.502	34.8278	34.8961	34.8491
	33.0927	34.8269	34.917	34.842
	33.214	34.8225	34.9182	34.8435
	33.0925	34.7849	34.9292	34.851
	33.0337	34.7881	34.9102	34.8324
	33.1111	34.7823	34.9166	34.8295
	33.1081	34.7853	34.925	34.8404
	33.143	34.8295	34.9105	34.8275
	33.3481	34.7953	34.9183	34.824
	33.3164	34.7812	34.9052	34.8136
	33.2801	34.7951	34.9018	34.8162
	33.2409	34.7418	34.8951	34.8327
	33.2558	34.7537	34.921	34.8328
	33.2165	34.7272	34.9267	34.8298
	33.1901	34.7418	34.9258	34.844
	33.1078	34.7489	34.9222	34.8477
	33.2082	34.7485	34.9043	34.8364
	33.2195	34.7118	34.9163	34.8335
	33.1913	34.703	34.9268	34.8459
	33.1641	34.617	34.9374	34.9159
	33.1751	34.5955	34.9514	34.8658
	33.2212	34.5379	34.9349	34.8667
	33.2554	34.5798	34.8859	34.8622
	33.2456	34.5354	34.9149	34.8551
	33.2588	34.5642	34.8728	34.8433
	33.2704	34.5944	34.9106	34.8414
	33.2908	34.543	34.8851	34.8386
	33.2648	34.5471	34.8061	34.8355
	33.2618	34.5702	34.7936	34.8362
	33.2788	34.5654	34.7889	34.8336
	33.2383	34.589	34.7951	34.8409
	33.2263	34.6011	34.7918	34.8619
	33.4112	34.6372	34.8066	34.8557
	33.3649	34.6463	34.8142	34.869
	33.341	34.6796	34.8256	34.8711
	33.2691	34.6475	34.8054	34.8697
	33.2209	34.7247	34.7962	34.8505
	33.1584	34.7252	34.813	34.8485
	33.088	34.7468	34.8318	34.8446
	33.232	34.7722	34.833	34.8429
	33.2476	34.7296	34.8418	34.868
	33.2393	34.7786	34.8393	34.8707
	32.787	34.7908	34.8416	34.8627
	32.9917	34.8018	34.8705	34.8813
	33.0955	34.8375	34.865	34.8581
	33.0847	34.8302	34.8735	34.8776
	33.0667	34.82	34.8922	34.8799
	33.0518	34.8315	34.9529	34.8722
	33.0411	34.8306	34.9564	34.85
	33.017	34.8601	34.9075	34.8406
	32.9594	34.8652	34.9301	34.8401
	33.0395	34.8805	34.9319	34.8341
	33.0274	34.8944	34.9148	34.8287
	33.0094	34.8644	34.9786	34.827
	33.0311	34.8535	35.0034	34.8325
	33.0267	34.8514	35.0066	34.831
	33.0528	34.8566	35.012	34.8263
	33.1227	34.8416	35.0097	34.8348
	33.2137	34.837	35.0119	34.8356
	33.2233	34.8581	34.9972	34.828
	33.2103	34.86	34.992	34.8213
	33.2566	34.87	34.986	34.8137
	33.3756	34.8763	34.9402	34.8095
	32.9664	34.8905	34.9217	34.7878
	33.3847	34.9279	34.9132	34.7829
	33.3943	34.9899	34.9211	34.7759
	33.371	34.9877	34.9187	34.7777
	33.4737	34.985	34.9108	34.7925
	33.5103	34.9818	34.9086	34.789
	33.4249	34.9685	34.9026	34.7885
	33.1627	34.9525	34.9564	34.7996
	33.3143	34.9361	34.9692	34.7983
	33.3114	34.8743	34.9638	34.81
	33.2888	34.8117	34.9578	34.8052
	33.3477	34.8283	34.9329	34.8288
	33.3347	34.8281	34.9405	34.8576
	33.3064	34.8282	34.9323	34.857
	33.3063	34.8366	34.9277	34.8679
	33.287	34.8775	34.8888	34.8585
	33.1122	34.7963	34.8623	34.8445
	33.0577	34.7788	34.8492	34.8302
	33.1268	34.7612	34.8666	34.8366
	33.1247	34.6742	34.9004	34.8131
	33.1391	34.6516	34.88	34.8124
	33.1179	34.6179	34.8532	34.8031
	33.1623	34.5833	34.8488	34.8303
	33.1923	34.5815	34.8313	34.8489
	33.064	34.5758	34.8291	34.8282
	33.0817	34.5516	34.8214	34.8182
	33.038	34.5369	34.8201	34.86
	33.0875	34.5809	34.8056	34.8392
	33.0454	34.5681	34.8038	34.839
	33.0083	34.5723	34.8026	34.8385
	32.9754	34.568	34.8025	34.839
	32.9508	34.5626	34.7995	34.8386
	32.9471	34.5795	34.8028	34.8371
	33.0076	34.5951	34.7978	34.8375
	33.0822	34.6189	34.8007	34.8365
	33.0854	34.6057	34.8065	34.8342
	33.0298	34.6346	34.807	34.8346
	33.1393	34.7456	34.8104	34.8354
	33.1476	34.8105	34.8397	34.838
	33.1588	34.83	34.8258	34.8391
	33.2383	34.8714	34.8467	34.8394
	33.3171	34.9219	34.8414	34.8365
	33.2637	34.861	34.9308	34.8339
	33.5201	34.9625	34.9614	34.832
	33.3989	34.9685	34.9682	34.829
	33.5544	34.9859	34.9731	34.8291
	33.5304	34.9873	34.9368	34.8349
	33.4354	34.9918	34.9243	34.83
	33.5354	34.9845	34.9128	34.8189
	33.5848	34.9815	34.9196	34.8194
	33.5109	34.9855	34.921	34.8142
	33.438	34.9588	34.927	34.8067
	33.4416	34.9576	34.9586	34.8011
	33.6003	34.918	34.9864	34.8409
	33.7081	34.9664	34.9809	34.8009
	33.5573	34.9686	34.9798	34.7881
	33.4985	34.901	34.9961	34.7887
	33.7919	34.9161	34.9969	34.7847
	33.509	34.9075	34.9969	34.7531
	33.5576	34.8618	34.9998	34.7579
	33.6055	34.8769	34.9962	34.749
	33.4142	34.8276	34.9964	34.7518
	33.4812	34.9218	34.9932	34.7337
	33.419	34.8713	34.9933	34.7399
	33.6433	34.9043	34.9903	34.7328
	33.5589	34.861	35.0071	34.734
	33.7833	34.9517	34.9839	34.7284
	33.5083	34.9128	34.9882	34.7295
	33.3835	34.8738	34.981	34.7303
	33.3957	34.9005	34.9529	34.7372
	33.4351	34.9296	34.9138	34.7285
	33.4036	34.8955	34.9988	34.7353
	33.2937	34.9121	34.9931	34.7538
	33.4125	34.9084	34.9697	34.8075
	33.2253	34.9095	34.9766	34.8214
	33.2389	34.8856	34.9521	34.8135
	33.2089	34.855	34.9324	34.8177
	33.2775	34.9243	34.8982	34.834
	33.2817	34.9171	34.8726	34.8149
	33.2195	34.8484	34.8415	34.8004
	33.2291	34.7922	34.8039	34.8016
	33.1727	34.6408	34.8138	34.8026
	33.1797	34.6441	34.8231	34.8006
	33.2541	34.6804	34.8319	34.7771
	33.2662	34.6615	34.8228	34.8014
	33.2888	34.6649	34.7922	34.7959
	33.3269	34.6468	34.8055	34.7995
	33.4825	34.6509	34.8016	34.7954
	33.5483	34.6571	34.8025	34.8035
	33.4915	34.6542	34.7931	34.809
	33.5283	34.6463	34.7937	34.8186
	33.4831	34.6473	34.8033	34.8164
	33.5412	34.5857	34.8232	34.8117
	33.6143	34.6445	34.8124	34.8107
	33.6388	34.6193	34.8358	34.8103
	33.6295	34.6752	34.845	34.8038
	33.7109	34.8513	34.8537	34.7977
	33.6385	34.864	34.8612	34.7977
	33.7233	34.7502	34.8711	34.8029
	33.8933	34.8306	34.886	34.8028
	33.6685	34.8334	34.9082	34.8019
	32.9014	34.8359	34.9183	34.7994
	34.1856	34.8664	34.9315	34.8001
	33.4907	34.888	34.9221	34.7964
	33.557	34.8662	34.9293	34.8099
	33.5436	34.9127	34.9941	34.8015
	33.4444	34.9423	34.9924	34.7951
	33.513	34.9562	34.9877	34.7977
	33.6004	34.9656	34.9729	34.7885
	33.5004	34.94	34.9536	34.7818
	33.4387	34.9396	34.925	34.7699
	33.9714	34.9475	34.9817	34.7521
	33.538	34.9754	34.9987	34.7537
	33.5572	34.9702	34.9982	34.7537
	33.5294	34.973	34.992	34.7555
	33.5497	34.937	34.9892	34.7561
	33.5927	34.9336	34.9588	34.7439
	33.6507	34.9611	34.869	34.738
	33.5229	34.8351	34.8928	34.7422
	33.5473	34.8734	34.9821	34.7412
	33.4986	34.9109	34.9931	34.7467
	33.7545	34.9148	34.9933	34.745
	33.7624	34.9382	34.9937	34.7381
	33.733	34.9113	35.0004	34.7368
	33.5944	34.9572	35.0019	34.7376
	33.7535	34.9395	35.0096	34.7069
	33.7684	34.9416	34.9997	34.7162
	33.6791	34.9485	34.9993	34.7171
	33.6081	34.9546	34.9749	34.7053
	33.6628	34.9301	34.9797	34.7137
	33.6434	34.8924	34.9446	34.7164
	33.5914	34.8655	34.8851	34.7228
	33.6477	34.8007	34.8596	34.7258
	33.627	34.7479	34.8679	34.7394
	33.6296	34.7042	34.8508	34.7428
	33.6114	34.629	34.8443	34.7608
	33.6208	34.6476	34.8467	34.78
	33.5769	34.6516	34.8527	34.7825
	33.4772	34.6436	34.8566	34.784
	33.4664	34.6546	34.8578	34.7885
	33.3906	34.6162	34.8468	34.8008
	33.3991	34.62	34.8381	34.8216
	33.426	34.6252	34.8447	34.8274
	33.3793	34.6526	34.8363	34.8333
	33.35	34.6979	34.8509	34.8364
	33.5684	34.6862	34.8518	34.8326
	33.4794	34.6885	34.8506	34.8309
	33.474	34.6755	34.8503	34.831
	33.3507	34.6307	34.8264	34.8306
	33.6076	34.6503	34.8481	34.8292
	33.6676	34.6265	34.8549	34.8291
	33.7593	34.6077	34.8525	34.8289
	33.6315	34.6846	34.8365	34.8287
	33.6935	34.7198	34.837	34.8298
	33.7852	34.61	34.8376	34.8315
	33.8325	34.6213	34.8323	34.8311
	33.726	34.6328	34.8553	34.8306
	33.6734	34.6572	34.8429	34.8332
	33.703	34.6367	34.8565	34.8301
	33.7413	34.6363	34.8563	34.8293
	33.7129	34.6562	34.8645	34.8296
	33.6225	34.7666	34.8785	34.8285
	33.6211	34.8313	34.8904	34.825
	33.6301	34.8341	34.906	34.8264
	33.6387	34.8914	34.9326	34.8245
	33.5836	34.9009	34.9486	34.8258
	33.5167	34.7709	34.9645	34.8233
	33.5597	34.7338	34.9661	34.8206
	33.5929	34.7598	34.9681	34.8188
	33.5533	34.6129	34.9917	34.8173
	33.5846	34.5783	34.9821	34.8137
	33.5076	34.5647	34.9813	34.8065
	33.4685	34.5337	34.9722	34.7868
	33.4649	34.6104	34.952	34.7805
	33.4717	34.5621	34.954	34.7807
	33.4521	34.5641	34.9509	34.7786
	33.4693	34.5811	34.9462	34.7804
	33.4432	34.523	34.9556	34.7768
	33.4859	34.5323	34.9443	34.7472
	33.5177	34.5279	34.9393	34.7316
	33.5818	34.5214	34.9581	34.7314
	33.5962	34.5038	34.9427	34.7506
	33.5922	34.5091	34.8687	34.7357
	33.6244	34.5143	34.8708	34.7428
	33.6349	34.5254	34.9588	34.7434
	33.6086	34.5484	34.9549	34.7458
	33.6964	34.6408	34.9663	34.7476
	33.6951	34.6763	34.9564	34.7451
	33.6203	34.6942	34.9591	34.7556
	33.6917	34.7153	34.9541	34.759
	33.4078	34.6525	34.9248	34.7645
	33.4563	34.6197	34.8636	34.7677
	33.4548	34.6522	34.8612	34.7781
	33.4718	34.7693	34.859	34.7831
	33.5072	34.7842	34.8508	34.7801
	33.3296	34.8142	34.8474	34.7916
	33.4774	34.738	34.8512	34.8043
	33.514	34.7237	34.8522	34.7956
	33.4191	34.6219	34.8647	34.8048
	33.5499	34.7589	34.8601	34.8217
	33.5709	34.7829	34.8865	34.8255
	33.4434	34.8261	34.8855	34.831
	33.22	34.6412	34.9411	34.8318
	33.4391	34.8866	34.9081	34.8307
	33.5267	34.878	34.9646	34.8305
	33.7206	34.8238	34.9711	34.8264
	33.2777	34.6407	34.977	34.8318
	33.3487	34.7987	34.9736	34.8284
	33.5137	34.8018	34.9739	34.8283
	33.4208	34.9179	34.9683	34.8282
	33.4109	34.6655	34.975	34.8258
	33.6623	34.7011	34.9663	34.826
	33.6296	34.6893	34.9492	34.8278
	33.491	34.6595	34.9523	34.8263
	33.5959	34.7126	34.9341	34.8284
	33.6697	34.7119	34.9043	34.8284
	33.8457	34.7045	34.8671	34.8295
	33.6673	34.6782	34.8589	34.8301
	33.6214	34.6789	34.8616	34.8317
	33.7415	34.6785	34.8592	34.8312
	33.5229	34.6847	34.8482	34.8323
	33.7665	34.6838	34.8467	34.8312
	33.5262	34.6327	34.853	34.8314
	33.5713	34.6034	34.8589	34.8323
	33.585	34.6588	34.8511	34.8295
	33.3373	34.6581	34.8452	34.8301
	33.3533	34.6762	34.8396	34.8287
	33.3676	34.6662	34.8116	34.8282
	33.2903	34.7271	34.831	34.8294
	33.294	34.6934	34.8241	34.8353
	33.301	34.6194	34.8419	34.8372
	33.2765	34.6061	34.858	34.8369
	33.2651	34.7199	34.8728	34.8237
	33.2735	34.6753	34.7582	34.8191
	33.3094	34.6847	34.7041	34.8159
	33.4093	34.6994	34.6608	34.8038
	33.4185	34.5569	34.8454	34.8121
	33.3943	34.4961	34.8517	34.8053
	33.433	34.4981	34.8584	34.8
	33.385	34.5027	34.8497	34.8007
	33.438	34.5102	34.8484	34.7839
	33.381	34.5305	34.8405	34.7852
	33.4297	34.5803	34.8501	34.7908
	33.43	34.6449	34.8422	34.7924
	33.4789	34.7687	34.8488	34.7969
	33.4515	34.8006	34.8456	34.7794
	33.3608	34.7457	34.8527	34.7756
	33.4557	34.7701	34.8534	34.784
	33.3339	34.8087	34.8535	34.7783
	33.372	34.8424	34.8508	34.7914
	33.2913	34.8944	34.8705	34.8033
	33.5609	34.9175	34.9021	34.8093
	33.2346	34.947	34.9127	34.8136
	33.3488	34.8678	34.9553	34.8125
	33.3903	34.9854	34.9803	34.8122
	33.181	34.9771	35.0006	34.8139
	33.2383	34.9927	35.0006	34.8149
	33.2231	34.9988	34.9911	34.8154
	33.2865	34.999	35.0024	34.8195
	33.2079	34.9931	34.9959	34.8194
	33.4552	34.9985	35.0043	34.8192
	33.2366	34.9993	35.0014	34.8163
	33.2548	35.0009	35.0026	34.8272
	33.2996	34.9993	35.0024	34.8288
	33.3022	34.9667	35.0061	34.8382
	33.2058	34.9633	35.0156	34.8436
	33.193	34.9692	35.0306	34.834
	33.1222	34.9455	35.0328	34.8268
	33.1886	34.967	35.0347	34.8305
	33.1363	34.9591	35.055	34.8233
	33.1183	34.9542	35.0583	34.8227
	33.1175	34.9534	35.0566	34.8206
	33.1162	34.9669	35.0465	34.8234
	33.0481	34.9755	35.0343	34.8206
	33.228	34.9529	35.0375	34.821
	33.1444	34.9842	35.0195	34.8214
	33.1002	34.9875	34.9839	34.8226
	33.1304	34.9797	34.9744	34.8228
	33.163	34.9668	34.9806	34.8234
	33.0703	34.9716	34.963	34.8243
	33.0818	34.9699	34.9694	34.8246
	33.0265	34.8927	34.976	34.8292
	33.0813	34.8457	34.9687	34.8325
	33.3825	34.8638	34.9667	34.8353
	33.0108	34.9001	34.9615	34.8492
	33.0493	34.7558	34.9537	34.8261
	33.099	34.6316	34.943	34.8254
	33.145	34.6042	34.9382	34.8261
	33.0933	34.5989	34.9245	34.8255
	33.1226	34.598	34.9275	34.8232
	33.0649	34.6038	34.9204	34.8236
	33.111	34.5972	34.8954	34.8278
	33.145	34.6051	34.8836	34.8262
	33.095	34.6376	34.8807	34.8283
	33.137	34.5901	34.8816	34.8298
	33.1614	34.5993	34.8913	34.8307
	33.3423	34.6638	34.8855	34.832
	33.3985	34.7158	34.9289	34.8313
	33.2165	34.7329	34.9739	34.83
	33.2141	34.807	34.98	34.8307
	33.1931	34.8468	34.9631	34.8293
	33.2709	34.8263	34.9733	34.8314
	33.2208	34.8594	34.9878	34.8289
	33.2969	34.8948	34.9763	34.8257
	33.2737	34.8663	34.9638	34.8255
	33.229	34.8759	34.9874	34.824
	33.2067	34.8995	34.9959	34.8233
	33.1889	34.8598	34.9621	34.8063
	33.2726	34.8626	34.9704	34.805
	33.5043	34.8975	34.815	34.8003
	33.2182	34.8779	35.0102	34.8059
	33.2236	34.8864	35.0064	34.8031
	33.2804	34.9201	35.0147	34.8033
	33.3156	34.9008	35.0171	34.8033
	33.4009	34.8847	34.996	34.7976
	33.2277	34.8799	34.9945	34.7941
	33.2968	34.8368	34.9747	34.7931
	33.0815	34.8744	35.0103	34.7955
	33.2135	34.8847	34.9991	34.7975
	33.1104	34.8816	35.0108	34.8001
	33.0896	34.9027	34.9968	34.8071
	33.0904	34.9345	35.0036	34.8155
	33.1835	34.9469	35.0128	34.8279
	33.1638	34.9467	35.0048	34.8306
	33.192	34.9659	35.0109	34.8454
	33.1973	34.9902	35.0165	34.8606
	33.2257	34.9651	35.0177	34.8647
	33.2775	34.9437	35.0167	34.8705
	33.1757	34.9917	35.0194	34.8771
	33.1443	34.9723	35.0193	34.868
	33.0612	34.9546	35.0201	34.8501
	33.0421	34.9518	35.0192	34.8588
	33.0308	34.9805	35.0184	34.838
	33.0318	34.9383	35.0168	34.8064
	33.0352	34.8866	35.0154	34.8088
	33.0336	34.9009	35.0123	34.8285
	33.074	34.9193	35.0052	34.8213
	33.0528	34.9437	34.9783	34.8227
	33.2963	34.9477	34.9752	34.8163
	33.1229	34.936	34.8907	34.8187
	33.1048	34.9403	34.8379	34.8179
	33.0899	34.9457	34.8332	34.817
	33.0707	34.9623	34.8337	34.8166
	33.0584	34.9654	34.8449	34.8168
	33.0532	34.9622	34.8838	34.8171
	33.0443	34.9655	34.8774	34.8155
	33.0407	34.9604	34.9834	34.8171
	33.0371	34.9684	35.0192	34.8183
	33.0359	34.9692	35.0288	34.8187
	33.0369	34.9598	35.0377	34.8205
	33.1772	34.9588	35.0413	34.8217
	33.2429	34.9616	35.0483	34.8227
	33.2181	34.9574	35.0539	34.8171
	33.2411	34.9574	35.0395	34.8201
	33.2605	34.9578	35.0461	34.8257
	33.273	34.9542	35.0434	34.8229
	33.1745	34.9572	35.0279	34.8224
	33.4438	34.9547	35.0278	34.8136
	33.1853	34.9704	35.0232	34.8252
	33.1085	34.9616	35.0319	34.822
	33.0999	34.9718	35.0237	34.8279
	33.1194	34.9575	35.0099	34.8145
	33.1287	34.937	35.0214	34.809
	33.1239	34.9074	35.0317	34.805
	33.0918	34.9144	34.9734	34.7912
	33.1577	34.9449	34.8465	34.7876
	33.0924	34.9433	34.9999	34.7758
	33.1948	34.8716	34.9615	34.7626
	33.1433	34.8574	34.8958	34.7602
	33.1313	34.8652	34.8063	34.7545
	33.1304	34.5757	34.9777	34.7553
	33.1432	34.6471	34.9569	34.7411
	33.1599	34.7213	34.9281	34.7379
	33.1438	34.6586	34.9573	34.7386
	33.1641	34.7535	34.9509	34.7392
	33.2459	34.8158	34.9313	34.7393
	33.2593	34.8441	34.877	34.7407
	33.249	34.8562	34.7776	34.738
	33.2526	34.8676	34.9072	34.7369
	33.2694	34.8596	34.7752	34.7403
	33.2318	34.8782	34.8495	34.7374
	33.1872	34.8802	34.9623	34.7397
	33.2073	34.8996	34.9587	34.7417
	33.2179	34.9419	35.0102	34.746
	33.2271	34.9507	35.0038	34.7488
	33.2137	34.9619	35.0252	34.7596
	33.2519	34.9772	35.0147	34.7697
	33.2074	34.9919	35.0195	34.772
	33.1575	34.9962	35.0077	34.7956
	33.1464	34.9936	35.0114	34.8115
	33.2466	34.9935	35.0168	34.8145
	33.2668	34.9995	35.0107	34.8153
	33.125	35.0057	35.0147	34.8269
	33.116	35.0002	35.0105	34.8276
	33.068	34.9941	35.0146	34.8371
	33.0313	34.9731	35.0149	34.8457
	33.0307	34.9974	35.012	34.8603
	33.0415	34.972	35.0111	34.8813
	33.1928	34.935	34.9898	34.8962
	33.164	34.7753	34.9744	34.9017
	33.1619	34.693	34.9709	34.8898
	33.1476	34.7497	34.8484	34.8659
	33.1216	34.8089	34.8501	34.8515
	33.1065	34.7758	34.8161	34.8391
	33.114	34.7841	34.8004	34.8359
	33.1048	34.8706	34.7758	34.8255
	33.1055	34.8896	34.7659	34.8294
	33.0943	34.873	34.7695	34.8237
	33.0814	34.9041	34.7769	34.8274
	33.0977	34.865	34.7679	34.8257
	33.0755	34.8514	34.7704	34.8306
	33.3073	34.7404	34.7903	34.8295
	33.2893	34.855	34.7775	34.828
	33.2385	34.9005	34.7561	34.8308
	33.1782	34.9034	34.8154	34.8266
	33.0342	34.8878	34.8244	34.8369
	33.0868	34.9451	34.8335	34.8296
	33.0707	34.9333	34.8203	34.8097
	33.2861	34.9825	34.8359	34.8282
	33.1791	34.9985	34.8556	34.8281
	33.2614	35.0136	34.8836	34.7736
	33.2084	34.9571	34.867	34.757
	33.2615	34.9508	34.9499	34.7597
	33.2364	34.9523	35.0244	34.7609
	33.168	34.9718	35.0337	34.7545
	33.1484	34.9819	35.0213	34.7443
	33.1364	34.9726	34.9397	34.7449
	33.1533	34.9012	34.8401	34.7424
	33.1995	34.6541	34.5932	34.7441
	33.2231	34.6919	34.5898	34.7374
	33.264	34.5687	34.6429	34.7367
	33.2661	34.4969	34.5559	34.7364
	33.3529	34.5059	34.5636	34.7369
	33.4502	34.557	34.5695	34.7337
	33.1682	34.6733	34.5589	34.7327
	33.3168	34.7208	34.5412	34.7318
	33.2686	34.7279	34.5913	34.7312
	33.4343	34.717	34.6647	34.7279
	33.6105	34.777	34.844	34.728
	33.5527	34.7922	34.7316	34.7286
	33.4694	34.8015	34.6844	34.7275
	33.2622	34.7903	34.5978	34.7274
	33.4294	34.8217	34.6556	34.7311
	33.2652	34.8182	34.6354	34.7331
	33.2153	34.8407	34.6625	34.7345
	33.2663	34.8744	34.6777	34.7378
	33.2671	34.9032	34.7039	34.7397
	33.2417	34.9243	34.7277	34.7428
	33.196	34.913	34.7645	34.7429
	33.1789	34.9375	34.8488	34.7441
	33.3244	34.9501	34.9106	34.7468
	33.3392	34.9563	34.9384	34.7485
	33.1341	34.9628	35.0179	34.7543
	33.1575	34.9674	35.0172	34.757
	33.0656	34.9711	35.0093	34.7608
	33.0437	34.9554	35.0056	34.7595
	33.0586	34.9721	35.0038	34.7573
	33.0735	34.9768	34.9988	34.758
	33.0874	34.9601	35.0128	34.758
	33.0947	34.9613	35.0179	34.7575
	33.1074	34.9712	35.0071	34.7592
	33.121	34.9748	35.0062	34.7627
	33.0731	34.969	35.0136	34.7627
	33.0698	34.968	34.9871	34.7632
	33.0918	34.9819	34.9463	34.7655
	33.0677	34.988	34.981	34.762
	33.0651	34.9856	35.0017	34.7639
	33.1282	34.9527	35.0091	34.763
	33.1215	34.9421	35.0042	34.7627
	33.1286	34.8492	35.0081	34.7576
	33.0822	34.7074	35.0014	34.7681
	33.0746	34.7101	34.9997	34.7641
	33.0647	34.772	34.9485	34.7599
	33.1442	34.7225	34.9504	34.7646
	33.3724	34.7729	34.9465	34.7609
	33.2145	34.7821	34.832	34.758
	33.2079	34.7496	34.8603	34.7702
	33.0774	34.8027	34.879	34.757
	33.1481	34.9139	34.8644	34.766
	33.2327	34.9263	34.8971	34.7728
	33.21	34.8862	34.8901	34.7727
	33.2564	34.9153	34.9565	34.7722
	33.1696	34.9365	34.9662	34.7497
	33.2191	34.9749	34.7652	34.7372
	33.2044	34.9157	34.7366	34.7313
	33.131	34.9453	34.6114	34.7305
	33.1657	34.5856	34.6301	34.7305
	33.135	34.5346	34.6618	34.7294
	33.1741	34.4829	34.6843	34.7298
	33.1884	34.4875	34.737	34.7296
	33.2005	34.548	34.7607	34.7292
	33.2655	34.5427	34.7741	34.7279
	33.2372	34.5576	34.7624	34.728
	33.6901	34.5723	34.751	34.7277
	33.4524	34.5831	34.5597	34.7276
	33.4081	34.612	34.7266	34.7284
	33.411	34.5994	34.5067	34.7294
	33.3901	34.613	34.4999	34.7273
	33.2706	34.6238	34.5077	34.7326
	33.3832	34.6379	34.5037	34.7432
	33.2578	34.6721	34.5322	34.7401
	33.2723	34.7043	34.5318	34.7381
	33.1688	34.7924	34.5163	34.7365
	33.2344	34.7914	34.5979	34.733
	33.1392	34.7871	34.5988	34.7332
	33.1346	34.8083	34.6123	34.7359
	33.086	34.8244	34.6305	34.7424
	33.1133	34.8389	34.6185	34.7414
	33.1487	34.8485	34.7491	34.7434
	33.15	34.8598	34.9339	34.7487
	33.1665	34.8761	34.9042	34.7478
	33.156	34.8604	34.9108	34.7496
	33.1545	34.8605	34.9694	34.7478
	33.1482	34.9251	34.9435	34.7497
	33.1517	34.9148	34.9567	34.7497
	33.131	34.9221	34.9962	34.746
	33.1455	34.9358	35.0051	34.7441
	33.1369	34.9236	34.9881	34.7388
	33.1385	34.8111	35.0045	34.737
	33.1436	34.8337	35.0034	34.737
	33.1447	34.9588	35.0131	34.7345
	33.1443	34.8402	35.0106	34.7345
	33.1442	34.929	34.9818	34.7358
	33.1444	34.9556	35.0001	34.7363
	33.1525	34.9724	34.9803	34.7368
	33.1157	34.9554	34.9885	34.7368
	33.1023	34.9631	34.9754	34.7375
	33.1049	34.9656	34.972	34.7362
	33.1675	34.9591	34.9683	34.7358
	33.1429	34.9075	34.9652	34.7369
	33.1321	34.6997	34.9732	34.7376
	33.218	34.7147	34.9732	34.7394
	33.1168	34.828	34.9398	34.748
	33.1246	34.9522	34.9198	34.7373
	33.1334	34.8464	34.916	34.7431
	33.0955	34.9625	34.9166	34.7461
	33.0772	34.9687	34.9219	34.7409
	33.1583	34.793	34.9361	34.7405
	33.0972	34.8908	34.9431	34.734
	33.0947	34.9726	34.9192	34.7338
	33.0786	34.9056	34.9577	34.7374
	33.0857	34.9704	34.9558	34.7355
	33.0908	34.9611	34.7843	34.7367
	33.0936	34.9132	34.7678	34.7347
	33.1	34.9507	34.7246	34.7327
	33.0979	34.9189	34.6758	34.7304
	33.1267	34.6769	34.7344	34.7292
	33.2862	34.5498	34.6918	34.7296
	33.2175	34.5755	34.6662	34.7324
	33.1197	34.5619	34.7273	34.7357
	33.117	34.5121	34.7307	34.7411
	33.137	34.4945	34.7717	34.7407
	33.1072	34.4554	34.7978	34.7411
	33.1308	34.4003	34.7846	34.7464
	33.1318	34.4836	34.6716	34.7462
	33.1116	34.3992	34.6171	34.7429
	33.1307	34.4095	34.587	34.7432
	33.2658	34.395	34.6891	34.7415
	33.2698	34.3892	34.7014	34.7409
	33.1787	34.3503	34.721	34.7382
	33.1167	34.3509	34.6947	34.737
	33.0849	34.3549	34.7188	34.7374
	33.1225	34.4339	34.7842	34.7347
	33.1201	34.448	34.7805	34.735
	33.0825	34.4762	34.711	34.7345
	33.123	34.4819	34.7587	34.734
	33.138	34.7446	34.7697	34.7336
	33.1207	34.7851	34.6336	34.7337
	33.141	34.7013	34.5845	34.7332
	33.1442	34.706	34.6662	34.7589
	33.1449	34.7682	34.8169	34.7358
	33.1486	34.7083	34.7237	34.7359
	33.1525	34.7989	34.7507	34.7386
	33.1599	34.8705	34.7478	34.7338
	33.1572	34.86	34.7358	34.7327
	33.1617	34.8449	34.7185	34.7333
	33.1585	34.8567	34.7483	34.7326
	33.1477	34.8624	34.7366	34.7326
	33.1417	34.8617	34.7295	34.7306
	33.1326	34.8821	34.7609	34.7337
	33.1532	34.8594	34.7407	34.7356
	33.1451	34.8785	34.7413	34.7346
	33.1426	34.9007	34.7835	34.7386
	33.1412	34.9205	34.8036	34.7385
	33.1411	34.9218	34.7954	34.7395
	33.1411	34.9025	34.7911	34.7393
	33.1409	34.9098	34.8042	34.7393
	33.1396	34.9097	34.8162	34.74
	33.1365	34.8846	34.8462	34.7383
	32.9975	34.7503	34.9114	34.7377
	33.137	34.8793	34.7426	34.7377
	33.1508	34.8083	34.8292	34.7364
	33.0815	34.8776	34.7102	34.737
	33.1508	34.8442	34.703	34.7362
	33.1281	34.783	34.789	34.7377
	33.0812	34.8902	34.7939	34.7356
	33.1039	34.9213	34.9297	34.7369
	33.1061	34.9427	34.7656	34.7368
	33.1391	34.8158	34.8862	34.7368
	33.0887	34.8879	34.7953	34.7375
	33.2488	34.8331	34.7089	34.739
	33.3604	34.8745	34.7101	34.7402
	33.3627	34.7486	34.7414	34.741
	33.3234	34.653	34.745	34.7431
	33.3069	34.5112	34.7517	34.7415
	33.1615	34.5348	34.7473	34.7443
	33.0793	34.699	34.7414	34.7422
	33.0877	34.5536	34.7615	34.7506
	33.2241	34.4952	34.7659	34.7475
	33.1911	34.5003	34.7013	34.7529
	33.356	34.4897	34.62	34.751
	33.3468	34.4653	34.5759	34.7459
	33.1654	34.4298	34.5765	34.7461
	33.3223	34.343	34.5632	34.7454
	33.4677	34.3526	34.5208	34.7469
	33.4467	34.3575	34.5158	34.7513
	33.4658	34.3581	34.5089	34.7502
	33.375	34.3523	34.5193	34.7523
	33.4662	34.3835	34.531	34.7519
	33.2734	34.3477	34.5503	34.7514
	33.2035	34.372	34.5736	34.7497
	33.2287	34.3658	34.5815	34.7452
	33.1503	34.3914	34.6142	34.7413
	33.1573	34.4199	34.6702	34.7393
	33.0573	34.4457	34.6291	34.7379
	33.1362	34.4465	34.637	34.735
	33.1123	34.4082	34.5678	34.7326
	33.1054	34.4317	34.6069	34.7306
	33.1334	34.4113	34.6238	34.7295
	33.1486	34.4649	34.7766	34.7304
	33.1606	34.418	34.7355	34.7336
	33.1526	34.5065	34.7719	34.7338
	33.1442	34.6143	34.8237	34.7323
	33.1469	34.6684	34.8147	34.74
	33.1319	34.6458	34.7738	34.7412
	33.1347	34.778	34.7708	34.737
	33.1367	34.746	34.7923	34.7368
	33.106	34.86	34.8064	34.7344
	33.1012	34.7302	34.7557	34.7324
	33.0992	34.842	34.7895	34.7334
	33.0985	34.8944	34.7647	34.733
	33.1185	34.8558	34.7604	34.7337
	33.1249	34.872	34.7857	34.7353
	33.1218	34.8002	34.7943	34.7342
	33.12	34.8352	34.7702	34.7365
	33.1197	34.8617	34.808	34.7372
	33.116	34.8561	34.8043	34.7401
	33.1393	34.8398	34.8006	34.7394
	33.1123	34.8064	34.7919	34.7409
	33.1235	34.8072	34.8018	34.745
	33.1105	34.6605	34.7966	34.7443
	33.1205	34.5888	34.791	34.7454
	33.1102	34.7223	34.7899	34.7449
	33.1341	34.5873	34.7967	34.7467
	33.1111	34.7319	34.725	34.7466
	33.1187	34.6967	34.7592	34.7486
	33.1257	34.715	34.6779	34.7473
	33.1243	34.7036	34.678	34.7491
	33.1259	34.6817	34.6527	34.7476
	33.1238	34.6797	34.6522	34.7483
	33.1283	34.6826	34.5879	34.7489
	33.1199	34.4888	34.7986	34.749
	33.1273	34.4712	34.608	34.7505
	33.1375	34.4946	34.5998	34.7487
	33.1592	34.4829	34.6504	34.7495
	33.1413	34.4442	34.5968	34.7493
	33.1476	34.4339	34.6601	34.7452
	33.1274	34.4284	34.6912	34.7471
	33.1683	34.3961	34.6245	34.7459
	33.1831	34.4189	34.6707	34.743
	33.1557	34.4409	34.6875	34.7495
	33.278	34.4719	34.68	34.7521
	33.3055	34.4574	34.6951	34.7551
	33.3	34.4424	34.6782	34.7479
	33.2514	34.4453	34.6833	34.759
	33.3559	34.4487	34.6546	34.7682
	33.2973	34.3131	34.5762	34.7651
	33.1173	34.4202	34.5622	34.768
	33.123	34.3352	34.5254	34.774
	33.1226	34.3678	34.5272	34.7704
	33.1238	34.3476	34.544	34.7703
	33.2822	34.3448	34.5311	34.7714
	33.2918	34.3253	34.5132	34.7737
	33.2412	34.3352	34.7012	34.776
	33.1237	34.3127	34.8094	34.7748
	33.086	34.2655	34.855	34.7724
	33.078	34.3524	34.8572	34.7695
	33.0886	34.4317	34.8722	34.7679
	33.1022	34.4858	34.8191	34.7627
	33.1225	34.4833	34.8342	34.7626
	33.1289	34.4783	34.6903	34.7559
	33.15	34.489	34.6563	34.7541
	33.1541	34.4803	34.6854	34.7535
	33.1134	34.5188	34.7315	34.7486
	33.1083	34.4459	34.7399	34.7474
	33.1105	34.3984	34.7419	34.748
	33.1175	34.4248	34.7358	34.7466
	33.116	34.4586	34.7294	34.7474
	33.1227	34.4908	34.6988	34.7454
	33.102	34.5207	34.6754	34.7446
	33.092	34.5222	34.7012	34.7441
	33.0867	34.4608	34.6797	34.7436
	33.1038	34.5178	34.731	34.7432
	33.0832	34.5677	34.7455	34.743
	33.0715	34.6162	34.6878	34.743
	33.0192	34.5984	34.7425	34.7424
	33.0848	34.5358	34.7525	34.7414
	33.0836	34.5335	34.718	34.7417
	33.1125	34.4745	34.7591	34.741
	33.0466	34.4027	34.7727	34.7418
	33.0469	34.352	34.775	34.7414
	33.0516	34.3958	34.789	34.7414
	33.1111	34.3643	34.8071	34.7425
	33.0455	34.3823	34.7723	34.7433
	33.0794	34.3684	34.7785	34.7455
	33.1141	34.3471	34.777	34.7473
	33.118	34.3638	34.7679	34.7535
	33.1395	34.3701	34.7279	34.7676
	33.1214	34.4127	34.7083	34.769
	33.1281	34.4227	34.6675	34.7718
	33.1373	34.4423	34.6645	34.7798
	33.1677	34.4648	34.6302	34.7852
	33.1545	34.4503	34.6379	34.7807
	33.1424	34.4718	34.7283	34.8029
	33.1366	34.4618	34.6326	34.8018
	33.1594	34.4605	34.6721	34.8093
	33.2464	34.4253	34.5554	34.8113
	33.4343	34.4519	34.5635	34.8164
	33.3339	34.4598	34.5511	34.8111
	33.261	34.456	34.5161	34.8128
	33.2924	34.456	34.4886	34.8126
	33.2293	34.4442	34.4765	34.8102
	33.1724	34.4617	34.4886	34.8112
	33.0972	34.4365	34.4911	34.8113
	33.1036	34.4199	34.4914	34.809
	33.1137	34.418	34.5004	34.8059
	33.159	34.4226	34.4941	34.8066
	33.1945	34.4307	34.4991	34.8075
	33.2653	34.4077	34.5794	34.8045
	33.143	34.3491	34.8287	34.8036
	33.2616	34.3448	35.032	34.8033
	33.3187	34.3366	34.8879	34.8038
	33.3807	34.3706	34.82	34.8045
	33.3112	34.3748	34.799	34.8077
	33.2974	34.4526	34.7963	34.807
	33.2819	34.3586	34.7792	34.8051
	33.2294	34.4221	34.7597	34.802
	33.337	34.3988	34.6705	34.7984
	33.2408	34.4571	34.6535	34.7876
	33.1521	34.4764	34.7266	34.7765
	33.0581	34.5027	34.7379	34.7713
	33.0847	34.4986	34.7034	34.769
	33.2604	34.2947	34.694	34.7619
	33.1071	34.458	34.7157	34.7582
	33.0945	34.4105	34.7095	34.7558
	33.263	34.393	34.6951	34.7521
	33.156	34.4638	34.6862	34.7486
	33.1228	34.4639	34.7095	34.749
	33.1275	34.4466	34.7197	34.7501
	33.1848	34.4351	34.7124	34.7474
	33.1194	34.378	34.7083	34.7459
	33.1689	34.4059	34.7094	34.7456
	33.124	34.3658	34.6947	34.7458
	33.1354	34.3643	34.6459	34.7453
	33.1571	34.3998	34.6933	34.7453
	33.1552	34.4018	34.7299	34.7456
	33.09	34.3669	34.706	34.7458
	32.9473	34.4	34.6933	34.7458
	33.141	34.4288	34.6881	34.7479
	33.1017	34.4632	34.6882	34.7481
	33.0861	34.3506	34.6968	34.7479
	33.1196	34.5548	34.7531	34.7497
	33.0557	34.4667	34.7292	34.7512
	33.0442	34.4245	34.7575	34.7528
	33.0638	34.4452	34.7795	34.7531
	33.054	34.3494	34.7895	34.758
	33.1863	34.165	34.8282	34.7618
	33.1618	34.1924	34.8349	34.7664
	33.1283	34.1756	34.85	34.7786
	33.1162	34.14	34.8658	34.7806
	33.1593	34.13	34.826	34.7867
	33.1409	34.2057	34.8305	34.787
	33.083	34.2939	34.8017	34.7946
	33.0711	34.4156	34.8075	34.8021
	33.0822	34.3097	34.8091	34.8095
	33.1627	34.2798	34.633	34.8153
	33.1056	34.4616	34.5907	34.8133
	33.125	34.448	34.5494	34.8122
	33.1132	34.4337	34.4824	34.8106
	33.1535	34.4177	34.4806	34.8138
	33.1347	34.4493	34.479	34.8147
	33.1123	34.4494	34.4963	34.8124
	33.103	34.4485	34.5169	34.811
	33.1291	34.4432	34.5346	34.8105
	33.0742	34.4591	34.5826	34.8117
	33.1321	34.4682	34.804	34.8079
	33.1266	34.4671	34.8243	34.8058
	33.0904	34.4644	34.7819	34.7997
	33.0762	34.4511	34.6962	34.7949
	33.0701	34.5718	34.7093	34.8009
	33.0749	34.4779	34.6894	34.7909
	33.0594	34.337	34.6675	34.784
	33.0847	34.2186	34.6017	34.7813
	33.3402	34.3125	34.6678	34.7826
	33.2057	34.3987	34.6159	34.7855
	33.0887	34.4486	34.6109	34.7857
	33.0804	34.4277	34.6655	34.7887
	33.0767	34.5008	34.7121	34.7877
	33.2489	34.4943	34.7441	34.7858
	33.3311	34.4478	34.8041	34.7844
	33.3116	34.4781	34.7815	34.7771
	33.2691	34.4635	34.7766	34.7727
	33.0333	34.5359	34.763	34.7695
	33.0495	34.5332	34.7596	34.7664
	33.0553	34.558	34.7233	34.7651
	33.0677	34.5357	34.7229	34.7639
	33.2516	34.5206	34.7209	34.7631
	33.0627	34.5549	34.7397	34.7632
	33.1609	34.6952	34.7442	34.764
	33.1373	34.6908	34.7669	34.7694
	33.1254	34.669	34.764	34.7664
	33.119	34.6269	34.8064	34.7699
	33.1198	34.6632	34.8067	34.77
	33.1097	34.5571	34.8171	34.7647
	33.0569	34.7267	34.8156	34.7644
	33.1306	34.8537	34.8176	34.7607
	33.1275	34.8425	34.819	34.7699
	33.1236	34.7367	34.8415	34.7641
	33.1451	34.6286	34.8064	34.7586
	33.0168	34.456	34.7552	34.7547
	33.0512	34.4036	34.7483	34.7528
	33.0519	34.4845	34.7448	34.7507
	33.0577	34.516	34.7537	34.7503
	33.0586	34.4244	34.7694	34.7501
	33.0559	34.3903	34.7514	34.7502
	33.0519	34.408	34.7694	34.751
	33.0553	34.3621	34.7706	34.7523
	33.0626	34.3588	34.7814	34.7532
	33.0616	34.4716	34.797	34.7608
	33.0797	34.5095	34.8077	34.7668
	33.0859	34.48	34.8117	34.7675
	33.0818	34.2753	34.8093	34.7743
	33.0821	34.3288	34.8151	34.7756
	33.0804	34.4439	34.8168	34.777
	33.0778	34.4627	34.8148	34.7764
	33.0797	34.436	34.7998	34.7853
	33.0904	34.3395	34.6222	34.8082
	33.0709	34.4497	34.6777	34.8069
	33.1323	34.4513	34.6193	34.8077
	33.1586	34.4481	34.627	34.808
	33.2253	34.454	34.5612	34.8081
	33.1468	34.461	34.5471	34.8152
	33.1601	34.4567	34.5467	34.8088
	33.1635	34.455	34.5218	34.8078
	33.1662	34.4742	34.5456	34.8123
	33.1094	34.4404	34.533	34.807
	33.0803	34.4441	34.5476	34.8117
	33.11	34.4609	34.5642	34.8103
	33.1501	34.4577	34.7825	34.8108
	33.1118	34.4664	34.847	34.8105
	33.1737	34.5835	34.9407	34.8064
	33.0962	34.5551	34.9234	34.8029
	33.1129	34.532	34.744	34.8
	33.0921	34.5395	34.7707	34.798
	33.117	34.5721	34.7846	34.7976
	33.1411	34.4972	34.7765	34.7973
	33.0712	34.4719	34.7857	34.7968
	33.1271	34.4808	34.7846	34.7968
	33.2639	34.4758	34.7831	34.7984
	33.2651	34.5001	34.7798	34.7964
	33.16	34.5052	34.76	34.7964
	33.206	34.5507	34.74	34.7946
	33.4586	34.4958	34.7396	34.7947
	33.229	34.5867	34.731	34.7929
	33.2134	34.5669	34.7569	34.7907
	33.2753	34.5897	34.7338	34.7891
	33.2926	34.5653	34.7737	34.7879
	33.2538	34.6142	34.8044	34.7874
	33.1803	34.6337	34.7826	34.7923
	33.1105	34.6212	34.7642	34.7843
	33.0887	34.5464	34.7534	34.785
	33.0973	34.5163	34.7921	34.7862
	33.2556	34.5599	34.7792	34.7875
	33.073	34.5012	34.7493	34.7872
	33.0579	34.5265	34.7872	34.7827
	33.1164	34.5724	34.8032	34.7879
	33.0698	34.6087	34.8539	34.7831
	33.0724	34.6557	34.9134	34.7786
	33.1101	34.5976	34.8309	34.7749
	33.0735	34.5191	34.8245	34.7719
	33.0459	34.373	34.831	34.7692
	33.0697	34.2821	34.8242	34.7658
	33.075	34.3604	34.8288	34.7616
	32.9693	34.3917	34.8124	34.7597
	33.0784	34.447	34.7859	34.7577
	33.0644	34.3208	34.7473	34.7575
	33.0215	34.3302	34.7308	34.7589
	33.0684	34.3532	34.7499	34.764
	33.06	34.4639	34.7877	34.7667
	33.0614	34.4687	34.7992	34.7749
	33.0747	34.257	34.8189	34.7843
	33.0775	34.5215	34.8128	34.7851
	33.1139	34.6524	34.8089	34.7944
	33.0762	34.4072	34.6467	34.7993
	33.1139	34.4637	34.5934	34.8012
	33.0878	34.4645	34.6339	34.8003
	33.0858	34.4224	34.6419	34.8032
	33.1524	34.4952	34.6933	34.8031
	33.0763	34.5463	34.6526	34.8055
	33.1024	34.5662	34.6453	34.8038
	33.0771	34.5779	34.64	34.8034
	33.1257	34.5867	34.6486	34.8036
	33.1216	34.5998	34.6159	34.8066
	33.1277	34.598	34.6047	34.804
	33.094	34.6017	34.6449	34.8021
	33.1198	34.5791	34.6338	34.8055
	33.1012	34.6109	34.6264	34.8016
	33.0872	34.6028	34.6129	34.8041
	33.0981	34.5319	34.6101	34.8084
	33.0806	34.4932	34.8005	34.8072
	33.0721	34.4979	34.8587	34.808
	33.0382	34.7495	34.8705	34.8109
	33.0823	34.6619	34.9013	34.8087
	33.0545	34.7636	34.8595	34.8097
	33.0407	34.7158	34.8666	34.8104
	33.0988	34.7286	34.8373	34.8105
	33.0265	34.6715	34.8153	34.8119
	33.0691	34.6145	34.8051	34.811
	33.1361	34.5944	34.7968	34.8115
	33.0425	34.5864	34.8024	34.8112
	33.1094	34.4887	34.8004	34.8116
	33.1661	34.4357	34.7356	34.8094
	33.1671	34.5145	34.7535	34.8097
	32.9549	34.5078	34.6847	34.8081
	33.0842	34.6016	34.8265	34.8059
	33.1441	34.5962	34.9123	34.8073
	32.9727	34.6975	34.8744	34.8075
	33.0651	34.5627	34.8684	34.8055
	33.231	34.6131	34.8279	34.8052
	32.9527	34.5853	34.814	34.8035
	33.2156	34.5396	34.7971	34.8002
	33.2492	34.551	34.8105	34.8016
	32.9078	34.5403	34.7926	34.7997
	33.1246	34.5566	34.8223	34.7968
[truncated: 30,222 more rows]
