# Supplementary material for: Nitrate supply and uptake in the Atlantic Arctic sea ice zone: seasonal cycle, mechanisms and drivers
Source: Philos Trans A Math Phys Eng Sci. 2020 Aug 31;378(2181):20190361. doi: 10.1098/rsta.2019.0361 (PMC7481658; doi:10.1098/rsta.2019.0361)
Supplement: Data [file rsta20190361supp2.zip › rsta-2019-0361-File008/Henley et al_east_temp.csv]

Conservative temperature (�C)
sensor depth (m)	21	22	27	31	41	51	61	75	83	96	110	125	140	155	170
	broken	-0.0876	broken	-0.19	-0.48	0.39	0.35	0.7136	-0.97	-0.91	-0.4794	0.46	0.6	0.61	0.7136
		-0.1816		-0.29	0.26	0.58	1.72	0.7147	-0.77	-0.58	-0.2388	0.53	0.61	0.62	0.7147
		-0.1612		-0.19	-0.04	1.03	2.06	0.7289	1.34	0.72	1.7334	0.75	0.62	0.62	0.7289
		-0.1299		-0.52	0.37	1.09	1.64	0.7448	1.38	1.63	1.7577	0.99	0.63	0.63	0.7448
		-0.106		-0.49	0.09	0.91	1.44	0.7682	2.71	2.26	2.0364	1.19	0.77	0.64	0.7682
		0.0821		-0.94	0.14	0.97	1.36	0.8154	2.82	2.74	2.5427	1.47	0.79	0.66	0.8154
		0.2438		-0.64	0.12	0.25	1.39	0.897	2.75	2.8	2.9345	1.52	1.15	0.71	0.897
		0.278		-0.45	0.06	0.44	1.13	0.8683	2.63	2.75	2.9664	1.78	0.93	0.69	0.8683
		0.2738		-0.47	0.02	0.35	1.38	1.0322	2.6	2.74	3.02	2.07	1.11	0.72	1.0322
		0.2947		-0.51	0.19	1.11	1.73	0.9755	2.63	2.96	3.0467	1.51	1.07	0.74	0.9755
		0.3047		-0.2	-0.08	0.9	1.77	0.9133	2.74	2.71	2.9213	1.41	1.04	0.87	0.9133
		0.2941		-0.29	0.02	0.85	1.95	0.9516	2.86	2.81	2.8819	1.86	1.16	0.85	0.9516
		0.2684		-0.16	0.25	1.83	2.32	0.9958	3.27	2.85	2.7922	2.19	1.32	1.02	0.9958
		0.2787		-0.13	0.46	2.1	2.41	1.0377	3.29	2.75	2.6724	1.72	1.22	0.97	1.0377
		0.3325		0	1.13	2.33	2.57	1.0564	2.87	2.89	2.7492	1.32	1.17	1.01	1.0564
		0.4097		0.17	0.84	2.4	2.67	0.9949	2.75	2.94	2.7835	1.5	1.09	0.99	0.9949
		0.206		0.02	0.54	2.11	2.85	0.9965	2.7	2.91	2.726	1.5	1.15	0.95	0.9965
		0.1465		0.1	0.28	1.96	2.78	1.0347	2.74	2.89	2.6354	1.5	1.18	0.92	1.0347
		0.0357		0.05	0.79	1.97	2.75	1.0692	2.76	2.86	2.6897	1.42	1.11	0.95	1.0692
		-0.0442		0.1	0.62	1.74	2.35	1.0131	2.81	2.86	2.7107	1.32	1.11	0.91	1.0131
		-0.0143		0.09	0.62	1.77	2.85	1.0151	2.75	2.85	2.6183	1.34	1.13	0.94	1.0151
		-0.1261		0.27	0.32	1.6	2.82	0.996	2.79	2.92	2.433	1.42	1.09	1.02	0.996
		-0.0496		-0.03	0.66	1.77	2.82	1.0133	2.84	2.81	1.2493	1.34	1.11	1.01	1.0133
		-0.0563		0.24	0.25	1.55	2.56	0.9887	2.7	2.86	1.1654	1.32	1.08	0.97	0.9887
		-0.0897		0.26	0.26	1.28	2.35	0.9499	2.71	2.82	0.6674	1.38	1.2	1.01	0.9499
		-0.1879		0.28	0.3	1.12	2.13	0.9062	2.66	2.9	0.4624	1.55	1.2	0.99	0.9062
		-0.22		0.02	0.66	1.64	2.51	0.8859	2.72	2.91	-0.5408	1.56	1.13	1.02	0.8859
		-0.2472		0.23	0.35	1.4	2.01	0.8662	2.75	2.92	-0.4561	1.7	1.21	1.06	0.8662
		-0.2564		0.29	-0.08	0.86	1.9	0.8247	2.74	2.91	-0.5044	1.69	1.2	1.09	0.8247
		-0.2451		0.32	0.25	1.12	2	0.7979	2.77	2.79	-0.401	1.59	1.17	1.04	0.7979
		-0.2533		0.11	0.62	1.49	2.08	0.7782	2.65	2.74	-0.1613	1.59	1.18	1.1	0.7782
		-0.2681		0	0.44	1.25	1.45	0.769	2.58	2.76	-0.4132	1.55	1.16	1.05	0.769
		-0.2682		0.39	0.29	1.11	1.36	0.7476	2.51	2.65	-0.3971	1.65	1.16	1.05	0.7476
		-0.2711		0.02	0.37	1.11	1.77	0.7552	2.6	2.69	0.1112	1.5	1.16	1.07	0.7552
		-0.278		0.28	0.17	0.93	1.2	0.7394	2.53	2.7	0.5145	1.41	1.16	1.04	0.7394
		-0.2835		0.05	0.19	1.03	1.55	0.7429	2.39	2.72	0.4821	1.38	1.12	1.01	0.7429
		-0.2895		0.02	0.15	1	1.44	0.7376	2.23	2.8	0.1476	1.31	1.11	1.04	0.7376
		-0.2796		-0.13	0.16	0.97	1.55	0.7476	2.39	2.74	0.1846	1.2	1.06	1	0.7476
		-0.2415		-0.22	-0.23	0.48	1.11	0.7418	2.48	2.87	0.2756	1.16	1.08	0.97	0.7418
		-0.2376		-0.12	-0.26	0.25	1.07	0.7484	2.79	2.58	0.3363	1.13	1.01	0.97	0.7484
		-0.2282		-0.12	0.11	0.98	1.41	0.7514	2.69	2.28	0.1557	1.09	0.95	0.92	0.7514
		-0.2358		-0.13	0.05	0.52	1.36	0.749	2.25	2.07	-0.0052	1.09	1.04	1	0.749
		-0.0765		-0.16	-0.13	0.23	1.12	0.7488	2.1	2.03	0.1749	1.06	1.01	0.97	0.7488
		-0.2261		-0.13	-0.08	0.22	1.11	0.7449	2.29	2.04	-0.3872	1.01	0.98	0.94	0.7449
		-0.2064		-0.11	0.03	0.9	1.95	0.7313	2.05	1.77	0.3605	0.99	0.97	0.94	0.7313
		-0.1815		-0.08	0.14	0.97	2.13	0.7318	1.86	1.64	0.4177	0.95	0.95	0.94	0.7318
		-0.1087		-0.07	0.01	0.88	2.18	0.7283	1.71	1.54	0.2855	0.91	0.9	0.91	0.7283
		-0.1372		-0.11	0.01	0.58	1.26	0.7283	0.46	1.53	0.294	0.87	0.89	0.88	0.7283
		-0.1765		-0.09	-0.04	0.81	1.75	0.7324	0.31	1.38	0.155	0.88	0.88	0.87	0.7324
		-0.2837		-0.09	-0.03	0.85	1.61	0.748	-0.23	0.35	0.0439	0.88	0.85	0.85	0.748
		-0.2854		-0.12	-0.03	0.8	1.52	0.7415	-0.06	-0.14	-0.2139	0.84	0.84	0.82	0.7415
		-0.3051		-0.13	0.03	0.81	0.38	0.7378	-0.58	-0.69	-0.4113	0.79	0.83	0.81	0.7378
		-0.2888		-0.15	0.07	0.82	0.44	0.7355	-0.84	-0.87	-0.3173	0.7	0.8	0.8	0.7355
		-0.2943		-0.09	0.17	0.81	-0.87	0.7274	-0.86	-0.86	-0.4295	0.7	0.79	0.77	0.7274
		-0.2739		-0.08	0.19	0.76	-1.06	0.7192	-0.86	-0.86	-0.3366	0.65	0.75	0.76	0.7192
		-0.231		-0.13	0.12	0.72	-1.09	0.707	-0.88	-0.81	-0.4616	0.64	0.74	0.76	0.707
		-0.2401		-0.32	-0.07	0.43	-0.11	0.7122	-0.99	-0.88	-0.389	0.61	0.74	0.73	0.7122
		-0.24		-0.28	-0.09	0.25	-0.17	0.7108	-0.98	-0.91	0.3954	0.59	0.7	0.73	0.7108
		-0.2282		-0.3	-0.09	0.18	0.31	0.6971	-0.97	-0.85	0.6068	0.53	0.69	0.69	0.6971
		-0.206		-0.19	-0.08	0.44	0.17	0.6979	-0.84	-0.76	0.6024	0.59	0.67	0.68	0.6979
		-0.2128		-0.29	-0.09	0.38	0.26	0.6991	-0.8	-0.74	0.6556	0.43	0.63	0.68	0.6991
		-0.1669		-0.29	-0.11	0.21	0.69	0.701	-1.01	-0.82	0.6026	0.37	0.67	0.68	0.701
		-0.043		-0.22	0.07	0.36	0.56	0.711	-1.01	-0.88	0.0001	0.3	0.6	0.68	0.711
		0.1029		-0.26	-0.12	0.22	0.65	0.7271	-0.95	-0.86	-0.3291	0.35	0.58	0.66	0.7271
		0.0807		-0.33	-0.22	-0.04	0.31	0.7411	-1.02	-0.92	-0.5379	0.39	0.57	0.62	0.7411
		0.0959		-0.32	-0.11	0.14	0.62	0.7592	-0.94	-0.85	0.3055	0.44	0.61	0.64	0.7592
		0.104		-0.32	-0.11	0.14	0.57	0.7636	-0.97	-0.86	1.8279	0.44	0.62	0.64	0.7636
		0.0383		-0.29	0.07	0.34	0.4	0.7776	-0.85	-0.74	2.2748	0.51	0.63	0.64	0.7776
		0.0574		-0.12	0.17	0.57	0.11	0.7822	-0.71	-0.61	2.8678	0.55	0.62	0.64	0.7822
		0.1059		-0.16	0.16	0.65	0.24	0.8693	-0.68	-0.64	2.947	0.55	0.65	0.64	0.8693
		0.1476		-0.13	0.16	0.73	0.24	0.9193	-0.62	-0.59	2.9896	0.57	0.65	0.64	0.9193
		0.214		-0.11	0.1	0.72	0.65	0.868	-0.76	-0.58	3.5814	0.59	0.62	0.64	0.868
		0.3196		-0.32	-0.22	0.36	0.72	0.8542	-0.78	-0.55	3.1979	0.61	0.63	0.63	0.8542
		0.2989		-0.26	-0.25	0.72	0.29	0.9004	-0.59	-0.47	3.4505	0.61	0.66	0.64	0.9004
		0.2932		-0.22	0.05	0.75	0.29	0.9377	-0.58	-0.45	3.4243	0.59	0.66	0.64	0.9377
		0.2898		-0.13	0.49	0.71	0.31	0.9733	-0.55	-0.42	3.0212	0.61	0.67	0.64	0.9733
		0.2313		-0.13	0.1	0.71	0.34	0.9484	-0.54	-0.4	3.0005	0.63	0.67	0.66	0.9484
		0.2613		-0.22	-0.23	0.54	0.38	1.0095	-0.63	-0.41	2.7205	0.59	0.67	0.66	1.0095
		0.283		-0.15	0.02	0.56	0.35	0.9526	-0.49	-0.32	3.0711	0.61	0.66	0.66	0.9526
		0.291		-0.15	-0.09	0.54	0.42	0.9843	-0.67	-0.56	2.2839	0.59	0.65	0.66	0.9843
		0.2024		-0.16	0.16	0.31	-0.24	0.9515	-0.41	-0.63	2.0606	0.57	0.66	0.66	0.9515
		0.2705		-0.12	-0.04	-0.05	-0.83	0.8805	-0.42	-0.61	1.1994	0.53	0.62	0.66	0.8805
		0.3158		-0.11	-0.13	-0.49	-0.74	0.8428	-0.33	-0.56	1.1138	0.39	0.62	0.66	0.8428
		0.0706		-0.2	-0.21	-0.92	-0.91	0.8155	-0.62	-0.56	0.8419	0.51	0.63	0.66	0.8155
		0.2735		-0.19	0.16	-0.89	-0.98	0.7929	-0.58	-0.55	-0.1512	0.5	0.65	0.66	0.7929
		0.1594		-0.21	-0.08	-0.79	-0.98	0.7841	-0.47	-0.59	-0.6136	0.42	0.66	0.64	0.7841
		-0.1194		-0.11	-0.07	-0.06	-0.8	0.7495	-0.99	-0.81	-0.9444	0.29	0.62	0.64	0.7495
		-0.0702		-0.09	-0.23	-0.67	-1.04	0.7344	-0.71	-0.86	-0.6696	0.42	0.65	0.64	0.7344
		-0.0713		-0.07	-0.25	-0.93	-1.11	0.71	-0.51	-0.41	-0.1893	0.46	0.66	0.64	0.71
		-0.0606		-0.11	-0.34	-0.89	-1.15	0.702	-0.67	-0.41	0.0988	0.47	0.67	0.64	0.702
		-0.0586		-0.15	-0.38	-0.77	-1.08	0.6725	-0.89	-0.72	0.156	0.43	0.67	0.66	0.6725
		-0.1704		-0.12	-0.56	-0.86	-1.12	0.644	-0.95	-0.78	0.2308	0.47	0.69	0.66	0.644
		-0.1981		-0.21	-0.68	-0.67	-1.03	0.6586	-0.98	-0.9	0.3262	0.46	0.69	0.64	0.6586
		-0.174		-0.22	-0.74	-0.42	-0.98	0.6629	-1.02	-0.67	0.3388	0.5	0.69	0.66	0.6629
		-0.233		-0.34	-0.77	-0.35	-1.08	0.6689	-0.99	-0.82	-0.3467	0.5	0.67	0.67	0.6689
		-0.1808		-0.33	-0.7	-0.4	-0.93	0.6599	-0.97	-0.72	0.0461	0.47	0.66	0.67	0.6599
		-0.2699		-0.37	-0.76	-0.79	-1	0.6732	-0.97	-0.91	-0.0156	0.44	0.66	0.67	0.6732
		-0.2383		-0.39	-0.67	-0.86	-0.94	0.684	-0.93	-0.95	0.2956	0.21	0.63	0.67	0.684
		-0.245		-0.38	-0.54	-0.88	-0.77	0.6936	-0.97	-0.91	0.3418	0.12	0.6	0.67	0.6936
		-0.2401		-0.39	-0.61	-0.88	-0.3	0.7018	-0.95	-0.85	0.0555	-0.11	0.52	0.67	0.7018
		-0.216		-0.39	-0.63	-0.92	-0.14	0.743	-1.01	-0.88	0.1207	-0.2	0.58	0.68	0.743
		-0.2295		-0.36	-0.54	-0.97	-0.68	0.7299	-0.95	-0.82	0.253	-0.25	0.62	0.66	0.7299
		-0.1944		-0.33	-0.75	-0.97	-0.56	0.7129	-0.85	-0.74	0.343	0.28	0.66	0.66	0.7129
		-0.2213		-0.36	-0.97	-1	-0.9	0.7294	-0.72	-0.67	0.4743	0.34	0.65	0.64	0.7294
		-0.1879		-0.32	-0.34	-1.03	-0.93	0.7541	-0.71	-0.69	0.5676	0.47	0.65	0.64	0.7541
		-0.1541		-0.32	-0.68	-1.03	-1.08	0.7291	-0.76	-0.76	0.4937	0.47	0.62	0.64	0.7291
		-0.1791		-0.32	-0.4	-1.03	-1	0.7441	-0.84	-0.78	0.4515	0.38	0.63	0.64	0.7441
		-0.193		-0.32	-0.77	-1.03	-1.11	0.7355	-0.84	-0.82	0.2197	0.35	0.62	0.63	0.7355
		-0.2671		-0.37	-0.79	-1.02	-1.09	0.7286	-0.93	-0.86	0.0426	0.37	0.62	0.59	0.7286
		-0.2232		-0.37	-0.89	-1.05	-1.15	0.7259	-0.91	-0.77	-0.1758	0.3	0.57	0.62	0.7259
		-0.2541		-0.34	-0.93	-1.1	-1.21	0.7546	-0.99	-0.77	-0.2168	0.12	0.52	0.59	0.7546
		-0.2704		-0.38	-0.67	-1.06	-1.13	0.7346	-1.03	-0.94	-0.2846	0.08	0.52	0.62	0.7346
		-0.3259		-0.32	-0.75	-1.05	-1.16	0.7314	-1.02	-0.77	-0.191	0.34	0.6	0.58	0.7314
		-0.3494		-0.28	-0.76	-1.02	-1.13	0.7207	-1.01	-0.82	-0.0782	0.28	0.57	0.62	0.7207
		-0.2678		-0.24	-1.02	-1.1	-1.25	0.7116	-0.82	-0.78	-0.0029	0.51	0.61	0.62	0.7116
		-0.382		-0.19	-0.81	-1.03	-1.19	0.7173	-0.85	-0.82	-0.5935	0.57	0.61	0.61	0.7173
		-0.3207		-0.19	-0.84	-1.02	-1.15	0.727	-0.84	-0.65	-0.3375	0.6	0.62	0.61	0.727
		-0.2509		-0.19	-0.94	-0.97	-1.13	0.7305	-0.91	-0.65	0.529	0.57	0.62	0.61	0.7305
		-0.2529		-0.19	-0.94	-0.9	-1.2	0.7363	-0.97	-0.47	0.7906	0.57	0.62	0.61	0.7363
		-0.2703		-0.55	-0.99	-0.96	-1.26	0.7312	-0.64	-0.18	0.7956	0.61	0.62	0.61	0.7312
		-0.2748		-0.38	-0.99	-0.93	-1.2	0.7391	-0.85	-0.79	0.7882	0.61	0.62	0.61	0.7391
		-0.3509		-0.33	-0.99	-0.92	-1.12	0.7432	-0.93	-0.61	0.5066	0.63	0.62	0.62	0.7432
		-0.29		-0.16	-1.01	-0.66	-0.94	0.7599	-1.01	-0.92	-0.3738	0.61	0.63	0.62	0.7599
		0.0656		-0.29	-0.89	-0.85	-1.08	0.796	-1.01	-0.91	0.7362	0.6	0.63	0.62	0.796
		0.0569		-0.34	-0.7	-0.81	-0.86	0.8286	-1.01	-0.91	2.1448	0.5	0.63	0.62	0.8286
		0.1471		-0.3	-0.7	-0.72	-0.73	0.8811	-1.04	-0.96	2.8309	0.52	0.61	0.61	0.8811
		0.2886		-0.32	-0.59	-0.13	-0.77	0.9156	-1.01	-0.96	2.6234	0.55	0.63	0.64	0.9156
		0.5617		-0.25	-0.88	0.5	-0.23	0.9521	-1.08	-0.96	3.3059	0.26	0.53	0.64	0.9521
		0.5957		-0.26	-0.68	0.88	0.49	1.0679	-1.02	-0.96	3.4726	0.55	0.65	0.66	1.0679
		0.5009		-0.21	-1.02	0.71	1.22	1.0013	-1.1	-0.99	3.615	0.38	0.65	0.66	1.0013
		0.5083		-0.21	-0.44	1.08	1.45	1.1029	-1.06	-1.03	3.8866	0.59	0.67	0.67	1.1029
		0.4375		-0.09	-0.41	1.16	1.62	1.1191	-0.89	-0.38	3.9163	0.64	0.7	0.67	1.1191
		0.334		-0.38	0.2	1.77	1.64	1.1441	0.62	1.1	3.9866	0.81	0.7	0.69	1.1441
		0.3799		-0.71	0.28	1.86	1.82	1.1782	2.8	2.58	3.993	1.37	0.75	0.72	1.1782
		0.4037		-0.92	0.57	1.93	2.1	1.3279	2.77	2.82	3.9698	1.95	0.77	0.77	1.3279
		0.2676		-0.08	-0.3	1.23	2.37	1.3039	3.03	3.22	3.8839	2.63	0.84	0.72	1.3039
		0.2404		0.01	-0.04	-0.01	1.44	1.326	2.77	2.99	3.7508	2.75	1.07	0.78	1.326
		0.2655		0	-0.56	0.17	2	1.3817	3.29	3.4	3.3006	2.81	1.48	0.78	1.3817
		0.2657		-0.39	0.17	2.04	2.41	1.301	3.46	3.42	2.9609	2.9	0.99	0.8	1.301
		0.3183		0	-0.63	0.44	2.16	1.2611	3.56	3.46	2.4934	2.94	1.26	0.87	1.2611
		0.5764		0.1	-0.2	-0.55	0.79	1.2524	3.53	3.5	2.6691	2.86	1.27	0.94	1.2524
		0.4779		0.11	-0.53	0.11	1.8	1.2613	3.47	3.5	2.3628	2.45	1.13	0.88	1.2613
		0.4512		-0.02	-0.22	0.25	1.85	1.2408	3.49	3.51	2.0718	2.99	1.45	1.02	1.2408
		0.4374		0.18	-0.23	-0.15	0.49	1.2371	3.23	3.41	2.5654	2.85	1.41	1.18	1.2371
		0.395		-0.24	-0.04	0.59	2.19	1.2218	3.38	3.31	2.3423	1.77	1.17	0.94	1.2218
		0.3277		-0.28	0.09	1.32	2.38	1.1894	3.3	3.2	2.5816	1.74	1.24	0.99	1.1894
		0.2248		0.22	0.03	-0.08	1.02	1.183	3.4	3.37	2.523	2.56	1.41	1.01	1.183
		0.0604		0.26	-0.22	0.08	1.89	1.1291	3.39	3.32	2.475	1.65	1.25	1.01	1.1291
		0.3047		0.28	-0.27	0.47	2.13	1.0621	3.4	3.06	1.2917	1.63	1.26	0.97	1.0621
		0.0939		0.07	0.15	1.34	2.29	1.0373	2.99	2.89	1.129	1.68	1.25	1.1	1.0373
		0.1838		0.28	0	0.63	2.11	0.9752	2.85	2.86	0.6969	1.65	1.22	1.02	0.9752
		0.0957		0.26	-0.3	0.18	1.29	0.9345	2.75	2.72	0.8477	1.45	1.18	1.1	0.9345
		-0.0445		0.2	0.1	0.05	0.49	0.9169	2.85	2.66	0.658	1.38	1.16	1.07	0.9169
		-0.0031		0.24	-0.13	0.23	1.06	0.8687	2.71	2.57	0.7218	1.25	1.09	1.05	0.8687
		-0.1807		0.22	0.16	0.03	0.46	0.8628	2.38	2.56	0.6665	1.23	1.09	1.02	0.8628
		-0.2271		0.23	0.1	0.21	0.62	0.8276	2.44	2.51	0.5792	1.18	1.01	1.01	0.8276
		-0.2443		0.27	-0.17	0.53	1.48	0.8067	2.51	2.6	0.531	1.2	1.07	0.91	0.8067
		-0.2457		0.09	0.02	0.58	1.35	0.8138	2.66	2.57	0.4265	1.11	1.01	0.94	0.8138
		-0.2126		0.06	-0.23	0.54	1.43	0.7998	2.96	3.26	0.5407	1.06	0.97	0.92	0.7998
		-0.202		0.14	-0.21	0.68	1.49	0.8025	2.81	2.95	0.4556	1.02	0.94	0.9	0.8025
		-0.1761		0.24	-0.11	0.57	1.24	0.7875	2.62	2.72	0.4063	0.96	0.92	0.86	0.7875
		-0.2141		0.1	-0.22	0.73	1.97	0.777	2.61	2.62	0.3918	0.86	0.88	0.83	0.777
		-0.2248		-0.13	-0.08	1.08	2.13	0.7799	2.67	2.76	0.4049	0.88	0.84	0.8	0.7799
		-0.1612		0.11	-0.17	0.65	1.96	0.7677	2.81	1.96	0.4425	0.83	0.81	0.8	0.7677
		-0.1386		-0.07	-0.2	0.63	1.86	0.7767	2.63	1.69	0.2859	0.84	0.77	0.74	0.7767
		-0.1725		0	-0.18	1.12	2.08	0.7618	1.86	1.5	0.2153	0.75	0.77	0.76	0.7618
		-0.2005		0.11	-0.08	0.36	1.45	0.7494	2.1	1.7	0.212	0.75	0.74	0.73	0.7494
		-0.2096		0.01	-0.08	0.34	1.33	0.7278	1.36	1.74	-0.0445	0.77	0.75	0.69	0.7278
		-0.2101		0.02	-0.04	0.56	0.99	0.7533	0.61	0.63	0.2476	0.73	0.74	0.72	0.7533
		-0.2007		0.15	0.02	0.23	0.84	0.7785	0.16	0.23	-0.011	0.7	0.74	0.69	0.7785
		-0.2068		0.22	0.03	0.04	0.75	0.7824	-0.02	-0.61	-0.2034	0.66	0.7	0.68	0.7824
		-0.1996		0.04	-0.12	-0.06	0.11	0.7949	-0.78	-0.73	-0.2092	0.34	0.69	0.67	0.7949
		-0.1988		-0.11	-0.02	0.11	-0.12	0.8	-0.38	-0.82	-0.3782	-0.75	0.65	0.66	0.8
		-0.223		-0.15	-0.07	0.11	-0.14	0.8177	0.4	-0.76	0.2594	-0.76	0.44	0.62	0.8177
		-0.2159		-0.06	-0.12	0.26	0.61	0.8599	-1.1	-1.06	0.6362	0.3	0.63	0.64	0.8599
		-0.2648		-0.06	0.01	0.38	-0.1	0.8998	-1.07	-0.94	0.5914	0.35	0.6	0.63	0.8998
		-0.284		-0.13	0.24	0.63	-0.78	0.9523	-0.97	-0.91	0.2535	0.53	0.6	0.62	0.9523
		-0.297		-0.11	0.43	0.07	-0.93	0.9606	-0.95	-0.91	-0.0299	0.42	0.58	0.62	0.9606
		-0.2384		-0.11	0.3	0.43	-0.8	1.0015	-0.97	-0.92	0.3654	0.48	0.52	0.57	1.0015
		-0.2017		-0.11	0.21	0.44	-0.59	1.0671	-1.06	-0.95	0.3922	0.35	0.53	0.55	1.0671
		-0.1512		-0.11	0.32	0.41	-0.65	1.1277	-1.04	-0.97	2.4102	0.46	0.52	0.57	1.1277
		-0.233		-0.12	0.34	0.45	-0.58	1.138	-1.01	-0.97	2.5148	0.43	0.49	0.57	1.138
		-0.037		-0.09	0.17	0.44	-0.51	1.1863	-0.98	-0.95	3.2565	0.38	0.49	0.55	1.1863
		0.0719		-0.11	0.19	0.26	-0.73	1.2272	-0.88	-0.86	3.7644	0.46	0.49	0.55	1.2272
		0.2356		-0.13	0.19	-0.01	-0.8	1.2766	-0.9	-0.82	3.9137	0.43	0.58	0.53	1.2766
		0.2584		-0.15	0.23	0.39	-0.43	1.3709	-0.9	-0.79	3.9521	0.51	0.53	0.58	1.3709
		0.1395		-0.16	0.2	0.48	-0.16	1.3881	-0.9	-0.76	3.9604	0.48	0.54	0.58	1.3881
		0.548		-0.19	-0.16	0.41	0.31	1.3874	-0.99	-0.91	3.9412	0.48	0.54	0.55	1.3874
		0.6007		-0.24	-0.14	-0.04	0.55	1.4837	-1.04	-0.97	3.7457	0.42	0.54	0.55	1.4837
		0.8861		-0.24	-0.18	0.2	0.19	1.5299	-1.01	-0.88	3.7008	0.44	0.57	0.55	1.5299
		0.2852		-0.2	0.2	0.49	-0.33	1.4984	-0.9	-0.81	3.6643	0.51	0.56	0.57	1.4984
		0.9216		-0.15	-0.17	0.31	-0.38	1.496	-0.82	-0.72	3.6299	0.46	0.58	0.58	1.496
		0.8806		-0.28	-0.16	0.09	0.1	1.5985	-0.97	-0.82	3.6249	0.48	0.58	0.59	1.5985
		0.6118		-0.29	-0.2	0.17	-0.2	1.5307	-0.85	-0.76	3.8713	0.55	0.58	0.59	1.5307
		0.322		-0.13	-0.03	-0.17	-1.08	1.5482	-0.71	-0.51	3.9209	0.55	0.6	0.59	1.5482
		0.3207		-0.15	-0.07	-0.42	-1.12	1.6035	-0.64	-0.5	3.971	0.57	0.62	0.61	1.6035
		0.2822		-0.16	-0.11	-0.7	-1.06	1.5814	-0.59	-0.45	3.9292	0.59	0.62	0.61	1.5814
		0.3106		-0.15	0.03	-0.9	-0.82	1.5944	-0.6	-0.5	2.5802	0.56	0.63	0.62	1.5944
		0.3202		-0.16	-0.18	-0.75	-0.85	1.5582	-0.6	-0.49	2.7174	0.51	0.63	0.62	1.5582
		0.2122		-0.16	-0.16	-0.93	-1	1.5435	-0.64	-0.55	2.4285	0.5	0.63	0.64	1.5435
		0.304		-0.17	-0.23	-0.93	-1.21	1.7527	-0.65	-0.59	2.2742	0.5	0.63	0.64	1.7527
		0.6186		-0.17	-0.44	-0.74	-0.87	1.5037	-0.6	-0.56	2.2133	0.47	0.63	0.64	1.5037
		0.3783		-0.16	-0.32	-0.83	-0.72	1.4757	-0.54	-0.59	2.2799	0.5	0.65	0.63	1.4757
		0.017		-0.17	-0.25	-0.72	-0.76	1.4609	-0.58	-0.54	2.5015	0.51	0.65	0.64	1.4609
		0.0907		-0.17	-0.63	-0.9	-0.7	1.4409	-0.47	-0.51	2.5659	0.52	0.67	0.64	1.4409
		0.1349		-0.16	-0.72	-0.94	-0.68	1.4202	-0.51	-0.4	2.3597	0.55	0.67	0.64	1.4202
		0.003		-0.13	-0.5	-0.93	-0.76	1.4191	-0.69	-0.41	2.3588	0.52	0.72	0.67	1.4191
		0.0134		-0.19	-0.88	-0.68	-1.04	1.4333	-0.19	0.09	2.1709	0.53	0.72	0.68	1.4333
		-0.0455		-0.24	-0.89	-0.84	-1.16	1.4247	-0.14	0.26	2.3586	0.6	0.74	0.69	1.4247
		0.467		-0.29	-0.88	-0.93	-1.16	1.4219	0.24	0.33	2.3414	0.6	0.72	0.72	1.4219
		0.0751		-0.3	-0.89	-0.96	-1.19	1.4125	-0.42	0.18	2.4318	0.61	0.72	0.69	1.4125
		0.2986		-0.29	-0.86	-0.67	-1.09	1.3934	-0.82	-0.41	2.4201	0.59	0.72	0.69	1.3934
		0.6858		-0.36	-0.92	-0.75	-1.13	1.3974	-0.85	-0.38	2.0215	0.55	0.72	0.71	1.3974
		0.529		-0.36	-0.72	-0.83	-1.11	1.3971	-0.88	-0.63	1.6199	0.33	0.72	0.68	1.3971
		0.6018		-0.38	-0.92	-0.83	-1.15	1.3764	-0.85	-0.6	1.4817	0.59	0.67	0.67	1.3764
		0.5971		-0.36	-0.94	-0.76	-1.21	1.3519	-0.78	-0.54	1.367	0.66	0.74	0.71	1.3519
		0.6064		-0.37	-0.97	-0.79	-1.21	1.3636	-0.81	-0.15	1.291	0.65	0.74	0.71	1.3636
		0.3874		-0.41	-0.66	-0.9	-1.12	1.3105	-0.89	-0.52	1.1774	0.59	0.71	0.67	1.3105
		0.2564		-0.41	-0.72	-0.94	-1.12	1.3007	-0.84	-0.37	0.2873	0.57	0.7	0.69	1.3007
		0.2478		-0.32	-0.66	-0.97	-1.13	1.2566	-0.78	-0.49	0.2014	0.6	0.7	0.66	1.2566
		0.2389		-0.38	-0.39	-0.98	-0.76	1.1835	-0.78	-0.68	0.4643	0.52	0.7	0.69	1.1835
		0.1942		-0.37	-0.41	-1.01	-0.86	1.1688	-0.85	-0.77	0.5894	0.48	0.65	0.68	1.1688
		0.1603		-0.38	-0.41	-1	-0.93	1.1374	-0.9	-0.81	0.579	0.38	0.61	0.66	1.1374
		0.0389		-0.39	-0.45	-1	-0.95	1.085	-0.9	-0.86	0.582	0.38	0.54	0.64	1.085
		0.0095		-0.38	-0.65	-1.02	-0.85	1.0698	-0.88	-0.83	0.5862	0.38	0.53	0.63	1.0698
		-0.0309		-0.38	-0.66	-1	-0.93	1.0352	-0.93	-0.86	0.4581	0.33	0.56	0.63	1.0352
		0.062		-0.36	-0.76	-1	-1.07	1.0471	-0.85	-0.83	0.4242	0.35	0.51	0.61	1.0471
		0.0707		-0.36	-0.97	-1.06	-1.24	1.0537	-0.82	-0.77	0.4646	0.42	0.58	0.62	1.0537
		0.0864		-0.34	-0.95	-1.07	-1.24	1.0455	-0.82	-0.63	0.0912	0.38	0.57	0.62	1.0455
		-0.0255		-0.36	-0.39	-0.93	-1	1.009	-0.84	-0.76	0.2401	0.38	0.62	0.62	1.009
		-0.1116		-0.34	-0.29	-0.83	-1.03	1.0459	-1.02	-0.88	0.2571	0.32	0.61	0.63	1.0459
		-0.192		-0.32	-0.41	-0.92	-1.07	0.9992	-1.07	-0.94	0.0485	0.32	0.63	0.63	0.9992
		-0.1863		-0.32	-0.79	-1	-1.26	0.927	-0.85	-0.76	-0.027	0.46	0.62	0.63	0.927
		-0.1682		-0.32	-0.76	-1	-1.09	1.0227	-1.01	-0.87	-0.1006	0.44	0.61	0.63	1.0227
		-0.1922		-0.29	-0.84	-1.02	-1.2	1.0602	-0.77	-0.42	-0.3296	0.59	0.63	0.64	1.0602
		-0.2782		-0.29	-0.83	-1.05	-1.21	1.1206	-0.34	0.7	-0.7195	0.6	0.65	0.63	1.1206
		-0.2572		-0.29	-0.79	-0.96	-0.99	1.0998	-0.53	0.38	-0.7059	0.6	0.65	0.63	1.0998
		-0.2735		-0.3	-0.25	-0.96	-1.02	1.0937	-0.72	0.23	-0.6433	0.61	0.63	0.64	1.0937
		-0.2512		-0.28	-0.8	-0.94	-1.13	1.185	-0.24	0.38	-0.4023	0.63	0.65	0.63	1.185
		-0.2654		-0.2	-0.97	-1.01	-1.09	1.1897	0.35	0.66	-0.5239	0.64	0.65	0.63	1.1897
		-0.246		-0.16	-0.97	-0.96	-1.11	1.2613	0.08	0.44	0.3546	0.64	0.66	0.66	1.2613
		-0.2011		-0.75	-0.9	-1.07	-1.04	1.3017	0.09	0.46	2.4459	0.64	0.67	0.66	1.3017
		-0.1945		0.45	-0.9	-0.97	-1.04	1.3465	-0.34	0.42	3.2955	0.63	0.66	0.66	1.3465
		-0.1453		-0.32	-0.84	-0.72	-0.98	1.3981	-0.21	-0.14	3.722	0.61	0.69	0.67	1.3981
		-0.1497		0.39	-0.94	-0.48	-0.33	1.3956	-0.97	-0.72	3.8638	0.6	0.7	0.68	1.3956
		-0.1231		-0.22	-0.89	0.08	0.39	1.4216	-0.97	-0.92	3.9505	0.59	0.72	0.71	1.4216
		-0.0025		-0.22	-0.83	0.57	0.51	1.4409	-1.07	-1.03	3.7859	0.78	0.72	0.72	1.4409
		-0.1554		-0.21	-0.93	0.09	1.16	1.5053	-1.11	-1.1	3.7607	1.23	0.8	0.72	1.5053
		0.2509		0.44	-0.74	0.67	1.66	1.6033	-1.03	-1.12	3.6905	1.28	0.85	0.76	1.6033
		0.315		0.15	0.25	1.36	1.82	1.5547	-1.1	-1	3.4488	1.42	0.99	0.82	1.5547
		0.8918		-0.25	0.32	1.76	1.86	1.6741	-0.81	1.39	3.6018	1.19	0.86	0.82	1.6741
		0.7721		0.67	0.16	1.67	2.34	1.7423	0.24	1.97	3.9393	1.38	0.98	0.87	1.7423
		0.424		0.48	0.56	2.07	2.52	1.6582	2.53	2.75	4.0178	1.23	1.06	0.96	1.6582
		0.6354		0.77	0.24	1.74	2.7	1.7415	2.8	3.12	4.0328	1.43	1.04	0.9	1.7415
		0.5988		-0.11	0.53	2.09	2.78	1.7551	3.27	3.26	4.0235	1.49	1.11	0.97	1.7551
		0.4627		-0.51	0.88	2.21	2.95	1.692	3.34	3.32	3.9966	1.63	1.06	1	1.692
		0.348		-0.08	1.03	2.15	3.08	1.6545	3.53	3.17	3.7292	2.16	1.15	1.05	1.6545
		0.4655		0.11	1.76	2.38	3.13	1.6985	3.62	3.46	3.7993	1.65	1.26	1.04	1.6985
		0.3021		0.76	1.07	2.28	3.09	1.6763	3.66	3.42	3.882	1.84	1.27	1.1	1.6763
		0.3007		0.55	0.38	1.85	2.57	1.6902	3.68	3.69	3.5064	3	1.3	1.09	1.6902
		0.2159		0.11	1.69	2.04	2.81	1.5541	3.74	3.79	2.9439	3.3	1.41	1.2	1.5541
		0.3103		-0.07	1.27	2.05	2.62	1.5411	3.63	3.74	2.4669	3.39	1.5	1.26	1.5411
		0.205		0.11	1.14	1.76	2.33	1.3253	3.62	3.6	2.1923	3.66	1.57	1.25	1.3253
		0.1224		0.36	0.28	1.53	2.35	1.3472	3.52	3.6	2.2703	3.63	1.57	1.28	1.3472
		-0.0126		0.02	1.19	2	2.57	1.3828	3.58	3.6	2.3572	3.78	1.55	1.26	1.3828
		0.0515		0.59	1.43	2.18	2.78	1.3653	3.63	3.67	2.3699	3.81	1.91	1.28	1.3653
		0.068		-0.04	1.24	2.15	2.78	1.3631	3.68	3.71	2.3116	3.81	2.49	1.26	1.3631
		0.0924		0.04	1.13	1.69	2.78	1.363	3.66	3.72	2.3085	3.84	2.57	1.3	1.363
		0.1547		0.13	0.25	1.36	2.32	1.3785	3.62	3.71	2.4414	3.84	2.58	1.37	1.3785
		0.0672		0.31	0.3	1.12	2.29	1.3813	3.63	3.76	2.5316	3.85	2.82	1.34	1.3813
		0.0229		0.28	0.75	1.51	2.53	1.3872	3.72	3.71	2.808	3.61	2.9	1.33	1.3872
		0.0369		0.28	0.39	1.12	2.29	1.3974	3.61	3.59	2.549	3.38	2.92	1.3	1.3974
		0.0474		0.29	0.86	1.55	2.48	1.4081	3.47	3.45	1.6802	3.15	2.89	1.33	1.4081
		0.0646		0.29	0.39	1.22	2.23	1.4256	3.34	3.21	1.9538	2.99	2.89	1.37	1.4256
		-0.0553		0.31	0.32	1.21	2.27	1.4295	3.32	3.17	2.3109	2.95	2.85	1.39	1.4295
		0.4045		0.31	0.39	1.11	1.76	1.4407	3.27	3.16	1.9044	2.95	2.32	1.39	1.4407
		0.4819		0.23	0.33	0.91	1.61	1.4453	3.29	3.02	1.7627	2.9	1.9	1.3	1.4453
		0.2636		0.29	0.33	0.81	1.57	1.4632	2.94	3	2.2054	2.98	1.62	1.24	1.4632
		-0.1678		0.35	0.4	1.08	1.78	1.4665	2.85	2.87	2.8368	2.89	1.26	1.2	1.4665
		0.0249		0.36	0.35	0.8	1.19	1.501	2.25	2.51	2.9598	2.82	1.39	1.21	1.501
		0.1319		0.27	0.38	0.86	1.11	1.4954	2.05	2.25	2.8818	2.71	1.35	1.19	1.4954
		0.2591		0.2	0.61	0.86	1.34	1.4788	2.1	2.36	2.7043	2.47	1.34	1.23	1.4788
		0.2421		0.18	0.35	0.79	1.44	1.4627	2.33	2.53	2.7974	2.52	1.32	1.19	1.4627
		0.1902		0.37	0.32	0.5	1.24	1.3975	2.34	2.28	2.8996	2.47	1.32	1.21	1.3975
		0.3236		0.42	0.23	0.41	1.49	1.4072	2.25	2.32	1.4422	2.28	1.35	1.2	1.4072
		0.2542		0.24	0.2	0.48	1.54	1.3403	2.36	2.04	1.2592	1.64	1.29	1.2	1.3403
		0.2025		0.35	0.12	0.2	0.87	1.3147	2.43	2.06	1.0211	1.46	1.29	1.18	1.3147
		0.2219		0.26	0.15	0.41	1.49	1.2651	2.32	1.86	0.7576	1.5	1.26	1.15	1.2651
		0.3422		0.29	0.16	0.47	1.71	1.2682	2.43	2.06	0.8317	1.57	1.24	1.14	1.2682
		0.2221		0.27	0.16	0.44	1.77	1.1962	2.5	2.45	0.3423	1.4	1.21	1.11	1.1962
		0.3366		0.24	0.17	0.34	1.61	1.1211	2.34	2.5	0.6522	1.25	1.25	1.14	1.1211
		0.314		0.22	0.16	0.13	1.54	1.236	2.56	3.01	0.6227	1.16	1.17	1.09	1.236
		0.286		0.22	0.23	0.17	1.48	1.2507	3	3.1	0.3502	1.09	1.13	1.07	1.2507
		0.0554		0.14	0.25	0.11	0.7	1.1941	2.66	3.02	-0.0214	1.04	1.04	1.07	1.1941
		0.0852		0.14	0.14	0.11	1.4	1.1364	2.71	2.79	0.2091	1.01	1.01	1.04	1.1364
		-0.0672		0.1	0.15	0.31	1.47	1.21	2.69	2.66	-0.7703	0.97	1.01	0.99	1.21
		-0.1886		0.13	0.16	0.81	1.58	1.1403	2.66	2.45	-0.5715	0.96	0.99	0.97	1.1403
		-0.1633		-0.07	0.24	1.32	1.8	1.2555	2.28	2.11	-0.4614	0.93	0.95	0.96	1.2555
		0.2715		0.1	0.03	0.48	1.36	1.248	2.39	1.82	-0.263	0.9	0.95	0.94	1.248
		-0.1966		-0.02	0.06	1.11	1.29	1.3366	0.58	0.51	-0.4845	0.87	0.9	0.92	1.3366
		-0.1862		0.13	-0.11	0.72	1.22	1.3408	0	-0.14	-0.3744	0.84	0.88	0.87	1.3408
		-0.2442		0.13	-0.03	0.52	1.15	1.3815	0.26	-0.61	0.541	0.84	0.85	0.85	1.3815
		0.0618		0.05	-0.04	1.04	-0.07	1.4395	-0.82	-0.7	3.2046	0.81	0.83	0.82	1.4395
		0.1218		-0.02	0.3	1.02	-0.8	1.4854	-0.81	-0.25	3.6469	0.78	0.81	0.82	1.4854
		0.1044		0.11	-0.09	0.91	-0.41	1.5233	-0.93	-0.78	3.8231	0.77	0.83	0.82	1.5233
		0.5248		-0.02	-0.14	0.94	-0.8	1.5708	-0.67	-0.16	3.9005	0.75	0.79	0.8	1.5708
		0.2886		0.01	0.14	0.82	-0.93	1.6135	-0.37	0.12	3.8222	0.74	0.77	0.77	1.6135
		0.5496		-0.06	-0.25	0.85	-0.93	1.6181	-0.16	0.23	3.229	0.73	0.76	0.77	1.6181
		0.566		0	-0.06	0.81	-0.83	1.5989	-0.42	0.08	3.3583	0.7	0.74	0.74	1.5989
		0.6292		-0.06	-0.31	0.75	-0.99	1.6511	-0.37	0.13	3.4925	0.72	0.71	0.73	1.6511
		0.2371		-0.12	-0.07	0.57	-0.8	1.701	-0.73	-0.2	3.8918	0.64	0.71	0.72	1.701
		0.5211		-0.03	-0.39	0.72	-1.03	1.6846	-0.59	0.01	3.8332	0.64	0.7	0.69	1.6846
		0.5923		-0.16	-0.11	0.31	0.21	1.7	-0.81	-0.14	3.9463	0.63	0.7	0.72	1.7
		0.5654		-0.17	-0.09	0.25	0.15	1.8361	-0.95	-0.42	3.917	0.56	0.66	0.66	1.8361
		0.5403		-0.28	-0.07	-0.08	0.6	1.6907	-0.97	-0.97	4.004	0.55	0.67	0.68	1.6907
		0.5035		-0.21	-0.08	-0.27	0.47	1.8376	-0.94	-0.94	4.0358	0.55	0.67	0.68	1.8376
		0.3775		-0.11	-0.07	0.4	-0.8	1.7637	-0.89	-0.19	4.0756	0.6	0.63	0.66	1.7637
		0.314		-0.15	-0.06	0.34	-0.86	1.7686	-0.86	-0.61	3.601	0.56	0.67	0.66	1.7686
		0.3082		-0.16	-0.07	0.41	-0.82	1.7229	-0.82	-0.68	3.7088	0.57	0.63	0.68	1.7229
		0.3175		-0.15	-0.07	0.4	-0.67	1.726	-0.85	-0.82	3.1745	0.57	0.66	0.68	1.726
		0.2772		-0.13	-0.17	0.13	-0.77	1.6791	-0.84	-0.81	2.6177	0.56	0.63	0.64	1.6791
		0.2873		-0.13	0.28	-0.64	-0.86	1.5495	-0.81	-0.79	2.3287	0.57	0.65	0.66	1.5495
		0.2562		-0.15	-0.22	-0.74	-0.87	1.4249	-0.81	-0.79	2.3033	0.59	0.63	0.67	1.4249
		0.2101		-0.13	-0.18	-0.75	-1.04	1.4599	-0.78	-0.69	2.4609	0.57	0.67	0.66	1.4599
		0.2077		-0.15	-0.27	-0.72	-0.85	1.388	-0.78	-0.76	2.5191	0.57	0.67	0.68	1.388
		0.2555		-0.12	-0.08	-0.57	-1.11	1.351	-0.75	-0.61	2.3444	0.59	0.66	0.66	1.351
		0.2332		-0.13	-0.36	-0.63	-1.08	1.3192	-0.73	-0.64	1.9921	0.59	0.61	0.66	1.3192
		0.2065		-0.16	-0.31	-0.75	-0.95	1.3317	-0.73	-0.72	1.8854	0.57	0.62	0.64	1.3317
		0.2328		-0.13	-0.56	-0.74	-1	1.3324	-0.75	-0.7	2.1117	0.57	0.62	0.64	1.3324
		0.1052		-0.16	-0.54	-0.74	-1.09	1.3539	-0.71	-0.7	2.1926	0.57	0.61	0.64	1.3539
		0.0642		-0.13	-0.57	-0.75	-1.11	1.341	-0.68	-0.69	2.1265	0.6	0.63	0.63	1.341
		0.1667		-0.17	-0.54	-0.67	-1.03	1.3539	-0.67	-0.69	2.1558	0.5	0.62	0.66	1.3539
		0.1021		-0.17	-0.5	-0.74	-1.06	1.3655	-0.67	-0.68	1.98	0.55	0.62	0.64	1.3655
		-0.0462		-0.24	-0.54	-0.29	-0.91	1.38	-0.82	-0.69	1.7202	0.5	0.62	0.64	1.38
		-0.379		-0.19	-0.49	-0.15	-0.95	1.3951	-0.81	-0.7	2.3796	0.46	0.62	0.63	1.3951
		-0.3049		-0.24	-0.44	-0.67	-1.06	1.4739	-0.71	-0.73	1.8745	0.44	0.62	0.63	1.4739
		-0.4028		-0.21	-0.08	-0.83	-1.08	1.4465	-0.75	-0.73	1.822	0.59	0.63	0.64	1.4465
		-0.3484		-0.21	-0.06	-1	-1.09	1.4824	-0.78	-0.74	2.1002	0.6	0.62	0.66	1.4824
		-0.3463		-0.24	-0.08	-0.97	-1.11	1.5469	-0.84	-0.76	2.466	0.53	0.63	0.68	1.5469
		-0.359		-0.24	0.01	-1	-1.12	1.5486	-0.85	-0.72	2.8884	0.5	0.62	0.67	1.5486
		-0.3875		-0.24	-0.04	-1.09	-1.15	1.5278	-0.89	-0.74	3.02	0.43	0.62	0.63	1.5278
		-0.358		-0.24	0	-1.02	-1.17	1.5195	-0.77	-0.74	3.2002	0.42	0.62	0.64	1.5195
		-0.3574		-0.19	-0.11	-1.02	-1.17	1.4677	-0.91	-0.76	3.0769	0.42	0.63	0.67	1.4677
		-0.373		-0.46	0.11	-1.15	-1.19	1.4086	-0.94	-0.79	2.2902	0.39	0.62	0.68	1.4086
		-0.3369		-0.24	0.19	-1.15	-1.19	1.3874	-0.86	-0.78	1.518	0.63	0.62	0.67	1.3874
		-0.3381		-0.26	-0.63	-0.2	-1.17	1.2862	-0.8	-0.79	1.3107	0.63	0.65	0.67	1.2862
		-0.3812		-0.25	-0.65	-0.24	-1.19	1.2562	-0.84	-0.82	1.2324	0.61	0.66	0.68	1.2562
		-0.0803		-0.26	-0.3	-0.54	-1.21	1.239	-0.81	-0.58	1.0535	0.59	0.75	0.73	1.239
		-0.0771		-0.26	-0.34	-0.85	-1.2	1.1939	-0.81	-0.68	0.8422	0.6	0.81	0.77	1.1939
		0.0351		-0.28	-0.67	-0.33	-1.2	1.1919	-0.8	-0.7	0.6491	0.61	0.83	0.82	1.1919
		0.0591		-0.28	-0.63	-0.96	-1.2	1.1331	-0.77	-0.65	0.5528	0.59	0.66	0.74	1.1331
		0.2689		-0.17	-0.48	0.47	-1.21	1.0951	-0.71	-0.4	0.378	0.64	0.65	0.82	1.0951
		0.2082		-0.28	-0.52	0.44	-1.15	1.1542	-0.75	-0.58	0.3085	0.63	0.69	0.82	1.1542
		0.3121		-0.28	-0.39	0.59	-0.59	1.1962	-0.63	-0.47	0.3253	0.64	0.71	0.85	1.1962
		0.3152		-0.3	-0.25	-0.23	0.65	1.2256	-0.9	-0.61	0.0782	0.73	0.69	0.74	1.2256
		0.4029		-0.3	-0.14	-0.31	0.94	1.1684	-0.94	-0.69	0.0769	0.74	0.79	0.87	1.1684
		0.3154		-0.24	-0.02	0.52	1.03	1.2823	-0.9	-0.79	0.1795	0.79	0.94	0.97	1.2823
		0.2727		-0.25	-0.08	0.49	1.35	1.2141	-0.9	-0.79	0.067	0.64	0.92	0.94	1.2141
		0.01		-0.29	0.17	0.36	1.4	1.2089	-0.78	-0.73	-0.1787	0.63	0.89	1	1.2089
		-0.0237		-0.16	0.01	1	1.57	1.2169	-0.71	-0.7	-0.2249	1.61	0.94	1.01	1.2169
		-0.1473		0.19	0.12	1.05	1.68	1.2472	-0.8	-0.73	-0.3436	2.09	1.06	1.02	1.2472
		-0.1223		-0.26	0.15	0.43	1.57	1.3244	-0.98	-0.96	0.1259	2.3	1.13	1.04	1.3244
		-0.1046		-0.11	-0.12	0.77	1.63	1.3094	-1.08	-1.09	0.1602	2.34	1.31	1.05	1.3094
		-0.1232		0	0.53	1.26	1.87	1.3766	-0.49	1.32	0.1536	1.73	1.21	1.11	1.3766
		-0.1643		0.02	0.86	1.72	2.08	1.3929	3	3.29	0.1689	1.61	1.16	1.12	1.3929
		-0.1658		0.64	0.37	1.57	2.1	1.4224	3.24	3.04	0.0591	1.7	1.31	1.15	1.4224
		-0.1766		0.51	0.98	1.91	2.25	1.4489	3.19	3.02	0.2027	1.8	1.34	1.21	1.4489
		-0.1301		-0.13	0.98	1.73	2.33	1.4599	2.8	3.32	1.3431	2.54	1.5	1.28	1.4599
		-0.1925		-0.08	0.98	1.69	2.35	1.5023	3.03	3.55	3.4381	2.9	1.49	1.25	1.5023
		-0.1673		-0.03	0.88	1.78	2.42	1.5741	3.57	3.66	3.4691	3.53	1.54	1.34	1.5741
		-0.0994		-0.04	0.98	1.87	2.46	1.6833	3.72	3.71	3.3804	3.52	1.8	1.29	1.6833
		0.2372		0.09	0.9	1.96	2.51	1.7597	3.88	3.9	3.4523	3.76	1.8	1.3	1.7597
		0.4203		0.77	0.75	1.76	2.47	1.775	3.76	3.85	3.3243	3.58	1.76	1.35	1.775
		0.1834		0.19	0.7	1.67	2.56	1.6978	3.73	3.75	3.1745	3.84	1.8	1.4	1.6978
		0.3955		0.01	0.63	1.9	2.66	1.8269	3.72	3.71	3.2128	3.78	1.86	1.38	1.8269
		0.405		0.02	0.37	1.79	2.75	1.7527	3.67	3.67	3.3876	3.85	2.84	1.71	1.7527
		0.4401		0.24	0.7	2.11	2.84	1.7048	3.62	3.66	3.4914	3.82	2.89	1.44	1.7048
		0.4497		0.27	0.76	2.11	2.81	1.7567	3.63	3.61	3.8173	3.78	2.96	1.62	1.7567
		0.5431		0.37	1.22	2.34	2.82	2.2034	3.54	3.59	3.9473	3.75	2.96	1.78	2.2034
		0.5076		0.23	0.91	1.64	2.48	1.7795	3.56	3.57	3.9101	3.71	2.78	1.78	1.7795
		0.4906		0.59	1.32	1.98	2.6	1.7994	3.51	3.45	3.8708	3.71	2.66	1.74	1.7994
		0.3737		0.32	0.81	1.57	2.3	1.8172	3.44	3.42	3.4141	3.71	2.61	1.68	1.8172
		0.2416		0.33	0.93	1.67	2.22	1.9563	3.33	3.35	3.6453	3.65	2.54	1.78	1.9563
		0.2404		0.35	1.04	1.6	2.16	1.8673	3.28	3.34	3.1573	3.65	2.7	1.74	1.8673
		0.2707		0.39	1	1.57	2.37	1.8611	3.46	3.59	2.6474	3.62	3.1	1.97	1.8611
		0.2376		0.26	0.32	1.49	1.97	1.9001	3.47	3.7	2.347	3.6	3.14	1.81	1.9001
		0.2217		0.27	0.38	1.43	1.86	1.8443	3.66	3.91	2.1809	3.57	3.16	1.79	1.8443
		0.2957		0.54	0.38	1.25	1.87	1.8257	3.61	3.91	1.7758	3.62	3.21	2.02	1.8257
		0.2579		0.84	0.98	1.35	2.3	1.8033	3.88	3.96	1.7297	3.63	2.54	1.69	1.8033
		0.2481		0.4	0.26	1.16	2.37	1.5827	3.85	3.95	1.6833	3.53	2.38	1.66	1.5827
		0.3101		0.86	0.46	1.43	2.67	1.4949	3.85	3.97	1.5763	3.44	2.7	1.59	1.4949
		0.2059		0.62	0.56	1.67	3.1	1.4693	3.88	3.92	1.5476	3.66	3.25	1.76	1.4693
		0.169		0.98	0.44	1.26	2.89	1.4783	3.72	3.74	1.7064	3.7	3.32	1.96	1.4783
		0.1314		1.01	0.16	1.2	2.03	1.4484	3.57	3.57	1.6823	3.7	3.15	2.08	1.4484
		0.0812		0.39	0.23	1.16	1.73	1.4556	3.39	3.11	1.6848	3.2	2.99	2.18	1.4556
		0.2059		0.68	0.48	1.31	1.97	1.4521	2.66	2.48	1.8472	3.05	2.89	2.08	1.4521
		0.1901		0.28	0.06	1	1.41	1.449	2.55	2.28	1.7047	2.58	2.73	2.21	1.449
		0.1002		0.27	0.03	0.9	1.22	1.4552	2.71	2.41	1.9948	2.57	2.92	2.02	1.4552
		0.1554		0.23	0	0.68	1.12	1.4658	2.53	2.57	2.1318	2.19	2.18	1.86	1.4658
		-0.0001		0.42	0.07	1	1.11	1.513	2.37	2.27	2.2409	2.23	1.48	1.61	1.513
		-0.3603		0.28	-0.04	0.77	1.07	1.5421	2.23	2.16	2.7789	1.47	1.45	1.47	1.5421
		-0.3489		0.27	-0.12	0.52	0.96	1.639	2.06	2.12	3.5947	1.52	1.44	1.42	1.639
		-0.3571		0.68	-0.12	0.77	1.01	1.6314	1.94	2.06	3.8363	1.52	1.49	1.44	1.6314
		-0.3532		0.97	0.05	0.73	1.29	1.5924	1.92	2.01	3.7363	1.66	1.43	1.4	1.5924
		-0.4128		0.27	0.06	0.7	1.36	1.5487	1.87	1.92	3.1426	1.66	1.41	1.39	1.5487
		-0.4357		0.54	-0.09	0.59	0.97	1.6172	1.78	1.89	2.1174	1.98	1.4	1.38	1.6172
		-0.3622		0.26	-0.07	0.59	1.01	1.5881	1.76	1.8	1.8724	2.58	1.39	1.38	1.5881
		-0.3418		0.05	-0.08	0.54	1.4	1.6831	1.63	1.74	1.9283	2.4	1.39	1.37	1.6831
		-0.1175		0.05	-0.07	0.49	1.49	1.6681	1.67	1.75	1.8145	2.14	1.38	1.35	1.6681
		-0.1869		0.17	-0.04	0.43	1.36	1.6621	1.61	1.77	1.6719	2.37	1.36	1.33	1.6621
		-0.1733		0.14	0	0.38	1.24	1.6463	1.73	1.79	1.6132	2.25	1.34	1.33	1.6463
		-0.074		0.09	0.02	0.34	1.21	1.665	1.84	1.82	1.5994	2.07	1.4	1.35	1.665
		0.1067		0.09	0.05	0.4	1.55	1.6113	1.89	1.83	1.5854	1.57	1.36	1.33	1.6113
		0.1902		0.07	0	0.3	1.54	1.6486	2.25	1.83	1.4788	1.52	1.35	1.34	1.6486
		0.197		0.28	0.23	0.09	1.22	1.6249	2.31	1.86	1.4215	1.52	1.36	1.34	1.6249
		0.2551		0.53	0.19	0.08	0.4	1.6009	2.23	1.87	1.2139	1.54	1.36	1.34	1.6009
		0.2732		0.55	0.23	0.08	0.49	1.6053	2.23	1.78	1.3994	1.61	1.36	1.34	1.6053
		0.2667		0.62	0.33	0.04	0.37	1.5037	2.23	1.84	1.2179	1.82	1.38	1.34	1.5037
		0.1355		0.22	0.06	0.21	1.52	1.5272	1.89	1.92	0.7873	1.89	1.44	1.34	1.5272
		-0.0356		0.77	0.11	0.25	1.02	1.5257	2.32	2.04	1.0633	1.97	1.4	1.33	1.5257
		0.064		0.81	0.28	0.31	1.49	1.5054	2.38	2.09	1.1742	1.96	1.4	1.34	1.5054
		0.2174		0.72	0.09	0.72	1.71	1.4934	1.99	2.09	1.4608	1.83	1.39	1.33	1.4934
		0.1546		0.62	0.06	1.04	1.76	1.5101	2.06	2.28	1.13	1.69	1.35	1.3	1.5101
		0.4472		0.51	0.07	1.36	2.09	1.5261	2.34	2.5	1.3524	1.82	1.41	1.31	1.5261
		0.7758		0.28	0.26	1.53	2.23	1.5444	2.51	2.51	1.3763	1.52	1.4	1.3	1.5444
		0.6313		0.62	0.1	1.37	2.15	1.5417	2.51	2.46	1.3863	1.46	1.39	1.31	1.5417
		0.4475		0.59	0.12	1.11	1.78	1.531	2.53	2.5	1.4419	1.38	1.39	1.33	1.531
		0.519		0.36	0.12	1.34	2.16	1.5559	2.53	2.69	2.1949	1.34	1.36	1.3	1.5559
		0.5958		0.35	0.14	1.28	1.89	1.5582	2.82	2.47	2.577	1.34	1.32	1.3	1.5582
		0.6936		0.48	0.25	1.09	1.82	1.5561	2.84	2.4	3.0637	1.32	1.3	1.29	1.5561
		0.6896		0.4	0.19	0.63	1.75	1.5726	2.8	2.47	3.1938	1.27	1.29	1.29	1.5726
		0.7831		0.36	0.1	1.13	-0.45	1.5747	2.74	2.33	3.1356	1.24	1.26	1.26	1.5747
		0.8464		0.31	0.15	1.16	-0.72	1.5697	2.85	2.38	3.5879	1.23	1.24	1.25	1.5697
		0.7913		0.35	0.09	1.09	-0.91	1.5675	2.8	2.65	3.5023	1.2	1.22	1.21	1.5675
		0.7885		0.39	0.09	0.97	-0.86	1.5546	1.06	2.46	3.5032	1.18	1.21	1.2	1.5546
		0.7445		0.33	0.33	0.07	0.65	1.5858	-1.08	-0.42	3.0563	1.14	1.2	1.2	1.5858
		0.7417		0.39	0.3	0.03	0.75	1.7604	-1.03	0.15	2.9697	1.13	1.18	1.19	1.7604
		0.6862		0.42	0.15	-0.02	0.49	1.6764	-1.03	-0.96	3.4786	1.15	1.17	1.18	1.6764
		0.6417		0.31	0.06	0.22	0.51	1.7682	-0.98	-0.23	3.9193	1.1	1.16	1.15	1.7682
		0.2408		0.26	0.2	-0.04	0.66	1.7407	-0.94	-0.47	3.8741	1.09	1.16	1.16	1.7407
		0.192		0.24	-0.03	0.54	-0.69	1.6012	-0.89	-0.42	3.6517	1.08	1.13	1.12	1.6012
		0.0068		0.22	-0.06	0.45	-0.63	1.6563	-0.82	-0.36	3.4137	0.96	1.09	1.09	1.6563
		0.2354		0.31	-0.22	0.09	-0.9	1.623	-0.88	-0.54	2.278	1.05	1.07	1.05	1.623
		0.3694		0.19	0.01	0.44	-0.76	1.5649	-0.95	-0.81	2.7361	0.97	1.04	1.05	1.5649
		0.3196		0.19	0.03	0.35	-0.76	1.6542	-0.8	-0.46	3.3762	0.93	0.94	0.99	1.6542
		0.2486		0.23	-0.08	-0.09	-0.9	1.7165	-0.56	-0.01	2.5206	0.9	0.99	0.96	1.7165
		0.1522		0.23	-0.04	0.3	-0.9	1.6925	-0.75	-0.2	2.6544	0.81	0.9	0.96	1.6925
		0.1144		0.24	-0.08	0.11	-0.91	1.8049	-0.77	-0.54	2.1207	0.79	0.85	0.92	1.8049
		0.146		0.2	-0.04	0.44	-0.89	1.704	-0.75	-0.54	1.9344	0.79	0.89	0.9	1.704
		0.1234		0.28	-0.08	0.34	-0.96	1.7333	-0.72	-0.58	1.9467	0.72	0.92	0.91	1.7333
		0.01		0.24	-0.07	0.44	-0.81	1.8066	-0.78	-0.73	1.9447	0.68	0.85	0.92	1.8066
		0.0095		0.22	-0.02	0.52	-0.85	1.6737	-0.77	-0.74	1.8299	0.66	0.81	0.88	1.6737
		-0.0186		0.26	-0.25	0.53	-0.78	1.722	-0.81	-0.77	1.8321	0.65	0.84	0.86	1.722
		-0.1357		0.15	-0.03	0.53	-0.91	1.7011	-0.82	-0.78	1.8029	0.6	0.85	0.85	1.7011
		-0.0143		0.19	0.1	-0.49	-0.93	1.7395	-0.77	-0.77	1.7334	0.65	0.9	0.91	1.7395
		-0.1569		0.33	0.01	-0.81	-0.94	1.6943	-0.8	-0.78	1.7458	0.63	0.85	0.86	1.6943
		-0.1935		0.54	0.03	-0.49	-1	1.6714	-0.88	-0.81	1.7606	0.6	0.79	0.9	1.6714
		-0.2002		0.41	0.02	-0.62	-0.99	1.6242	-0.89	-0.82	1.774	0.63	0.83	0.86	1.6242
		-0.2341		0.22	0.29	-0.74	-1.04	1.5485	-0.88	-0.81	1.7838	0.63	0.79	0.87	1.5485
		-0.1968		0.18	0.35	-0.46	-1.07	1.5114	-0.82	-0.78	1.8018	0.63	0.84	0.9	1.5114
		-0.2084		0.13	0.43	-0.62	-1.09	1.4987	-0.82	-0.79	1.8516	0.64	0.83	0.83	1.4987
		-0.2472		0.07	0.25	-0.54	-1.12	1.5508	-0.84	-0.82	1.9687	0.64	0.77	0.85	1.5508
		-0.1919		0.01	0.02	0.09	-1.16	1.5024	-0.9	-0.83	2.0174	0.63	0.72	0.87	1.5024
		-0.2037		-0.08	0.02	0.36	-1.17	1.4922	-0.93	-0.83	1.9836	0.61	0.75	0.88	1.4922
		-0.2285		0.04	0.09	0.66	-1.17	1.5563	-0.98	-0.87	2.4131	0.52	0.75	0.8	1.5563
		-0.2403		0.1	0.06	0.99	-1.19	1.6248	-1.03	-1.03	2.7295	0.55	0.74	0.85	1.6248
		-0.2569		-0.08	0.24	-0.45	-1.15	1.5694	-0.94	-0.92	2.4549	0.64	0.76	0.94	1.5694
		-0.2516		-0.17	0.15	1	-1.16	1.5635	-0.89	-0.87	2.7122	0.68	0.75	0.83	1.5635
		-0.2501		-0.26	0.25	0.99	-1.16	1.5882	-0.88	-0.87	2.4557	0.63	0.76	0.77	1.5882
		-0.2452		-0.22	0.26	1.26	-1.19	1.6642	-0.98	-0.91	2.4054	0.55	0.8	0.87	1.6642
		-0.1502		-0.29	0.17	1.08	-1.11	1.6956	-1.06	-1	2.3288	0.41	0.79	0.97	1.6956
		-0.1034		-0.28	0.11	0.61	0.19	1.6667	-1.04	-1.03	2.7786	0.34	0.76	0.95	1.6667
		-0.1998		-0.26	0	0.44	1.39	1.6988	-1.02	-1.01	2.2936	0.39	0.72	0.88	1.6988
		-0.1638		-0.3	-0.22	0.36	0.55	1.6398	-1.04	-1.01	2.2169	0.26	0.8	0.87	1.6398
		0.2804		-0.29	-0.22	0.4	1.01	1.6675	-1.02	-0.99	2.2259	-0.29	0.83	0.96	1.6675
		0.1029		-0.28	0.34	0.58	1.5	1.7007	-0.95	-0.95	2.2218	0.3	0.85	0.99	1.7007
		-0.2292		-0.16	0.37	0.75	1.45	1.7015	-0.78	-0.81	2.2187	0.37	0.95	0.99	1.7015
		0.3044		-0.29	0.14	0.58	1.71	1.7004	-0.93	-0.61	2.1669	0.43	0.97	0.99	1.7004
		0.262		-0.2	0.24	0.66	1.82	1.6899	-0.86	-0.58	2.0877	0.41	1.01	1.1	1.6899
		-0.0183		-0.29	0.11	0.61	1.86	1.6871	-0.91	-0.73	2.1711	0.37	1.11	1.14	1.6871
		-0.0169		0.37	0.3	0.86	2.11	1.6905	-0.8	-0.7	2.1725	0.65	1.16	1.15	1.6905
		0.099		0.19	0.63	1.28	2.22	1.7009	-0.71	0.87	2.2036	1.14	1.12	1.18	1.7009
		0.3121		0.61	0.58	0.79	2.28	1.6993	0.09	0.75	2.191	1.42	1.17	1.23	1.6993
		0.1189		0.57	0.28	0.77	2.04	1.6856	-0.71	1.15	2.3654	1.83	1.22	1.19	1.6856
		0.5007		0.48	0.43	0.85	2.08	1.6887	2.08	2.86	2.2859	1.64	1.26	1.28	1.6887
		0.4528		0.53	0.25	0.8	2.05	1.7031	2.84	3	2.4694	2.3	1.3	1.28	1.7031
		0.5141		0.5	0.32	0.85	1.35	1.7065	3	3.12	2.6707	2.77	1.31	1.3	1.7065
		0.5522		0.58	0.33	0.93	2.35	1.7014	3.29	3.55	2.8019	2.96	1.45	1.3	1.7014
		0.602		0.55	0.38	0.95	1.66	1.7171	3.28	3.52	3.3566	3.3	1.66	1.35	1.7171
		0.557		0.57	0.42	1	2.19	1.7156	3.33	3.51	3.6015	3.6	2.01	1.39	1.7156
		0.6701		0.51	0.37	1.09	1.72	1.7207	3.47	3.72	3.3961	3.23	1.83	1.37	1.7207
		0.7223		0.55	0.46	1.23	2	1.7257	3.63	3.79	3.4272	3.66	2.2	1.48	1.7257
		0.672		0.24	0.49	1.37	2.18	1.7511	3.77	3.8	2.8349	3.54	1.87	1.42	1.7511
		0.5555		0.28	0.49	1.35	2.24	1.7476	3.72	3.77	2.9076	3.49	2.02	1.44	1.7476
		0.6569		0.7	0.37	1.12	1.5	1.7452	3.59	3.72	3.0581	3.37	2.23	1.49	1.7452
		0.6778		0.7	0.3	1.3	1.58	1.7506	3.58	3.6	3.5915	3.1	2.75	1.74	1.7506
		0.764		0.32	0.74	1.72	2.29	1.7485	3.52	3.52	2.6644	3.03	3.02	1.86	1.7485
		0.6304		0.42	1.01	1.71	2.56	1.766	3.44	3.49	2.401	3.01	3.11	1.78	1.766
		0.6537		0.36	0.56	1.78	2.61	1.7624	3.37	3.39	2.1155	3.18	2.99	1.81	1.7624
		0.6394		0.35	1.01	1.82	2.65	1.7729	3.33	3.39	2.3114	3.43	2.97	1.89	1.7729
		0.771		0.48	1.43	2.06	2.63	1.7807	3.29	3.36	2.5341	3.48	3.08	1.86	1.7807
		0.6989		0.42	0.6	1.67	2.54	1.7995	3.28	3.31	2.3788	3.48	3.05	1.82	1.7995
		0.6227		0.44	0.94	1.49	2.42	1.8135	3.22	3.37	2.7502	3.48	2.97	1.82	1.8135
		0.2595		0.37	0.68	1.27	2.33	1.844	3.18	3.26	2.6231	3.66	3.15	1.79	1.844
		0.1282		0.44	1.22	1.36	2.42	1.8041	3.25	3.6	2.4066	3.68	3.16	1.78	1.8041
		0.544		0.31	1.1	1.23	1.87	1.7765	3.3	3.52	2.1476	3.7	3.42	1.78	1.7765
		0.3552		0.33	0.52	1	1.47	1.6927	3.14	3.4	1.8259	3.81	3.42	1.92	1.6927
		0.5205		0.27	1.08	1.26	1.59	1.7008	3.23	3.46	1.6884	3.81	3.34	1.95	1.7008
		0.4819		0.32	0.34	1.05	1.2	1.6774	3.44	3.56	1.8031	3.86	2.86	1.87	1.6774
		0.4497		0.15	0.85	1.09	1.13	1.5963	3.57	3.69	1.3803	3.81	2.56	1.83	1.5963
		0.4058		0.22	0.75	1	1.06	1.5543	3.74	3.66	1.306	3.84	2.46	1.76	1.5543
		0.2874		0.15	0.34	0.94	1.45	1.4383	3.46	3.49	1.2154	3.76	2.33	1.73	1.4383
		0.3761		0.06	0.68	0.82	1.41	1.4077	3.54	3.56	1.2231	3.72	2.35	1.71	1.4077
		0.1172		0.15	0.62	0.73	1.08	1.4118	3.53	3.62	1.3438	3.66	2.63	2.02	1.4118
		0.0288		0.53	0.68	0.7	0.89	1.3878	3.48	3.82	1.5199	3.46	2.24	1.96	1.3878
		0.0144		0.62	0.17	0.59	0.81	1.2113	3.32	3.85	1.6142	3.09	1.97	1.71	1.2113
		0.1318		0.24	0.38	0.56	0.58	1.288	3.06	3.22	1.2946	2.8	1.87	1.63	1.288
		-0.126		0.23	0.12	0.57	0.48	1.2225	2.81	3.04	1.3686	2.96	2.23	1.68	1.2225
		-0.0428		0.26	0.06	0.52	0.47	1.2152	2.63	3.06	1.3305	2.48	1.66	1.58	1.2152
		-0.0166		0.26	0.24	0.47	0.48	1.2074	2.17	2.61	1.361	2.33	1.55	1.55	1.2074
		-0.1566		0.24	0.81	0.34	0.42	1.2235	1.3	1.39	1.2911	2.24	1.52	1.49	1.2235
		-0.1537		0.33	0.72	0	0.4	1.2287	1.36	1.44	1.4072	1.86	1.39	1.35	1.2287
		-0.1459		0.46	0.07	0.36	0.43	1.1877	1.92	2.2	1.6012	2.06	1.45	1.43	1.1877
		-0.1506		0.57	0.98	-0.02	0.34	1.2165	1.7	2.26	1.6635	1.95	1.25	1.25	1.2165
		-0.1839		0.35	0.88	-0.05	0.31	1.1986	1.95	2.02	2.7764	2.25	1.45	1.21	1.1986
		-0.207		0.06	0.81	-0.02	0.3	1.2476	1.84	1.84	2.4132	2.05	1.24	1.21	1.2476
		-0.2367		-0.02	0.56	-0.06	0.26	1.2058	1.7	1.79	3.173	2.11	1.24	1.25	1.2058
		-0.245		0.15	0.54	0.14	0.69	1.2135	1.85	1.93	3.1266	1.92	1.25	1.29	1.2135
		-0.2548		0.13	0.39	0.13	0.43	1.26	1.66	1.78	3.5792	2	1.26	1.24	1.26
		-0.2568		0.11	-0.07	0.14	0.58	1.2418	1.71	2.27	2.9489	1.54	1.29	1.25	1.2418
		-0.2582		0.2	-0.06	-0.05	0.17	1.2598	1.63	1.89	3.291	1.34	1.27	1.25	1.2598
		-0.2592		0.57	-0.09	0.08	0.6	1.2787	1.72	1.98	3.5014	1.36	1.29	1.25	1.2787
		-0.236		0.23	0.01	-0.06	0.78	1.3702	1.92	2.28	3.604	1.37	1.29	1.26	1.3702
		-0.0577		0.17	-0.02	0.08	0.94	1.398	2.01	1.94	2.6637	1.34	1.29	1.26	1.398
		-0.1927		0.17	0.02	-0.05	0.88	1.3463	2.04	1.84	2.5153	1.69	1.29	1.26	1.3463
		-0.1647		0.31	0.01	0	0.96	1.3408	1.9	1.86	2.677	1.38	1.29	1.28	1.3408
		-0.2021		0.26	-0.02	-0.06	0.69	1.3555	1.9	1.79	2.5398	1.4	1.3	1.28	1.3555
		-0.0922		0.13	0.01	-0.04	0.92	1.3315	2.08	1.83	2.5941	1.34	1.31	1.29	1.3315
		-0.1249		0.26	0	0.04	0.92	1.3194	2.2	1.87	2.547	1.37	1.31	1.29	1.3194
		-0.218		0.23	0.02	0.2	1.02	1.3589	2.17	1.84	2.7962	1.41	1.31	1.3	1.3589
		-0.2114		0.24	0.14	0.02	0.97	1.4639	2.31	1.92	3.0343	1.4	1.34	1.3	1.4639
		-0.2121		0.27	0.02	0.17	1.1	1.4919	2.33	1.94	2.7898	1.41	1.36	1.33	1.4919
		-0.0765		0.19	0.03	0.13	1.19	1.6065	2.08	2.02	2.8133	1.42	1.36	1.33	1.6065
		-0.2089		0.37	0.01	0.57	1.66	1.6277	1.92	2.09	2.9172	1.41	1.39	1.33	1.6277
		-0.178		0.49	0.05	0.67	1.69	1.5941	1.89	2.04	2.7513	1.41	1.4	1.34	1.5941
		-0.0836		0.61	0.06	0.85	1.72	1.6215	1.91	2.13	3.0312	1.45	1.4	1.34	1.6215
		0.0191		0.63	0.02	0.38	1.59	1.6355	1.86	2.11	2.8902	1.43	1.4	1.35	1.6355
		0.1303		0.14	0.24	0.07	1.3	1.628	1.89	1.97	3.1684	1.47	1.44	1.37	1.628
		0.1707		0.09	0.66	-0.02	0.56	1.6518	2	1.93	3.1814	1.56	1.44	1.37	1.6518
		0.1707		0.53	0.19	0.12	1.53	1.6777	1.98	2.09	3.0465	1.52	1.43	1.39	1.6777
		0.2531		0.62	0.16	1.22	2.14	1.6065	2.14	2.21	2.6626	1.54	1.41	1.38	1.6065
		-0.1187		0.39	0.2	1.41	2.22	1.59	2.52	2.67	2.4393	1.51	1.41	1.38	1.59
		-0.0321		0.39	0.16	1.49	2.22	1.6254	2.42	2.5	2.3101	1.46	1.44	1.42	1.6254
		0.1402		0.46	0.12	1.17	2.08	1.6063	2	2.28	2.2228	1.46	1.45	1.4	1.6063
		0.3296		0.59	0	0.85	1.95	1.6792	2.04	2.2	2.3558	1.52	1.45	1.42	1.6792
		0.4466		0.29	0.57	0.03	1.07	1.7177	1.95	1.99	2.5403	1.56	1.45	1.39	1.7177
		0.4995		-0.08	0.6	0.02	0.85	1.5842	2.2	1.96	2.0284	1.59	1.45	1.43	1.5842
		0.5984		0.23	0.66	0.08	1.21	1.7052	1.7	2.04	2.0064	1.65	1.48	1.42	1.7052
		0.6579		0.53	0.28	0.65	1.45	1.6857	1.78	1.99	2.1188	1.68	1.46	1.43	1.6857
		0.6795		0.75	0.12	0.81	1.41	1.6484	1.35	1.67	2.2967	1.64	1.43	1.4	1.6484
		0.7071		0.62	0.14	0.68	1.27	1.6683	1.62	1.75	2.1631	1.6	1.41	1.4	1.6683
		0.7358		0.77	0.15	0.47	1.17	1.6145	1.22	1.91	1.9578	1.57	1.43	1.39	1.6145
		0.6016		0.64	0.15	0.63	1.16	1.6265	1.43	2.17	1.9188	1.52	1.4	1.37	1.6265
		0.5539		0.49	0.11	0.63	0.93	1.5918	1.57	2.22	1.6773	1.5	1.43	1.35	1.5918
		0.3772		0.42	0.23	0.57	0.83	1.5519	0.09	1.64	1.5982	1.46	1.36	1.34	1.5519
		0.313		0.17	0.12	0.08	0.55	1.4919	-0.99	-0.83	1.4639	1.46	1.4	1.33	1.4919
		0.5953		0.15	0.21	0.11	0.42	1.3641	-1.03	-0.54	1.3024	1.38	1.34	1.3	1.3641
		0.1244		0.26	0.24	0.44	0.16	1.3537	-0.6	-0.54	1.9067	1.38	1.34	1.3	1.3537
		0.3291		0.35	0.1	0.66	-0.91	1.3605	-0.53	0.99	1.4326	1.29	1.32	1.34	1.3605
		0.2948		0.57	0.07	0.21	-0.95	1.2428	-0.24	0.75	2.1669	1.28	1.31	1.28	1.2428
		0.4788		0.15	0.37	-0.74	-1.02	1.2037	-0.05	1.26	1.9404	1.19	1.26	1.25	1.2037
		0.0674		0.62	0.34	-0.53	-0.99	1.2207	-0.01	0.77	2.2451	1.16	1.24	1.21	1.2207
		0.6376		0.44	0.15	0.48	-0.95	1.2328	-0.73	0.08	1.8982	1.14	1.21	1.19	1.2328
		0.198		0.26	0.52	0.29	-0.14	1.2221	-0.85	-0.73	1.8474	1	1.12	1.18	1.2221
		0.1256		0.32	0.19	0.16	0.61	1.2959	-0.88	-0.76	1.7611	1.04	1.11	1.15	1.2959
		0.0486		0.27	0.25	0.71	-0.98	1.3064	-0.82	-0.31	1.7299	1.04	1.13	1.15	1.3064
		-0.0348		0.46	0.38	0.57	-1.04	1.2855	-0.64	0.09	1.7155	1.02	1.11	1.14	1.2855
		-0.1747		0.28	0.19	0.8	-0.95	1.3679	-0.91	-0.78	1.7369	0.88	0.97	1.15	1.3679
		-0.2076		0.26	0.17	0.39	1.47	1.3948	-1.02	-0.95	1.7451	0.78	0.93	1.06	1.3948
		-0.2021		0.26	0.2	0.65	-0.63	1.3915	-1.01	-0.95	2.4547	0.78	0.99	1.06	1.3915
		-0.0131		0.22	0.48	-0.27	-1.12	1.386	-0.76	-0.73	2.3318	0.84	0.92	0.94	1.386
		-0.0157		0.18	0.52	0.03	-1.11	1.4283	-0.78	-0.73	1.9797	0.88	0.94	1.09	1.4283
		-0.1297		0.33	0.51	0.89	-1.08	1.4434	-0.91	-0.78	2.5408	0.84	0.93	1.02	1.4434
		-0.0977		0.15	0.51	1.03	-1.02	1.4374	-0.91	-0.78	2.5004	0.86	0.97	1.06	1.4374
		-0.1265		0.2	0.34	1.39	-0.43	1.4375	-0.93	-0.79	2.363	0.87	0.93	1.06	1.4375
		-0.2046		0.18	0.23	1.46	0.72	1.4229	-0.93	-0.79	2.3693	0.86	0.95	1	1.4229
		-0.1201		0.15	0.2	1.32	1.41	1.4304	-0.99	-0.91	2.4881	0.79	0.97	1.01	1.4304
		-0.1664		0.06	0.21	1.67	0.67	1.4172	-0.97	-0.91	2.458	0.74	0.93	1	1.4172
		-0.12		-0.02	0.54	1.72	-0.54	1.3762	-0.89	-0.86	2.9366	0.78	0.93	1	1.3762
		-0.1518		-0.04	0.23	1.81	-0.23	1.3387	-0.93	-0.92	3.2483	0.51	0.9	1.01	1.3387
		-0.1497		-0.02	0.15	0.66	1.33	1.323	-1.03	-1.03	3.4534	0.32	0.9	1.04	1.323
		-0.1439		0.07	-0.03	0.3	1.94	1.3195	-1.01	-1.01	3.7207	0.34	0.9	1	1.3195
		-0.0812		0.1	-0.04	0.41	1.04	1.3216	-1.01	-0.99	3.7476	0.28	0.86	1.02	1.3216
		-0.1991		-0.09	0.12	1.39	-0.78	1.3417	-1.02	-1.01	3.5751	0.6	0.95	1.06	1.3417
		-0.3155		-0.03	0.23	0.93	1.11	1.365	-1.02	-1.03	3.1385	0.52	0.93	1.15	1.365
		-0.1941		0.02	0.25	0.44	1.31	1.3657	-1.01	-1	2.6485	0.44	1.04	1.07	1.3657
		-0.3445		0	0.2	1.22	-0.72	1.3791	-0.95	-0.96	2.553	0.48	1.13	1.18	1.3791
		-0.2572		-0.03	0.23	0.52	0.65	1.3712	-0.88	-0.83	2.4139	0.41	0.95	1.2	1.3712
		-0.3297		0.14	0.23	0.59	1.16	1.4144	-0.9	-0.9	2.3842	0.33	0.92	1.18	1.4144
		-0.3586		-0.11	0.23	1.32	-0.6	1.4329	-0.82	-0.87	2.386	0.43	1.12	1.19	1.4329
		-0.3219		0.1	0.16	0.53	1.8	1.5187	-0.64	-0.32	2.3416	0.29	1.08	1.12	1.5187
		-0.3054		0	0.24	0.34	1.72	1.5102	-0.93	-0.16	2.3387	0.07	1.07	1.26	1.5102
		-0.3136		0.11	0.05	0.26	0.64	1.4545	-1.03	-0.91	2.3105	0.48	1.04	1.26	1.4545
		-0.3491		-0.24	0.26	0.67	1.8	1.5236	-0.91	-0.32	2.3413	0.95	1.26	1.29	1.5236
		-0.3159		0.13	0.33	0.95	1.96	1.5283	-0.73	2.27	2.3051	1.65	1.38	1.33	1.5283
		-0.2893		0.07	0.35	0.72	1.71	1.6048	1.3	2.7	2.3099	2.09	1.4	1.39	1.6048
		-0.2838		0.28	0.21	0.79	1.97	1.6607	2.84	2.5	2.3455	2.84	1.45	1.39	1.6607
		-0.2767		0.29	0.23	0.95	1.44	1.6666	2.91	2.81	2.3315	3.15	1.76	1.44	1.6666
		-0.2709		0.36	0.29	1	1.45	1.7008	3.03	3.75	2.4088	2.67	1.68	1.48	1.7008
		-0.2509		0.35	0.24	1.16	1.87	1.6605	2.95	3.26	2.6688	3.3	1.64	1.52	1.6605
		-0.269		0.33	0.81	1.23	2.22	1.6048	3.37	3.81	2.7659	3.23	1.88	1.53	1.6048
		-0.1858		0.44	0.33	1.07	1.47	1.5622	3.59	3.74	2.8857	3.15	1.95	1.61	1.5622
		0.0234		0.36	0.48	1.27	1.68	1.7229	3.63	3.84	3.017	3.03	2.32	1.61	1.7229
		0.0602		0.35	0.72	1.26	1.8	1.7514	3.74	3.89	3.0948	3	1.99	1.68	1.7514
		0.0711		0.35	1.08	1.58	2.24	1.7604	3.77	3.79	3.3002	2.95	1.97	1.55	1.7604
		0.1074		0.31	0.66	1.44	2.24	1.7354	3.62	3.71	2.8938	2.98	2.02	1.62	1.7354
		0.0226		0.35	0.47	1.74	2.53	1.7514	3.59	3.6	2.7362	3.03	2.57	1.62	1.7514
		0.2092		0.36	0.49	1.67	2.28	1.738	3.54	3.42	2.5829	3.14	2.91	1.74	1.738
		0.1374		0.36	0.68	1.95	2.47	1.7132	3.4	3.34	2.6269	3.13	2.86	1.72	1.7132
		-0.1839		0.39	0.68	2.18	2.71	1.7165	3.3	3.22	2.645	3.2	3	1.69	1.7165
		-0.1557		0.36	0.48	1.05	2.68	1.7432	3.23	3.17	2.5891	3.36	3.01	1.76	1.7432
		0.0592		0.37	0.58	1.22	2.66	1.723	3.15	3.36	3.0919	3.36	2.94	1.66	1.723
		0.1057		0.4	0.56	2.15	2.81	1.7241	3.24	3.6	2.0923	3.39	3	1.81	1.7241
		-0.0375		0.51	0.44	1.5	2.54	1.7103	3.37	3.77	2.155	3.42	3.32	2.05	1.7103
		0.1204		0.44	0.53	1.21	2.18	1.7116	3.11	3.26	2.3438	3.43	3.42	2.11	1.7116
		0.2114		0.49	0.6	1.45	2.19	1.7114	3.79	3.95	2.4292	3.51	3.45	2.15	1.7114
		0.2133		0.45	0.76	1.62	2.13	1.7126	3.72	3.9	2.207	3.61	3.47	2.13	1.7126
		0.2668		0.35	0.93	1.51	2.24	1.7062	3.88	3.91	2.1249	3.72	3.53	2.11	1.7062
		0.2564		0.35	0.43	1.22	1.61	1.694	3.86	3.85	2.0168	3.82	3.55	2.5	1.694
		0.303		0.48	0.32	0.57	1.34	1.7111	3.98	3.92	1.9369	3.91	3.64	2.72	1.7111
		0.2888		0.4	0.28	0.4	0.76	1.6984	3.87	4	1.8791	3.92	3.68	2.67	1.6984
		0.2964		0.37	0.3	0.3	0.74	1.7142	2.75	3.77	2.0451	3.9	3.61	2.46	1.7142
		0.3		0.41	0.26	0.32	0.35	1.7275	1.77	3.35	1.92	3.85	3.34	2.2	1.7275
		0.2617		0.39	0.26	0.39	0.12	1.7089	1.82	2.74	1.9421	3.85	2.7	2.03	1.7089
		0.2278		0.55	0.28	0.29	-0.01	1.7165	1.57	3.1	1.9819	3.87	2.52	1.95	1.7165
		0.149		0.32	0.25	0.11	-0.08	1.6709	2.43	3.51	1.9688	3.18	2.25	1.82	1.6709
		0.1007		0.55	0.25	-0.18	-0.23	1.6554	1.99	2.65	1.9326	2.57	2.15	1.83	1.6554
		0.0656		0.19	0.17	-0.29	-0.28	1.6221	1.63	1.92	2.01	2.2	2	1.79	1.6221
		-0.0212		0.24	-0.22	-0.15	-0.33	1.5645	1.89	2.57	2.0537	1.91	1.85	1.71	1.5645
		-0.0556		0.53	-0.14	-0.32	-0.23	1.4566	1.21	1.79	2.311	1.83	1.77	1.78	1.4566
		-0.0931		0.31	-0.17	-0.29	-0.21	1.4807	1.29	1.62	2.2338	2.06	1.63	1.61	1.4807
		-0.1635		0.57	-0.18	-0.36	-0.19	1.4607	1.61	1.82	2.4165	2.19	1.54	1.53	1.4607
		-0.1698		0.62	-0.16	-0.37	-0.15	1.398	1.56	2.07	2.117	1.63	1.48	1.45	1.398
		-0.1725		0.53	-0.14	-0.42	-0.16	1.3885	2.03	1.7	1.9985	1.59	1.5	1.43	1.3885
		-0.1402		0.39	0.52	-0.26	-0.11	1.4443	1.39	1.44	2.2366	2.35	1.34	1.34	1.4443
		-0.1281		0.67	-0.09	-0.37	0.26	1.4064	1.47	1.79	2.0146	1.72	1.31	1.33	1.4064
		-0.1243		0.67	-0.09	-0.29	0.26	1.4693	1.45	1.82	1.9263	1.78	1.24	1.28	1.4693
		-0.2619		0.41	-0.04	-0.42	0.34	1.4962	1.57	1.84	2.7359	1.7	1.26	1.25	1.4962
		-0.2148		0.28	-0.08	-0.32	0.29	1.4896	1.35	1.91	2.2406	1.69	1.26	1.24	1.4896
		-0.2429		0.33	-0.11	-0.08	0.67	1.4952	1.99	2.42	2.524	1.46	1.27	1.23	1.4952
		-0.2791		0.5	-0.18	-0.04	0.81	1.5916	2.12	2.53	2.1713	1.33	1.26	1.23	1.5916
		-0.2996		0.45	-0.09	0.08	1.1	1.543	2.58	2.66	2.9234	1.28	1.24	1.23	1.543
		-0.3141		0.22	-0.2	0.16	1.19	1.5327	2.65	2.38	2.623	1.25	1.22	1.23	1.5327
		-0.3321		0.2	-0.13	-0.01	1.03	1.5916	2.41	2.66	2.705	1.23	1.22	1.24	1.5916
		-0.364		0.19	-0.17	0.13	1.19	1.5886	2.28	2.42	2.5591	1.24	1.22	1.23	1.5886
		-0.3485		0.14	-0.08	0.09	1.33	1.6554	2.03	2.56	2.4748	1.23	1.22	1.21	1.6554
		-0.3369		0.01	-0.18	-0.04	0.99	1.5979	2.15	2.38	2.4247	1.24	1.22	1.21	1.5979
		-0.3448		0.06	-0.22	0.25	1.55	1.6583	2.25	2.22	2.3716	1.24	1.24	1.23	1.6583
		-0.3558		0.23	-0.08	0.08	1.12	1.6381	2.08	2.21	2.319	1.25	1.25	1.23	1.6381
		-0.3554		0.11	0.2	-0.04	0.49	1.6564	1.67	1.86	2.2264	1.27	1.25	1.24	1.6564
		-0.3755		0.2	0	0.02	0.89	1.7198	1.7	2.13	2.218	1.27	1.26	1.24	1.7198
		-0.3682		0.23	0.09	-0.04	0.76	1.7111	1.91	2.25	2.1947	1.28	1.26	1.25	1.7111
		-0.4148		0.23	-0.06	0.11	0.81	1.6838	2.17	2.58	2.1994	1.31	1.27	1.26	1.6838
		-0.4055		0.24	-0.03	0.17	0.9	1.6898	2.69	3.26	2.2447	1.31	1.29	1.26	1.6898
		-0.4255		0.24	-0.06	0.25	1.33	1.7136	3.34	3.05	2.3556	1.37	1.3	1.28	1.7136
		-0.2002		0.2	0.07	0.16	0.78	1.7533	3.38	2.96	2.2557	1.45	1.31	1.29	1.7533
		-0.2487		0.22	0.15	0.09	1.17	1.7503	3.38	2.7	2.046	1.45	1.32	1.29	1.7503
		-0.2954		0.15	0.24	0.04	1.07	1.7618	3.48	2.66	2.1812	1.46	1.39	1.33	1.7618
		-0.3237		-0.08	0.24	-0.09	0.21	1.7838	3.38	3.49	2.1286	1.56	1.44	1.37	1.7838
		-0.3531		-0.07	0.21	0.02	0.96	1.7595	3.18	2.51	2.1537	1.57	1.44	1.39	1.7595
		-0.4374		0.18	-0.03	0.66	1.39	1.7366	2.38	2.36	2.1905	1.52	1.46	1.39	1.7366
		-0.5461		-0.12	0.01	0.75	1.26	1.6906	2.36	2.26	2.1503	1.55	1.5	1.4	1.6906
		-0.5705		-0.25	0.03	0.21	1.44	1.657	2.58	2.26	1.9478	1.54	1.48	1.4	1.657
		-0.4218		-0.34	-0.02	0.27	1.53	1.5889	3.2	2.31	1.7391	1.63	1.52	1.43	1.5889
		-0.4608		-0.33	0.02	0.08	1.13	1.5869	3.48	2.55	1.1993	1.66	1.58	1.45	1.5869
		-0.387		-0.37	0.19	0.12	0.92	1.5707	3.43	3.2	1.2639	1.55	1.54	1.5	1.5707
		-0.409		-0.42	-0.04	0.02	0.49	1.555	3.27	3.42	1.3728	1.84	1.54	1.49	1.555
		-0.4119		-0.5	-0.45	0.13	0.24	1.5368	1.63	3.16	1.765	1.97	1.62	1.48	1.5368
		-0.3779		-0.43	0.19	0.13	0.79	1.5468	3.13	2.75	2.4309	1.7	1.54	1.45	1.5468
		-0.3711		-0.06	0.02	0.47	1.54	1.521	2.98	2.55	2.6328	1.61	1.5	1.48	1.521
		-0.3517		-0.37	0.03	0.67	1.59	1.5105	2.34	2.6	2.7119	1.56	1.49	1.45	1.5105
		-0.3303		-0.54	0.03	0.43	1.5	1.5168	2.74	2.86	2.8271	1.54	1.48	1.43	1.5168
		-0.3092		-0.49	-0.35	0.03	1.57	1.5005	2.37	2.7	2.7778	1.54	1.45	1.42	1.5005
		-0.2612		-0.5	0.09	0.02	1.31	1.5103	2.25	2.62	2.3124	1.47	1.43	1.4	1.5103
		-0.2134		-0.49	0	0.04	0.69	1.4958	1.04	1.43	2.0852	1.46	1.38	1.38	1.4958
		-0.1992		-0.51	0.17	0.07	1.16	1.4904	1.59	2.17	2.3475	1.4	1.4	1.35	1.4904
		-0.1403		-0.51	0.06	0.54	-0.03	1.4787	1.44	1.93	1.8877	1.32	1.29	1.31	1.4787
		-0.1317		-0.49	0.17	0.89	-0.74	1.5839	1.43	2.23	1.8697	1.23	1.26	1.25	1.5839
		-0.0913		-0.51	0.17	0.84	-0.74	1.5961	1.15	2.09	1.7993	1.22	1.24	1.2	1.5961
		-0.1125		-0.24	0.32	0.76	-0.7	1.4963	0.72	0.96	1.8216	1.15	1.18	1.23	1.4963
		-0.0839		-0.37	0.29	0.54	-0.9	1.4832	-0.12	0.46	1.8783	1.11	1.16	1.15	1.4832
		-0.0591		-0.21	0.6	0.41	0.25	1.4972	0.25	0.46	1.856	1.14	1.11	1.15	1.4972
		-0.0656		-0.06	0.35	0.3	-0.81	1.5131	-0.25	0.15	1.8883	1.1	1.11	1.1	1.5131
		-0.0575		0.28	0.24	0.08	-1.03	1.507	0.25	0.68	1.9154	1.05	1.09	1.18	1.507
		-0.0554		0.45	0.37	-0.5	-1.04	1.4654	0.21	0.68	1.8995	1.05	1.08	1.07	1.4654
		-0.0428		0.29	0.21	0.44	-0.76	1.5311	-0.24	0.17	1.8192	1.01	1.02	1.05	1.5311
		-0.051		0.24	0.56	0.41	-0.55	1.4959	-0.49	-0.25	1.9091	0.97	1.02	1.01	1.4959
		-0.045		0.14	0.39	1.11	-0.69	1.5083	-0.45	0	1.8825	0.88	0.97	1.02	1.5083
		-0.0404		0.18	0.33	0.35	-0.38	1.4882	-0.88	-0.43	1.9488	0.84	0.95	1.04	1.4882
		-0.0565		-0.03	0.56	0.21	0.29	1.6236	-1.01	-0.94	1.9059	0.75	0.97	0.95	1.6236
		-0.0673		0.54	0.12	1.07	-0.15	1.5139	-0.91	-0.59	1.839	0.79	0.9	0.92	1.5139
		-0.083		0.46	0.16	1.32	-0.23	1.4712	-0.63	-0.47	1.9343	0.81	0.9	1.02	1.4712
		-0.1078		0.48	0.28	1.32	0.29	1.419	-0.88	-0.59	1.9236	0.88	0.97	1	1.419
		-0.1273		0.33	0.51	0.21	1.34	1.5517	-0.97	-0.82	1.9222	0.68	0.93	1.02	1.5517
		-0.1391		0.42	0.17	1.02	0.78	1.5748	-0.84	-0.64	1.9497	0.74	0.98	0.95	1.5748
		-0.1573		0.44	0.37	0.82	-0.82	1.5835	-0.2	-0.04	1.9356	0.82	1.02	1.11	1.5835
		-0.1407		0.46	0.21	1.11	-0.64	1.5342	-0.34	-0.16	1.9857	0.74	0.9	1	1.5342
		-0.1501		0.31	0.16	1.09	0.04	1.5907	-0.91	-0.78	1.9467	0.6	0.88	1.06	1.5907
		-0.1143		0.28	0.3	0.25	0.65	1.5703	-0.93	-0.72	1.9337	0.52	0.83	1.05	1.5703
		-0.1769		0.36	0.16	0.7	-0.76	1.5622	-0.9	-0.72	1.9497	0.63	0.85	0.94	1.5622
		-0.2147		0.11	0.21	0.76	-0.61	1.5282	-0.88	-0.6	1.9715	0.53	1.02	1.09	1.5282
		-0.2399		-0.03	0.17	0.63	-0.74	1.5735	-0.85	-0.61	1.9903	0.68	0.81	1.05	1.5735
		-0.2798		-0.09	0.15	0.54	-0.27	1.6005	-0.89	-0.86	2.0354	0.81	1.04	1.07	1.6005
		-0.3087		0.28	0.1	0.31	0.61	1.5715	-0.97	-0.86	2.1826	0.75	0.95	1.02	1.5715
		-0.3202		-0.15	0.12	0.45	0.29	1.5747	-1.02	-0.99	2.1615	0.86	0.95	1.05	1.5747
		-0.332		-0.22	0.1	0.36	1.02	1.5357	-1.06	-0.97	2.67	0.81	1.01	1.06	1.5357
		-0.3514		-0.13	-0.04	0.16	0.65	1.5235	-1.08	-1.06	2.5968	0.63	1.08	1.09	1.5235
		-0.3528		-0.24	-0.02	0.43	0.88	1.5811	-1.1	-1.06	2.3972	0.52	1.04	1.12	1.5811
		-0.3665		-0.21	-0.03	0.35	0.74	1.5785	-1.06	-1.04	2.5871	0.51	0.81	1.12	1.5785
		-0.373		-0.34	-0.06	0.36	0.64	1.6105	-1.15	-1.04	2.5144	0.52	1.02	1.12	1.6105
		-0.4131		-0.41	-0.06	0.39	0.33	1.6201	-1.17	-1.06	2.1079	0.52	1.16	1.15	1.6201
		-0.3787		-0.41	-0.07	0.38	0.07	1.6058	-1.03	-0.95	1.9375	0.81	1.13	1.11	1.6058
		-0.3653		-0.42	0.05	0.56	-0.76	1.5673	-1.01	-0.83	1.7379	0.81	1.2	1.2	1.5673
		-0.3479		-0.43	0.03	0.5	-0.93	1.5526	-0.99	-0.95	1.5943	1.15	1.27	1.25	1.5526
		-0.3791		-0.5	0.12	0.61	-0.96	1.6209	-0.89	-0.86	1.6346	0.99	1.2	1.25	1.6209
		-0.2911		-0.45	0.26	0.4	-1.06	1.5631	-0.8	-0.74	1.7103	1.06	1.25	1.26	1.5631
		-0.3215		-0.5	0.11	0.59	-0.94	1.4856	-0.93	-0.74	1.703	1.01	1.29	1.29	1.4856
		-0.3228		-0.5	0.4	0.63	-0.96	1.4728	-0.82	-0.61	1.6826	1.11	1.25	1.29	1.4728
		-0.4178		-0.38	0.24	0.61	-1.07	1.5177	-1.02	-0.9	1.5786	0.86	1.3	1.29	1.5177
		-0.3901		-0.38	0.12	0.62	-1.03	1.4896	-0.88	-0.74	1.5848	0.87	1.3	1.3	1.4896
		-0.4175		-0.37	0.03	0.7	-0.6	1.5438	-0.99	-0.82	1.5881	0.55	1.21	1.33	1.5438
		-0.3447		-0.29	0.49	0.82	-1.06	1.5543	-0.93	-0.78	1.8752	1.37	1.36	1.35	1.5543
		-0.3264		-0.3	0.12	0.84	0.52	1.5502	-0.88	-0.63	1.7039	1.6	1.63	1.39	1.5502
		-0.3903		-0.24	0.02	0.76	1.03	1.5757	-0.86	0.27	2.0142	2.31	1.72	1.4	1.5757
		-0.0436		-0.45	0.06	0.71	1.49	1.5529	-0.56	0.41	1.9279	2.07	1.81	1.43	1.5529
		0.2002		-0.33	0.4	0.77	1.62	1.5521	-0.43	1.15	1.9497	2.4	1.76	1.53	1.5521
		0.1989		-0.38	0.29	1.07	1.77	1.579	1.47	1.5	2.0408	2.03	1.72	1.47	1.579
		0.1996		-0.04	0.03	1.25	1.82	1.6249	2.84	2.91	2.1513	2.15	1.82	1.55	1.6249
		0.2196		-0.33	0.74	1.3	1.92	1.5589	3.33	3.5	1.8555	2.12	1.76	1.53	1.5589
		0.0945		-0.21	0.77	1.31	1.97	1.5676	3.69	3.77	1.8875	2.23	1.85	1.67	1.5676
		-0.3135		0.05	0.68	1.64	2.22	1.5503	3.67	3.77	2.0623	2.57	1.86	1.67	1.5503
		-0.1784		0.11	0.74	2.04	2.42	1.5768	3.61	3.67	1.7944	2.61	1.96	1.73	1.5768
		-0.251		0.29	0.95	1.95	2.58	1.5882	3.34	3.27	1.8645	3	2.15	1.88	1.5882
		-0.3931		0.26	1.46	1.96	2.63	1.6	3.23	3.21	1.9431	2.68	2.15	1.82	1.6
		-0.4235		0.29	1.48	1.85	2.14	1.6279	3.19	3.12	1.8896	2.71	2.16	1.86	1.6279
		-0.4237		0.37	0.37	1.72	1.75	1.6804	3.1	3.06	1.7097	2.68	2.13	1.91	1.6804
		-0.3941		0.41	0.3	1.39	1.45	1.6641	3.04	3.02	2.0982	2.72	2.18	1.88	1.6641
		-0.3613		0.39	0.3	1.45	1.35	1.6864	2.93	2.95	2.1445	3.04	2.52	1.84	1.6864
		-0.2981		0.37	0.95	1.41	1.55	1.6887	3.01	3.05	2.2993	2.91	2.39	1.86	1.6887
		-0.2639		0.39	0.71	1.34	1.36	1.6928	3.04	3.09	2.2142	2.94	2.33	1.83	1.6928
		-0.231		0.4	0.34	1.3	1.16	1.7003	3.3	3.1	2.2167	2.82	2.23	1.91	1.7003
		-0.2032		0.35	0.7	0.97	1.22	1.6934	3.11	3.09	2.1538	2.85	2.43	1.91	1.6934
		-0.1994		0.4	1.04	1.03	1.71	1.7024	3.51	3.67	2.2115	2.86	2.38	1.95	1.7024
		-0.1926		0.39	0.38	0.95	1.06	1.6829	2.67	3.74	2.1776	3.01	2.58	1.95	1.6829
		-0.2085		0.41	0.51	0.82	0.88	1.6952	2.71	2.82	2.3422	3.13	2.66	2	1.6952
		-0.2319		0.39	0.39	0.79	0.76	1.6826	2.66	2.95	2.3585	3.23	2.78	2.06	1.6826
		-0.2755		0.37	0.38	0.71	0.72	1.6741	2.55	2.86	2.2931	3.58	3	2.6	1.6741
		-0.2686		0.42	0.43	0.63	0.53	1.6711	2.74	3.06	2.2343	3.19	2.56	2.21	1.6711
		-0.2848		0.46	0.71	0.47	0.1	1.668	2.82	3.34	2.2976	3.05	2.43	2.13	1.668
		-0.3131		0.39	0.71	0.31	-0.02	1.6705	3.14	3.74	2.1305	2.91	2.37	2.02	1.6705
		-0.3346		0.4	0.63	0.21	0.37	1.6831	3.86	3.84	2.0533	2.61	2.37	1.97	1.6831
		-0.3114		0.35	0.42	0.53	-0.1	1.6976	3.85	3.84	2.0782	2.39	2.2	2.17	1.6976
		-0.2504		0.37	0.43	0.43	0.25	1.7439	3.85	3.8	2.0853	2.17	2.13	2.01	1.7439
		-0.3351		0.42	0.39	-0.1	0.56	1.7249	3.78	3.71	2.2972	2.07	2	1.98	1.7249
		-0.2721		0.39	0.29	0.29	0.46	1.7184	3.54	3.57	2.4465	2.05	2.04	1.93	1.7184
		-0.239		0.44	0.26	0.23	0.28	1.7241	3.37	3.22	2.5126	1.97	1.9	1.88	1.7241
		-0.2091		0.46	-0.12	-0.04	0.34	1.6884	2.13	2.84	2.5274	2.03	1.96	1.88	1.6884
		-0.2692		0.45	-0.16	-0.13	0.61	1.7581	2.23	2.46	2.4963	1.93	1.92	1.77	1.7581
		-0.3176		0.5	-0.14	-0.01	0.47	1.728	1.62	1.94	2.4859	2.01	1.88	1.81	1.728
		-0.3158		0.5	-0.13	0.05	0.48	1.7573	1.53	1.74	2.2023	1.91	1.86	1.82	1.7573
		-0.3519		0.54	-0.04	-0.04	0.48	1.7633	1.48	1.84	2.2284	1.8	1.82	1.81	1.7633
		-0.384		0.23	0.52	-0.22	0.12	1.7523	1.3	1.54	2.1218	1.79	1.81	1.78	1.7523
		-0.3921		0.51	0	-0.24	0.29	1.7502	1.59	1.91	1.8577	1.7	1.76	1.76	1.7502
		-0.283		0.41	0.51	-0.39	0.03	1.7276	1.78	2.41	2.1885	1.69	1.73	1.73	1.7276
		-0.3211		0.61	0.09	-0.29	0.56	1.7446	2.42	2.12	2.1047	1.69	1.71	1.74	1.7446
		-0.316		0.59	0.1	-0.39	0.16	1.719	2.36	2.07	2.018	1.63	1.72	1.68	1.719
		-0.3651		0.51	0.51	-0.41	0.37	1.7278	2.15	2.07	1.9985	1.55	1.54	1.63	1.7278
		-0.3774		0.57	0.75	-0.41	0.39	1.7099	1.98	2.21	1.9996	1.59	1.57	1.59	1.7099
		-0.3514		0.75	-0.04	-0.42	0.97	1.6829	2.06	2.07	2.121	1.55	1.53	1.5	1.6829
		-0.2976		0.73	-0.02	-0.17	1.03	1.688	2.19	2.06	2.1658	1.43	1.52	1.48	1.688
		-0.3273		0.73	0.03	-0.39	1.16	1.6864	2.31	1.96	2.2609	1.45	1.49	1.43	1.6864
		-0.3282		0.75	0.11	-0.45	1.11	1.6877	2.28	2.17	2.1241	1.43	1.41	1.39	1.6877
		-0.2905		0.71	0	-0.45	1.11	1.6783	2.32	2.13	2.3126	1.45	1.43	1.39	1.6783
		-0.2981		0.76	0.02	-0.42	0.83	1.6755	2.2	2.16	2.6019	1.42	1.43	1.39	1.6755
		-0.3054		0.51	0.43	-0.22	0.12	1.678	2.41	2.23	2.4034	1.43	1.43	1.37	1.678
		-0.2949		0.22	0.24	-0.18	-0.27	1.6916	2.34	2.27	2.2352	1.45	1.4	1.37	1.6916
		-0.2823		0.15	0.05	-0.32	0.19	1.6814	2.32	2.32	2.077	1.51	1.39	1.37	1.6814
		-0.0725		0.23	0.09	-0.2	0.26	1.6727	2.62	2.33	2.0267	1.4	1.4	1.38	1.6727
		0.0115		0.13	0.15	-0.23	0.08	1.6753	2.34	2.42	1.9535	1.5	1.49	1.37	1.6753
		0.1935		0.13	0.16	-0.27	0.33	1.6771	2.71	2.43	2.0465	1.54	1.45	1.37	1.6771
		0.2024		0.26	0.12	-0.2	0.7	1.6736	2.47	2.21	2.0182	1.49	1.49	1.44	1.6736
		0.192		0.17	0.11	-0.31	0.65	1.6729	2.6	2.31	2.0438	1.52	1.5	1.43	1.6729
		0.1169		0.19	0.11	-0.08	0.96	1.6792	2.51	2.36	1.9756	1.57	1.53	1.45	1.6792
		0.2248		0.19	0.12	-0.29	0.85	1.6803	2.86	2.65	1.9407	1.52	1.53	1.39	1.6803
		0.2142		0.22	0.12	-0.04	0.49	1.684	3.19	2.61	2.0342	1.61	1.55	1.44	1.684
		0.2581		0.23	0.1	0.07	0.66	1.6864	3.37	2.67	1.8324	1.83	1.67	1.49	1.6864
		0.3135		0.22	0.05	0.13	0.76	1.6876	3.33	2.92	1.8939	1.78	1.59	1.49	1.6876
		0.3796		0.22	0.1	0.21	0.81	1.6905	3.71	3.29	1.9646	1.73	1.63	1.5	1.6905
		0.3936		0.24	0.07	0.34	0.74	1.6886	3.82	3.42	1.869	1.87	1.68	1.58	1.6886
		0.3912		0.2	0.2	0.31	0.78	1.6953	3.71	3.81	1.8942	1.83	1.68	1.62	1.6953
		0.3225		0.15	0.16	0.48	1.35	1.6975	3.74	3.87	1.9916	1.84	1.67	1.55	1.6975
		0.3332		0.13	0.12	0.4	1.31	1.7147	3.9	3.75	2.2233	1.83	1.71	1.59	1.7147
		0.3809		0.01	0.11	0.39	1.03	1.7426	3.72	3.85	1.9948	1.88	1.72	1.59	1.7426
		0.3494		-0.32	0.07	0.13	0.81	1.7296	3.53	3.56	1.9937	1.91	1.72	1.58	1.7296
		0.3583		-0.37	-0.04	0.14	0.8	1.7456	3.49	3.66	1.954	1.95	1.73	1.5	1.7456
		0.2371		0.02	0.2	0.47	0.88	1.741	3.48	3.69	2.0984	1.74	1.66	1.62	1.741
		0.1418		-0.08	0.1	0.31	0.76	1.7863	3.08	3.5	2.2076	1.84	1.73	1.63	1.7863
		0.1309		-0.43	-0.04	0.09	0.29	1.7442	2.04	3.14	2.2471	1.75	1.68	1.62	1.7442
		0.0612		-0.43	-0.34	-0.02	0.17	1.8028	2.39	3.44	2.234	1.83	1.67	1.58	1.8028
		0.0986		-0.38	-0.08	0.16	0.89	1.7516	3.24	3.6	2.1623	1.74	1.64	1.62	1.7516
		0.0592		-0.38	-0.03	0.26	0.89	1.7935	3.23	3.15	2.1991	1.74	1.63	1.62	1.7935
		-0.1577		-0.41	-0.12	0.22	0.87	1.7025	3.08	3.42	2.254	1.68	1.66	1.59	1.7025
		-0.0975		-0.34	0.06	0.31	0.84	1.6663	3.06	3.29	2.3277	1.65	1.63	1.58	1.6663
		-0.0692		-0.39	0.16	0.34	0.83	1.6706	3.17	3.34	2.2733	1.65	1.63	1.61	1.6706
		-0.0567		-0.43	-0.34	0.13	0.72	1.5552	3.57	3.26	2.2342	1.61	1.63	1.61	1.5552
		-0.0429		-0.42	0.07	0.36	1.21	1.5059	3.29	2.91	2.1802	1.6	1.6	1.58	1.5059
		-0.0274		-0.42	0.19	0.47	1.69	1.4253	2.56	1.53	2.0865	1.6	1.6	1.58	1.4253
		-0.0056		-0.26	0.25	0.45	1.67	1.3427	1.16	0.26	1.6229	1.56	1.59	1.58	1.3427
		-0.0142		-0.08	0.29	0.39	1.24	1.3303	0.75	0.12	1.7375	1.55	1.57	1.57	1.3303
		0.0093		-0.06	0.39	0.31	1.52	1.2169	0.31	-0.29	1.9053	1.56	1.54	1.57	1.2169
		0.0031		0.05	0.42	0.3	1.29	1.2274	-0.05	-0.37	1.6517	1.55	1.57	1.55	1.2274
		-0.0271		0.27	0.34	0.49	1.77	1.2428	-0.25	-0.2	1.7161	1.54	1.52	1.57	1.2428
		-0.0335		0.35	0.43	0.36	1.34	1.2412	-0.1	-0.32	1.9699	1.54	1.53	1.52	1.2412
		-0.0108		0.33	0.37	0.56	1.81	1.2391	-0.2	-0.1	2.0303	1.55	1.54	1.53	1.2391
		-0.33		0.42	0.35	0.49	1.75	1.3154	-0.18	0.22	2.0663	1.52	1.55	1.53	1.3154
		-0.3334		0.23	0.28	0.63	0.37	1.3225	-0.12	0.22	2.0222	1.54	1.52	1.54	1.3225
		-0.2523		0.36	-0.14	0.85	-0.58	1.3243	-0.25	-0.16	2.0139	1.52	1.52	1.49	1.3243
		-0.2759		0.35	0.06	0.67	-0.99	1.3639	-0.36	-0.54	2.0693	1.51	1.54	1.52	1.3639
		-0.2602		0.31	0.11	0.57	1.36	1.4987	-0.9	-0.63	2.0508	1.51	1.5	1.52	1.4987
		-0.3045		0.33	0.09	0.57	0.35	1.5646	-0.99	-0.83	2.0836	1.49	1.48	1.52	1.5646
		-0.3057		0.32	0.02	0.54	-0.24	1.532	-0.97	-0.72	2.0712	1.49	1.45	1.48	1.532
		-0.3071		0.33	-0.06	0.52	-0.37	1.6518	-0.9	-0.52	2.064	1.49	1.46	1.43	1.6518
		-0.2965		0.26	-0.04	0.41	-0.69	1.5513	-0.94	-0.82	1.9936	1.5	1.45	1.47	1.5513
		-0.2835		0.06	-0.18	0.12	0.25	1.6153	-0.93	-0.83	1.9185	1.46	1.45	1.4	1.6153
		-0.2693		0	-0.11	0.26	-0.11	1.5924	-0.97	-0.65	1.9323	1.45	1.46	1.4	1.5924
		-0.2602		-0.38	-0.09	0.2	-0.29	1.6121	-0.93	-0.5	1.8814	1.43	1.43	1.42	1.6121
		-0.2499		-0.32	-0.29	0.07	-0.1	1.6918	-0.95	-0.87	1.9358	1.4	1.44	1.42	1.6918
		-0.2149		-0.07	-0.27	0.13	-0.68	1.6903	-0.84	-0.65	2.0103	1.41	1.44	1.4	1.6903
		-0.2521		-0.2	-0.22	0.11	-0.69	1.7187	-0.75	-0.47	2.1421	1.4	1.44	1.4	1.7187
		-0.2314		-0.04	-0.23	-0.01	-0.61	1.725	-0.77	-0.47	2.2671	1.37	1.46	1.39	1.725
		-0.2217		0.24	-0.34	0.02	-0.65	1.7207	-0.68	-0.55	1.8293	1.38	1.45	1.4	1.7207
		-0.1615		0.36	-0.31	-0.15	-0.69	1.7162	-0.64	-0.25	2.2952	1.34	1.44	1.42	1.7162
		0.1847		0.46	-0.56	-0.17	-0.68	1.7137	-0.6	-0.4	2.0462	1.34	1.44	1.42	1.7137
		0.3987		0.53	-0.61	-0.1	-0.68	1.7263	-0.5	-0.56	1.9921	1.36	1.41	1.4	1.7263
		0.4661		0.64	-0.61	0.2	-0.45	1.7311	-0.37	-0.55	2.0586	1.37	1.41	1.39	1.7311
		0.4686		0.59	-0.4	-0.1	-0.7	1.7474	-0.47	-0.49	2.0077	1.38	1.41	1.4	1.7474
		0.4657		0.68	-0.4	-0.08	-0.68	1.7592	-0.38	-0.11	2.1226	1.38	1.41	1.38	1.7592
		0.4552		-0.13	0.33	-0.17	-0.81	1.7524	-0.31	0.23	2.0688	1.34	1.4	1.39	1.7524
		0.4765		0.05	0.3	-0.11	-0.65	1.756	-0.2	-0.13	2.4494	1.38	1.4	1.38	1.756
		0.4868		0.71	-0.57	0.32	-0.33	1.7677	-0.27	0.01	2.2223	1.4	1.44	1.42	1.7677
		0.4941		0.73	-0.65	0.48	0.12	1.7789	-0.72	-0.28	2.5391	1.41	1.45	1.43	1.7789
		0.4952		-0.64	0.52	0.41	-0.01	1.7884	-0.71	-0.34	2.2546	1.47	1.43	1.44	1.7884
		0.5232		0.67	-0.25	0.72	0.19	1.8112	-0.73	-0.33	2.4567	1.55	1.45	1.44	1.8112
		0.5193		0.68	0.34	0.91	0.06	1.7949	-0.69	-0.54	2.6618	1.56	1.53	1.42	1.7949
		0.4041		-0.66	0.84	1.03	-0.43	1.8509	0.24	-0.01	2.6005	1.73	1.52	1.47	1.8509
		0.3633		0.68	0.28	1.34	1.3	1.8679	0.17	0.17	2.6658	1.68	1.5	1.44	1.8679
		0.4142		0.15	0.63	1.59	1.45	1.8814	0.65	1.44	2.793	1.7	1.55	1.47	1.8814
		0.4401		-0.64	0.81	1.53	1.89	1.9079	1.04	2.33	2.2881	1.73	1.52	1.45	1.9079
		0.3529		-0.06	0.72	1.49	2.06	1.9943	1.95	3.14	2.6923	1.84	1.52	1.45	1.9943
		0.331		-0.39	0.68	1.05	2.1	2.0191	3.4	3.46	2.6566	2.15	1.53	1.48	2.0191
		0.3255		-0.06	0.66	1.13	2.22	1.9612	3.38	3.2	2.0621	2.24	1.6	1.5	1.9612
		0.3163		-0.3	0.38	0.54	1.8	2.0381	3.33	3.21	1.9679	2.19	1.62	1.48	2.0381
		0.3469		-0.42	0.63	1.53	2.37	2.0924	3.22	3.24	1.6824	2.28	1.63	1.48	2.0924
		0.2911		-0.39	0.54	1.9	2.62	2.0841	3.19	3.26	1.6093	2.58	1.76	1.52	2.0841
		0.1904		-0.33	0.34	1.76	2.72	2.107	3.18	3.29	1.5532	3.42	2.2	1.52	2.107
		0.1512		-0.28	0.26	1.68	2.61	2.0859	3.29	3.31	1.4263	3.68	2.48	1.55	2.0859
		0.7359		-0.22	0.37	1.44	2.3	2.018	3.19	3.25	1.4161	3.58	3.02	1.72	2.018
		0.4349		-0.3	0.26	0.99	2.27	2.0704	3.24	3.12	1.3835	3.56	2.78	1.81	2.0704
		0.4584		-0.12	0.15	1.74	2.49	2.0009	3.09	3.11	1.3839	3.33	2.62	1.74	2.0009
		0.6525		0.05	0.12	1.05	2.39	1.9874	3.08	3.07	1.3611	3.13	2.66	1.93	1.9874
		0.2964		-0.06	0.07	0.66	2.06	1.9539	3.1	3.06	1.471	2.9	2.48	1.88	1.9539
		0.1986		0.28	0.12	0.25	2.01	1.8961	3.06	3.05	1.7709	2.89	2.44	2.05	1.8961
		0.1841		0.35	0.05	0.12	1.49	1.8248	3.18	3.29	1.7079	2.68	2.25	2	1.8248
		0.0935		0.29	-0.02	0.09	1.92	1.7844	3.2	3.29	1.703	2.62	2.51	1.78	1.7844
		0.0799		0.24	0.15	-0.27	1.03	1.7392	3.24	3.35	1.6835	2.57	2.33	2.27	1.7392
		0.027		-0.02	0.24	-0.31	-0.02	1.728	3.25	3.29	1.5404	2.33	2.18	2.05	1.728
		0.0154		-0.06	0.38	-0.31	0.03	1.6993	3.32	3.35	1.4666	2.33	2.35	1.96	1.6993
		0.0107		0.19	0.32	-0.45	0.37	1.6365	3.53	3.54	1.3987	3.29	2.21	2.01	1.6365
		0.0038		0.36	0.37	-0.44	0.71	1.5284	3.73	3.79	1.3117	2.62	2.08	1.89	1.5284
		-0.0089		0.45	0.33	-0.29	0.65	1.4618	3.81	3.82	1.3162	2.72	2.08	1.73	1.4618
		0.0265		0.42	-0.44	0.03	1.03	1.4042	3.83	3.76	1.2874	2.25	2.09	1.83	1.4042
		0.0242		0.41	-0.39	0.05	0.8	1.3891	3.79	3.69	1.3528	2.21	1.88	1.67	1.3891
		0.0484		0.4	-0.02	-0.01	0.81	1.29	3.79	3.7	1.3117	2.21	1.97	1.71	1.29
		0.0446		0.4	0.05	-0.08	0.52	1.3005	3.79	3.67	1.4696	2.03	1.85	1.66	1.3005
		0.0799		0.4	0.1	-0.37	0.31	1.2751	3.79	3.64	1.4213	2.07	1.97	1.63	1.2751
		0.0792		0.39	0.1	-0.44	0.4	1.285	3.77	3.51	1.4474	2.15	1.9	1.69	1.285
		0.0879		0.4	-0.17	-0.27	0.47	1.2859	3.74	3.46	1.4697	2.09	1.83	1.63	1.2859
		0.0921		0.29	0.37	-0.45	0.16	1.2794	3.28	3.51	1.5059	2.11	2.08	1.86	1.2794
		0.1356		0.31	0.39	-0.2	0.03	1.2653	2.75	3.35	1.6852	2.06	1.95	1.64	1.2653
		0.1351		0.31	0.42	-0.45	0.22	1.238	2.96	3.41	1.831	2.16	1.8	1.69	1.238
		-0.0436		0.31	0.34	-0.49	0.21	1.2542	3.37	3.37	1.9796	2.03	1.94	1.89	1.2542
		0.2447		0.39	0.46	-0.45	0.3	1.2475	3.34	3.3	1.9904	2	1.95	1.69	1.2475
		0.4116		0.26	0.4	-0.27	0.07	1.2665	2.71	3.27	2.0951	2.11	1.9	1.87	1.2665
		0.4235		0.35	0.39	-0.26	0.03	1.2632	1.99	2.35	2.1385	2.02	2.01	1.78	1.2632
		0.4172		0.28	0.42	-0.02	-0.2	1.2718	1.35	1.84	2.1208	1.95	1.9	1.82	1.2718
		0.4087		0.37	0.42	-0.22	-0.01	1.2982	1.67	2.77	2.1939	1.83	1.72	1.69	1.2982
		0.4451		0.46	0.03	-0.23	0.02	1.279	1.38	2.33	2.2499	1.83	1.78	1.69	1.279
		0.4391		0.41	0.35	-0.18	0.22	1.2817	1.48	2.84	2.2838	1.77	1.69	1.67	1.2817
		0.4404		0.49	0.3	-0.31	0.58	1.2959	1.75	2.76	1.8068	1.82	1.76	1.68	1.2959
		0.443		0.5	-0.11	0.02	0.89	1.3725	2.69	2.62	1.3719	1.74	1.76	1.73	1.3725
		0.4596		0.49	0.44	-0.32	0.37	1.3304	2.5	2.84	1.7469	1.77	1.71	1.71	1.3304
		0.4627		0.2	0.51	-0.19	0.21	1.3785	2.48	2.7	1.8164	1.69	1.69	1.68	1.3785
		0.463		0.53	0.39	-0.32	0.66	1.3531	2.8	2.45	1.9999	1.73	1.72	1.67	1.3531
		0.4717		0.51	0.29	-0.29	0.25	1.4012	2.67	2.51	1.9027	1.69	1.69	1.68	1.4012
		0.4729		0.42	0.54	-0.15	0.03	1.5891	1.77	2.66	2.1562	1.68	1.66	1.63	1.5891
		0.4811		0.24	0.57	-0.18	-0.15	1.6059	1.86	2.64	1.7927	1.69	1.68	1.63	1.6059
		0.4596		0.22	0.61	-0.18	0.13	1.6029	2.09	2.62	1.4204	1.68	1.67	1.62	1.6029
		0.4001		0.24	0.6	-0.14	0.17	1.7284	2.71	2.5	1.4062	1.64	1.66	1.63	1.7284
		0.3553		0.27	0.32	-0.2	0.39	1.738	2.7	2.13	1.6642	1.61	1.67	1.64	1.738
		0.278		0.54	0.14	0	0.66	1.7218	2.69	2.06	1.7539	1.64	1.66	1.64	1.7218
		0.1968		0.24	0.4	-0.15	0.34	1.8145	2.94	2.67	1.5247	1.65	1.58	1.57	1.8145
		0.578		0.22	0.67	0.2	0.01	1.8855	2.96	2.86	1.3153	1.68	1.64	1.54	1.8855
		0.3455		0.2	0.38	-0.09	0.31	1.8944	3.01	2.7	1.2539	1.63	1.62	1.59	1.8944
		0.5918		0.44	0.17	0.08	0.29	1.9354	2.89	2.41	1.2385	1.65	1.6	1.55	1.9354
		0.511		0.15	0.23	0.11	0.12	1.9416	3.04	2.62	1.2504	1.61	1.59	1.54	1.9416
		0.8213		0.53	0.24	0.16	0.79	1.9857	2.84	2.25	1.2944	1.57	1.54	1.5	1.9857
		0.883		0.09	0.03	0.07	0.19	2.0382	2.93	2.6	1.3336	1.63	1.6	1.49	2.0382
		0.9777		0.15	0.09	0.11	0.22	2.1034	2.87	2.31	1.37	1.66	1.59	1.47	2.1034
		0.9908		0.23	0.16	0.3	0.44	2.2077	2.9	2.26	1.3916	1.65	1.58	1.53	2.2077
		1.0139		0.14	0.05	0.32	0.06	2.2555	3.06	2.45	1.4291	1.6	1.58	1.49	2.2555
		1.0298		0.13	0.07	0.39	0.07	2.2661	3.19	2.48	1.475	1.68	1.62	1.57	2.2661
		1.0925		0.13	0.09	0.4	0.08	2.2561	3.14	2.53	1.4891	1.68	1.59	1.54	2.2561
		1.1201		0.13	0.09	0.66	0.26	2.2722	3.27	2.81	1.5574	1.79	1.63	1.5	2.2722
		1.0776		0.14	0.03	0.56	0.67	2.3435	3.22	2.89	1.6053	1.64	1.53	1.5	2.3435
		1.105		0.36	0.17	0.59	0.67	2.3324	3.14	2.71	1.6645	1.64	1.59	1.48	2.3324
		1.0531		0.15	0.09	0.63	0.94	2.364	3.24	2.91	1.739	1.73	1.63	1.52	2.364
		0.9965		0.15	0.11	0.56	0.84	2.3873	3.37	2.95	1.7619	1.68	1.67	1.45	2.3873
		1.0365		0.15	0.07	0.62	1.08	2.4107	3.81	3.37	1.7861	1.87	1.67	1.55	2.4107
		1.0557		0.15	0.11	0.23	1.2	2.4701	3.9	3.75	1.798	1.95	1.73	1.59	2.4701
		0.724		0.17	0.11	0.25	1.22	2.4359	3.92	3.79	1.8344	2	1.69	1.57	2.4359
		0.6223		0.17	0.11	0.76	1.21	2.4693	3.85	3.74	1.7716	2.01	1.85	1.62	2.4693
		0.3994		0.18	0.34	0.88	1.29	2.462	3.82	3.69	1.7876	2.03	1.9	1.67	2.462
		0.5166		0.19	0.16	0.86	1.16	2.4695	3.83	3.69	1.872	2.09	1.95	1.71	2.4695
		0.7358		-0.22	0.2	0.27	1.17	2.4621	3.9	3.86	1.936	2.09	1.97	1.67	2.4621
		0.955		-0.19	0.19	0.14	1.15	2.4158	3.87	3.81	1.7211	2.14	1.96	1.64	2.4158
		0.9637		0.17	0.19	0.23	1.13	2.3933	3.82	3.65	1.5789	2.11	1.97	1.62	2.3933
		0.5436		0.1	0.16	0.02	1.1	2.358	3.86	3.7	1.5579	2.15	1.97	1.71	2.358
		0.2324		0.2	0.23	-0.05	1.11	2.135	3.85	3.79	1.5937	2.14	1.97	1.71	2.135
		0.1024		0.2	0.32	0.38	1.77	1.9752	3.86	3.74	1.5561	2.12	1.95	1.73	1.9752
		0.1393		0.22	0.32	0.17	2.43	2.0131	3.87	3.82	1.5493	2.07	1.96	1.69	2.0131
		0.1885		0.23	0.38	0.4	2.92	1.9749	3.79	3.32	1.5162	2.09	1.96	1.74	1.9749
		0.1135		0.17	0.47	0.11	2.3	1.8592	3.3	2.86	1.4997	2.14	1.91	1.73	1.8592
		0.0939		0.18	0.37	-0.14	1.95	1.7321	3.77	1.77	1.4764	2.14	1.87	1.78	1.7321
		0.1008		0.09	0.4	-0.05	0.62	1.7278	3.44	1.15	1.3961	2.19	1.83	1.83	1.7278
		0.0644		0.22	0.2	-0.01	0.48	1.5559	1.66	0.75	1.3512	2.16	1.86	1.74	1.5559
		0.1663		0.24	0.37	-0.33	1.12	1.54	0.92	0.84	1.3166	2.07	1.78	1.72	1.54
		0.2894		0.2	0.3	-0.53	1.22	1.4993	1.31	0.47	1.2724	2.03	1.8	1.69	1.4993
		0.4174		0.18	0	0.54	0.08	1.4293	0.78	1.68	1.2792	2	1.78	1.71	1.4293
		0.4118		0.22	-0.07	0.67	-0.69	1.3897	0.98	1.91	1.2866	2.02	1.76	1.68	1.3897
		0.3815		0.4	-0.16	0.68	-0.93	1.3645	1.54	2.01	1.2878	1.98	1.76	1.68	1.3645
		0.4275		0.36	-0.25	0.39	-0.78	1.3357	-0.18	1.5	1.2436	2.01	1.76	1.67	1.3357
		0.439		0.26	-0.02	-0.06	0.64	1.3069	-0.45	1.17	1.2078	2.06	1.8	1.66	1.3069
		0.432		0.24	-0.18	-0.06	0.6	1.2962	-0.93	0.01	1.1633	2.11	1.8	1.67	1.2962
		0.438		-0.03	-0.49	0.53	-0.56	1.278	-0.81	1.65	1.1595	1.97	1.82	1.66	1.278
		0.3943		-0.25	-0.56	0.43	-0.76	1.2689	-0.89	1.43	1.1584	1.96	1.72	1.68	1.2689
		0.3759		-0.09	-0.53	0.26	0.39	1.2837	-0.91	0.21	1.175	1.89	1.72	1.68	1.2837
		0.4502		-0.21	-0.49	0.29	-0.81	1.2473	-0.82	1.73	1.18	1.86	1.69	1.64	1.2473
		0.4643		-0.17	0.43	0.34	-0.61	1.2334	-0.59	1.84	1.1592	1.83	1.71	1.66	1.2334
		0.4487		-0.15	-0.11	0.32	-0.82	1.2213	-0.86	-0.34	1.2756	1.93	1.74	1.64	1.2213
		0.4757		-0.06	-0.43	0.31	0.08	1.2157	-0.89	-0.56	1.2495	1.95	1.8	1.64	1.2157
		0.4697		0.02	-0.53	0.44	0.34	1.2084	-0.86	-0.49	1.3279	1.96	1.76	1.66	1.2084
		0.474		0.06	-0.07	0.52	-0.06	1.2324	-0.73	0.99	1.2234	1.97	1.83	1.63	1.2324
		0.5562		0.17	-0.56	0.63	-0.03	1.2441	-0.58	1.51	1.3229	2	1.83	1.63	1.2441
		0.5379		0.2	-0.14	0.53	0.52	1.2299	-0.81	0.98	1.3506	2.01	1.81	1.71	1.2299
		0.509		0.46	-0.56	0.76	0.55	1.2472	-0.8	0.54	1.3711	2.01	1.73	1.68	1.2472
		0.5593		0.31	0.03	0.39	0.83	1.258	-0.71	0.55	1.6636	2.01	1.77	1.61	1.258
		0.4487		0.26	0.4	-0.54	1.06	1.2055	-0.63	1.05	1.5367	2.02	1.78	1.63	1.2055
		0.4737		0.62	0.1	0.22	1.02	1.2181	0.33	1.59	1.7372	2	1.8	1.63	1.2181
		0.2671		0.44	-0.48	1.26	1.22	1.2513	1.47	2.36	1.8125	1.98	1.78	1.61	1.2513
		0.1281		0.19	-0.47	1.3	1.34	1.2343	1.35	2.17	1.8138	2.03	1.78	1.63	1.2343
		0.8086		0.53	-0.35	1.22	1.77	1.2627	1.57	2.18	2.1949	2.12	1.78	1.64	1.2627
		0.9743		0.58	-0.16	0.9	1.96	1.3031	2.41	2.81	2.2631	2.17	1.82	1.64	1.3031
		0.9369		0.06	0.19	1.3	2.46	1.3089	2.77	2.6	2.3143	2.23	1.83	1.66	1.3089
		1.0782		0.13	0.25	1.53	2.44	1.3925	3.3	3.34	2.4252	2.21	1.85	1.67	1.3925
		1.1549		0.48	0.28	1.4	2.35	1.6098	3.19	3.21	2.5131	2.25	1.78	1.68	1.6098
		1.3091		0.63	0.4	1.4	2.27	1.7243	3.18	3.19	2.9127	2.42	1.82	1.72	1.7243
		1.226		0.66	0.24	1.17	1.89	1.9034	3.15	3.17	3.1122	2.73	1.85	1.71	1.9034
		1.0781		0.67	0.21	0.71	1.89	1.9852	3.15	3.25	2.6271	2.91	2	1.69	1.9852
		1.0787		0.64	-0.17	0.12	1.91	2.2538	3.19	3.26	2.6669	3.11	1.96	1.68	2.2538
		0.8837		0.68	-0.12	-0.32	1.81	2.3196	3.19	3.27	2.6979	3.25	2.19	1.68	2.3196
		0.835		0.68	0.23	0.04	2.46	2.3346	3.3	3.34	2.833	2.9	2.15	1.69	2.3346
		0.7567		0.67	-0.13	0.45	2.42	2.1028	3.3	3.37	2.8001	2.84	2.1	1.69	2.1028
		0.6376		0.24	-0.47	1.82	2.75	1.9745	3.28	3.36	2.8005	2.7	2.18	1.68	1.9745
		0.3913		0.33	-0.43	1.87	2.78	1.8131	3.11	2.96	2.9814	2.49	2.3	1.69	1.8131
		0.4987		0.53	-0.44	0.08	2.22	1.8615	3.06	2.97	3.1038	2.02	2.13	1.71	1.8615
		0.4403		0.57	-0.26	-0.54	2.08	1.7221	3.1	3.05	2.9575	2.15	2.09	1.68	1.7221
		0.5809		0.7	-0.11	-0.51	0.85	1.6499	3.42	3.15	2.9359	2.12	2.13	1.67	1.6499
		0.7218		0.55	-0.47	0.52	2.58	1.8146	3.47	3.46	2.9304	2.07	1.87	1.72	1.8146
		0.5734		0.71	-0.38	-0.32	2.38	1.5288	3.64	3.6	2.9566	2.1	1.81	1.72	1.5288
		0.5796		0.68	0.19	-0.58	1.3	2.1206	3.74	3.82	3.008	2.09	1.8	1.68	2.1206
		0.6848		0.63	-0.44	0.4	2.78	1.9967	3.78	3.82	2.9236	2.16	1.86	1.67	1.9967
		0.6778		0.14	-0.41	0.21	2.15	1.9459	3.78	3.84	2.951	1.92	1.83	1.77	1.9459
		0.6711		0.23	-0.48	1.2	3.37	1.845	3.86	3.61	3.2181	1.92	1.74	1.74	1.845
		0.3619		0.1	-0.4	0.79	3.16	1.8036	3.73	3.56	3.0871	1.91	1.72	1.68	1.8036
		0.3832		0.72	-0.45	-0.39	1.44	1.9779	3.81	3.52	3.0628	1.92	1.8	1.71	1.9779
		-0.0911		0.02	-0.38	0.31	2.76	1.8239	3.68	3.4	2.9771	1.89	1.83	1.68	1.8239
		0.2208		-0.08	-0.36	-0.1	1.54	1.7945	3.39	3.22	2.9584	1.84	1.8	1.71	1.7945
		0.2296		0.36	-0.4	0.27	1.19	1.7217	3.54	3.15	3.0923	1.83	1.83	1.71	1.7217
		0.5988		0.5	-0.39	-0.33	0.66	1.6428	3.51	3.4	2.7881	1.89	1.82	1.73	1.6428
		0.8977		-0.02	-0.49	-0.33	0.61	1.5586	3.43	3.36	2.9403	1.96	1.82	1.76	1.5586
		0.5784		0.05	-0.41	-0.23	0.56	1.5331	3.34	3.31	2.8143	2.07	1.85	1.76	1.5331
		0.2991		0.44	-0.32	-0.49	0.16	1.6819	2.81	3.26	2.7815	2	1.87	1.77	1.6819
		0.1426		0.5	-0.44	-0.02	0.76	1.7041	3.23	3.2	2.751	2	1.85	1.84	1.7041
		0.1052		0.07	-0.38	-0.04	0.75	1.657	3.19	3.12	2.89	1.92	1.85	1.81	1.657
		0.2074		0.66	0.52	-0.53	0.53	1.6909	3.23	3.21	2.8931	1.93	1.83	1.76	1.6909
		0.2953		0.63	0.28	-0.4	0.1	1.8356	2.74	3.02	2.8027	1.86	1.81	1.77	1.8356
		0.1297		0.63	0.28	-0.46	0.33	2.035	2.27	2.9	2.699	1.87	1.82	1.74	2.035
		0.0521		0.54	0.58	-0.49	0.46	1.7998	2.44	2.5	2.5299	1.91	1.76	1.74	1.7998
		0.0508		0.61	0.3	-0.29	0.16	1.6655	1.71	2.62	2.6868	1.77	1.73	1.71	1.6655
		0.0302		0.61	0.38	-0.51	0.43	1.9542	2.89	2.84	2.788	1.72	1.71	1.69	1.9542
		0.1251		0.35	-0.18	-0.1	0.65	2.0337	2.98	2.5	2.9036	1.68	1.68	1.66	2.0337
		0.2331		0.68	0.26	-0.55	0.38	2.0559	1.5	2.52	3.0312	1.65	1.66	1.64	2.0559
		0.1064		0.63	0.39	-0.53	0.35	2.1661	1.49	1.67	2.9251	1.64	1.66	1.62	2.1661
		0.2762		0.48	0.38	-0.53	0.8	1.9261	1.67	1.83	2.6188	1.6	1.6	1.58	1.9261
		0.3553		0.35	0.43	-0.55	0.17	1.8687	1.76	2.12	2.8707	1.59	1.57	1.61	1.8687
		0.3528		0.66	0.57	-0.44	0.06	1.8802	2.08	2.07	2.0353	1.55	1.59	1.61	1.8802
		0.3437		0.54	0.52	-0.54	0.28	1.826	2.43	2.13	2.6759	1.46	1.55	1.58	1.826
		0.3534		0.4	-0.17	-0.08	1.38	1.7147	2.09	2.14	2.4607	1.47	1.55	1.52	1.7147
		0.4179		0.11	0.4	-0.5	0.8	1.6908	2.32	2.02	1.7514	1.38	1.49	1.5	1.6908
		0.4221		0.05	0.49	-0.48	1.1	1.7	2.31	2.01	1.6051	1.38	1.49	1.48	1.7
		0.2592		0.2	0.39	-0.42	1.25	1.651	2.23	1.94	1.5709	1.18	1.31	1.35	1.651
		0.3934		0.22	0.4	-0.4	0.58	1.6761	2.52	1.92	1.6644	1.09	1.32	1.38	1.6761
		0.7103		0.44	0.19	-0.09	1.31	1.8095	1.94	1.93	1.7043	1.05	1.12	1.38	1.8095
		1.022		0.44	0.07	-0.01	1.3	1.9573	1.98	2.02	1.8654	1.01	1.08	1.23	1.9573
		0.914		0.45	0.38	-0.35	1.2	2.049	2.31	2.08	2.1561	1.09	1.38	1.31	2.049
		0.9472		0.42	0.43	-0.35	1.15	2.0259	2.43	2.33	1.9531	1	1.22	1.33	2.0259
		0.537		0.48	0.28	-0.29	1.07	2.0352	2.47	2.38	1.8463	1	1.01	1.11	2.0352
		0.4372		0.51	0.33	-0.27	1.1	1.7881	2.47	2.37	1.8068	1.02	1.01	1.24	1.7881
		0.3123		0.5	0.39	-0.27	1.26	1.7946	2.38	2.38	1.9791	1.04	1.02	1.06	1.7946
		-0.0012		0.22	0.49	-0.2	0.61	1.7514	2.47	2.41	2.1138	1.04	1.03	1	1.7514
		-0.0227		0.27	0.49	-0.24	0.93	1.8186	2.53	2.41	2.0774	1.05	1.03	1.12	1.8186
		0.575		0.23	0.52	-0.23	0.88	2.1436	2.43	2.38	2.3552	1.06	1.03	1.18	2.1436
		0.2693		0.42	0.12	0.02	1.33	2.1246	2.38	2.23	2.2883	1.05	1.03	1.07	2.1246
		-0.1002		0.42	0.06	-0.02	1.22	2.0487	2.42	2.17	2.4188	1.06	1.03	1.07	2.0487
		-0.4756		0.19	0.54	-0.08	0.38	2.2357	2.63	2.48	2.6104	1.13	1.08	1.04	2.2357
		-0.3089		0.2	0.53	-0.2	0.42	1.9199	2.42	2.4	2.5321	1.14	1.07	1.04	1.9199
		-0.2989		0.19	0.53	-0.19	0.35	2.2571	2.46	2.4	2.5867	1.1	1.08	1.1	2.2571
		-0.3305		0.2	0.53	-0.17	0.28	2.2615	2.5	2.38	2.875	1.11	1.07	1.06	2.2615
		-0.329		0.31	0.38	-0.19	0.37	2.1239	2.51	2.11	3.4172	1.11	1.07	1.07	2.1239
		-0.3367		0.37	0.21	-0.22	0.58	1.858	2.29	1.91	3.4298	1.09	1.08	1.07	1.858
		-0.3136		0.41	0.34	-0.18	0.71	1.7197	2.39	1.96	2.9042	1.09	1.08	1.09	1.7197
		-0.6305		0.13	0.46	-0.18	0.47	1.8394	2.53	2.32	3.1492	1.09	1.08	1.06	1.8394
		-0.5914		0.46	0.1	-0.08	0.83	1.6099	2.56	2.2	3.1783	1.11	1.09	1.07	1.6099
		-0.5961		0.42	0.01	-0.17	0.25	1.5675	1.85	2.43	2.9961	1.19	1.11	1.07	1.5675
		-0.6015		0.37	0.06	-0.11	0.46	1.565	2.24	2.32	3.8654	1.16	1.11	1.09	1.565
		-0.6492		0.06	0.17	-0.02	0.33	1.6558	2.08	2.27	3.9896	1.18	1.12	1.09	1.6558
		-0.6643		-0.04	0.39	0.09	0.15	1.651	1.9	2.25	4.0004	1.22	1.12	1.09	1.651
		-0.6382		0.09	0.07	0.07	0.33	1.6594	2.31	2.56	4.0875	1.34	1.13	1.1	1.6594
		-0.6921		-0.04	0.12	0.09	0.46	1.8591	2.31	2.53	4.0353	1.38	1.17	1.1	1.8591
		-0.657		-0.07	0.6	0	0.26	1.5139	2.52	2.41	4.0978	1.33	1.3	1.12	1.5139
		-0.6451		0.02	0.29	0.11	0.67	1.7158	2.66	2.71	3.8639	1.36	1.32	1.1	1.7158
		-0.6585		0.15	0.12	0.12	0.7	1.4225	3.03	3.2	3.9117	1.73	1.29	1.14	1.4225
		-0.6868		0.02	0.06	0.25	0.9	1.1824	3.44	3.46	3.7399	1.83	1.31	1.23	1.1824
		-0.6324		-0.03	0.29	0.16	0.98	1.7307	3.34	3.52	3.2422	1.68	1.31	1.19	1.7307
		-0.2025		0.29	0.02	0.31	0.72	0.9283	3.74	3.46	3.095	1.72	1.4	1.29	0.9283
		-0.0133		-0.24	0.65	0.17	1.02	0.8598	3.48	3.77	2.9399	2.01	1.46	1.25	0.8598
		0.4615		-0.22	0.4	0.16	0.94	0.821	3.49	3.84	3.0393	2.02	1.45	1.24	0.821
		0.6404		0.09	0	0.49	0.85	0.8208	3.67	3.81	3.0357	2.01	1.34	1.25	0.8208
		0.9322		-0.17	-0.02	0.53	0.64	1.0229	3.76	3.7	2.9283	1.96	1.46	1.28	1.0229
		1.2238		-0.08	-0.03	0.53	0.8	0.947	3.74	3.81	2.9052	2.09	1.58	1.29	0.947
		1.1498		0.13	-0.02	0.7	1.2	1.138	3.74	3.89	2.8691	2.1	1.57	1.35	1.138
		0.2221		0.09	0	0.66	1.34	1.1895	3.77	3.81	3.5435	2.21	1.53	1.3	1.1895
		0.6411		0.19	0.05	1.03	2.3	1.1978	3.91	3.89	3.5432	2.25	1.55	1.39	1.1978
		0.635		-0.13	0.03	0.94	1.59	1.2204	3.85	3.87	3.4349	2.19	1.76	1.34	1.2204
		0.622		-0.07	0.1	1.11	2.18	1.2945	3.82	3.87	3.4186	2.26	1.64	1.34	1.2945
		0.913		0	0.14	1.02	1.31	1.8506	3.87	3.86	3.0731	2.03	1.6	1.34	1.8506
		0.8377		0.06	0.14	1.04	1.53	2.0186	3.86	3.7	3.2729	1.96	1.49	1.33	2.0186
		0.6897		-0.09	0.15	1	1.47	1.9431	3.88	3.67	3.2051	1.97	1.53	1.34	1.9431
		0.7023		-0.08	0.16	1.03	1.33	2.0802	3.86	3.75	3.1214	2.03	1.59	1.33	2.0802
		0.6856		-0.06	0.17	1.03	1.3	2.0419	3.85	3.77	2.6806	2.01	1.64	1.34	2.0419
		0.0118		-0.02	0.26	0.71	1.33	1.7918	3.85	3.81	2.4008	2.09	1.76	1.35	1.7918
		0.4026		0	0.17	1.08	1.58	1.5965	3.82	3.74	2.2858	2.16	1.77	1.43	1.5965
		0.0949		0.07	0.19	1.11	1.77	1.3338	3.83	3.52	2.635	2.1	1.72	1.37	1.3338
		0.1191		-0.02	0.2	1.09	1.68	1.3383	3.69	1.74	2.8609	2.14	1.74	1.34	1.3383
		0.1284		0.02	0.28	1.08	1.52	1.4555	3.61	1.5	2.5804	2.16	1.77	1.45	1.4555
		0.1135		0.02	0.25	1.11	1.52	1.4492	2.86	1.43	2.3402	2.16	1.81	1.43	1.4492
		0.2045		0.2	0.24	1.22	2.1	1.6028	1.2	2.04	2.3147	2.16	1.82	1.49	1.6028
		0.3244		0.11	0.28	0.68	1.58	1.5453	2.87	1.41	2.0698	2.23	1.95	1.63	1.5453
		0.0846		0.05	0.23	0.25	1.3	1.4518	3.2	3.35	2.0501	2.34	2.01	1.67	1.4518
		0.0118		0.09	0.23	0.49	1.62	1.5888	3.62	3.71	1.9331	2.47	2.08	1.73	1.5888
		-0.0919		0.04	0.33	0.17	1.2	1.4743	3.62	3.74	1.8768	2.47	2.2	1.82	1.4743
		-0.0519		0.11	0.25	0.13	1.02	1.7175	3.62	3.79	1.7707	2.45	2.19	1.82	1.7175
		-0.2673		0.13	0.28	0.2	1.16	1.6671	3.68	3.59	1.7976	2.45	2.15	1.78	1.6671
		-0.3884		0.07	0.11	0.04	0.46	1.6526	3.64	3.44	1.7741	2.45	2.2	1.81	1.6526
		-0.4957		0	0.26	0.11	1.33	1.6539	3.33	3.26	1.762	2.45	2.18	1.82	1.6539
		-0.6476		0.07	-0.07	0.53	1.44	1.6582	3.46	3.21	1.7506	2.45	2.14	1.82	1.6582
		-0.4954		0.19	0.25	-0.04	1.25	1.6463	3.35	3.31	1.7276	2.4	2.18	1.83	1.6463
		-0.2499		0.2	0.28	-0.13	1.26	1.6243	3.37	3.34	1.7461	2.37	2.08	1.78	1.6243
		-0.0262		0.22	0.32	-0.15	1.26	1.6324	3.43	3.22	1.7865	2.44	2.01	1.77	1.6324
		-0.0188		0.22	0.32	-0.15	1.17	1.6203	3.58	3.24	1.8157	2.44	2.08	1.78	1.6203
		-0.2398		0.15	0.26	-0.44	1.08	1.6599	3.54	3.61	1.8251	2.33	2.06	1.82	1.6599
		-0.3054		0.22	-0.07	0.56	1.52	1.6243	3.64	3.31	1.8882	2.26	2.02	1.79	1.6243
		-0.4041		0.22	0.17	0.07	1.53	1.6551	3.48	3.69	2.279	2.35	2.06	1.87	1.6551
		-0.6425		0.22	0.17	0.07	1.57	1.675	3.4	3.62	2.1238	2.44	1.96	1.84	1.675
		-0.4144		0.36	-0.09	0.73	1.71	1.6865	3.42	3.76	2.3608	2.47	1.95	1.83	1.6865
		0.4486		0.41	-0.45	1.5	2.48	1.6475	3.64	3	2.2587	2.37	1.91	1.77	1.6475
		0.2612		0.35	0.12	-0.26	1.96	1.6152	3.79	3	3.2162	2.51	1.91	1.77	1.6152
		1.0131		0.44	-0.29	0.5	2.06	1.5863	3.78	3.11	3.4866	2.63	1.94	1.74	1.5863
		0.5556		0.36	0.17	0.14	2.09	1.5445	3.77	3.15	3.5058	2.53	1.92	1.74	1.5445
		0.9666		0.28	0.26	-0.45	1.91	1.7085	3.76	3.07	3.5046	2.35	1.91	1.72	1.7085
		0.8998		0.48	-0.29	-0.26	2.08	1.7083	3.72	3.02	3.1532	2.12	1.86	1.72	1.7083
		0.5642		0.48	-0.08	-0.23	2.25	1.7094	3.64	3.16	3.1172	2.06	1.83	1.71	1.7094
		0.6996		0.46	0.29	-0.32	2.25	1.5113	3.73	3.47	3.0325	1.95	1.82	1.69	1.5113
		0.1195		0.46	0.3	-0.41	2.39	1.431	3.76	3.67	3.1145	1.92	1.82	1.72	1.431
		0.7045		0.46	0.32	-0.42	2.35	1.2514	3.82	3.61	3.0967	1.91	1.81	1.73	1.2514
		0.4453		0.33	-0.32	0.11	2.42	1.1932	3.79	3.64	3.1421	1.87	1.81	1.73	1.1932
		0.7839		0.42	-0.48	0.34	2.85	1.1949	3.85	3.72	3.455	1.88	1.8	1.73	1.1949
		0.9474		0.26	-0.48	0.52	3.06	1.4381	3.86	3.75	3.7613	1.88	1.8	1.74	1.4381
		-0.8928		0.23	0.35	-0.24	1.69	1.3302	3.83	3.65	3.6891	1.87	1.8	1.74	1.3302
		-0.1908		0.36	0.35	-0.46	0.7	0.9293	3.85	3.69	3.7109	1.88	1.81	1.73	0.9293
		-0.3094		0.64	0.38	-0.48	0.4	0.973	3.85	3.71	3.8307	1.89	1.81	1.72	0.973
		-0.9957		0.48	-0.06	-0.41	0.53	0.7444	3.74	3.47	3.8475	1.86	1.8	1.71	0.7444
		-0.8475		0.48	-0.49	-0.02	0.78	0.6098	3.43	3.35	3.8317	1.83	1.8	1.68	0.6098
		-0.9703		0.63	0.23	-0.22	0.7	0.6423	3.42	3.26	3.8749	1.83	1.76	1.67	0.6423
		-0.7745		0.37	-0.4	0.4	0.85	0.5745	3.38	3.01	3.8035	1.84	1.76	1.68	0.5745
		-0.3173		0.37	-0.43	0.4	0.75	0.5351	3.39	2.96	3.8561	1.83	1.77	1.68	0.5351
		-0.7886		0.31	-0.43	-0.02	0.61	0.513	3.48	3.4	3.7142	1.84	1.77	1.68	0.513
		-0.6788		0.57	0.21	-0.11	0.6	0.4435	3.47	2.96	3.7025	1.84	1.77	1.66	0.4435
		0.5949		0.37	-0.45	0.29	0.71	0.3734	3.42	2.66	3.6712	1.87	1.78	1.66	0.3734
		-0.0581		0.36	-0.45	0.36	0.75	0.4537	3.39	2.89	3.9389	1.87	1.77	1.66	0.4537
		0.4289		0.26	-0.44	0.29	0.79	0.3562	3.1	2.43	3.5651	1.84	1.76	1.61	0.3562
		0.1609		0.37	-0.26	0.27	0.87	0.359	3.23	2.18	3.703	1.84	1.76	1.58	0.359
		-0.0172		0.39	-0.22	0.36	0.99	0.369	2.17	2.03	3.6509	1.83	1.74	1.66	0.369
		0.0858		0.35	-0.35	0.23	1.22	0.3612	2.84	1.97	3.3689	1.77	1.73	1.53	0.3612
		0.263		0.71	0.37	-0.22	0.44	0.3765	1.9	2.95	2.9901	1.72	1.71	1.62	0.3765
		0.5417		0.67	0.23	-0.1	0.48	0.5053	1.76	2.57	3.769	1.69	1.71	1.63	0.5053
		0.0834		0.58	0.3	-0.19	0.55	0.5455	1.53	1.75	3.6964	1.66	1.67	1.66	0.5455
		0.459		0.67	0.3	-0.46	0.57	1.2187	1.85	1.98	3.5327	1.57	1.64	1.62	1.2187
		-0.1205		0.64	0.24	-0.17	1.61	1.563	2.09	1.93	3.6351	1.51	1.59	1.55	1.563
		-0.0461		0.59	0.33	-0.49	0.72	1.5095	1.85	2.16	3.4062	1.42	1.48	1.42	1.5095
		-0.7533		0.58	0.35	-0.44	0.58	1.5057	2.01	1.97	3.1494	1.47	1.36	1.35	1.5057
		-0.4507		0.62	0.32	-0.5	1.26	1.5779	1.35	2.11	2.7187	1.42	1.34	1.33	1.5779
		-0.3539		0.18	-0.04	0.3	1.63	1.3604	1.86	2.14	2.4453	1.27	1.43	1.26	1.3604
		-0.2192		0.63	0.34	-0.44	1.08	1.2425	1.94	2.01	2.1294	1.23	1.34	1.25	1.2425
		-0.2694		0.48	0.19	-0.01	0.31	1.2841	2.37	2.03	1.7916	1.19	1.26	1.25	1.2841
		-0.4401		0.46	0.19	0.21	1.27	1.2003	2.23	1.92	1.8782	1.13	1.2	1.19	1.2003
		-0.4631		0.59	0.21	0.12	1.24	1.1845	2.2	2.16	2.1045	1.13	1.16	1.18	1.1845
		-0.4208		0.68	0.42	-0.39	0.83	0.9134	2.25	2.21	2.2138	1.09	1.13	1.15	0.9134
		-0.5396		0.68	0.42	-0.46	1.1	1.0972	2.13	2.23	2.295	1.08	1.12	1.14	1.0972
		-0.0537		0.4	-0.16	0.18	1.17	1.1254	2.18	2.28	1.6559	1.09	1.11	1.11	1.1254
		0.2221		0.35	0.02	0.27	1.17	1.2302	2.31	2.32	1.762	1.11	1.13	1.11	1.2302
		0.785		0.27	0.3	-0.42	1.07	1.2763	2.36	2.38	1.7304	1.2	1.12	1.12	1.2763
		1.0514		0.58	0.43	-0.18	0.21	1.2002	2.24	2.41	1.7297	1.28	1.26	1.11	1.2002
		1.0273		0.51	0.38	-0.31	0.38	1.3269	2.5	2.46	1.6505	1.25	1.2	1.15	1.3269
		0.9568		0.45	-0.16	-0.29	0.88	1.3984	2.58	2.51	1.6955	1.36	1.21	1.18	1.3984
		1.0409		0.44	0	-0.28	0.84	1.3637	2.63	2.53	1.7615	1.34	1.29	1.14	1.3637
		1.0978		0.44	0.16	-0.23	0.71	1.3742	2.29	2.64	2.0142	1.38	1.31	1.24	1.3742
		1.423		0.32	0.25	-0.22	0.25	1.3582	2.15	2.67	1.8798	1.42	1.35	1.3	1.3582
		1.5276		0.45	0.21	-0.22	0.01	1.3263	2.27	2.71	2.193	1.42	1.35	1.28	1.3263
		1.668		0.46	0.17	-0.22	0.46	1.2644	2.25	2.7	2.289	1.37	1.32	1.26	1.2644
		1.7103		0.29	0.24	-0.22	0.46	1.1565	2.37	2.71	2.3846	1.38	1.35	1.26	1.1565
		0.8373		0.4	-0.18	-0.1	1.06	1.1534	2.67	2.52	2.459	1.41	1.36	1.28	1.1534
		1.71		0.26	-0.13	-0.18	0.78	1.2466	2.31	2.66	2.5659	1.55	1.48	1.3	1.2466
		1.56		0.48	0.26	-0.19	-0.12	1.2004	2.08	2.3	2.7115	1.5	1.49	1.42	1.2004
		1.0179		0.15	0.44	-0.18	-0.05	1.184	2.12	2.23	2.9847	1.46	1.4	1.37	1.184
		-0.0023		0.44	0.38	-0.18	0.02	1.1406	2.1	2.26	3.0381	1.45	1.44	1.34	1.1406
		-0.3021		0.46	0.35	-0.18	0.37	1.1678	2.06	2.28	3.1413	1.42	1.36	1.38	1.1678
		-0.6997		0.41	0.4	-0.18	0.1	1.0922	2.05	2.5	3.048	1.46	1.39	1.35	1.0922
		-0.5592		0.4	0.48	-0.11	-0.17	1.2732	1.91	2.01	3.0192	1.45	1.4	1.34	1.2732
		-0.6727		0.14	0.51	-0.11	-0.14	1.258	1.94	2.14	3.7501	1.41	1.38	1.37	1.258
		-0.8305		0.49	0.52	-0.13	0.08	1.1179	2.1	2.12	3.7262	1.45	1.36	1.37	1.1179
		-0.7767		0.67	0.09	-0.13	0.29	1.2325	2.2	2.6	3.6444	1.47	1.38	1.37	1.2325
		0.399		0.66	0.19	-0.1	0.12	1	2.24	2.26	3.5169	1.38	1.38	1.37	1
		0.6282		0.14	0.53	-0.1	0.01	0.9479	1.99	2.16	3.3263	1.43	1.38	1.37	0.9479
		0.6866		-0.08	0.6	-0.09	0.02	0.8244	1.47	1.5	2.9808	1.42	1.36	1.35	0.8244
		0.0778		0.1	0.54	-0.1	0.08	0.6348	1.42	2.13	3.6836	1.54	1.38	1.35	0.6348
		-0.5198		0.01	0.62	-0.06	0.43	0.6473	1.57	2.04	3.7869	1.37	1.36	1.34	0.6473
		-0.4481		0.04	0.65	-0.09	0.34	0.6629	1.4	1.54	3.7394	1.57	1.38	1.35	0.6629
		-0.4021		0.14	0.49	-0.02	0.61	0.6773	1.59	1.91	3.7008	1.6	1.36	1.35	0.6773
		-0.3322		0.15	0.39	-0.02	0.34	0.663	1.21	2.28	3.6949	1.74	1.36	1.34	0.663
		-0.8529		-0.13	0.62	-0.35	0.21	0.579	0.92	1.34	3.3951	1.64	1.35	1.34	0.579
		-0.893		-0.07	0.47	0.04	0.47	0.5053	1.3	2.79	2.7821	1.5	1.34	1.31	0.5053
		0.0269		0.28	-0.34	0.08	0.62	0.5768	2.85	3.41	3.0314	1.43	1.35	1.31	0.5768
		-0.5121		0.28	-0.35	0.11	0.61	0.6007	3	3.46	3.8231	1.41	1.34	1.31	0.6007
		-0.2495		0.36	-0.4	0.14	0.8	0.6025	3.28	3.59	3.7453	1.4	1.31	1.31	0.6025
		-0.772		0.41	-0.54	0.18	0.85	0.5657	3.51	3.67	3.7134	1.37	1.32	1.29	0.5657
		-0.7764		0.51	-0.43	0.41	0.85	0.5682	3.47	3.69	3.7372	1.33	1.34	1.28	0.5682
		-0.7021		-0.02	-0.38	0.11	0.79	0.4365	2.37	2.92	3.8127	1.64	1.31	1.29	0.4365
		-0.0088		0.29	0	-0.18	0.7	0.5331	2.63	2.67	3.8032	2.4	1.29	1.28	0.5331
		-0.6025		0.31	-0.44	0.2	0.94	0.2099	2.94	3.12	3.8833	2.4	1.29	1.29	0.2099
		-0.4832		-0.07	-0.49	0.56	0.75	0.2018	3.32	3.62	3.8222	2.38	1.24	1.26	0.2018
		0.1021		0.2	-0.36	0.79	0.92	0.222	3.56	3.69	3.724	2.42	1.29	1.23	0.222
		1.1438		-0.09	-0.39	0.84	0.87	0.2386	3.59	3.74	3.5275	2.66	1.88	1.21	0.2386
		0.9066		-0.11	-0.36	0.49	0.9	0.1844	3.67	3.75	3.5328	2.82	2	1.29	0.1844
		0.1502		-0.49	0.12	0.93	1.96	0.2008	3.69	3.76	3.1165	2.65	2	1.26	0.2008
		1.3528		-0.19	-0.16	0.59	1.02	0.239	3.73	3.74	2.6174	2.77	1.81	1.35	0.239
		1.2933		-0.19	-0.31	0.7	1.03	0.2863	3.78	3.84	2.3157	2.38	1.69	1.3	0.2863
		1.2669		-0.22	-0.52	0.18	1.07	0.5085	3.82	3.86	2.4114	2.37	1.68	1.37	0.5085
		1.1443		-0.2	-0.48	0.13	1.1	0.5896	3.78	3.77	2.2095	2.26	1.78	1.38	0.5896
		1.1076		-0.42	0.15	1	1.4	0.7689	3.76	3.65	2.1106	2.12	1.77	1.34	0.7689
		1.0897		-0.46	0.16	0.93	1.5	0.9273	3.73	3.62	2.1301	2.11	1.73	1.38	0.9273
		0.8732		-0.41	0.15	1	1.5	0.9481	3.77	3.64	2.18	2.15	1.72	1.35	0.9481
		0.8026		-0.25	-0.18	0.8	1.24	0.9626	3.78	3.7	2.2215	2.19	1.86	1.33	0.9626
		0.8431		-0.5	0.16	1.02	1.75	1.0458	3.61	2.14	2.1787	2.17	1.86	1.35	1.0458
		0.2377		-0.5	0.17	1.05	2.03	1.2047	2.57	1.93	2.2181	2.2	1.76	1.4	1.2047
		0.8153		-0.19	-0.02	0.84	1.41	1.4593	3.51	1.96	2.2002	2.2	1.82	1.47	1.4593
		0.489		-0.39	0.16	0.9	1.39	1.5316	1.96	1.82	2.1602	2.17	1.82	1.52	1.5316
		0.3525		-0.41	0.11	0.94	1.34	1.6142	2.01	1.8	2.1374	2.14	1.87	1.55	1.6142
		0.9471		-0.51	-0.16	0.39	1.19	1.6176	1.87	1.62	2.1275	2.14	1.9	1.61	1.6176
		1.1383		-0.47	-0.36	0.14	1.11	1.5785	3.51	1.64	2.1906	2.17	1.97	1.61	1.5785
		0.6869		-0.47	-0.3	0.16	1.13	1.577	3.11	1.6	2.0854	2.17	1.95	1.62	1.577
		0.6076		-0.45	-0.06	0.16	1.2	1.5596	3.09	2.2	2.1061	2.11	1.91	1.59	1.5596
		0.0354		-0.37	-0.14	0.38	1.17	1.5542	3.25	2.51	2.0321	2.05	1.9	1.58	1.5542
		1.2889		-0.33	-0.09	0.35	1.19	1.5352	3.44	2.79	2.2307	2	1.87	1.59	1.5352
		1.4738		-0.47	0.15	1.05	1.86	1.5572	3.06	2.64	2.2663	1.92	1.85	1.59	1.5572
		1.6682		-0.33	-0.09	0.62	1.24	1.5652	3.37	2.87	2.1193	1.95	1.85	1.66	1.5652
		0.3941		-0.34	0.05	0.5	1.25	1.5295	3.34	2.92	1.7953	1.98	1.85	1.68	1.5295
		0.4331		-0.42	0.16	0.86	1.29	1.571	3.29	3.16	1.8541	1.98	1.85	1.71	1.571
		0.4829		-0.39	-0.21	0.27	1.2	1.5609	3.28	3.2	2.2158	1.96	1.86	1.72	1.5609
		1.4433		-0.33	-0.21	0.23	1.16	1.5838	3.1	3.24	2.1561	1.96	1.82	1.73	1.5838
		0.563		-0.43	-0.16	0.29	1.2	1.5619	1.85	3.2	2.211	1.93	1.83	1.74	1.5619
		0.218		-0.42	0.11	0.38	1.25	1.553	3.13	3.06	1.9739	1.91	1.81	1.73	1.553
		0.4853		-0.36	-0.3	0.2	0.88	1.5518	1.62	2.96	2.2775	1.93	1.81	1.71	1.5518
		-0.8585		-0.37	0.07	0.18	1.22	1.5389	2.8	2.86	2.2446	1.89	1.8	1.69	1.5389
		0.4377		-0.42	0.15	0.23	1.34	1.5671	2.72	2.77	2.4667	1.88	1.77	1.69	1.5671
		0.049		-0.17	0.2	0.93	1.83	1.5311	2.72	2.6	2.655	1.88	1.76	1.67	1.5311
		-0.1539		-0.16	0.2	1.04	0.79	1.4774	2.8	2.61	2.6717	1.89	1.77	1.68	1.4774
		0.2169		0.01	0.19	1.04	1.02	1.5067	2.86	2.53	2.8776	1.88	1.77	1.64	1.5067
		-0.5124		0.11	0.05	1.04	1.63	1.4704	2.99	2.81	3.0936	1.92	1.77	1.67	1.4704
		0.9451		0.14	0.07	1.07	1.94	1.4942	2.93	2.82	3.3252	1.93	1.77	1.66	1.4942
		0.9994		0.17	-0.07	1.22	2.33	1.4747	2.79	2.79	3.4102	1.91	1.77	1.69	1.4747
		1.0952		0.15	0.19	0.68	1.83	1.4197	3.29	2.53	3.4341	1.88	1.74	1.71	1.4197
		-0.1964		0.17	0.17	0.54	1.85	1.3874	3.29	3.31	3.4761	1.93	1.78	1.71	1.3874
		1.1008		0.19	-0.02	-0.17	1.69	1.3824	3.18	3.29	3.7379	2.02	1.78	1.72	1.3824
		0.7032		0.2	0.12	-0.05	1.8	1.3359	3.22	3.3	3.6366	2.03	1.81	1.71	1.3359
		0.9021		0.2	-0.18	-0.1	1.82	1.2509	3.22	3.31	3.5224	2.12	1.86	1.71	1.2509
		-0.2078		0.14	0.02	0.52	2.18	1.0271	3.35	3.34	3.5057	2.21	1.86	1.73	1.0271
		-0.0916		0.24	0.03	0.29	2.19	0.9333	3.37	3.35	3.1947	2.65	1.97	1.73	0.9333
		0.0804		0.19	-0.03	0.16	2.03	0.9076	3.38	3.37	3.3797	2.79	2	1.74	0.9076
		0.0065		0.23	-0.23	0.32	2.05	0.9557	3.35	3.37	3.308	2.52	2.02	1.76	0.9557
		-0.0232		0.23	-0.39	0.07	2.33	0.9242	3.35	3.35	3.1371	2.47	2.01	1.73	0.9242
		0.0946		0.31	-0.36	0.2	2.18	0.9434	3.3	3.34	3.3328	2.54	1.97	1.68	0.9434
		0.341		0.23	0.02	0.14	2.27	0.544	3.32	3.31	3.1279	2.29	1.81	1.69	0.544
		0.5806		0.24	0.11	-0.13	0.69	0.3102	3.24	3.3	3.149	2.31	1.76	1.68	0.3102
		0.8278		0.39	-0.17	0.05	1.63	0.3886	3.2	3.27	3.3755	2.15	1.74	1.67	0.3886
		0.5388		0.36	-0.41	0.09	2.16	0.4046	3.18	3.26	3.2271	2.2	1.74	1.67	0.4046
		0.6414		0.41	-0.43	0	0.92	0.3965	3.19	3.22	2.4952	2.09	1.73	1.67	0.3965
		0.9203		0.35	-0.03	-0.02	0.34	0.5299	3.25	3.05	3.2789	2.14	1.8	1.67	0.5299
		0.5665		0.45	-0.16	-0.19	0.39	0.5389	3.53	3.12	3.4768	2.12	1.86	1.67	0.5389
		0.1579		0.28	-0.38	-0.2	0.44	0.5207	3.72	3.37	3.4723	2.12	1.91	1.68	0.5207
		0.3204		0.28	-0.43	-0.1	0.75	0.609	3.82	3.6	3.6104	1.98	1.92	1.73	0.609
		0.3339		0.37	-0.39	-0.17	0.85	0.6005	3.83	3.57	3.2894	1.96	1.88	1.69	0.6005
		1.215		0.42	-0.47	-0.13	0.61	0.6637	3.81	3.71	3.4408	1.89	1.82	1.68	0.6637
		0.4323		0.41	-0.4	-0.1	0.58	0.7064	3.79	3.64	3.3181	1.83	1.8	1.67	0.7064
		0.6004		0.4	-0.06	-0.11	0.58	0.7554	3.66	3.64	2.9939	1.79	1.76	1.63	0.7554
		0.7831		0.37	0.16	-0.1	0.49	0.7939	3.54	3.4	2.605	1.77	1.72	1.64	0.7939
		0.8417		0.32	0.32	-0.09	0.4	0.9379	3.15	3.41	2.4419	1.75	1.73	1.63	0.9379
		0.8614		0.44	0.07	-0.11	0.4	0.9563	2.85	3.19	2.2823	1.78	1.72	1.66	0.9563
		0.4281		0.42	0.33	-0.37	0.19	0.9165	1.3	2.43	2.1721	1.83	1.69	1.64	0.9165
		0.3374		0.45	-0.02	-0.27	0.17	1.1265	1.21	1.31	2.1581	1.96	1.73	1.64	1.1265
		0.1029		0.45	0	-0.18	0.53	1.0755	1.15	1.19	2.1799	1.92	1.72	1.64	1.0755
		0.9485		0.36	0.38	-0.44	0.07	1.2294	1.2	1.27	2.1646	1.87	1.72	1.66	1.2294
		0.8842		0.48	0.19	-0.44	0.47	1.3164	1.87	1.75	2.3551	1.8	1.78	1.66	1.3164
		0.146		0.41	-0.02	-0.31	0.67	1.3908	2.13	2.99	2.1385	1.77	1.69	1.66	1.3908
		0.9839		0.44	0.23	-0.4	0.12	1.4932	1.96	2.99	2.4474	1.83	1.69	1.66	1.4932
		0.8138		0.37	0.23	-0.32	0.43	1.506	2.24	3.11	2.4685	1.88	1.69	1.66	1.506
		-0.007		0.36	0.35	-0.36	0.2	1.4752	2.71	3.14	3.0211	1.78	1.69	1.64	1.4752
		0.4879		0.37	0.03	-0.28	0.89	1.5433	3.14	2.94	2.6858	1.73	1.69	1.66	1.5433
		0.6299		0.37	-0.13	-0.06	1.08	1.5201	3.32	2.82	3.2671	1.72	1.68	1.64	1.5201
		0.649		0.32	-0.04	-0.29	0.88	1.4887	3.2	2.92	3.309	1.77	1.68	1.66	1.4887
		0.2614		0.39	-0.08	-0.33	0.57	1.535	3.24	2.41	3.3711	1.75	1.72	1.66	1.535
		0.4786		0.44	0.02	-0.22	0.26	1.5093	3.19	2.91	3.3225	1.74	1.71	1.66	1.5093
		0.3407		0.46	0.03	-0.15	0.26	1.5091	3.1	3.29	3.3334	1.75	1.74	1.66	1.5091
		0.7074		0.46	0.07	-0.17	0.28	1.5151	3.08	3.36	3.2706	1.73	1.74	1.68	1.5151
		0.257		0.32	-0.06	-0.1	0.76	1.4889	3.32	2.11	3.3399	1.7	1.71	1.67	1.4889
		1.0869		0.32	-0.04	-0.13	0.66	1.483	3.27	2.04	3.2393	1.69	1.68	1.67	1.483
		1.0343		0.31	-0.04	-0.13	0.52	1.4625	3.27	2.06	3.0955	1.7	1.67	1.64	1.4625
		0.6313		0.29	-0.03	-0.24	0.37	1.4951	3.28	2.21	3.1205	1.73	1.64	1.61	1.4951
		0.5452		0.04	0.02	0.13	0.4	1.5041	2.8	1.99	2.8862	1.59	1.62	1.61	1.5041
		0.8286		0.19	-0.04	-0.02	0.46	1.5247	2.82	2.17	2.5855	1.61	1.59	1.62	1.5247
		1.0528		0.14	-0.04	0.13	0.47	1.5196	2.23	2.14	2.3067	1.59	1.6	1.58	1.5196
		1.3604		0.22	-0.07	0.12	0.47	1.5386	2.12	2.26	2.2526	1.57	1.6	1.59	1.5386
		1.4132		0.23	0.03	0.08	0.26	1.546	2.25	2.13	2.1783	1.5	1.53	1.48	1.546
		1.0239		0.22	-0.18	0.11	0.42	1.5471	2.31	2.27	2.1835	1.41	1.5	1.52	1.5471
		0.8992		0.35	-0.03	0.05	0.08	1.5703	2.13	2.2	1.9643	1.34	1.41	1.49	1.5703
		0.9617		0.29	0.19	0.02	-0.02	1.5697	2.24	2.07	1.9343	1.54	1.39	1.39	1.5697
		0.9173		0.26	0.25	0.02	-0.03	1.5767	2.28	2.02	2.1914	1.63	1.41	1.43	1.5767
		0.5652		-0.09	0.42	-0.02	0.08	1.5624	1.94	1.91	2.3357	1.61	1.31	1.39	1.5624
		1.2568		0.31	0.48	-0.08	0.13	1.5588	2.2	1.93	2.0258	1.59	1.3	1.38	1.5588
		0.2008		0.05	0.49	0	0.11	1.5414	1.67	2.2	2.0394	1.63	1.36	1.37	1.5414
		0.2115		-0.04	0.49	0.05	0.08	1.5544	1.45	2.01	2.1503	1.45	1.44	1.42	1.5544
		0.1862		-0.24	0.57	0.32	0.07	1.5383	1.7	2.23	2.1326	1.59	1.34	1.35	1.5383
		0.0859		-0.02	0.52	0.3	0.08	1.5605	2.15	2.76	2.0866	1.54	1.43	1.38	1.5605
		0.086		-0.03	0.53	0.26	0.11	1.5609	2.58	3.17	2.2333	1.51	1.31	1.28	1.5609
		0.1058		-0.04	0.47	0.29	0.12	1.5985	3	3.34	2.3322	1.52	1.3	1.3	1.5985
		0.0485		-0.06	0.33	0.35	0.15	1.6364	3.09	3.55	2.4513	1.52	1.31	1.29	1.6364
		0.0543		-0.11	0.3	-0.27	0.15	1.4624	3.22	3.66	2.7604	1.51	1.31	1.28	1.4624
		0.104		-0.16	0.2	-0.15	0.16	1.4204	3.37	3.79	1.8205	1.55	1.34	1.34	1.4204
		0.1899		-0.06	0.47	-0.37	0.21	1.38	3.83	3.77	0.9114	1.55	1.35	1.35	1.38
		0.4745		-0.02	0.3	0.11	0.42	1.2087	3.85	3.8	-0.3541	1.5	1.34	1.34	1.2087
		0.473		-0.13	0.17	-0.45	0.17	1.3131	3.81	3.82	2.6383	1.52	1.35	1.3	1.3131
		0.6479		-0.07	0.15	0.13	0.58	1.2467	3.81	3.79	2.2365	1.52	1.4	1.3	1.2467
		0.4374		-0.02	0	0.18	0.74	1.1848	3.77	3.57	2.1644	1.46	1.38	1.35	1.1848
		0.5202		-0.16	0.07	0.21	0.84	1.1927	3.64	3.75	2.4501	1.43	1.43	1.4	1.1927
		0.4256		-0.21	0.32	0.17	0.76	1.0347	3.64	3.69	2.3705	1.43	1.44	1.42	1.0347
		0.1452		-0.19	-0.13	0.21	0.84	1.0138	3.73	3.62	2.2189	1.5	1.41	1.4	1.0138
		0.051		-0.28	0.46	0.13	0.69	1.1116	3.73	3.59	2.3936	1.61	1.52	1.42	1.1116
		-0.165		-0.29	0.28	0.18	0.79	1.0897	3.74	3.67	2.2957	1.7	1.45	1.4	1.0897
		-0.1826		-0.33	-0.34	0.34	1.17	1.1632	3.74	3.42	2.3393	1.69	1.46	1.4	1.1632
		-0.1191		-0.22	-0.41	0.5	1.41	0.9627	3.78	3.36	2.2816	1.63	1.57	1.48	0.9627
		-0.1508		-0.26	-0.43	0.48	1.07	0.8457	3.78	3.45	2.2846	1.77	1.62	1.52	0.8457
		-0.1568		-0.38	-0.41	0.45	0.98	1.0348	3.77	3.67	2.2824	1.87	1.64	1.54	1.0348
		-0.1236		-0.39	-0.16	0.39	1.01	0.9475	3.74	3.75	2.2417	1.8	1.67	1.47	0.9475
		0.0154		-0.41	-0.21	0.32	1.02	1.1099	3.67	3.69	2.3145	1.78	1.67	1.57	1.1099
		-0.0253		-0.41	-0.54	0.53	1.06	1.2088	3.62	3.56	2.5402	1.84	1.67	1.52	1.2088
		0.4912		-0.34	-0.49	0.52	1.06	1.2902	3.59	3.16	2.7818	1.79	1.69	1.58	1.2902
		0.1335		-0.36	-0.53	0.53	1.03	1.329	3.56	3.2	2.9151	1.87	1.73	1.5	1.329
		0.3097		-0.42	-0.16	0.14	0.96	1.3396	3.43	3.59	3.532	2.1	1.72	1.62	1.3396
		0.3062		-0.41	-0.16	0.34	1.01	1.3221	3.63	3.6	3.5378	2	1.76	1.62	1.3221
		0.0739		-0.46	0.1	0.65	1.47	1.3401	3.63	2.52	3.8056	2.05	1.77	1.59	1.3401
		0.247		-0.37	0.17	0.7	1.66	1.3404	3.76	3.02	3.7185	2	1.74	1.61	1.3404
		0.2069		-0.56	0.06	0.71	1.54	1.3563	3.74	3.07	3.6373	1.95	1.76	1.61	1.3563
		0.1945		-0.42	-0.34	0.7	1.29	1.4112	3.87	3.6	3.7592	2.19	1.78	1.63	1.4112
		0.0731		-0.42	-0.4	0.54	1.08	1.412	3.83	3.62	3.6709	2.26	1.83	1.66	1.412
		0.4966		-0.56	0.05	0.81	1.38	1.4054	3.71	3.12	3.9119	2.26	1.86	1.69	1.4054
		0.2432		-0.6	0.11	1.04	2.7	1.4126	3.06	1.94	3.8059	2.1	1.8	1.64	1.4126
		0.4414		-0.62	0.12	1.09	2.6	1.5035	2.62	1.89	3.843	2.12	1.78	1.67	1.5035
		0.5483		-0.56	0.14	1.13	2.68	1.5387	2.41	1.63	3.8118	2.09	1.8	1.67	1.5387
		0.4662		-0.58	0.29	1.14	2.89	1.728	1.5	2.31	3.879	2.1	1.78	1.68	1.728
		0.3364		-0.47	-0.26	1	2.04	1.7672	2.19	1.44	3.99	1.97	1.76	1.71	1.7672
		0.223		-0.43	-0.31	1.03	1.47	1.5865	2.71	1.96	4.0161	2.03	1.8	1.71	1.5865
		0.0836		-0.39	-0.45	0.93	1.44	1.5036	3.14	2.43	4.1352	1.97	1.82	1.66	1.5036
		0.1305		-0.45	-0.45	0.9	1.19	1.4913	3.24	3.05	4.0831	1.97	1.77	1.66	1.4913
		0.0682		-0.36	-0.47	0.88	1.33	1.5676	3.23	3.24	4.2522	1.89	1.77	1.67	1.5676
		0.0543		-0.52	-0.3	0.93	1.4	1.4282	3.3	3.19	4.2746	1.84	1.76	1.68	1.4282
		0.0325		-0.5	-0.3	0.86	1.41	1.4367	3.34	3.12	4.2864	1.87	1.76	1.67	1.4367
		0.0356		-0.52	-0.12	0.93	1.53	1.4292	3.11	2.99	4.2033	1.86	1.76	1.71	1.4292
		0.0139		-0.45	-0.36	0.72	1.24	1.407	1.82	2.65	4.1202	1.86	1.76	1.71	1.407
		0.0366		-0.21	-0.47	-0.04	1.15	1.4206	1.45	2.5	4.1566	1.86	1.74	1.73	1.4206
		0.0178		-0.51	-0.2	0.77	1.3	1.4286	2.33	2.45	3.9204	1.8	1.74	1.69	1.4286
		-0.0311		-0.47	0	0.79	0.93	1.449	2.08	2.41	3.422	1.82	1.73	1.72	1.449
		-0.0058		-0.41	0.01	0.76	0.65	1.4357	2.15	2.51	3.4045	1.78	1.72	1.69	1.4357
		0.0251		-0.36	0.09	0.81	0.24	1.452	2.14	2.45	3.4046	1.73	1.72	1.69	1.452
		-0.084		-0.41	-0.26	0.67	1.26	1.4535	1.71	1.89	3.2271	1.79	1.71	1.69	1.4535
		-0.0254		-0.29	0.07	0.88	0.2	1.5061	1.63	2.13	3.3196	1.75	1.71	1.69	1.5061
		0.1445		-0.37	-0.08	0.65	0.48	1.5259	0.9	1.8	3.4333	1.77	1.68	1.69	1.5259
		0.0956		-0.28	0.1	0.71	0.43	1.5493	0.37	1.58	3.3579	1.78	1.67	1.67	1.5493
		0.3437		-0.34	0.06	0.59	0.51	1.4828	0.53	1.45	3.2677	1.78	1.66	1.63	1.4828
		-0.0886		-0.34	-0.22	0.53	0.66	1.5492	0.31	1.11	3.1981	1.79	1.67	1.61	1.5492
		0.0113		-0.32	0.1	1.12	0.01	1.4803	0.98	1.67	3.1088	1.77	1.66	1.62	1.4803
		-0.0878		-0.33	0.1	1.18	0.34	1.4748	0.79	1.17	3.0574	1.78	1.63	1.59	1.4748
		-0.1302		-0.16	0.11	1.21	0.53	1.4842	0.67	1.27	2.9644	1.7	1.62	1.57	1.4842
		0.0094		-0.36	-0.08	1.02	1.03	1.47	0.07	0.75	2.9211	1.74	1.62	1.53	1.47
		-0.0565		-0.39	-0.18	0.12	1.29	1.4539	0.11	0.79	2.8678	1.75	1.57	1.52	1.4539
		-0.0707		-0.34	-0.2	0.08	1.26	1.4633	0.26	0.23	2.7638	1.89	1.55	1.52	1.4633
		0.0561		0	-0.04	0.57	1.45	1.5257	0.76	0.5	2.7297	1.8	1.54	1.5	1.5257
		0.0075		0.04	0.11	1.35	1.63	1.4884	0.93	0.73	2.5498	1.7	1.55	1.5	1.4884
		0.003		0.05	0.11	1.44	1.75	1.5298	1.11	0.79	2.4778	1.49	1.49	1.49	1.5298
		0.0139		-0.22	0.03	0.11	1.41	1.5347	1.73	1.41	2.5316	1.59	1.52	1.5	1.5347
		0.1022		-0.02	0.07	0.3	1.34	1.5477	1.73	1.89	2.7043	1.54	1.49	1.47	1.5477
		0.3419		-0.19	0.05	0.11	1.26	1.5394	2.76	3.01	2.6135	1.45	1.48	1.47	1.5394
		0.3857		-0.17	0.07	0.36	1.38	1.5503	3.04	3.21	3.1862	1.41	1.46	1.47	1.5503
		0.2865		0.04	0.1	0.62	1.89	1.5198	3.25	3.26	3.5039	1.46	1.49	1.47	1.5198
		0.1302		0.05	0.1	0.44	1.54	1.5517	3.28	3.26	3.6291	1.51	1.46	1.47	1.5517
		0.09		0.05	0.09	0.41	1.33	1.56	3.24	3.27	3.4945	1.55	1.48	1.45	1.56
		0.177		0.06	0.06	0.4	1.24	1.5577	3.27	3.27	3.4308	1.6	1.48	1.44	1.5577
		0.1215		0.09	-0.03	0.25	0.42	1.5027	3.28	3.29	3.756	1.66	1.48	1.43	1.5027
		0.1994		0.06	0.05	0.34	0.34	1.4824	3.25	3.29	3.685	1.96	1.5	1.47	1.4824
		0.2297		0.07	0.11	0.22	0.19	1.5018	3.25	3.25	3.606	2.12	1.52	1.49	1.5018
		0.2967		0.09	0.03	0.26	0.01	1.4726	3.27	3.25	3.7456	2.06	1.52	1.47	1.4726
		0.1267		0.09	0.03	0.25	-0.02	1.4831	3.25	3.26	3.8722	2.39	1.55	1.45	1.4831
		0.1281		0.1	0.1	0.09	-0.01	1.3324	3.25	3.3	3.512	2.31	1.62	1.43	1.3324
		0.1893		0.11	0.05	0.16	-0.01	1.287	3.24	3.29	3.3071	2.3	1.57	1.42	1.287
		0.5149		-0.43	-0.09	0.21	-0.03	1.2525	3.25	3.26	2.1565	2.37	1.81	1.47	1.2525
		0.18		-0.37	-0.08	0.17	-0.01	1.2864	3.23	3.27	4.0061	2.28	1.9	1.47	1.2864
		0.2594		-0.41	0.02	0.12	-0.01	1.2665	3.24	3.3	3.9666	2.17	1.92	1.47	1.2665
		0.286		-0.37	-0.11	0.13	-0.01	1.2478	3.24	3.29	4.0373	2.15	1.6	1.49	1.2478
		0.2642		-0.41	-0.08	0.13	-0.01	1.2207	3.24	3.3	4.1693	2.06	1.53	1.45	1.2207
		0.4847		-0.22	0.12	0.11	-0.02	1.1533	3.25	3.24	4.1255	1.91	1.72	1.54	1.1533
		0.409		-0.19	0.11	0	-0.03	1.166	3.05	3.24	4.1255	1.86	1.8	1.47	1.166
		0.4972		-0.08	0.14	0.04	-0.02	1.1129	3.13	3.24	4.0833	1.86	1.68	1.42	1.1129
		0.1564		-0.02	0.16	0.08	0.01	1.1499	3.25	3.1	4.1411	1.77	1.53	1.5	1.1499
		0.3253		0.09	0.05	0.11	-0.02	1.163	3.22	2.69	4.1032	1.64	1.46	1.42	1.163
		0.2016		-0.16	0.07	0.09	-0.02	1.2099	3.15	2.71	4.1218	1.66	1.67	1.48	1.2099
		0.0949		0.04	0.06	0.09	0.01	1.2938	3.14	2.69	4.0992	1.66	1.6	1.5	1.2938
		-0.0073		0.01	0.01	0.12	0.02	1.4123	3.13	2.72	4.1392	1.74	1.59	1.54	1.4123
		0.2704		0.05	0.03	0.08	0.04	1.5992	3.19	2.71	4.045	1.68	1.59	1.52	1.5992
		0.2279		0.11	-0.04	0.12	0.07	1.559	3	2.47	4.092	1.66	1.62	1.52	1.559
		0.2542		-0.02	-0.07	0.12	0.08	1.7636	3.19	2.72	4.0832	1.65	1.63	1.48	1.7636
		0.3205		0.05	-0.06	0.13	0.1	2.0835	3.11	2.48	4.1076	1.64	1.55	1.49	2.0835
		0.3264		0.05	-0.04	0.08	0.13	2.1047	3.03	2.75	4.1452	1.69	1.49	1.5	2.1047
		0.4192		0	0.07	0.09	0.15	2.2029	3.14	3.11	4.1805	1.65	1.48	1.52	2.2029
		0.1634		-0.17	0	0.03	0.17	2.2902	2.99	2.6	4.1675	1.66	1.53	1.53	2.2902
		0.0694		-0.07	0.1	0.12	0.19	2.1093	3	3.02	4.1385	1.66	1.64	1.5	2.1093
		-0.0369		-0.08	-0.06	0.03	0.24	1.8406	2.98	2.89	4.137	1.64	1.62	1.5	1.8406
		-0.0896		-0.13	0.12	0.07	0.25	2.1103	2.99	2.79	4.1207	1.69	1.63	1.47	2.1103
		-0.0946		-0.09	0.11	0.13	0.28	1.8471	3	2.75	4.1119	1.65	1.59	1.58	1.8471
		-0.0962		-0.08	-0.03	0.12	0.34	1.62	3	2.51	4.0939	1.68	1.58	1.47	1.62
		-0.0942		-0.09	-0.17	0.16	0.37	1.5745	3	2.8	4.1085	1.59	1.57	1.42	1.5745
		-0.0989		-0.09	0.02	0.25	0.38	1.5418	3.04	2.57	4.0615	1.59	1.55	1.42	1.5418
		-0.081		-0.09	-0.2	0.16	0.42	1.4593	3.01	2.45	3.9897	1.64	1.58	1.5	1.4593
		-0.0827		-0.11	-0.2	0.16	0.49	1.4114	2.91	2.38	3.7274	1.66	1.6	1.52	1.4114
		0.109		-0.12	-0.08	0.07	0.52	1.3989	3.01	2.48	3.6199	1.65	1.66	1.5	1.3989
		-0.0337		-0.11	-0.27	0.2	0.62	1.4151	2.96	2.5	2.8038	1.68	1.66	1.48	1.4151
		-0.0306		-0.12	-0.06	0.07	0.64	1.4134	3.37	2.87	2.4448	1.77	1.64	1.54	1.4134
		-0.0404		-0.12	-0.31	0.29	0.71	1.4023	3.11	2.53	2.4224	1.72	1.67	1.59	1.4023
		-0.0552		-0.13	0	0.16	0.79	1.4115	3.14	2.48	2.454	1.69	1.67	1.64	1.4115
		-0.0699		-0.12	-0.06	0.13	0.78	1.3995	3.38	2.65	2.5158	1.69	1.68	1.58	1.3995
		-0.0826		-0.15	-0.32	0.48	1.25	1.4163	3.23	2.28	2.8461	1.7	1.58	1.55	1.4163
		-0.0879		-0.15	-0.16	0.05	0.93	1.4127	3.34	2.56	2.802	1.68	1.64	1.5	1.4127
		-0.0925		-0.16	-0.11	0.11	0.97	1.417	3.3	2.77	3.7459	1.7	1.67	1.49	1.417
		-0.0974		-0.15	-0.18	0.09	0.92	1.4331	3.32	3.24	3.9019	1.64	1.62	1.45	1.4331
		-0.1011		-0.16	-0.2	0.11	0.89	1.4409	3.32	3.24	3.968	1.73	1.66	1.47	1.4409
		-0.101		-0.21	-0.23	-0.01	1.03	1.4534	3.3	3.21	4.0665	1.7	1.74	1.54	1.4534
		0.0745		-0.21	0.17	0.14	1.13	1.4897	3.32	3.12	4.0888	1.68	1.66	1.57	1.4897
		0.2225		-0.2	-0.08	-0.37	0.79	1.4936	3.27	3.17	4.1894	1.69	1.62	1.49	1.4936
		0.206		-0.09	0.24	-0.4	0.84	1.4286	3.25	3.21	4.2482	1.68	1.6	1.57	1.4286
		0.2129		-0.17	0.32	-0.26	0.9	1.4313	3.29	3.1	4.0855	1.74	1.68	1.54	1.4313
		0.1896		-0.07	0.38	0.05	1.12	1.508	3.28	2.6	4.1825	1.73	1.62	1.45	1.508
		0.1254		-0.08	0.43	0.11	1.36	1.4845	3.28	2.84	4.0798	1.7	1.64	1.57	1.4845
		0.0735		-0.09	0.37	-0.35	0.94	1.5046	3.25	3.2	4.0481	1.68	1.58	1.54	1.5046
		0.305		-0.09	0.42	0.08	1.03	1.4943	3.24	3.2	4.0267	1.68	1.67	1.47	1.4943
		0.1224		0.01	0.43	0.09	1.41	1.5188	3.24	3.1	4.0794	1.68	1.58	1.49	1.5188
		0.1197		-0.12	0.4	-0.39	1.03	1.6197	3.2	3.2	4.1033	1.73	1.62	1.55	1.6197
		0.1125		-0.02	0.51	0.53	1.5	1.5392	3.24	3.11	3.9667	1.72	1.68	1.52	1.5392
		0.1256		-0.02	0.48	0.71	1.52	1.3539	3.23	3	3.8818	1.66	1.64	1.5	1.3539
		0.1314		0.1	-0.53	0.86	1.54	1.3562	3.23	3.1	4.1432	1.66	1.67	1.57	1.3562
		-0.0223		-0.17	0.43	-0.24	1.04	1.2589	3.2	3.21	4.1336	1.65	1.64	1.49	1.2589
		-0.0377		-0.17	0.12	0.03	1.06	1.1663	3.2	3.21	3.5228	1.72	1.62	1.49	1.1663
		0.2217		-0.17	0.15	0.47	1.15	1.096	3.22	3.09	2.7713	1.74	1.6	1.57	1.096
		0.0289		-0.21	-0.52	0.73	1.39	0.9838	3.2	3.07	4.0396	1.66	1.6	1.54	0.9838
		0.2572		-0.26	-0.21	0.65	1.31	0.8753	3.18	3.14	2.3724	1.77	1.66	1.54	0.8753
		0.2158		-0.29	-0.38	0.57	1.5	0.7571	3.15	3.01	2.3056	1.75	1.64	1.55	0.7571
		0.1246		-0.3	-0.57	0.82	1.69	0.7579	3.13	2.92	1.9103	1.77	1.62	1.57	0.7579
		0.111		-0.33	-0.59	0.72	1.15	0.687	3.08	3.06	3.8799	1.78	1.63	1.57	0.687
		0.1736		-0.34	-0.35	-0.04	1.06	0.5711	3.05	3.06	3.8658	1.77	1.66	1.52	0.5711
		0.2212		-0.34	-0.57	0.68	1.19	0.5721	3.01	3.01	3.7898	1.8	1.62	1.52	0.5721
		0.1304		-0.37	-0.5	0.65	1.17	0.5498	2.96	2.95	3.8706	1.82	1.62	1.54	0.5498
		0.202		-0.26	-0.5	0.61	1.26	0.5512	2.93	2.9	3.8457	1.83	1.62	1.54	0.5512
		0.3485		-0.37	-0.44	0.48	0.85	0.5566	3.27	2.92	3.4414	1.95	1.73	1.55	0.5566
		0.3826		-0.36	-0.41	0.41	0.48	0.5672	3.32	3.16	3.0732	1.96	1.72	1.57	0.5672
		0.388		-0.24	-0.38	0.4	0.84	0.5368	3.18	3.14	2.3352	1.96	1.72	1.55	0.5368
		0.3843		-0.34	-0.36	0.47	0.52	0.5419	3.25	3.15	3.444	1.93	1.74	1.54	0.5419
		0.4161		-0.39	0.16	-0.23	0.53	0.6033	3.19	3.14	2.2753	1.96	1.69	1.54	0.6033
		0.3162		-0.36	-0.31	0.45	1.07	0.5506	3.03	3.01	3.129	1.86	1.74	1.59	0.5506
		0.2452		-0.29	-0.31	0.45	0.93	0.5085	2.84	3.01	4.016	1.93	1.77	1.59	0.5085
		0.3048		-0.26	-0.27	0.45	1.01	0.5599	2.95	2.96	3.7623	1.95	1.74	1.61	0.5599
		0.3369		-0.25	-0.26	0.44	0.96	0.6326	2.57	2.9	4.1236	1.93	1.73	1.59	0.6326
		0.3957		-0.19	-0.25	0.41	0.65	0.6768	2.75	2.65	4.1166	2.06	1.69	1.61	0.6768
		0.3102		-0.24	-0.3	0.02	0.39	0.769	1.12	2.18	4.168	2.14	1.73	1.58	0.769
		0.3615		-0.39	-0.34	-0.54	0.35	0.8954	0.29	2.33	4.1071	2.07	1.76	1.57	0.8954
		0.2878		-0.42	-0.34	-0.44	0.34	0.9191	0.07	2.21	4.031	2	1.72	1.53	0.9191
		0.0851		-0.2	-0.2	0.36	0.53	1.1595	-0.11	1.26	3.9789	1.96	1.72	1.55	1.1595
		0.011		0.02	-0.21	0.38	0.43	1.3561	-0.29	0.44	4.0408	1.91	1.71	1.55	1.3561
		0.3471		-0.21	-0.29	0.47	0.43	1.3827	-0.25	0.1	4.0924	1.88	1.71	1.57	1.3827
		0.3524		-0.25	-0.29	0.43	0.46	1.4281	-0.11	0.66	3.9805	1.84	1.68	1.57	1.4281
		-0.0205		-0.25	0.15	0.41	0.25	1.5468	0.7	0.91	4.0076	1.78	1.69	1.59	1.5468
		-0.033		-0.06	-0.29	0.48	0.31	1.6083	0	0.64	3.9448	1.73	1.67	1.58	1.6083
		-0.0732		-0.2	-0.25	0.54	0.31	1.718	0.11	0.73	4.0118	1.72	1.64	1.57	1.718
		-0.097		-0.26	-0.23	0.66	0.53	1.8	0.16	0.68	4.0114	1.69	1.58	1.55	1.8
		-0.0989		-0.21	-0.12	0.68	0.92	2.2129	0.35	0.87	3.9424	1.69	1.58	1.53	2.2129
		-0.0943		-0.22	-0.23	0.77	1.15	2.2762	0.54	1.08	3.9351	1.6	1.54	1.48	2.2762
		0.1143		-0.26	-0.16	0.63	1.25	2.3727	0.49	0.97	3.7602	1.65	1.55	1.47	2.3727
		0.0493		-0.28	-0.03	0.56	1.61	2.5338	0.53	0.91	3.6481	1.65	1.54	1.45	2.5338
		0.1056		-0.26	-0.16	0.35	1.43	2.1571	0.49	0.84	3.6076	1.66	1.53	1.45	2.1571
		0.0378		-0.3	-0.08	0.18	1.11	2.0618	0.37	0.64	2.5721	1.65	1.53	1.44	2.0618
		0.0219		-0.22	-0.16	0.03	0.78	1.8247	0.97	0.72	2.4833	1.68	1.5	1.45	1.8247
		-0.0227		-0.24	0.02	0.05	0.61	1.7278	1.77	1.13	2.1031	1.66	1.49	1.44	1.7278
		0.0005		-0.25	0.02	0.04	0.52	1.6693	2	1.2	1.9988	1.66	1.52	1.43	1.6693
		-0.0152		-0.25	-0.02	-0.08	0.39	1.6068	3.25	2.08	1.8169	1.66	1.55	1.48	1.6068
		-0.0219		-0.2	0.01	-0.13	0.34	1.5802	3.18	2.02	1.7244	1.65	1.55	1.44	1.5802
		-0.0362		-0.12	0	-0.04	0.78	1.531	2.71	1.96	1.7486	1.65	1.55	1.44	1.531
		-0.0443		-0.21	-0.03	-0.15	0.25	1.5768	3.2	3	1.8025	1.68	1.59	1.49	1.5768
		-0.0367		-0.21	-0.06	-0.08	0.12	1.5613	3.09	3.01	1.6574	1.64	1.63	1.5	1.5613
		0.0503		-0.17	-0.06	-0.2	0.2	1.596	3.17	2.91	1.6195	1.66	1.62	1.49	1.596
		0.1135		-0.33	-0.14	-0.08	0.02	1.5893	3.08	3.01	2.0043	1.66	1.63	1.54	1.5893
		0.3049		0.18	-0.03	-0.08	-0.12	1.6109	2.87	3.15	1.9103	1.65	1.63	1.54	1.6109
		0.1281		0.09	0.01	-0.19	0.21	1.5911	3.1	2.89	1.6894	1.68	1.62	1.52	1.5911
		0.0256		0.17	-0.03	-0.18	0.11	1.5408	3	2.81	2.1887	1.73	1.67	1.55	1.5408
		-0.0754		0.17	-0.08	-0.15	0.26	1.628	2.93	2.74	2.19	1.77	1.67	1.54	1.628
		-0.0509		0	-0.16	0.09	0.39	1.5837	2.95	2.65	2.2852	1.75	1.67	1.55	1.5837
		-0.0051		-0.08	-0.12	-0.04	0.26	1.4571	2.95	2.66	2.1121	1.74	1.68	1.61	1.4571
		0.3517		0.09	-0.08	0.03	0.31	1.4946	3.08	2.82	2.2936	1.64	1.66	1.61	1.4946
		0.1841		0.14	-0.08	-0.11	0.16	1.3525	3.04	2.86	2.4678	1.61	1.6	1.58	1.3525
		0.3648		0.14	0.01	-0.32	0.46	0.8508	2.94	3	2.8374	1.64	1.57	1.57	0.8508
		0.3164		0.13	0	-0.35	0.44	0.7776	2.91	3.05	2.8101	1.57	1.57	1.53	0.7776
		0.3776		-0.07	-0.08	0.12	0.25	0.9375	3.04	2.94	3.4471	1.66	1.57	1.53	0.9375
		0.3418		-0.02	-0.08	0.04	0.28	0.903	2.98	2.94	4.1595	1.61	1.55	1.5	0.903
		0.2064		0.06	-0.02	-0.1	0.06	0.7935	3.06	2.96	4.1454	1.66	1.55	1.52	0.7935
		0.1388		0.02	-0.17	0.18	0.26	0.6792	3.38	2.91	3.9594	1.66	1.58	1.52	0.6792
		0.1506		-0.19	0.02	0.11	0.17	0.6638	3.23	2.96	3.141	1.64	1.59	1.5	0.6638
		0.1824		-0.06	-0.03	0.48	0.24	0.6368	3.23	2.84	1.2364	1.65	1.62	1.5	0.6368
		0.2801		-0.08	0.07	0.45	0.22	0.6395	3.24	2.89	-0.4259	1.65	1.63	1.55	0.6395
		0.3248		-0.06	0	0.5	0.19	0.5878	3.24	2.8	-0.3332	1.65	1.62	1.52	0.5878
		0.4298		-0.09	0.09	0.21	0.21	0.5916	3.25	2.66	0.7566	1.64	1.62	1.57	0.5916
		0.516		-0.06	-0.09	0.49	0.21	0.6194	3.01	3.02	-0.3897	1.61	1.6	1.62	0.6194
		0.4964		-0.04	-0.13	0.35	0.1	0.581	3.1	3.14	-0.3409	1.6	1.62	1.55	0.581
		0.6854		-0.06	-0.2	0.47	0.16	0.5548	2.72	2.94	-0.1568	1.6	1.6	1.55	0.5548
		0.2569		-0.07	-0.21	0.4	0.15	0.5486	2.62	2.48	-0.1776	1.66	1.62	1.58	0.5486
		0.5107		-0.11	-0.08	0.45	0.16	0.5396	2.93	2.41	-0.3255	1.63	1.63	1.59	0.5396
		0.4078		-0.12	-0.32	0.47	0.16	0.5368	2.77	2.28	-0.028	1.6	1.64	1.62	0.5368
		0.7011		-0.12	0.02	0.22	0.11	0.5219	1.3	2.23	0.6921	1.6	1.6	1.62	0.5219
		1.0153		-0.52	-0.13	-0.18	0.28	0.5256	1.08	1.35	2.3325	1.66	1.62	1.58	0.5256
		1.0041		-0.22	-0.06	0.16	0.17	0.5263	1.13	1.25	0.8401	1.7	1.62	1.61	0.5263
		1.0003		-0.39	-0.11	0.05	0.21	0.5207	1.11	1.38	0.923	1.72	1.63	1.59	0.5207
		0.4316		-0.43	-0.17	-0.02	0.33	0.5191	1.16	1.21	0.3808	1.73	1.6	1.58	0.5191
		0.674		-0.49	-0.16	-0.31	0.19	0.5346	1.11	1.55	0.5469	1.72	1.62	1.59	0.5346
		0.4061		-0.42	-0.03	0.25	0.22	0.5387	1.7	2.71	0.4492	1.61	1.62	1.61	0.5387
		0.2791		-0.49	-0.16	-0.05	0.01	0.5521	1.57	2.51	0.7969	1.6	1.62	1.59	0.5521
		0.3132		-0.37	-0.2	-0.31	0.19	0.5642	1.56	2.43	0.9333	1.73	1.63	1.59	0.5642
		0.2729		-0.3	0.05	0.12	0.17	0.5694	1.62	3	1.2261	1.74	1.6	1.61	0.5694
		0.1726		-0.28	0.01	0.16	0.34	0.6017	2.39	2.74	1.5494	1.74	1.6	1.62	0.6017
		0.1454		-0.33	0	0.2	0.37	0.5906	1.89	2.95	1.9644	1.73	1.6	1.58	0.5906
		0.0973		-0.29	0	0.14	0.4	0.6123	2.28	3.06	2.9697	1.79	1.6	1.59	0.6123
		0.3174		-0.25	-0.2	-0.32	0.16	0.6379	3	2.69	3.4333	1.78	1.6	1.59	0.6379
		0.1084		-0.28	-0.06	0.14	0.34	0.6623	3.2	3	3.4694	1.82	1.59	1.59	0.6623
		-0.0002		-0.3	-0.14	0.13	0.44	0.7312	3.22	2.97	4.1577	1.88	1.64	1.59	0.7312
		0.0363		-0.34	-0.14	0.11	0.47	0.7824	3.04	2.97	4.0835	1.97	1.66	1.59	0.7824
		-0.0554		-0.39	-0.18	0.09	0.47	0.8129	2.99	3.09	4.0426	2.01	1.67	1.59	0.8129
		-0.0812		-0.43	-0.17	0.04	0.52	0.802	2.99	3	3.9734	1.98	1.67	1.58	0.802
		-0.0594		-0.45	-0.21	0.03	0.51	0.7001	2.98	2.97	3.9422	1.98	1.71	1.61	0.7001
		-0.0396		-0.46	-0.2	-0.11	0.96	0.8246	3.01	3.07	3.8833	1.95	1.74	1.58	0.8246
		-0.0209		-0.38	-0.02	-0.04	1.5	0.7797	3.09	3.11	4.0403	1.98	1.66	1.59	0.7797
		0.0124		-0.43	-0.08	-0.09	1.63	0.7825	3.13	3.16	4.1077	1.97	1.62	1.58	0.7825
		0.0417		-0.43	-0.27	-0.11	1.76	0.7926	3.14	3.19	3.9879	1.93	1.71	1.58	0.7926
		0.0434		-0.42	-0.23	-0.05	1.86	0.8295	3.22	3.19	3.9626	1.96	1.62	1.59	0.8295
		0.0252		-0.34	-0.31	-0.11	1.92	0.848	3.23	3.26	4.0187	1.97	1.71	1.58	0.848
		0.0063		-0.21	-0.36	-0.06	1.95	0.8523	3.22	3.26	3.703	1.95	1.9	1.59	0.8523
		0.0305		-0.33	-0.35	0.2	2.78	0.8628	3.23	3.27	3.3547	1.92	1.85	1.59	0.8628
		0.0297		-0.37	-0.31	-0.06	2.1	0.8433	3.25	3.27	3.6754	1.91	1.82	1.62	0.8433
		-0.0069		-0.34	-0.25	-0.15	1.97	0.8626	3.27	3.26	3.8525	1.91	1.83	1.69	0.8626
		0.0605		-0.46	-0.31	-0.09	2.01	0.8521	3.09	3.1	3.9559	1.89	1.85	1.63	0.8521
		0.0612		-0.43	-0.29	-0.18	1.89	0.8705	2.99	3.11	3.838	1.88	1.9	1.61	0.8705
		0.0643		-0.52	-0.32	0	1.71	0.8573	3.06	3.04	3.8945	1.89	1.9	1.77	0.8573
		-0.0391		-0.46	-0.43	-0.1	1.47	0.9617	3.04	2.96	3.8624	1.89	1.85	1.67	0.9617
		-0.0512		-0.52	-0.44	-0.08	1.91	0.8579	2.99	2.85	3.818	1.87	1.86	1.74	0.8579
		-0.0656		-0.29	-0.45	-0.13	1.75	0.7861	2.72	2.58	3.4279	1.82	1.81	1.73	0.7861
		0.0569		-0.3	-0.43	-0.09	1.96	0.9362	2.29	2.7	3.4597	1.82	1.77	1.68	0.9362
		0.3918		-0.46	-0.38	-0.08	2.04	0.8815	2.58	2.6	3.36	1.83	1.76	1.69	0.8815
		0.1996		-0.22	-0.5	-0.09	1.87	0.8539	2.24	2.53	2.3332	1.86	1.74	1.69	0.8539
		0.2142		-0.32	-0.47	-0.08	2.06	0.9258	2.23	2.28	2.5994	1.83	1.8	1.67	0.9258
		-0.0229		-0.19	-0.44	-0.08	2.08	0.7992	1.9	2.03	2.8315	1.84	1.78	1.67	0.7992
		0.0251		0.15	-0.38	-0.14	1.45	0.9746	1.8	2.21	2.6941	1.82	1.81	1.64	0.9746
		0.2225		-0.09	-0.45	-0.15	0.64	0.9134	1.56	2.14	2.946	1.8	1.8	1.67	0.9134
		0.2488		-0.07	-0.45	-0.18	0.62	1.0471	1.1	2.03	3.1349	1.82	1.8	1.71	1.0471
		0.3013		-0.17	-0.54	-0.1	0.8	0.9799	1.24	1.89	3.5789	1.79	1.77	1.68	0.9799
		0.2638		-0.22	-0.3	-0.2	0.55	0.7739	1.02	1.83	3.6286	1.79	1.8	1.73	0.7739
		0.2695		-0.21	-0.29	0.03	0.28	0.6482	0.25	1.8	2.0343	1.96	1.8	1.71	0.6482
		0.1858		-0.17	-0.4	-0.13	0.52	0.6233	1.07	1.94	1.2501	2.15	1.78	1.71	0.6233
		0.149		-0.22	-0.38	-0.19	0.46	0.6188	0.61	1.73	0.4567	2.02	1.77	1.69	0.6188
		0.1292		-0.25	-0.38	-0.01	0.33	0.6246	-0.63	1.4	0.3147	2.25	1.76	1.69	0.6246
		0.0304		-0.26	-0.22	-0.31	0.01	0.6498	0.7	-0.32	0.6634	2.23	1.77	1.72	0.6498
		0.0859		-0.25	-0.38	-0.13	0.11	0.6277	2.25	-0.5	1.2357	2.23	1.78	1.73	0.6277
		0.1734		-0.28	-0.34	-0.29	0.03	0.6416	2.32	2.22	1.6176	2.17	1.78	1.69	0.6416
		0.2966		-0.28	-0.38	-0.17	0.07	0.6312	2.36	0.93	1.7779	2.17	1.78	1.69	0.6312
		0.307		-0.19	-0.36	-0.09	0.13	0.6221	1.95	0.22	1.9256	2.17	1.78	1.71	0.6221
		0.3118		-0.16	-0.22	-0.1	0.15	0.6198	-0.23	1.1	1.7945	2.19	1.74	1.71	0.6198
		0.8219		-0.13	-0.29	-0.18	0.04	0.6046	0.12	1.1	1.843	2.15	1.73	1.69	0.6046
		0.5144		-0.11	-0.27	-0.29	0.29	0.6344	0.08	0.97	-0.5195	2.11	1.74	1.69	0.6344
		0.4809		-0.15	-0.2	-0.17	0.43	0.6314	0.54	0.73	1.6666	2.11	1.72	1.68	0.6314
		0.457		-0.12	-0.12	-0.23	0.19	0.5939	2.22	0.73	-0.6729	2.02	1.73	1.66	0.5939
		0.4496		-0.19	-0.11	-0.2	0.13	0.5793	2.93	2.14	-0.8542	2.05	1.72	1.68	0.5793
		0.2654		-0.17	-0.12	-0.2	0.15	0.8033	3.04	2.26	-0.8238	1.98	1.69	1.67	0.8033
		0.3922		-0.07	0	-0.08	0.49	0.9049	3.1	1.84	-0.8526	1.93	1.69	1.66	0.9049
		0.2357		-0.19	-0.14	-0.22	0.04	0.8773	3.05	2.67	0.2619	1.92	1.69	1.64	0.8773
		0.2592		-0.22	-0.17	-0.15	0.31	0.8784	3.09	2.7	-0.456	1.92	1.69	1.64	0.8784
		0.2023		-0.26	-0.22	-0.19	0.22	0.6666	3.1	2.72	-0.5806	1.78	1.67	1.64	0.6666
		0.1578		-0.19	-0.12	-0.1	0.44	0.5631	3.03	2.8	0.2802	1.74	1.69	1.62	0.5631
		0.0444		-0.12	-0.02	0.04	0.61	0.5465	3.09	2.87	0.269	1.73	1.67	1.62	0.5465
		0.0144		-0.17	-0.02	0.29	0.42	0.5607	3.09	2.99	0.399	1.72	1.68	1.61	0.5607
		-0.0044		-0.08	0.02	0.34	0.34	0.7388	3.04	2.79	0.5556	1.72	1.67	1.63	0.7388
		0.1151		-0.09	0.43	0.62	0.01	0.6249	2.69	2.69	0.3341	1.68	1.67	1.63	0.6249
		0.1452		-0.15	0.26	0.88	0.16	0.5994	3.14	2.82	1.7045	1.69	1.67	1.62	0.5994
		0.2357		-0.09	0.3	0.77	0.52	0.6857	2.51	2.77	3.5513	1.68	1.66	1.61	0.6857
		0.261		-0.11	0.42	0.93	0.7	0.6535	2.46	2.5	3.0549	1.68	1.66	1.62	0.6535
		0.2548		-0.09	0.19	0.68	0.78	0.6686	2.13	2.36	3.383	1.69	1.66	1.63	0.6686
		0.2338		-0.08	0.33	0.75	0.7	0.6654	2.13	2.5	3.9803	1.68	1.66	1.62	0.6654
		0.2166		-0.11	0.15	0.5	0.84	0.6749	2.12	2.51	3.1038	1.68	1.64	1.62	0.6749
		0.2217		-0.13	0.03	0.48	0.96	0.6777	2.19	2.6	4.1221	1.68	1.64	1.62	0.6777
		0.1619		-0.13	0.23	0.8	0.96	0.6784	2.48	2.6	4.1097	1.66	1.63	1.61	0.6784
		0.178		-0.08	0.12	1.05	0.97	0.6975	1.67	2.45	4.1125	1.65	1.66	1.61	0.6975
		0.1448		-0.03	0.09	1.12	1.03	0.6717	1.5	3.05	3.9154	1.68	1.64	1.61	0.6717
		0.1929		0	-0.02	1.14	1.22	0.6415	2.58	3.02	4.0959	1.65	1.64	1.62	0.6415
		0.1652		0.24	0.3	1.27	1.73	0.653	2.82	3.34	4.0239	1.63	1.63	1.59	0.653
		0.1708		0.2	0.72	1	1.52	0.6343	3.53	2.57	3.9953	1.65	1.63	1.61	0.6343
		0.1727		0.24	0.29	1.23	1.75	0.6408	3.39	2.77	3.9529	1.66	1.63	1.61	0.6408
		0.1678		0.19	0.1	1.28	1.17	0.6479	3.23	3.61	3.679	1.66	1.64	1.59	0.6479
		0.1675		0.31	0.28	1.37	1.3	0.652	3.4	3.66	3.8072	1.68	1.62	1.59	0.652
		0.1576		0.31	0.25	1.4	1.25	0.6585	3.46	3.75	3.5569	1.68	1.63	1.59	0.6585
		0.1305		0.32	0.26	1.4	1.3	0.6602	3.71	3.61	3.6157	1.68	1.62	1.59	0.6602
		0.0642		0.27	0.16	1.4	1.45	0.6614	3.53	3.4	3.498	1.69	1.63	1.59	0.6614
		0.0318		0.26	0.3	1.74	1.34	0.6519	3.64	2.92	3.548	1.68	1.63	1.59	0.6519
		0.0394		0.31	0.11	1.32	1.49	0.656	3.64	2.74	3.5165	1.7	1.63	1.61	0.656
		0.1044		0.32	0.24	1.74	1.33	0.6589	3.27	2.6	3.5374	1.66	1.63	1.59	0.6589
		0.1223		0.32	0.2	1.58	1.57	0.6636	3.49	2.7	3.6471	1.7	1.64	1.59	0.6636
		0.2044		0.28	0.15	1.43	1.78	0.679	3.47	3.17	3.5157	1.72	1.62	1.59	0.679
		0.1039		0.28	0.21	1.45	1.54	0.7425	2.82	2.7	3.1772	1.73	1.67	1.59	0.7425
		0.1218		0.23	0.65	1.96	1.36	0.6874	2.79	2.46	3.0311	1.73	1.64	1.61	0.6874
		0.1235		0.29	0.21	1.3	1.59	0.7353	1.59	2.36	2.9999	1.72	1.66	1.61	0.7353
		0.1053		0.24	0.29	1.68	1.52	0.7567	2.36	2.4	2.9939	1.69	1.66	1.59	0.7567
		0.0378		0.24	0.56	1.72	1.41	0.7253	2.19	2.5	3.0371	1.68	1.66	1.61	0.7253
		0.1262		0.29	0.2	0.76	1.89	0.7363	1.29	2.35	3.2643	1.66	1.66	1.61	0.7363
		0.0801		0.28	0.19	0.48	1.91	0.6624	1.21	1.92	3.154	1.69	1.66	1.62	0.6624
		0.042		0.27	0.17	0.44	1.8	0.7401	1.43	1.43	3.0936	1.68	1.64	1.61	0.7401
		0.0469		0.26	0.19	0.35	1.89	0.792	1.42	1.32	3.4729	1.66	1.64	1.62	0.792
		0.0257		0.26	0.1	-0.04	1.89	0.7311	1.33	1.58	3.5382	1.69	1.66	1.62	0.7311
		0.0665		0.26	0.06	-0.19	1.83	0.6818	1.38	1.69	2.0373	1.7	1.66	1.62	0.6818
		0.0347		0.24	0.05	0.77	1.63	0.7166	1.67	1.84	2.2314	1.69	1.64	1.62	0.7166
		0.0739		0.24	0.32	1.54	1.44	0.6895	1.71	1.88	1.4509	1.69	1.66	1.61	0.6895
		0.1232		0.24	0.1	-0.1	1.57	0.6872	1.72	1.8	1.0759	1.7	1.68	1.62	0.6872
		0.0969		0.26	0.02	0.23	1.36	0.6729	1.72	1.79	1.6929	1.69	1.67	1.63	0.6729
		0.3267		0.26	0.09	-0.17	1.57	0.6852	1.67	1.75	1.0539	1.73	1.68	1.63	0.6852
		0.2223		0.24	0.02	-0.14	1.5	0.6712	1.47	1.65	0.8465	1.74	1.68	1.64	0.6712
		0.098		0.32	0.02	-0.22	1.45	0.738	1.45	1.67	1.4596	1.73	1.68	1.63	0.738
		0.0553		0.24	0.01	-0.22	1.34	0.7497	1.56	1.67	1.4742	1.72	1.68	1.66	0.7497
		0.0993		0.2	0.07	0.07	0.75	0.8025	1.42	1.56	1.7773	1.69	1.67	1.64	0.8025
		0.0733		0.14	0	-0.18	1.3	0.8027	1.56	1.69	1.9772	1.68	1.67	1.66	0.8027
		0.0869		0.1	0.25	-0.22	1.29	0.8078	1.54	1.78	1.6703	1.69	1.68	1.66	0.8078
		0.104		0.13	0.26	-0.18	1.34	0.7655	1.5	1.82	0.5611	1.69	1.69	1.64	0.7655
		0.1634		0.07	0.06	-0.23	1.25	0.804	1.59	1.68	0.3989	1.7	1.72	1.68	0.804
		0.1632		0.06	0.09	-0.23	1.25	0.8477	1.5	1.68	0.8664	1.73	1.72	1.67	0.8477
		0.373		0.04	0.03	-0.14	1.45	0.7346	1.47	1.5	1.5208	1.75	1.73	1.72	0.7346
		0.3415		-0.11	0.02	0.03	0.72	0.6843	1.42	1.41	1.562	1.75	1.74	1.72	0.6843
		0.2072		-0.19	0.01	-0.02	1.26	0.633	1.38	1.49	1.7591	1.82	1.76	1.74	0.633
		0.151		-0.04	0	-0.26	1.26	0.5844	1.31	1.55	1.5802	1.79	1.77	1.74	0.5844
		-0.0675		0	-0.08	-0.24	1.24	0.582	1.25	1.59	1.6862	1.86	1.8	1.78	0.582
		0.048		-0.04	0.02	-0.24	1.39	0.5626	1.15	1.51	2.1015	1.84	1.82	1.76	0.5626
		0.065		-0.11	0.03	-0.26	1.36	0.5569	1.08	1.65	1.8893	1.87	1.83	1.73	0.5569
		0.001		-0.16	0.02	-0.26	1.19	0.5681	1.03	1.63	1.4249	1.88	1.85	1.78	0.5681
		0.086		-0.16	0.01	-0.01	0.72	0.5402	1.03	1.4	1.8438	1.88	1.86	1.72	0.5402
		0.051		-0.16	-0.03	-0.26	1.21	0.529	1.01	1.46	1.8181	1.92	1.87	1.79	0.529
		0.095		-0.16	-0.03	-0.08	1.15	0.5288	1.03	0.96	0.4557	1.93	1.88	1.71	0.5288
		0.1556		-0.13	-0.04	-0.04	1.03	0.5289	0.99	0.96	0.3505	1.96	1.9	1.81	0.5289
		0.1731		-0.13	-0.02	0.07	0.44	0.8881	1.07	0.96	1.1699	1.96	1.9	1.61	0.8881
		0.1758		-0.02	0.01	0.29	0.65	0.6161	1.15	0.94	2.3534	1.96	1.91	1.67	0.6161
		0.1918		-0.06	0.03	0.09	0.3	0.5426	1.2	1.17	1.4519	1.97	1.92	1.81	0.5426
		0.2062		-0.16	-0.04	0.38	0.78	0.646	1.25	1.16	1.7035	1.95	1.92	1.86	0.646
		0.2157		-0.11	-0.02	0.41	0.44	0.6388	1.35	1.16	1.5917	1.96	1.92	1.64	0.6388
		0.2466		-0.13	-0.02	0.41	0.43	0.5813	1.44	1.13	1.4611	1.96	1.94	1.58	0.5813
		0.2976		-0.13	0.01	0.44	0.98	0.523	1.47	1.12	1.2686	1.96	1.81	1.25	0.523
		0.2777		-0.11	-0.02	0.36	0.42	0.564	1.52	1.31	1.5441	1.96	1.35	1.18	0.564
		0.257		-0.09	-0.02	0.32	0.94	0.5515	1.52	1.34	1.4478	1.95	1.43	1.29	0.5515
		0.2682		-0.13	-0.02	0.23	0.49	0.5484	1.49	1.44	1.4072	1.93	1.32	1.25	0.5484
		0.2253		-0.03	-0.02	0.23	0.38	0.5575	1.42	1.5	1.5875	1.92	1.31	1.12	0.5575
		0.278		-0.11	-0.08	0.54	0.64	0.6019	1.45	1.51	1.315	1.91	1.21	1.18	0.6019
		0.2379		0.05	-0.03	0.56	0.72	0.6301	1.44	1.49	1.3499	1.84	1.22	1.23	0.6301
		0.2717		0.04	-0.03	0.57	0.74	0.689	1.39	1.48	1.7188	1.77	1.27	1.25	0.689
		0.2685		-0.13	-0.09	0.65	0.94	0.6948	1.3	1.34	2.0548	1.78	1.4	1.21	0.6948
		0.2711		-0.11	-0.06	0.63	1.12	0.7315	1.26	1.48	1.8643	1.69	1.44	1.14	0.7315
		0.2701		-0.24	-0.08	0.67	1.08	0.7524	1.27	1.79	1.8487	1.68	1.6	1.25	0.7524
		0.2639		-0.16	-0.11	0.68	1.12	0.7801	1.2	1.78	1.9551	1.8	1.62	1.39	0.7801
		0.2651		-0.11	-0.04	0.75	0.79	0.76	1.21	2.12	2.0135	1.8	1.67	1.38	0.76
		0.2527		-0.28	-0.11	0.7	0.98	0.7601	1.52	2.42	2.4734	1.69	1.67	1.38	0.7601
		-0.0479		-0.22	-0.14	0.75	0.98	0.7621	1.77	2.4	3.0973	1.77	1.68	1.3	0.7621
		0.248		-0.17	-0.12	0.76	0.6	0.7443	1.36	2.67	1.3091	1.79	1.76	1.33	0.7443
		0.1906		-0.26	-0.14	0.8	1.07	0.7438	1.89	2.64	2.3549	1.87	1.73	1.21	0.7438
		0.0183		-0.38	-0.13	0.84	1.08	0.7534	2.06	2.58	0.9142	1.93	1.69	1.45	0.7534
		0.0484		-0.46	-0.14	0.85	0.97	0.7436	2.22	2.66	1.0147	1.93	1.67	1.62	0.7436
		0.04		-0.39	-0.14	0.91	0.96	0.7466	2.14	2.51	2.0914	1.97	1.66	1.53	0.7466
		0.0184		-0.3	-0.13	0.93	0.97	0.7703	1.9	2.92	2.0886	1.91	1.71	1.58	0.7703
		-0.0193		-0.19	-0.13	0.95	0.97	0.7691	1.59	2.97	3.2123	1.91	1.67	1.58	0.7691
		-0.0104		-0.11	-0.13	0.97	0.97	0.7692	1.68	2.84	1.7219	1.68	1.68	1.61	0.7692
		0.0941		-0.11	-0.11	0.99	0.97	0.7736	1.75	2.71	2.9159	1.68	1.66	1.54	0.7736
		-0.0575		-0.09	-0.11	1.02	1.12	0.7874	1.54	2.94	2.1102	1.68	1.67	1.59	0.7874
		0.3053		-0.03	-0.03	0.58	1.2	0.8147	1.42	1.55	1.1595	1.75	1.67	1.62	0.8147
		0.3902		-0.13	-0.06	0.98	1.01	0.843	1.33	1.79	1.3884	1.74	1.71	1.61	0.843
		0.6124		-0.15	-0.11	1.02	1.02	0.8377	1.4	1.87	1.6741	1.68	1.67	1.61	0.8377
		0.4974		-0.16	-0.16	1.03	1.02	0.8582	1.66	2.06	1.5326	1.74	1.68	1.53	0.8582
		0.4611		-0.15	-0.04	1.13	1.3	0.8932	1.85	2.45	1.5818	1.73	1.67	1.54	0.8932
		0.1829		-0.13	-0.13	0.73	1.13	0.9135	1.58	2.02	1.6161	1.8	1.69	1.58	0.9135
		-0.1094		-0.15	-0.16	0.59	1.3	0.8885	1.64	2.02	1.4909	1.8	1.66	1.62	0.8885
		-0.0308		-0.13	-0.16	0.67	1.36	1.0422	1.78	2.21	1.7521	1.83	1.64	1.58	1.0422
		0.2304		-0.15	-0.14	1.09	1.06	1.112	1.98	1.75	1.61	1.86	1.67	1.58	1.112
		0.1949		-0.19	-0.2	0.85	1.04	0.9512	2.28	2.3	1.0361	1.79	1.72	1.62	0.9512
		0.3649		-0.19	-0.21	0.62	1.2	0.8405	1.47	2.46	-0.391	1.82	1.72	1.57	0.8405
		0.3892		-0.22	-0.21	0.56	1.47	0.8079	1.84	2.62	-0.4247	1.82	1.73	1.68	0.8079
		0.1792		-0.2	-0.18	0.66	1.27	0.7841	2.13	2.8	-0.4143	1.82	1.76	1.67	0.7841
		0.4711		-0.19	-0.12	1.08	1.1	0.7652	2.61	2.86	-0.4139	1.78	1.78	1.69	0.7652
		0.5086		-0.17	-0.12	1.34	1.55	0.7759	2.72	3.29	-0.9002	1.77	1.69	1.72	0.7759
		0.5401		-0.2	-0.09	1.36	1.57	0.7851	2.93	3.37	-0.8826	1.69	1.67	1.66	0.7851
		0.51		-0.13	-0.04	1.39	1.61	0.8909	3.48	3.09	-0.8633	1.73	1.71	1.61	0.8909
		0.5349		-0.15	-0.03	1.37	1.61	0.9419	3.39	3.17	-0.8084	1.7	1.69	1.64	0.9419
		0.6465		-0.19	0	1.37	1.68	0.8653	3.43	3.07	-0.5405	1.68	1.68	1.64	0.8653
		0.3624		-0.03	0.16	1.64	1.68	0.8475	3.37	2.48	-0.4172	1.72	1.66	1.64	0.8475
		0.2224		0.01	0.02	1.43	1.78	0.8189	3.38	2.94	0.0252	1.7	1.67	1.63	0.8189
		0.2567		0.06	0.02	1.4	1.87	0.6827	3.44	3.01	0.1126	1.69	1.67	1.63	0.6827
		0.1295		0.02	0.03	1.41	1.9	0.6602	3.49	3.12	0.5391	1.68	1.66	1.63	0.6602
		0.0814		0.04	-0.08	1.36	1.92	0.6091	2.95	3.21	1.2332	1.66	1.66	1.63	0.6091
		-0.1769		-0.02	-0.06	1.46	1.91	0.589	2.6	3.21	0.268	1.68	1.67	1.63	0.589
		0.0731		-0.02	0.02	1.4	1.72	0.5383	2.36	3.15	0.4252	1.66	1.64	1.63	0.5383
		0.0129		-0.08	0.03	1.44	1.61	0.5027	2.74	3.09	-0.1095	1.65	1.66	1.62	0.5027
		0.0136		0.23	0.05	1.37	1.2	0.4837	2.91	3.04	0.0193	1.64	1.66	1.63	0.4837
		0.1807		0.27	0.06	1.37	1.16	0.4692	2.18	3	0.3499	1.7	1.66	1.62	0.4692
		0.2175		0.26	0.02	1.36	1.26	0.4584	2.14	2.96	1.9115	1.69	1.67	1.62	0.4584
		0.2419		0.36	0.2	1	1.19	0.4701	2.18	2.92	1.7975	1.7	1.67	1.63	0.4701
		0.1848		0.32	0.4	1.32	1.1	0.4987	2.94	2.84	2.0229	1.7	1.66	1.64	0.4987
		0.1704		0.41	0.51	0.94	1.12	0.5051	2.93	2.79	2.2849	1.78	1.68	1.64	0.5051
		0.2417		0.46	0.17	1.05	0.79	0.5624	2.29	2.86	2.1464	1.75	1.71	1.64	0.5624
		0.2282		0.45	0.01	1.27	0.81	0.6404	1.53	2.81	1.9021	1.77	1.68	1.66	0.6404
		0.2565		0.45	0.14	1.14	0.78	0.5335	1.73	2.86	1.8742	1.77	1.72	1.67	0.5335
		0.2371		0.46	0.12	1.14	0.76	0.5175	1.58	2.75	2.0119	1.77	1.76	1.68	0.5175
		-0.0333		0.49	0.32	0.91	0.75	0.5057	1.82	2.66	1.881	1.74	1.74	1.71	0.5057
		-0.0712		0.46	0.33	0.88	0.67	0.5334	2.04	2.6	1.6939	1.77	1.74	1.71	0.5334
		-0.1002		0.53	0.51	0.81	0.7	0.5197	1.98	2.48	1.924	1.75	1.74	1.71	0.5197
		-0.0948		0.33	0.62	0.81	0.67	0.5325	1.85	2.55	1.7534	1.77	1.72	1.72	0.5325
		-0.0848		0.54	0.51	0.93	0.75	0.5467	1.71	2.52	1.7403	1.8	1.73	1.72	0.5467
		-0.0468		0.31	0.7	0.89	0.7	0.5482	1.38	2.45	1.9075	1.8	1.74	1.71	0.5482
		-0.0483		0.42	0.56	0.94	0.62	0.5714	1.3	2.04	1.9262	1.82	1.77	1.71	0.5714
		-0.0771		0.59	0.61	0.89	0.72	0.5962	1.22	1.46	1.7757	1.83	1.77	1.71	0.5962
		-0.0768		0.5	0.66	0.98	0.67	0.6063	1.19	1.4	1.9443	1.86	1.77	1.71	0.6063
		-0.0624		0.39	0.79	0.91	0.85	0.6228	1.16	1.11	1.9421	1.84	1.8	1.74	0.6228
		-0.0638		0.42	0.74	0.86	0.78	0.6949	1.17	1.19	1.8734	1.87	1.8	1.72	0.6949
		-0.0892		0.49	0.54	0.85	0.8	0.7874	1.17	1.3	1.6988	1.92	1.83	1.74	0.7874
		-0.0965		0.28	0.8	0.88	0.61	0.7993	1.12	1.31	1.8547	1.96	1.83	1.76	0.7993
		-0.1134		0.29	0.81	0.88	0.67	0.819	1.26	1.1	1.7946	1.96	1.9	1.82	0.819
		-0.0431		0.32	0.85	0.81	0.84	0.8394	1.26	1.11	1.6956	1.95	1.91	1.86	0.8394
		-0.0864		0.32	0.89	0.9	0.74	0.8501	1.25	1.22	1.7445	2.03	1.92	1.79	0.8501
		-0.0205		0.32	0.57	0.57	0.79	0.847	1.33	1.22	1.8986	2.29	1.92	1.82	0.847
		-0.0504		0.32	0.82	0.88	0.74	0.8555	1.47	1.25	1.2458	2.3	1.94	1.86	0.8555
		-0.0267		0.33	0.7	0.85	1.17	0.8357	1.39	1.3	1.7005	2.26	1.94	1.81	0.8357
		-0.0083		0.29	0.65	0.71	1.11	0.8488	1.39	1.26	0.7658	2.28	1.96	1.84	0.8488
		-0.0125		0.29	0.58	0.84	1.12	0.8473	1.39	1.27	0.6612	2.34	2.02	1.92	0.8473
		-0.0331		0.31	0.74	1.08	1.16	0.8	1.52	1.3	0.3134	2.43	2.05	1.84	0.8
		-0.0267		0.29	0.75	0.88	1.03	0.8129	1.54	1.31	0.3005	2.43	2.13	1.96	0.8129
		-0.0265		0.27	0.28	0.49	0.81	0.8032	1.48	1.35	-0.3044	2.47	2.19	1.98	0.8032
		-0.0432		0.26	0.33	0.23	0.35	0.8327	1.5	1.3	2.0477	2.52	2.28	1.97	0.8327
		-0.0408		0.27	0.4	0.44	0.34	0.867	1.42	1.24	-0.2077	2.54	2.24	1.97	0.867
		-0.0048		0.23	0.42	0.39	0.31	0.8655	1.4	1.17	0.1643	2.51	2.28	2.01	0.8655
		-0.0725		0.17	0.38	0.38	0.35	0.8509	1.4	1.19	0.4436	2.54	2.27	2.06	0.8509
		-0.0333		0.18	0.74	0.25	0.47	0.8421	1.38	1.19	0.1586	2.62	2.42	1.98	0.8421
		0.0611		0.13	0.47	0.32	0.31	0.8866	1.34	1.32	0.9221	2.61	2.42	2.08	0.8866
		0.1103		0.09	0.44	0.3	0.11	0.8828	1.35	1.31	0.9286	2.66	2.48	2.16	0.8828
		0.1898		0.1	0.32	0.31	0.24	0.8816	1.34	1.3	0.0185	2.65	2.49	2.21	0.8816
		0.0751		0.07	0.4	0.23	0.24	0.8532	1.31	1.29	0.7337	2.65	2.51	2.22	0.8532
		0.0806		0.14	0.16	-0.08	-0.01	0.8991	1.59	1.3	0.8403	2.66	2.51	2.28	0.8991
		0.3517		0.19	0.03	0.34	0.3	0.9556	1.5	1.39	0.8302	2.65	2.53	2.28	0.9556
		0.3879		0	0.06	0.12	-0.01	1.0179	1.44	1.25	0.9469	2.63	2.53	2.27	1.0179
		0.3897		-0.02	0.1	0	0.02	0.9656	1.42	1.24	0.9196	2.62	2.53	2.22	0.9656
		0.328		0.07	0.03	0.04	0.13	1.3362	1.53	1.25	0.8637	2.61	2.53	2.26	1.3362
		0.4037		0.09	0	0.13	0.16	1.0935	1.49	1.22	0.5649	2.59	2.54	2.16	1.0935
		0.3442		0.27	0.01	-0.11	-0.14	1.1118	1.45	1.45	-0.7423	2.37	2.56	2.18	1.1118
		0.1528		0.11	-0.06	0.04	0.17	1.112	1.47	1.38	-0.3219	2.48	2.54	2.27	1.112
		0.1169		0.07	-0.13	0.13	0.03	1.2429	1.47	1.39	-0.5348	1.84	2.52	2.23	1.2429
		0.0219		0.05	-0.08	0.11	0.21	1.1712	1.53	1.38	-0.5906	1.59	2.35	2.03	1.1712
		0.0258		0.01	0.1	-0.1	-0.03	1.1742	1.47	1.31	-0.5016	1.82	2.16	2.02	1.1742
		0.304		0.02	0.1	-0.01	-0.01	1.1872	1.47	1.29	-0.6837	1.78	2.18	2.03	1.1872
		0.1301		0.05	-0.06	-0.06	-0.03	1.2414	1.49	1.43	-0.8597	1.78	2.06	1.96	1.2414
		0.27		0.1	-0.11	-0.1	-0.1	1.2197	1.52	1.4	1.8552	1.83	2.13	1.95	1.2197
		-0.0268		0.1	-0.11	-0.05	0.11	1.2085	1.42	1.35	2.6623	1.91	2.15	1.91	1.2085
		-0.0512		0.09	-0.13	0.05	0.11	1.1581	1.43	1.29	2.7378	1.97	1.9	1.87	1.1581
		-0.1285		0.06	0.06	-0.1	-0.11	1.1122	1.3	1.34	2.7193	2.06	2.09	1.87	1.1122
		-0.1015		0.02	0.09	-0.17	-0.11	1.0907	1.38	1.12	2.8107	2.12	2	1.82	1.0907
		-0.0271		0.05	0.02	-0.11	-0.11	1.031	1.43	1.32	2.3854	2.28	1.85	1.81	1.031
		0.0123		0.07	-0.32	-0.09	-0.14	0.9986	1.35	1.26	2.638	2.21	1.83	1.82	0.9986
		0.2589		0.05	-0.23	-0.09	-0.06	0.8979	1.29	1.12	0.7384	2.19	1.92	1.78	0.8979
		0.2689		0.05	-0.22	0.07	-0.14	0.884	1.38	1.21	0.6826	2.16	1.85	1.84	0.884
		0.2578		0.05	-0.27	-0.01	-0.1	0.897	1.39	1.27	0.9583	2.1	1.85	1.73	0.897
		0.1639		0.05	0.02	-0.17	-0.12	0.8069	1.38	1.24	1.5017	2.09	1.86	1.79	0.8069
		-0.091		0.06	-0.11	-0.08	-0.14	0.8043	1.33	1.11	1.609	2.06	1.92	1.83	0.8043
		-0.0823		0.06	-0.13	-0.08	-0.14	0.8111	1.47	1.45	1.3733	2.05	1.96	1.87	0.8111
		-0.0656		0.05	-0.04	-0.09	-0.07	0.768	1.26	1.25	1.5873	1.97	1.96	1.87	0.768
		-0.0894		0.04	-0.2	-0.14	-0.14	0.7805	1.38	1.2	1.5802	1.92	1.94	1.83	0.7805
		-0.0289		0.01	-0.2	-0.14	-0.14	0.7545	1.38	1.15	1.0159	1.79	1.86	1.78	0.7545
		-0.1281		0	0.03	-0.29	0.03	0.7519	1.3	0.98	0.8388	1.7	1.77	1.62	0.7519
		-0.1284		-0.02	-0.34	-0.2	-0.11	0.7218	1.36	1.27	0.8823	1.66	1.67	1.53	0.7218
		-0.1331		-0.03	-0.03	-0.06	-0.23	0.7307	1.48	1.26	0.6908	1.56	1.49	1.48	0.7307
		-0.0603		-0.06	-0.03	-0.04	-0.36	0.7088	1.5	1.41	1.1875	1.59	1.48	1.42	0.7088
		-0.0766		-0.06	-0.04	-0.27	-0.37	0.7302	1.53	1.49	1.1516	1.31	1.59	1.38	0.7302
		-0.0616		-0.03	-0.04	-0.23	-0.32	0.7179	1.54	1.43	0.5294	1.37	1.57	1.39	0.7179
		-0.3487		0.01	-0.09	-0.11	-0.25	0.695	1.54	1.51	1.1353	1.15	1.57	1.39	0.695
		-0.1182		-0.06	-0.21	-0.17	-0.25	0.7006	1.52	1.38	1.0382	1.2	1.5	1.33	0.7006
		-0.1142		-0.08	-0.14	-0.1	-0.25	0.7072	1.54	1.44	1.2318	1.09	1.5	1.33	0.7072
		0.0193		0.01	-0.02	-0.09	-0.3	0.7246	1.61	1.51	1.549	0.93	1.44	1.38	0.7246
		-0.2622		0	-0.04	-0.18	-0.32	0.7158	1.57	1.53	1.8127	0.91	1.44	1.37	0.7158
		-0.3225		0.01	0	-0.01	-0.33	0.7365	1.53	1.4	1.912	0.95	1.24	1.25	0.7365
		-0.3631		0.01	-0.04	0.04	-0.39	0.7272	1.53	1.43	2.0203	1.01	1.26	1.31	0.7272
		0.045		-0.02	-0.14	-0.14	-0.33	0.7837	1.53	1.46	2.1508	1.11	1.13	1.23	0.7837
		-0.1345		0.02	-0.08	-0.14	-0.32	0.8045	1.57	1.5	1.4679	1.18	1.16	1.23	0.8045
		-0.0423		0.01	0.01	-0.05	-0.21	0.8644	1.53	1.48	1.8452	1.29	1.17	1.2	0.8644
		-0.0658		0.04	-0.03	-0.02	-0.14	0.8771	1.53	1.49	1.5321	1.41	1.2	1.18	0.8771
		0.019		0.04	-0.14	0.03	-0.43	0.961	1.52	1.49	1.556	1.36	1.18	1.19	0.961
		0.0948		0.05	0.05	-0.06	-0.12	0.9988	1.56	1.48	1.3492	1.37	1.21	1.18	0.9988
		0.0053		0.06	0.05	-0.01	-0.11	1.0756	1.53	1.5	1.0491	1.37	1.21	1.19	1.0756
		0.0448		0.07	0.09	-0.05	-0.12	1.2281	1.54	1.49	0.7403	1.46	1.22	1.19	1.2281
		-0.0013		0.09	0.01	0.04	-0.15	1.2769	1.5	1.53	0.7651	1.42	1.21	1.16	1.2769
		-0.002		0.06	0.12	0.03	-0.15	1.4104	1.53	1.43	0.4333	1.38	1.21	1.15	1.4104
		-0.0656		-0.11	0.14	0.03	-0.14	1.4326	1.56	1.41	0.356	1.57	1.22	1.15	1.4326
		-0.0202		-0.11	0.16	-0.06	-0.14	1.4611	1.53	1.3	1.14	1.63	1.24	1.15	1.4611
		-0.0065		-0.08	0.14	0.03	-0.15	1.4484	1.47	1.39	0.6258	1.65	1.27	1.19	1.4484
		-0.0175		-0.07	-0.06	0	-0.08	1.5633	1.33	1.51	0.5008	1.74	1.43	1.2	1.5633
		0.0527		0.06	-0.04	0.02	-0.07	1.5821	1.31	1.53	-0.6892	1.73	1.36	1.2	1.5821
		0.5962		0.27	0.15	0.03	-0.15	1.7186	1.35	1.31	-0.3479	1.73	1.36	1.16	1.7186
		0.335		0.33	0.16	0	-0.01	1.6138	1.35	1.25	-0.6055	1.75	1.66	1.23	1.6138
		0.2414		0.33	0.14	-0.01	-0.01	1.7096	1.35	1.39	-0.6424	1.84	1.66	1.2	1.7096
		0.3041		0.36	0.17	-0.09	-0.14	1.6965	1.35	1.36	-1.0461	1.82	1.62	1.2	1.6965
		0.2798		0.4	0.17	-0.06	-0.16	1.6721	1.39	1.25	-1.0832	1.86	1.62	1.3	1.6721
		0.0919		0.44	0.14	-0.11	-0.16	1.6892	1.38	1.26	-1.0506	1.86	1.62	1.39	1.6892
		0.0345		0.45	0.15	-0.18	-0.15	1.6629	1.3	1.22	-1.036	1.83	1.69	1.44	1.6629
		-0.0898		0.46	0.25	-0.18	-0.12	1.6349	1.29	1.24	-1.0104	1.75	1.67	1.4	1.6349
		0.0297		0.48	0.26	-0.18	-0.11	1.6155	1.27	1.5	-0.9802	1.78	1.69	1.4	1.6155
		-0.0109		0.48	0.29	-0.19	-0.11	1.6025	1.26	1.26	-0.8923	1.78	1.71	1.42	1.6025
		0.0183		0.46	0.32	-0.22	-0.11	1.6108	1.21	1.31	-0.9712	1.74	1.69	1.38	1.6108
		0.3502		0.49	0.34	-0.19	-0.15	1.5641	1.22	1.32	-0.0708	1.79	1.71	1.54	1.5641
		0.1082		0.45	0.33	-0.11	-0.12	1.5463	1.34	1.25	1.8906	1.82	1.74	1.53	1.5463
		0.2667		0.45	0.33	-0.11	-0.05	1.5377	1.1	1.24	4.1569	1.86	1.74	1.57	1.5377
		0.3632		0.49	0.28	-0.14	-0.11	1.5666	1.21	1.29	3.2376	1.92	1.74	1.54	1.5666
		0.4279		0.45	0.3	-0.06	-0.07	1.6089	0.88	0.92	1.9236	1.98	1.74	1.53	1.6089
		0.3964		0.51	0.25	-0.11	-0.06	1.5715	0.84	0.87	1.6925	2.12	1.78	1.64	1.5715
		0.3235		0.51	0.25	-0.15	-0.06	1.5832	1.01	0.92	1.5748	2.15	1.76	1.67	1.5832
		0.2881		0.46	0.2	-0.13	-0.06	1.5516	1.08	0.94	1.3478	2.11	1.77	1.63	1.5516
		0.2269		0.49	0.21	-0.17	-0.1	1.507	1.07	0.98	1.1744	1.98	1.76	1.63	1.507
		0.3611		0.45	0.16	-0.2	-0.1	1.4151	1.16	0.99	0.6227	1.93	1.85	1.64	1.4151
		0.2349		0.46	0.19	-0.2	-0.03	1.2645	1.03	1.07	0.542	1.98	1.82	1.64	1.2645
		-0.0836		0.41	0.16	-0.14	-0.06	1.1506	1.12	1.02	1.0485	1.93	1.82	1.63	1.1506
		-0.2337		0.41	0.16	-0.17	0.03	1.0799	1.12	1.01	1.028	1.95	1.82	1.66	1.0799
		-0.1767		0.46	0	-0.17	0.02	1.0568	1.13	1.01	0.7204	1.95	1.83	1.73	1.0568
		0.4278		0.33	0.01	-0.2	-0.05	0.8922	1.04	1.13	1.3516	2	1.83	1.73	0.8922
		-0.152		0.53	-0.04	-0.15	-0.05	0.8684	1.07	1.1	1.3913	2	1.85	1.74	0.8684
		-0.2935		0.57	0	-0.13	-0.01	0.8025	1.04	1.12	1.4442	2.02	1.85	1.76	0.8025
		0.0961		0.54	-0.07	-0.08	0.11	0.7602	1.08	1.07	1.4676	2.06	1.87	1.77	0.7602
		0.1129		0.42	0.12	0.02	0.15	0.7435	1.25	1.06	1.1618	2.1	1.88	1.81	0.7435
		-0.0463		0.5	-0.03	0	0.24	0.7433	1.21	1.06	1.4567	2.17	1.88	1.81	0.7433
		0.0622		0.53	-0.16	0.03	0.3	0.7124	1.24	1.07	1.1995	2.15	1.95	1.81	0.7124
		0.0288		0.44	0.1	-0.02	0.71	0.6895	1.22	1.07	1.3726	2.15	2.02	1.82	0.6895
		-0.0609		0.49	0.11	0.05	0.38	0.6816	1.19	1.12	1.3684	2.19	2	1.83	0.6816
		0.0183		0.5	-0.2	-0.17	0.96	0.6811	1.22	1.07	1.4518	2.23	2	1.83	0.6811
		-0.0105		0.39	-0.29	-0.31	1.4	0.6793	1.25	1.06	1.1563	2.23	2	1.83	0.6793
		0.0196		0.31	-0.26	-0.08	1.38	0.6787	1.26	1.02	0.8539	2.31	2.01	1.83	0.6787
		0.0852		0.23	-0.18	0.63	1.35	0.6879	1.2	1.02	1.1528	2.33	2.02	1.86	0.6879
		0.0754		0.17	-0.23	0.91	1.41	0.6918	1.2	1.03	1.4714	2.35	2.02	1.89	0.6918
		-0.1267		0.09	-0.29	0.77	1.47	0.6994	1.29	1.05	1.1788	2.39	2.02	1.92	0.6994
		-0.0217		-0.02	-0.25	0.89	1.57	0.7186	1.27	1.08	0.9215	2.44	2.11	1.96	0.7186
		0.1072		-0.06	-0.3	1.13	1.61	0.7274	1.3	1.07	0.9736	2.44	2.16	1.93	0.7274
		0.0761		-0.06	-0.29	1.25	1.62	0.732	1.33	1.12	0.8121	2.34	2.21	1.95	0.732
		-0.1393		-0.06	0.61	1.32	1.53	0.763	1.31	1.1	0.7849	2.34	2.28	1.95	0.763
		-0.272		0.06	-0.08	1.46	1.61	0.7535	1.33	1.1	0.9756	2.42	2.28	1.95	0.7535
		-0.3255		0.05	0.63	1.68	1.47	0.8032	1.35	1.1	0.9753	2.39	2.38	1.97	0.8032
		-0.363		0.02	0.72	1.95	1.41	0.8201	1.33	1.24	1.1777	2.38	2.39	2.02	0.8201
		-0.3435		-0.03	0.99	2.02	1.38	0.8351	1.27	1.22	1.3764	2.43	2.41	2.1	0.8351
		-0.3309		-0.03	1.08	2.01	1.31	0.9064	1.27	1.24	1.4129	2.44	2.43	2.13	0.9064
		-0.1663		0.17	0.6	2.23	1.36	0.9955	1.27	1.22	1.881	2.29	2.43	2.21	0.9955
		0.1732		0.4	0.43	2.23	1.87	1.0502	1.34	1.26	1.9835	1.78	2.43	2.27	1.0502
		0.0325		0.54	0.14	2.12	2.18	1.2269	1.33	1.29	2.3313	2.01	2.42	2.31	1.2269
		-0.1269		0.57	0.95	1.9	2.25	1.2705	1.31	1.29	2.7175	2.25	2.42	2.35	1.2705
		-0.1494		0.59	1.23	2.1	2.56	1.271	1.31	1.29	2.2785	2.39	2.46	2.33	1.271
		-0.1902		0.59	1.53	2.23	1.81	1.2493	1.31	1.29	2.2427	2.23	2.46	2.33	1.2493
		-0.2709		0.66	0.67	2.12	2.76	1.4567	1.31	1.3	2.0017	1.69	2.43	2.37	1.4567
		-0.3039		0.79	0.67	2.16	2.67	1.5258	1.31	1.31	2.0941	1.47	2.42	2.28	1.5258
		-0.3648		0.72	0.6	2.2	2.39	1.6038	1.33	1.32	2.162	1.33	2.39	2.33	1.6038
		-0.0021		0.81	0.58	2.07	2.44	1.6932	1.34	1.32	0.0967	1.34	2.43	2.32	1.6932
		-0.0272		0.92	0.6	2	2.28	1.5816	1.33	1.32	-0.1168	1.37	2.53	2.33	1.5816
		-0.1391		0.93	1	1.88	2.24	1.6523	1.31	1.34	-0.4412	1.37	2.54	2.35	1.6523
		-0.1125		1.06	1.08	1.69	2.3	1.61	1.36	1.35	-1.0503	1.45	2.58	2.32	1.61
		-0.1701		1.06	1.2	1.51	2.34	1.664	1.36	1.36	-1.0611	1.4	2.57	2.37	1.664
		-0.0887		1.06	1.27	1.54	2.24	1.6802	1.36	1.38	-1.0659	1.45	2.51	2.36	1.6802
		-0.0849		1.19	1.31	1.54	2.41	1.7246	1.35	1.39	-0.8436	1.49	2.56	2.42	1.7246
		-0.1734		1.24	1.18	1.55	2.53	1.616	1.35	1.4	-0.7024	1.51	2.62	2.41	1.616
		-0.2041		1.25	1.12	1.59	2.42	1.6373	1.36	1.41	-0.6741	1.57	2.62	2.41	1.6373
		-0.2075		0.95	0.44	1.82	2.15	1.6544	1.39	1.44	0.108	1.55	2.66	2.41	1.6544
		-0.108		1.07	0.67	1.79	2.29	1.5762	1.4	1.45	2.0373	1.57	2.65	2.42	1.5762
		-0.1095		1.24	1.29	1.5	1.57	1.5719	1.38	1.44	2.3673	1.66	2.67	2.44	1.5719
		-0.2376		1.22	1.07	1.58	1.83	1.4656	1.4	1.44	1.8652	1.77	2.66	2.4	1.4656
		-0.3025		1.28	1.36	1.57	2.19	1.3795	1.39	1.46	1.0485	1.82	2.65	2.39	1.3795
		-0.3325		1.17	1.36	1.45	2.08	1.4416	1.39	1.49	1.2537	2.02	2.66	2.39	1.4416
		-0.3516		1.19	1.39	1.58	2.54	1.3024	1.35	1.48	0.7241	1.95	2.81	2.37	1.3024
		-0.3916		1.22	1.42	1.51	2.52	1.2482	1.39	1.51	0.7102	1.92	2.81	2.4	1.2482
		-0.3187		1.16	1.29	1.43	2.42	1.2473	1.42	1.5	0.22	1.88	2.84	2.4	1.2473
		0.5542		1.12	1.34	1.39	2.34	1.2077	1.44	1.5	0.8876	2.01	2.86	2.39	1.2077
		0.2068		1.04	1.29	1.17	2.23	1.3072	1.52	1.53	0.1843	2.06	3.05	2.39	1.3072
		-0.3791		1.12	0.48	1.22	2.24	1.2923	1.5	1.5	0.2032	2.07	3	2.39	1.2923
		-0.3353		1.1	0.93	1.31	2.32	1.3105	1.24	1.53	0.8355	2.05	3.05	2.39	1.3105
		0.0447		1.15	1.37	1.44	2.16	1.3039	1.17	1.34	1.2667	2.07	3.08	2.39	1.3039
		0.1663		1.03	1.43	1.46	2.29	1.2633	1.08	1.46	1.403	2.02	2.99	2.42	1.2633
		0.2995		1.12	1.32	1.23	2.33	1.2287	1.15	1.56	2.138	1.96	2.99	2.4	1.2287
		0.4751		1.08	1.34	1.51	2.15	1.1139	1.5	1.55	1.8162	2.02	2.78	2.4	1.1139
		0.3699		1.06	0.96	0.97	1.83	1.0828	1.58	1.58	1.8167	2.03	2.7	2.39	1.0828
		-0.2544		1.03	0.67	1.12	1.77	1.0249	1.58	1.55	1.8052	1.92	2.67	2.4	1.0249
		-0.307		1.07	1.36	1.13	1.22	0.974	1.59	1.56	1.7333	2.01	2.73	2.4	0.974
		-0.4136		0.86	1.23	1.04	1.12	0.9683	1.57	1.54	1.5337	1.84	2.72	2.46	0.9683
		-0.4003		0.84	1.13	1.09	1.52	0.9356	1.52	1.54	1.5792	1.78	2.53	2.49	0.9356
		0.1579		0.94	1.03	0.88	1.66	0.9597	1.56	1.54	1.6559	1.74	2.53	2.52	0.9597
		-0.2571		0.92	1	0.86	1.52	0.9099	1.54	1.46	1.5692	1.74	2.68	2.45	0.9099
		0.024		0.81	0.51	1.4	1.47	0.9562	1.54	1.46	1.6081	1.7	2.68	2.46	0.9562
		-0.0887		0.71	0.67	1.41	1.4	1.0526	1.48	1.45	1.7397	1.69	2.63	2.39	1.0526
		-0.0863		0.77	0.85	0.97	1.45	1.0514	1.48	1.45	1.7861	1.64	2.53	2.31	1.0514
		-0.0935		0.7	0.91	0.75	1.52	1.048	1.49	1.44	2.1058	1.64	2.47	2.28	1.048
		-0.0772		0.44	0.72	0.9	1.53	1.0117	1.47	1.45	2.0322	1.63	2.32	2.28	1.0117
		-0.1083		0.29	0.95	1.22	1.35	0.9335	1.47	1.45	2.1049	1.57	2.24	2.28	0.9335
		-0.2212		0.27	0.58	1.04	1.36	0.9732	1.47	1.45	2.069	1.57	2.28	2.25	0.9732
		-0.0797		0.24	0.75	0.98	1.29	0.9487	1.47	1.45	2.0774	1.49	2.28	2.11	0.9487
		0.0079		0.15	0.58	1.36	1.07	0.9725	1.47	1.45	2.0722	1.38	2.29	2.03	0.9725
		-0.0795		0.1	0.67	1.09	1.17	0.9873	1.47	1.45	2.2605	1.27	2.25	2.03	0.9873
		0.1153		0.13	0.56	1.34	1.1	0.8442	1.47	1.46	2.0067	1.27	2.24	1.98	0.8442
		-0.3844		0.11	0.17	1.3	0.98	0.7975	1.47	1.45	1.5576	1.41	2.23	2.01	0.7975
		-0.4138		0.09	0.29	1.11	0.89	0.7768	1.47	1.39	1.2688	2.15	2.19	1.96	0.7768
		-0.3772		0.1	0.26	1.13	0.93	0.7556	1.48	1.35	1.0244	2.17	2.18	1.97	0.7556
		-0.3969		0.06	0.24	1.2	0.72	0.7535	1.48	1.36	1.0167	2.2	2.18	1.96	0.7535
		-0.3704		0.05	0.16	1.28	0.24	0.7513	1.47	1.38	1.1033	2.19	2.15	1.97	0.7513
		-0.3422		0.04	0.24	1.23	0.67	0.7629	1.47	1.34	1.0701	2.12	2.08	1.87	0.7629
		-0.3608		0	0.32	1.13	0.74	0.7802	1.42	1.31	1.1808	2.09	2.06	1.82	0.7802
		-0.3536		-0.04	0.01	1.3	0.48	0.8029	1.47	1.31	1.2976	2.06	2.06	1.78	0.8029
		-0.3607		-0.07	-0.04	1.27	0.44	0.823	1.42	1.3	1.4036	2.02	2.05	1.61	0.823
		-0.3531		0.02	0.05	1.18	0.56	0.9571	1.4	1.3	1.5235	2.02	2.04	1.67	0.9571
		-0.3262		0.29	-0.14	1.28	0.7	1.0046	1.49	1.32	1.6632	1.95	2.02	1.78	1.0046
		-0.2659		0.14	0	1.2	0.43	1.0463	1.49	1.34	1.7242	2.01	2	1.63	1.0463
		-0.2687		0.37	-0.11	1.23	0.6	1.1057	1.5	1.39	1.7881	1.97	1.99	1.61	1.1057
		-0.2781		0.36	-0.09	1.12	0.47	1.1506	1.53	1.35	1.8034	1.91	1.95	1.5	1.1506
		-0.2852		0.37	-0.13	1.26	0.7	1.1764	1.5	1.38	1.8098	1.73	1.92	1.43	1.1764
		-0.2993		0.39	-0.11	1.27	0.7	1.1913	1.56	1.35	1.8053	1.25	1.87	1.45	1.1913
		-0.3271		0.41	-0.06	1.25	0.8	1.2813	1.58	1.38	1.7241	0.91	1.77	1.35	1.2813
		-0.3182		0.39	-0.08	1.23	0.72	1.5403	1.61	1.39	-0.1163	1	1.72	1.31	1.5403
		-0.2541		0.37	-0.09	0.82	1.13	1.6649	1.71	1.49	0.82	0.97	1.66	1.29	1.6649
		-0.1338		0.4	-0.04	1.12	1.11	1.5315	1.71	1.48	1.031	0.99	1.46	1.28	1.5315
		0.0261		0.39	-0.11	1.22	1.17	1.6016	1.75	1.46	0.105	1.01	1.43	1.25	1.6016
		0.1794		0.39	-0.07	1.23	1.07	1.5946	1.71	1.43	-0.2915	1.01	1.41	1.28	1.5946
		-0.0429		0.39	-0.21	1.14	0.93	1.4455	1.71	1.46	-0.4948	1.01	1.35	1.34	1.4455
		-0.0278		0.39	-0.11	1.09	1.13	1.7185	1.75	1.68	-0.4951	1.01	1.36	1.21	1.7185
		-0.0142		0.4	-0.23	1.17	1.16	1.7411	1.76	1.68	-0.7558	1	1.32	1.21	1.7411
		-0.0148		0.4	-0.26	1.13	1.26	1.638	1.77	1.67	-0.6687	0.99	1.31	1.21	1.638
		-0.1347		0.37	0.01	1.23	1.19	1.6076	1.99	1.72	-0.6088	0.97	1.3	1.21	1.6076
		-0.2346		0.37	-0.18	1.22	1.17	1.776	2.01	1.73	-0.1912	0.95	1.26	1.2	1.776
		-0.2593		0.37	-0.18	1.2	1.15	1.6193	1.89	1.73	0.1628	0.92	1.18	1.18	1.6193
		-0.1621		0.37	-0.12	1.2	1.19	1.6637	1.98	1.74	2.2765	0.91	1.17	1.21	1.6637
		-0.2421		0.36	-0.14	1.18	1.17	1.629	2.15	1.79	2.8667	0.91	1.09	1.2	1.629
		0.1107		0.32	-0.22	1.14	1.07	1.5689	1.95	1.7	3.2929	0.9	1.07	1.15	1.5689
		-0.333		0.31	-0.12	1.14	0.88	1.5175	2.43	1.79	3.1926	0.88	1.08	1.15	1.5175
		-0.2584		0.31	-0.08	1.14	1.08	1.4791	2.74	1.84	1.4349	0.91	0.9	1.14	1.4791
		-0.3253		0.29	-0.18	1.12	0.7	1.4556	2.82	1.83	1.6373	0.91	0.94	1.11	1.4556
		-0.3003		0.33	-0.08	1.13	1.04	1.4558	2.33	1.87	1.731	0.87	0.95	1.12	1.4558
		-0.0535		0.28	-0.31	1.13	0.83	1.452	2.77	1.83	1.7049	0.91	0.94	1.12	1.452
		-0.325		0.36	-0.04	1.12	1.11	1.4699	1.96	2.28	1.7525	0.93	0.92	1.09	1.4699
		-0.0306		0.28	-0.31	1.11	0.64	1.4574	2.69	1.88	1.9087	0.93	0.94	1.1	1.4574
		0.2983		0.28	-0.3	1.11	0.55	1.4567	2.62	1.82	1.911	0.93	0.93	1.14	1.4567
		0.2878		0.23	-0.3	1.11	0.52	1.4915	2.55	1.84	1.8837	0.96	0.95	1.15	1.4915
		0.2213		0.32	-0.31	1.11	0.52	1.4505	2.58	1.92	1.7455	1	0.94	1.16	1.4505
		0.009		-0.28	0.8	1	0.49	1.4384	2.39	1.91	1.4699	1.01	0.9	1.07	1.4384
		0.6734		-0.11	0.54	1.05	0.48	1.4279	2.51	2.03	1.5798	1	0.85	1.07	1.4279
		0.1373		-0.08	0.84	1.02	0.56	1.3976	2.52	2.12	1.5425	1.02	0.86	1.07	1.3976
		0.2101		0.1	0.25	1.34	0.66	1.3825	2.47	2.23	1.6871	1.04	0.86	1.09	1.3825
		0.3544		0.04	0.82	1.08	0.62	1.3391	1.99	2.64	1.6983	1.06	0.89	1.09	1.3391
		0.4345		0.01	0.34	1.31	0.3	1.3157	1.15	1.97	2.2178	1.05	0.94	1.07	1.3157
		0.3403		0.11	-0.04	1.46	0.31	1.3373	1.16	1.73	2.3713	1.14	1.07	0.99	1.3373
		0.2469		-0.02	0.86	0.95	0.57	1.3381	1.43	2.04	2.0533	1.04	1.16	0.97	1.3381
		-0.1529		-0.04	0.6	1.02	0.49	1.358	1.21	1.79	1.879	1.06	1.26	1	1.358
		-0.241		-0.04	0.98	0.82	0.6	1.2596	1.31	2.53	1.6648	1.08	1.27	1	1.2596
		-0.3223		-0.02	0.71	0.93	0.52	1.2533	2.27	2.38	2.0354	1.05	1.32	1.04	1.2533
		0.3314		0.05	0.03	1.11	0.42	1.3648	2.18	2.35	1.8364	1.08	1.44	1.09	1.3648
		-0.2605		0.01	0.8	0.89	0.37	1.2793	2.28	2.28	1.6368	1.13	1.52	1.2	1.2793
		-0.3886		0.09	0.66	1.05	0.71	1.2247	2.15	2.56	2.2472	1.11	1.11	1.29	1.2247
		-0.3342		0.1	0.42	1.05	0.42	1.2973	1.24	2.53	2.0871	1.14	1.08	1.38	1.2973
		-0.3825		0.15	0.14	1.26	0.39	1.2336	1.31	2.41	2.104	1.16	1.03	1.38	1.2336
		-0.3967		0.13	0.58	0.97	0.66	1.148	1.53	2.61	3.3507	1.16	1.01	1.42	1.148
		-0.3699		0.1	1.34	0.93	1.1	1.0942	2.48	2.58	2.2693	1.18	0.98	1.53	1.0942
		-0.354		0.46	1.14	0.95	1.3	1.0498	1.66	2.69	2.1258	1.14	1.02	1.62	1.0498
		-0.3086		0.51	0.77	0.95	0.94	1.0214	1.29	2.56	2.2414	1.46	1.03	1.66	1.0214
		-0.3276		1.03	0.65	0.9	0.79	0.9692	1.34	2.64	2.1742	1.6	1.07	1.78	0.9692
		-0.3502		1.06	0.75	0.89	1.1	0.9206	1.33	2.58	1.8987	1.64	1.57	1.69	0.9206
		-0.3115		1.11	1.05	0.8	1.3	0.8828	1.26	2.66	1.7003	1.61	1.68	1.83	0.8828
		-0.3339		0.9	1.26	0.73	1.34	0.8592	1.26	2.57	1.5739	1.47	1.58	1.79	0.8592
		-0.3633		1.21	0.58	0.93	1.22	0.8574	1.31	2.74	1.0783	1.55	1.81	1.86	0.8574
		-0.3406		0.72	1.32	0.95	1.92	0.8984	1.61	2.75	1.011	1.63	1.72	1.91	0.8984
		-0.3599		0.9	1.29	0.77	1.97	0.9681	1.73	2.72	1.2405	1.4	1.96	2.01	0.9681
		-0.3576		0.92	1.23	1.64	2.03	1.0288	2.08	2.75	1.4339	1.32	2.15	2.11	1.0288
		-0.3377		1.17	1.01	1.08	2.23	1.1113	2.36	2.45	1.5906	1.88	2.28	2.15	1.1113
		-0.309		1.19	1.38	1.02	2.28	1.2715	2.25	2.4	1.9681	2.8	2.42	2.22	1.2715
		-0.3302		1.21	1.13	1.74	1.92	1.3342	2.24	2.71	1.7437	2.81	2.47	2.3	1.3342
		-0.318		1.38	1.31	1.77	2.03	1.3964	2.29	2.57	1.7795	2.92	2.52	2.35	1.3964
		-0.3357		1.49	1.37	2.19	2.06	1.5028	2.42	2.67	0.4859	3.04	2.41	2.3	1.5028
		-0.3292		1.47	1.18	2.52	2.3	1.5246	2.57	2.62	0.242	3.28	2.43	2.27	1.5246
		-0.3011		1.16	1.57	2.3	2.48	1.5224	2.62	2.65	0.3901	3.36	2.6	2.26	1.5224
		-0.3241		1.08	1.56	1.79	2.6	1.5871	3.06	2.77	0.497	3.34	2.49	2.26	1.5871
		-0.2651		1.07	1.39	2.3	2.68	1.5877	3.06	2.95	1.0037	3.3	2.33	2.26	1.5877
		-0.3231		1.07	2.04	3.06	3	1.6197	3.15	2.99	0.4999	3.3	2.33	2.23	1.6197
		-0.3552		0.79	1.41	2.9	2.92	1.619	3.19	2.97	0.5803	2.84	2.38	2.21	1.619
		-0.3645		0.88	1.48	2.83	3.06	1.6425	3.3	3.14	0.4036	3.18	2.41	2.21	1.6425
		-0.3207		1.13	1.77	2.86	3.04	1.6278	3.33	3.31	0.5224	3.39	2.35	2.21	1.6278
		-0.3786		0.92	1.5	2.77	3.08	1.5453	3.35	3.4	0.3296	3.37	2.38	2.2	1.5453
		-0.3877		1.16	1.46	2.78	3.2	1.5895	3.42	3.37	0.1455	2.79	2.46	2.23	1.5895
		-0.3457		1.16	1.69	2.8	3.25	1.5538	3.46	3.44	0.5432	3.38	2.38	2.25	1.5538
		-0.3325		1.21	1.82	2.82	3.3	1.5733	3.51	3.51	0.4276	3.44	2.38	2.25	1.5733
		-0.3599		1.13	1.51	2.07	3.09	1.5972	3.54	3.56	0.4019	3.46	2.38	2.25	1.5972
		-0.4122		1.16	1.47	2	3.2	1.5711	3.62	3.6	0.2623	3.52	2.41	2.21	1.5711
		-0.3987		1.2	1.51	2.49	3.14	1.6227	3.61	3.7	0.3804	3.54	2.38	2.22	1.6227
		-0.3634		1.21	1.47	2.44	3.24	1.5918	3.61	3.66	2.3386	3.52	2.44	2.21	1.5918
		-0.4054		1.11	1.47	2.47	3.23	1.5694	3.61	3.75	2.8638	3.57	2.38	2.16	1.5694
		-0.4518		1.21	1.52	2.19	3.24	1.6224	3.77	3.76	2.7331	3.56	2.41	2.12	1.6224
		-0.4929		1.11	1.71	2.28	3.33	1.5987	3.68	3.79	2.5782	3.53	2.39	2.15	1.5987
		-0.4529		0.98	1.45	1.97	3.26	1.61	3.66	3.72	2.4817	3.57	2.42	2.23	1.61
		-0.5427		1.08	1.45	2.11	3.25	1.6022	3.79	3.79	2.3846	3.56	2.43	2.26	1.6022
		-0.4903		1.04	1.92	2.49	3.09	1.6284	3.82	3.57	2.1567	3.39	2.35	2.25	1.6284
		-0.4758		1.16	1.8	2.59	3.11	1.6254	3.82	3.7	1.8873	3.46	2.37	2.26	1.6254
		-0.4243		1.11	1.29	1.79	2.75	1.6265	3.78	3.71	1.6758	3.56	2.37	2.16	1.6265
		-0.3288		0.94	1.82	2.71	3.21	1.6398	3.76	3.45	1.7277	3.56	2.25	2.18	1.6398
		-0.3154		1.15	1.85	2.73	3.31	1.6392	3.72	3.29	1.7095	3.52	2.27	2.15	1.6392
		-0.2683		1.01	1.77	2.74	3.2	1.6362	3.68	3.24	1.7281	3.53	2.23	2.1	1.6362
		-0.2491		1.11	1.5	2.45	3.25	1.6314	3.82	3.3	1.4928	3.43	2.27	2.21	1.6314
		-0.204		1.07	1.74	2.77	3.2	1.6291	3.79	3.16	1.6637	3.42	2.23	2.22	1.6291
		-0.2288		1.21	1.72	2.74	2.94	1.622	3.74	3.6	1.235	3.39	2.25	2.22	1.622
		-0.4005		1.15	1.48	2.72	2.92	1.6033	3.67	3.6	2.5746	3.44	2.25	2.25	1.6033
		-0.3445		1.08	1.17	2.42	2.73	1.6105	3.83	3.64	3.2552	3.29	2.29	2.25	1.6105
		-0.0648		1.1	1.45	2.48	2.54	1.606	3.78	3.74	2.6768	3.28	2.32	2.23	1.606
		-0.4932		1.16	1.5	2.58	2.71	1.5891	3.72	3.61	2.6546	3.24	2.32	2.23	1.5891
		0.0683		1.02	1.22	2.3	2.58	1.5786	3.74	3.61	2.2772	3.29	2.32	2.23	1.5786
		-0.364		1.03	1.38	2.5	2.54	1.5569	3.74	3.59	2.115	3.25	2.32	2.21	1.5569
		-0.4035		0.95	0.95	2.07	2.47	1.5295	3.71	3.6	1.9738	3.09	2.33	2.17	1.5295
		-0.0121		1.04	1.29	2.52	2.6	1.5217	3.64	3.42	1.9517	3.13	2.33	2.23	1.5217
		-0.0173		0.88	1.41	2.56	2.57	1.4819	3.68	3.34	1.9253	3.09	2.34	2.16	1.4819
		-0.4576		1.13	1.42	2.64	2.57	1.4626	3.64	3.2	1.8873	2.99	2.3	2.15	1.4626
[truncated: 62,443 more rows]
