# Supplementary material for: Nitrate supply and uptake in the Atlantic Arctic sea ice zone: seasonal cycle, mechanisms and drivers
Source: Philos Trans A Math Phys Eng Sci. 2020 Aug 31;378(2181):20190361. doi: 10.1098/rsta.2019.0361 (PMC7481658; doi:10.1098/rsta.2019.0361)
Supplement: Data [file rsta20190361supp2.zip › rsta-2019-0361-File008/Henley et al_east_time.csv]

Date and time in Excel time format (decimal days since January 1, 1900)
sensor depth (m)	21	22	27	31	41	51	61	75	83	96	110	125	140	155	170
	broken	42999.6667	broken	42999.6667	42999.6667	42999.6667	42999.6667	42999.6667	42999.6667	42999.6667	42999.6667	42999.6667	42999.6667	42999.6667	42999.6667
		42999.675		42999.6708	42999.6708	42999.6708	42999.6708	42999.675	42999.6708	42999.6708	42999.675	42999.6708	42999.6708	42999.6708	42999.675
		42999.6833		42999.675	42999.675	42999.675	42999.675	42999.6833	42999.675	42999.675	42999.6833	42999.675	42999.675	42999.675	42999.6833
		42999.6917		42999.6792	42999.6792	42999.6792	42999.6792	42999.6917	42999.6792	42999.6792	42999.6917	42999.6792	42999.6792	42999.6792	42999.6917
		42999.7		42999.6833	42999.6833	42999.6833	42999.6833	42999.7	42999.6833	42999.6833	42999.7	42999.6833	42999.6833	42999.6833	42999.7
		42999.7083		42999.6875	42999.6875	42999.6875	42999.6875	42999.7083	42999.6875	42999.6875	42999.7083	42999.6875	42999.6875	42999.6875	42999.7083
		42999.7167		42999.6917	42999.6917	42999.6917	42999.6917	42999.7167	42999.6917	42999.6917	42999.7167	42999.6917	42999.6917	42999.6917	42999.7167
		42999.725		42999.6958	42999.6958	42999.6958	42999.6958	42999.725	42999.6958	42999.6958	42999.725	42999.6958	42999.6958	42999.6958	42999.725
		42999.7333		42999.7	42999.7	42999.7	42999.7	42999.7333	42999.7	42999.7	42999.7333	42999.7	42999.7	42999.7	42999.7333
		42999.7417		42999.7042	42999.7042	42999.7042	42999.7042	42999.7417	42999.7042	42999.7042	42999.7417	42999.7042	42999.7042	42999.7042	42999.7417
		42999.75		42999.7083	42999.7083	42999.7083	42999.7083	42999.75	42999.7083	42999.7083	42999.75	42999.7083	42999.7083	42999.7083	42999.75
		42999.7583		42999.7125	42999.7125	42999.7125	42999.7125	42999.7583	42999.7125	42999.7125	42999.7583	42999.7125	42999.7125	42999.7125	42999.7583
		42999.7667		42999.7167	42999.7167	42999.7167	42999.7167	42999.7667	42999.7167	42999.7167	42999.7667	42999.7167	42999.7167	42999.7167	42999.7667
		42999.775		42999.7208	42999.7208	42999.7208	42999.7208	42999.775	42999.7208	42999.7208	42999.775	42999.7208	42999.7208	42999.7208	42999.775
		42999.7833		42999.725	42999.725	42999.725	42999.725	42999.7833	42999.725	42999.725	42999.7833	42999.725	42999.725	42999.725	42999.7833
		42999.7917		42999.7292	42999.7292	42999.7292	42999.7292	42999.7917	42999.7292	42999.7292	42999.7917	42999.7292	42999.7292	42999.7292	42999.7917
		42999.8		42999.7333	42999.7333	42999.7333	42999.7333	42999.8	42999.7333	42999.7333	42999.8	42999.7333	42999.7333	42999.7333	42999.8
		42999.8083		42999.7375	42999.7375	42999.7375	42999.7375	42999.8083	42999.7375	42999.7375	42999.8083	42999.7375	42999.7375	42999.7375	42999.8083
		42999.8167		42999.7417	42999.7417	42999.7417	42999.7417	42999.8167	42999.7417	42999.7417	42999.8167	42999.7417	42999.7417	42999.7417	42999.8167
		42999.825		42999.7458	42999.7458	42999.7458	42999.7458	42999.825	42999.7458	42999.7458	42999.825	42999.7458	42999.7458	42999.7458	42999.825
		42999.8333		42999.75	42999.75	42999.75	42999.75	42999.8333	42999.75	42999.75	42999.8333	42999.75	42999.75	42999.75	42999.8333
		42999.8417		42999.7542	42999.7542	42999.7542	42999.7542	42999.8417	42999.7542	42999.7542	42999.8417	42999.7542	42999.7542	42999.7542	42999.8417
		42999.85		42999.7583	42999.7583	42999.7583	42999.7583	42999.85	42999.7583	42999.7583	42999.85	42999.7583	42999.7583	42999.7583	42999.85
		42999.8583		42999.7625	42999.7625	42999.7625	42999.7625	42999.8583	42999.7625	42999.7625	42999.8583	42999.7625	42999.7625	42999.7625	42999.8583
		42999.8667		42999.7667	42999.7667	42999.7667	42999.7667	42999.8667	42999.7667	42999.7667	42999.8667	42999.7667	42999.7667	42999.7667	42999.8667
		42999.875		42999.7708	42999.7708	42999.7708	42999.7708	42999.875	42999.7708	42999.7708	42999.875	42999.7708	42999.7708	42999.7708	42999.875
		42999.8833		42999.775	42999.775	42999.775	42999.775	42999.8833	42999.775	42999.775	42999.8833	42999.775	42999.775	42999.775	42999.8833
		42999.8917		42999.7792	42999.7792	42999.7792	42999.7792	42999.8917	42999.7792	42999.7792	42999.8917	42999.7792	42999.7792	42999.7792	42999.8917
		42999.9		42999.7833	42999.7833	42999.7833	42999.7833	42999.9	42999.7833	42999.7833	42999.9	42999.7833	42999.7833	42999.7833	42999.9
		42999.9083		42999.7875	42999.7875	42999.7875	42999.7875	42999.9083	42999.7875	42999.7875	42999.9083	42999.7875	42999.7875	42999.7875	42999.9083
		42999.9167		42999.7917	42999.7917	42999.7917	42999.7917	42999.9167	42999.7917	42999.7917	42999.9167	42999.7917	42999.7917	42999.7917	42999.9167
		42999.925		42999.7958	42999.7958	42999.7958	42999.7958	42999.925	42999.7958	42999.7958	42999.925	42999.7958	42999.7958	42999.7958	42999.925
		42999.9333		42999.8	42999.8	42999.8	42999.8	42999.9333	42999.8	42999.8	42999.9333	42999.8	42999.8	42999.8	42999.9333
		42999.9417		42999.8042	42999.8042	42999.8042	42999.8042	42999.9417	42999.8042	42999.8042	42999.9417	42999.8042	42999.8042	42999.8042	42999.9417
		42999.95		42999.8083	42999.8083	42999.8083	42999.8083	42999.95	42999.8083	42999.8083	42999.95	42999.8083	42999.8083	42999.8083	42999.95
		42999.9583		42999.8125	42999.8125	42999.8125	42999.8125	42999.9583	42999.8125	42999.8125	42999.9583	42999.8125	42999.8125	42999.8125	42999.9583
		42999.9667		42999.8167	42999.8167	42999.8167	42999.8167	42999.9667	42999.8167	42999.8167	42999.9667	42999.8167	42999.8167	42999.8167	42999.9667
		42999.975		42999.8208	42999.8208	42999.8208	42999.8208	42999.975	42999.8208	42999.8208	42999.975	42999.8208	42999.8208	42999.8208	42999.975
		42999.9833		42999.825	42999.825	42999.825	42999.825	42999.9833	42999.825	42999.825	42999.9833	42999.825	42999.825	42999.825	42999.9833
		42999.9917		42999.8292	42999.8292	42999.8292	42999.8292	42999.9917	42999.8292	42999.8292	42999.9917	42999.8292	42999.8292	42999.8292	42999.9917
		43000		42999.8333	42999.8333	42999.8333	42999.8333	43000	42999.8333	42999.8333	43000	42999.8333	42999.8333	42999.8333	43000
		43000.0083		42999.8375	42999.8375	42999.8375	42999.8375	43000.0083	42999.8375	42999.8375	43000.0083	42999.8375	42999.8375	42999.8375	43000.0083
		43000.0167		42999.8417	42999.8417	42999.8417	42999.8417	43000.0167	42999.8417	42999.8417	43000.0167	42999.8417	42999.8417	42999.8417	43000.0167
		43000.025		42999.8458	42999.8458	42999.8458	42999.8458	43000.025	42999.8458	42999.8458	43000.025	42999.8458	42999.8458	42999.8458	43000.025
		43000.0333		42999.85	42999.85	42999.85	42999.85	43000.0333	42999.85	42999.85	43000.0333	42999.85	42999.85	42999.85	43000.0333
		43000.0417		42999.8542	42999.8542	42999.8542	42999.8542	43000.0417	42999.8542	42999.8542	43000.0417	42999.8542	42999.8542	42999.8542	43000.0417
		43000.05		42999.8583	42999.8583	42999.8583	42999.8583	43000.05	42999.8583	42999.8583	43000.05	42999.8583	42999.8583	42999.8583	43000.05
		43000.0583		42999.8625	42999.8625	42999.8625	42999.8625	43000.0583	42999.8625	42999.8625	43000.0583	42999.8625	42999.8625	42999.8625	43000.0583
		43000.0667		42999.8667	42999.8667	42999.8667	42999.8667	43000.0667	42999.8667	42999.8667	43000.0667	42999.8667	42999.8667	42999.8667	43000.0667
		43000.075		42999.8708	42999.8708	42999.8708	42999.8708	43000.075	42999.8708	42999.8708	43000.075	42999.8708	42999.8708	42999.8708	43000.075
		43000.0833		42999.875	42999.875	42999.875	42999.875	43000.0833	42999.875	42999.875	43000.0833	42999.875	42999.875	42999.875	43000.0833
		43000.0917		42999.8792	42999.8792	42999.8792	42999.8792	43000.0917	42999.8792	42999.8792	43000.0917	42999.8792	42999.8792	42999.8792	43000.0917
		43000.1		42999.8833	42999.8833	42999.8833	42999.8833	43000.1	42999.8833	42999.8833	43000.1	42999.8833	42999.8833	42999.8833	43000.1
		43000.1083		42999.8875	42999.8875	42999.8875	42999.8875	43000.1083	42999.8875	42999.8875	43000.1083	42999.8875	42999.8875	42999.8875	43000.1083
		43000.1167		42999.8917	42999.8917	42999.8917	42999.8917	43000.1167	42999.8917	42999.8917	43000.1167	42999.8917	42999.8917	42999.8917	43000.1167
		43000.125		42999.8958	42999.8958	42999.8958	42999.8958	43000.125	42999.8958	42999.8958	43000.125	42999.8958	42999.8958	42999.8958	43000.125
		43000.1333		42999.9	42999.9	42999.9	42999.9	43000.1333	42999.9	42999.9	43000.1333	42999.9	42999.9	42999.9	43000.1333
		43000.1417		42999.9042	42999.9042	42999.9042	42999.9042	43000.1417	42999.9042	42999.9042	43000.1417	42999.9042	42999.9042	42999.9042	43000.1417
		43000.15		42999.9083	42999.9083	42999.9083	42999.9083	43000.15	42999.9083	42999.9083	43000.15	42999.9083	42999.9083	42999.9083	43000.15
		43000.1583		42999.9125	42999.9125	42999.9125	42999.9125	43000.1583	42999.9125	42999.9125	43000.1583	42999.9125	42999.9125	42999.9125	43000.1583
		43000.1667		42999.9167	42999.9167	42999.9167	42999.9167	43000.1667	42999.9167	42999.9167	43000.1667	42999.9167	42999.9167	42999.9167	43000.1667
		43000.175		42999.9208	42999.9208	42999.9208	42999.9208	43000.175	42999.9208	42999.9208	43000.175	42999.9208	42999.9208	42999.9208	43000.175
		43000.1833		42999.925	42999.925	42999.925	42999.925	43000.1833	42999.925	42999.925	43000.1833	42999.925	42999.925	42999.925	43000.1833
		43000.1917		42999.9292	42999.9292	42999.9292	42999.9292	43000.1917	42999.9292	42999.9292	43000.1917	42999.9292	42999.9292	42999.9292	43000.1917
		43000.2		42999.9333	42999.9333	42999.9333	42999.9333	43000.2	42999.9333	42999.9333	43000.2	42999.9333	42999.9333	42999.9333	43000.2
		43000.2083		42999.9375	42999.9375	42999.9375	42999.9375	43000.2083	42999.9375	42999.9375	43000.2083	42999.9375	42999.9375	42999.9375	43000.2083
		43000.2167		42999.9417	42999.9417	42999.9417	42999.9417	43000.2167	42999.9417	42999.9417	43000.2167	42999.9417	42999.9417	42999.9417	43000.2167
		43000.225		42999.9458	42999.9458	42999.9458	42999.9458	43000.225	42999.9458	42999.9458	43000.225	42999.9458	42999.9458	42999.9458	43000.225
		43000.2333		42999.95	42999.95	42999.95	42999.95	43000.2333	42999.95	42999.95	43000.2333	42999.95	42999.95	42999.95	43000.2333
		43000.2417		42999.9542	42999.9542	42999.9542	42999.9542	43000.2417	42999.9542	42999.9542	43000.2417	42999.9542	42999.9542	42999.9542	43000.2417
		43000.25		42999.9583	42999.9583	42999.9583	42999.9583	43000.25	42999.9583	42999.9583	43000.25	42999.9583	42999.9583	42999.9583	43000.25
		43000.2583		42999.9625	42999.9625	42999.9625	42999.9625	43000.2583	42999.9625	42999.9625	43000.2583	42999.9625	42999.9625	42999.9625	43000.2583
		43000.2667		42999.9667	42999.9667	42999.9667	42999.9667	43000.2667	42999.9667	42999.9667	43000.2667	42999.9667	42999.9667	42999.9667	43000.2667
		43000.275		42999.9708	42999.9708	42999.9708	42999.9708	43000.275	42999.9708	42999.9708	43000.275	42999.9708	42999.9708	42999.9708	43000.275
		43000.2833		42999.975	42999.975	42999.975	42999.975	43000.2833	42999.975	42999.975	43000.2833	42999.975	42999.975	42999.975	43000.2833
		43000.2917		42999.9792	42999.9792	42999.9792	42999.9792	43000.2917	42999.9792	42999.9792	43000.2917	42999.9792	42999.9792	42999.9792	43000.2917
		43000.3		42999.9833	42999.9833	42999.9833	42999.9833	43000.3	42999.9833	42999.9833	43000.3	42999.9833	42999.9833	42999.9833	43000.3
		43000.3083		42999.9875	42999.9875	42999.9875	42999.9875	43000.3083	42999.9875	42999.9875	43000.3083	42999.9875	42999.9875	42999.9875	43000.3083
		43000.3167		42999.9917	42999.9917	42999.9917	42999.9917	43000.3167	42999.9917	42999.9917	43000.3167	42999.9917	42999.9917	42999.9917	43000.3167
		43000.325		42999.9958	42999.9958	42999.9958	42999.9958	43000.325	42999.9958	42999.9958	43000.325	42999.9958	42999.9958	42999.9958	43000.325
		43000.3333		43000	43000	43000	43000	43000.3333	43000	43000	43000.3333	43000	43000	43000	43000.3333
		43000.3417		43000.0042	43000.0042	43000.0042	43000.0042	43000.3417	43000.0042	43000.0042	43000.3417	43000.0042	43000.0042	43000.0042	43000.3417
		43000.35		43000.0083	43000.0083	43000.0083	43000.0083	43000.35	43000.0083	43000.0083	43000.35	43000.0083	43000.0083	43000.0083	43000.35
		43000.3583		43000.0125	43000.0125	43000.0125	43000.0125	43000.3583	43000.0125	43000.0125	43000.3583	43000.0125	43000.0125	43000.0125	43000.3583
		43000.3667		43000.0167	43000.0167	43000.0167	43000.0167	43000.3667	43000.0167	43000.0167	43000.3667	43000.0167	43000.0167	43000.0167	43000.3667
		43000.375		43000.0208	43000.0208	43000.0208	43000.0208	43000.375	43000.0208	43000.0208	43000.375	43000.0208	43000.0208	43000.0208	43000.375
		43000.3833		43000.025	43000.025	43000.025	43000.025	43000.3833	43000.025	43000.025	43000.3833	43000.025	43000.025	43000.025	43000.3833
		43000.3917		43000.0292	43000.0292	43000.0292	43000.0292	43000.3917	43000.0292	43000.0292	43000.3917	43000.0292	43000.0292	43000.0292	43000.3917
		43000.4		43000.0333	43000.0333	43000.0333	43000.0333	43000.4	43000.0333	43000.0333	43000.4	43000.0333	43000.0333	43000.0333	43000.4
		43000.4083		43000.0375	43000.0375	43000.0375	43000.0375	43000.4083	43000.0375	43000.0375	43000.4083	43000.0375	43000.0375	43000.0375	43000.4083
		43000.4167		43000.0417	43000.0417	43000.0417	43000.0417	43000.4167	43000.0417	43000.0417	43000.4167	43000.0417	43000.0417	43000.0417	43000.4167
		43000.425		43000.0458	43000.0458	43000.0458	43000.0458	43000.425	43000.0458	43000.0458	43000.425	43000.0458	43000.0458	43000.0458	43000.425
		43000.4333		43000.05	43000.05	43000.05	43000.05	43000.4333	43000.05	43000.05	43000.4333	43000.05	43000.05	43000.05	43000.4333
		43000.4417		43000.0542	43000.0542	43000.0542	43000.0542	43000.4417	43000.0542	43000.0542	43000.4417	43000.0542	43000.0542	43000.0542	43000.4417
		43000.45		43000.0583	43000.0583	43000.0583	43000.0583	43000.45	43000.0583	43000.0583	43000.45	43000.0583	43000.0583	43000.0583	43000.45
		43000.4583		43000.0625	43000.0625	43000.0625	43000.0625	43000.4583	43000.0625	43000.0625	43000.4583	43000.0625	43000.0625	43000.0625	43000.4583
		43000.4667		43000.0667	43000.0667	43000.0667	43000.0667	43000.4667	43000.0667	43000.0667	43000.4667	43000.0667	43000.0667	43000.0667	43000.4667
		43000.475		43000.0708	43000.0708	43000.0708	43000.0708	43000.475	43000.0708	43000.0708	43000.475	43000.0708	43000.0708	43000.0708	43000.475
		43000.4833		43000.075	43000.075	43000.075	43000.075	43000.4833	43000.075	43000.075	43000.4833	43000.075	43000.075	43000.075	43000.4833
		43000.4917		43000.0792	43000.0792	43000.0792	43000.0792	43000.4917	43000.0792	43000.0792	43000.4917	43000.0792	43000.0792	43000.0792	43000.4917
		43000.5		43000.0833	43000.0833	43000.0833	43000.0833	43000.5	43000.0833	43000.0833	43000.5	43000.0833	43000.0833	43000.0833	43000.5
		43000.5083		43000.0875	43000.0875	43000.0875	43000.0875	43000.5083	43000.0875	43000.0875	43000.5083	43000.0875	43000.0875	43000.0875	43000.5083
		43000.5167		43000.0917	43000.0917	43000.0917	43000.0917	43000.5167	43000.0917	43000.0917	43000.5167	43000.0917	43000.0917	43000.0917	43000.5167
		43000.525		43000.0958	43000.0958	43000.0958	43000.0958	43000.525	43000.0958	43000.0958	43000.525	43000.0958	43000.0958	43000.0958	43000.525
		43000.5333		43000.1	43000.1	43000.1	43000.1	43000.5333	43000.1	43000.1	43000.5333	43000.1	43000.1	43000.1	43000.5333
		43000.5417		43000.1042	43000.1042	43000.1042	43000.1042	43000.5417	43000.1042	43000.1042	43000.5417	43000.1042	43000.1042	43000.1042	43000.5417
		43000.55		43000.1083	43000.1083	43000.1083	43000.1083	43000.55	43000.1083	43000.1083	43000.55	43000.1083	43000.1083	43000.1083	43000.55
		43000.5583		43000.1125	43000.1125	43000.1125	43000.1125	43000.5583	43000.1125	43000.1125	43000.5583	43000.1125	43000.1125	43000.1125	43000.5583
		43000.5667		43000.1167	43000.1167	43000.1167	43000.1167	43000.5667	43000.1167	43000.1167	43000.5667	43000.1167	43000.1167	43000.1167	43000.5667
		43000.575		43000.1208	43000.1208	43000.1208	43000.1208	43000.575	43000.1208	43000.1208	43000.575	43000.1208	43000.1208	43000.1208	43000.575
		43000.5833		43000.125	43000.125	43000.125	43000.125	43000.5833	43000.125	43000.125	43000.5833	43000.125	43000.125	43000.125	43000.5833
		43000.5917		43000.1292	43000.1292	43000.1292	43000.1292	43000.5917	43000.1292	43000.1292	43000.5917	43000.1292	43000.1292	43000.1292	43000.5917
		43000.6		43000.1333	43000.1333	43000.1333	43000.1333	43000.6	43000.1333	43000.1333	43000.6	43000.1333	43000.1333	43000.1333	43000.6
		43000.6083		43000.1375	43000.1375	43000.1375	43000.1375	43000.6083	43000.1375	43000.1375	43000.6083	43000.1375	43000.1375	43000.1375	43000.6083
		43000.6167		43000.1417	43000.1417	43000.1417	43000.1417	43000.6167	43000.1417	43000.1417	43000.6167	43000.1417	43000.1417	43000.1417	43000.6167
		43000.625		43000.1458	43000.1458	43000.1458	43000.1458	43000.625	43000.1458	43000.1458	43000.625	43000.1458	43000.1458	43000.1458	43000.625
		43000.6333		43000.15	43000.15	43000.15	43000.15	43000.6333	43000.15	43000.15	43000.6333	43000.15	43000.15	43000.15	43000.6333
		43000.6417		43000.1542	43000.1542	43000.1542	43000.1542	43000.6417	43000.1542	43000.1542	43000.6417	43000.1542	43000.1542	43000.1542	43000.6417
		43000.65		43000.1583	43000.1583	43000.1583	43000.1583	43000.65	43000.1583	43000.1583	43000.65	43000.1583	43000.1583	43000.1583	43000.65
		43000.6583		43000.1625	43000.1625	43000.1625	43000.1625	43000.6583	43000.1625	43000.1625	43000.6583	43000.1625	43000.1625	43000.1625	43000.6583
		43000.6667		43000.1667	43000.1667	43000.1667	43000.1667	43000.6667	43000.1667	43000.1667	43000.6667	43000.1667	43000.1667	43000.1667	43000.6667
		43000.675		43000.1708	43000.1708	43000.1708	43000.1708	43000.675	43000.1708	43000.1708	43000.675	43000.1708	43000.1708	43000.1708	43000.675
		43000.6833		43000.175	43000.175	43000.175	43000.175	43000.6833	43000.175	43000.175	43000.6833	43000.175	43000.175	43000.175	43000.6833
		43000.6917		43000.1792	43000.1792	43000.1792	43000.1792	43000.6917	43000.1792	43000.1792	43000.6917	43000.1792	43000.1792	43000.1792	43000.6917
		43000.7		43000.1833	43000.1833	43000.1833	43000.1833	43000.7	43000.1833	43000.1833	43000.7	43000.1833	43000.1833	43000.1833	43000.7
		43000.7083		43000.1875	43000.1875	43000.1875	43000.1875	43000.7083	43000.1875	43000.1875	43000.7083	43000.1875	43000.1875	43000.1875	43000.7083
		43000.7167		43000.1917	43000.1917	43000.1917	43000.1917	43000.7167	43000.1917	43000.1917	43000.7167	43000.1917	43000.1917	43000.1917	43000.7167
		43000.725		43000.1958	43000.1958	43000.1958	43000.1958	43000.725	43000.1958	43000.1958	43000.725	43000.1958	43000.1958	43000.1958	43000.725
		43000.7333		43000.2	43000.2	43000.2	43000.2	43000.7333	43000.2	43000.2	43000.7333	43000.2	43000.2	43000.2	43000.7333
		43000.7417		43000.2042	43000.2042	43000.2042	43000.2042	43000.7417	43000.2042	43000.2042	43000.7417	43000.2042	43000.2042	43000.2042	43000.7417
		43000.75		43000.2083	43000.2083	43000.2083	43000.2083	43000.75	43000.2083	43000.2083	43000.75	43000.2083	43000.2083	43000.2083	43000.75
		43000.7583		43000.2125	43000.2125	43000.2125	43000.2125	43000.7583	43000.2125	43000.2125	43000.7583	43000.2125	43000.2125	43000.2125	43000.7583
		43000.7667		43000.2167	43000.2167	43000.2167	43000.2167	43000.7667	43000.2167	43000.2167	43000.7667	43000.2167	43000.2167	43000.2167	43000.7667
		43000.775		43000.2208	43000.2208	43000.2208	43000.2208	43000.775	43000.2208	43000.2208	43000.775	43000.2208	43000.2208	43000.2208	43000.775
		43000.7833		43000.225	43000.225	43000.225	43000.225	43000.7833	43000.225	43000.225	43000.7833	43000.225	43000.225	43000.225	43000.7833
		43000.7917		43000.2292	43000.2292	43000.2292	43000.2292	43000.7917	43000.2292	43000.2292	43000.7917	43000.2292	43000.2292	43000.2292	43000.7917
		43000.8		43000.2333	43000.2333	43000.2333	43000.2333	43000.8	43000.2333	43000.2333	43000.8	43000.2333	43000.2333	43000.2333	43000.8
		43000.8083		43000.2375	43000.2375	43000.2375	43000.2375	43000.8083	43000.2375	43000.2375	43000.8083	43000.2375	43000.2375	43000.2375	43000.8083
		43000.8167		43000.2417	43000.2417	43000.2417	43000.2417	43000.8167	43000.2417	43000.2417	43000.8167	43000.2417	43000.2417	43000.2417	43000.8167
		43000.825		43000.2458	43000.2458	43000.2458	43000.2458	43000.825	43000.2458	43000.2458	43000.825	43000.2458	43000.2458	43000.2458	43000.825
		43000.8333		43000.25	43000.25	43000.25	43000.25	43000.8333	43000.25	43000.25	43000.8333	43000.25	43000.25	43000.25	43000.8333
		43000.8417		43000.2542	43000.2542	43000.2542	43000.2542	43000.8417	43000.2542	43000.2542	43000.8417	43000.2542	43000.2542	43000.2542	43000.8417
		43000.85		43000.2583	43000.2583	43000.2583	43000.2583	43000.85	43000.2583	43000.2583	43000.85	43000.2583	43000.2583	43000.2583	43000.85
		43000.8583		43000.2625	43000.2625	43000.2625	43000.2625	43000.8583	43000.2625	43000.2625	43000.8583	43000.2625	43000.2625	43000.2625	43000.8583
		43000.8667		43000.2667	43000.2667	43000.2667	43000.2667	43000.8667	43000.2667	43000.2667	43000.8667	43000.2667	43000.2667	43000.2667	43000.8667
		43000.875		43000.2708	43000.2708	43000.2708	43000.2708	43000.875	43000.2708	43000.2708	43000.875	43000.2708	43000.2708	43000.2708	43000.875
		43000.8833		43000.275	43000.275	43000.275	43000.275	43000.8833	43000.275	43000.275	43000.8833	43000.275	43000.275	43000.275	43000.8833
		43000.8917		43000.2792	43000.2792	43000.2792	43000.2792	43000.8917	43000.2792	43000.2792	43000.8917	43000.2792	43000.2792	43000.2792	43000.8917
		43000.9		43000.2833	43000.2833	43000.2833	43000.2833	43000.9	43000.2833	43000.2833	43000.9	43000.2833	43000.2833	43000.2833	43000.9
		43000.9083		43000.2875	43000.2875	43000.2875	43000.2875	43000.9083	43000.2875	43000.2875	43000.9083	43000.2875	43000.2875	43000.2875	43000.9083
		43000.9167		43000.2917	43000.2917	43000.2917	43000.2917	43000.9167	43000.2917	43000.2917	43000.9167	43000.2917	43000.2917	43000.2917	43000.9167
		43000.925		43000.2958	43000.2958	43000.2958	43000.2958	43000.925	43000.2958	43000.2958	43000.925	43000.2958	43000.2958	43000.2958	43000.925
		43000.9333		43000.3	43000.3	43000.3	43000.3	43000.9333	43000.3	43000.3	43000.9333	43000.3	43000.3	43000.3	43000.9333
		43000.9417		43000.3042	43000.3042	43000.3042	43000.3042	43000.9417	43000.3042	43000.3042	43000.9417	43000.3042	43000.3042	43000.3042	43000.9417
		43000.95		43000.3083	43000.3083	43000.3083	43000.3083	43000.95	43000.3083	43000.3083	43000.95	43000.3083	43000.3083	43000.3083	43000.95
		43000.9583		43000.3125	43000.3125	43000.3125	43000.3125	43000.9583	43000.3125	43000.3125	43000.9583	43000.3125	43000.3125	43000.3125	43000.9583
		43000.9667		43000.3167	43000.3167	43000.3167	43000.3167	43000.9667	43000.3167	43000.3167	43000.9667	43000.3167	43000.3167	43000.3167	43000.9667
		43000.975		43000.3208	43000.3208	43000.3208	43000.3208	43000.975	43000.3208	43000.3208	43000.975	43000.3208	43000.3208	43000.3208	43000.975
		43000.9833		43000.325	43000.325	43000.325	43000.325	43000.9833	43000.325	43000.325	43000.9833	43000.325	43000.325	43000.325	43000.9833
		43000.9917		43000.3292	43000.3292	43000.3292	43000.3292	43000.9917	43000.3292	43000.3292	43000.9917	43000.3292	43000.3292	43000.3292	43000.9917
		43001		43000.3333	43000.3333	43000.3333	43000.3333	43001	43000.3333	43000.3333	43001	43000.3333	43000.3333	43000.3333	43001
		43001.0083		43000.3375	43000.3375	43000.3375	43000.3375	43001.0083	43000.3375	43000.3375	43001.0083	43000.3375	43000.3375	43000.3375	43001.0083
		43001.0167		43000.3417	43000.3417	43000.3417	43000.3417	43001.0167	43000.3417	43000.3417	43001.0167	43000.3417	43000.3417	43000.3417	43001.0167
		43001.025		43000.3458	43000.3458	43000.3458	43000.3458	43001.025	43000.3458	43000.3458	43001.025	43000.3458	43000.3458	43000.3458	43001.025
		43001.0333		43000.35	43000.35	43000.35	43000.35	43001.0333	43000.35	43000.35	43001.0333	43000.35	43000.35	43000.35	43001.0333
		43001.0417		43000.3542	43000.3542	43000.3542	43000.3542	43001.0417	43000.3542	43000.3542	43001.0417	43000.3542	43000.3542	43000.3542	43001.0417
		43001.05		43000.3583	43000.3583	43000.3583	43000.3583	43001.05	43000.3583	43000.3583	43001.05	43000.3583	43000.3583	43000.3583	43001.05
		43001.0583		43000.3625	43000.3625	43000.3625	43000.3625	43001.0583	43000.3625	43000.3625	43001.0583	43000.3625	43000.3625	43000.3625	43001.0583
		43001.0667		43000.3667	43000.3667	43000.3667	43000.3667	43001.0667	43000.3667	43000.3667	43001.0667	43000.3667	43000.3667	43000.3667	43001.0667
		43001.075		43000.3708	43000.3708	43000.3708	43000.3708	43001.075	43000.3708	43000.3708	43001.075	43000.3708	43000.3708	43000.3708	43001.075
		43001.0833		43000.375	43000.375	43000.375	43000.375	43001.0833	43000.375	43000.375	43001.0833	43000.375	43000.375	43000.375	43001.0833
		43001.0917		43000.3792	43000.3792	43000.3792	43000.3792	43001.0917	43000.3792	43000.3792	43001.0917	43000.3792	43000.3792	43000.3792	43001.0917
		43001.1		43000.3833	43000.3833	43000.3833	43000.3833	43001.1	43000.3833	43000.3833	43001.1	43000.3833	43000.3833	43000.3833	43001.1
		43001.1083		43000.3875	43000.3875	43000.3875	43000.3875	43001.1083	43000.3875	43000.3875	43001.1083	43000.3875	43000.3875	43000.3875	43001.1083
		43001.1167		43000.3917	43000.3917	43000.3917	43000.3917	43001.1167	43000.3917	43000.3917	43001.1167	43000.3917	43000.3917	43000.3917	43001.1167
		43001.125		43000.3958	43000.3958	43000.3958	43000.3958	43001.125	43000.3958	43000.3958	43001.125	43000.3958	43000.3958	43000.3958	43001.125
		43001.1333		43000.4	43000.4	43000.4	43000.4	43001.1333	43000.4	43000.4	43001.1333	43000.4	43000.4	43000.4	43001.1333
		43001.1417		43000.4042	43000.4042	43000.4042	43000.4042	43001.1417	43000.4042	43000.4042	43001.1417	43000.4042	43000.4042	43000.4042	43001.1417
		43001.15		43000.4083	43000.4083	43000.4083	43000.4083	43001.15	43000.4083	43000.4083	43001.15	43000.4083	43000.4083	43000.4083	43001.15
		43001.1583		43000.4125	43000.4125	43000.4125	43000.4125	43001.1583	43000.4125	43000.4125	43001.1583	43000.4125	43000.4125	43000.4125	43001.1583
		43001.1667		43000.4167	43000.4167	43000.4167	43000.4167	43001.1667	43000.4167	43000.4167	43001.1667	43000.4167	43000.4167	43000.4167	43001.1667
		43001.175		43000.4208	43000.4208	43000.4208	43000.4208	43001.175	43000.4208	43000.4208	43001.175	43000.4208	43000.4208	43000.4208	43001.175
		43001.1833		43000.425	43000.425	43000.425	43000.425	43001.1833	43000.425	43000.425	43001.1833	43000.425	43000.425	43000.425	43001.1833
		43001.1917		43000.4292	43000.4292	43000.4292	43000.4292	43001.1917	43000.4292	43000.4292	43001.1917	43000.4292	43000.4292	43000.4292	43001.1917
		43001.2		43000.4333	43000.4333	43000.4333	43000.4333	43001.2	43000.4333	43000.4333	43001.2	43000.4333	43000.4333	43000.4333	43001.2
		43001.2083		43000.4375	43000.4375	43000.4375	43000.4375	43001.2083	43000.4375	43000.4375	43001.2083	43000.4375	43000.4375	43000.4375	43001.2083
		43001.2167		43000.4417	43000.4417	43000.4417	43000.4417	43001.2167	43000.4417	43000.4417	43001.2167	43000.4417	43000.4417	43000.4417	43001.2167
		43001.225		43000.4458	43000.4458	43000.4458	43000.4458	43001.225	43000.4458	43000.4458	43001.225	43000.4458	43000.4458	43000.4458	43001.225
		43001.2333		43000.45	43000.45	43000.45	43000.45	43001.2333	43000.45	43000.45	43001.2333	43000.45	43000.45	43000.45	43001.2333
		43001.2417		43000.4542	43000.4542	43000.4542	43000.4542	43001.2417	43000.4542	43000.4542	43001.2417	43000.4542	43000.4542	43000.4542	43001.2417
		43001.25		43000.4583	43000.4583	43000.4583	43000.4583	43001.25	43000.4583	43000.4583	43001.25	43000.4583	43000.4583	43000.4583	43001.25
		43001.2583		43000.4625	43000.4625	43000.4625	43000.4625	43001.2583	43000.4625	43000.4625	43001.2583	43000.4625	43000.4625	43000.4625	43001.2583
		43001.2667		43000.4667	43000.4667	43000.4667	43000.4667	43001.2667	43000.4667	43000.4667	43001.2667	43000.4667	43000.4667	43000.4667	43001.2667
		43001.275		43000.4708	43000.4708	43000.4708	43000.4708	43001.275	43000.4708	43000.4708	43001.275	43000.4708	43000.4708	43000.4708	43001.275
		43001.2833		43000.475	43000.475	43000.475	43000.475	43001.2833	43000.475	43000.475	43001.2833	43000.475	43000.475	43000.475	43001.2833
		43001.2917		43000.4792	43000.4792	43000.4792	43000.4792	43001.2917	43000.4792	43000.4792	43001.2917	43000.4792	43000.4792	43000.4792	43001.2917
		43001.3		43000.4833	43000.4833	43000.4833	43000.4833	43001.3	43000.4833	43000.4833	43001.3	43000.4833	43000.4833	43000.4833	43001.3
		43001.3083		43000.4875	43000.4875	43000.4875	43000.4875	43001.3083	43000.4875	43000.4875	43001.3083	43000.4875	43000.4875	43000.4875	43001.3083
		43001.3167		43000.4917	43000.4917	43000.4917	43000.4917	43001.3167	43000.4917	43000.4917	43001.3167	43000.4917	43000.4917	43000.4917	43001.3167
		43001.325		43000.4958	43000.4958	43000.4958	43000.4958	43001.325	43000.4958	43000.4958	43001.325	43000.4958	43000.4958	43000.4958	43001.325
		43001.3333		43000.5	43000.5	43000.5	43000.5	43001.3333	43000.5	43000.5	43001.3333	43000.5	43000.5	43000.5	43001.3333
		43001.3417		43000.5042	43000.5042	43000.5042	43000.5042	43001.3417	43000.5042	43000.5042	43001.3417	43000.5042	43000.5042	43000.5042	43001.3417
		43001.35		43000.5083	43000.5083	43000.5083	43000.5083	43001.35	43000.5083	43000.5083	43001.35	43000.5083	43000.5083	43000.5083	43001.35
		43001.3583		43000.5125	43000.5125	43000.5125	43000.5125	43001.3583	43000.5125	43000.5125	43001.3583	43000.5125	43000.5125	43000.5125	43001.3583
		43001.3667		43000.5167	43000.5167	43000.5167	43000.5167	43001.3667	43000.5167	43000.5167	43001.3667	43000.5167	43000.5167	43000.5167	43001.3667
		43001.375		43000.5208	43000.5208	43000.5208	43000.5208	43001.375	43000.5208	43000.5208	43001.375	43000.5208	43000.5208	43000.5208	43001.375
		43001.3833		43000.525	43000.525	43000.525	43000.525	43001.3833	43000.525	43000.525	43001.3833	43000.525	43000.525	43000.525	43001.3833
		43001.3917		43000.5292	43000.5292	43000.5292	43000.5292	43001.3917	43000.5292	43000.5292	43001.3917	43000.5292	43000.5292	43000.5292	43001.3917
		43001.4		43000.5333	43000.5333	43000.5333	43000.5333	43001.4	43000.5333	43000.5333	43001.4	43000.5333	43000.5333	43000.5333	43001.4
		43001.4083		43000.5375	43000.5375	43000.5375	43000.5375	43001.4083	43000.5375	43000.5375	43001.4083	43000.5375	43000.5375	43000.5375	43001.4083
		43001.4167		43000.5417	43000.5417	43000.5417	43000.5417	43001.4167	43000.5417	43000.5417	43001.4167	43000.5417	43000.5417	43000.5417	43001.4167
		43001.425		43000.5458	43000.5458	43000.5458	43000.5458	43001.425	43000.5458	43000.5458	43001.425	43000.5458	43000.5458	43000.5458	43001.425
		43001.4333		43000.55	43000.55	43000.55	43000.55	43001.4333	43000.55	43000.55	43001.4333	43000.55	43000.55	43000.55	43001.4333
		43001.4417		43000.5542	43000.5542	43000.5542	43000.5542	43001.4417	43000.5542	43000.5542	43001.4417	43000.5542	43000.5542	43000.5542	43001.4417
		43001.45		43000.5583	43000.5583	43000.5583	43000.5583	43001.45	43000.5583	43000.5583	43001.45	43000.5583	43000.5583	43000.5583	43001.45
		43001.4583		43000.5625	43000.5625	43000.5625	43000.5625	43001.4583	43000.5625	43000.5625	43001.4583	43000.5625	43000.5625	43000.5625	43001.4583
		43001.4667		43000.5667	43000.5667	43000.5667	43000.5667	43001.4667	43000.5667	43000.5667	43001.4667	43000.5667	43000.5667	43000.5667	43001.4667
		43001.475		43000.5708	43000.5708	43000.5708	43000.5708	43001.475	43000.5708	43000.5708	43001.475	43000.5708	43000.5708	43000.5708	43001.475
		43001.4833		43000.575	43000.575	43000.575	43000.575	43001.4833	43000.575	43000.575	43001.4833	43000.575	43000.575	43000.575	43001.4833
		43001.4917		43000.5792	43000.5792	43000.5792	43000.5792	43001.4917	43000.5792	43000.5792	43001.4917	43000.5792	43000.5792	43000.5792	43001.4917
		43001.5		43000.5833	43000.5833	43000.5833	43000.5833	43001.5	43000.5833	43000.5833	43001.5	43000.5833	43000.5833	43000.5833	43001.5
		43001.5083		43000.5875	43000.5875	43000.5875	43000.5875	43001.5083	43000.5875	43000.5875	43001.5083	43000.5875	43000.5875	43000.5875	43001.5083
		43001.5167		43000.5917	43000.5917	43000.5917	43000.5917	43001.5167	43000.5917	43000.5917	43001.5167	43000.5917	43000.5917	43000.5917	43001.5167
		43001.525		43000.5958	43000.5958	43000.5958	43000.5958	43001.525	43000.5958	43000.5958	43001.525	43000.5958	43000.5958	43000.5958	43001.525
		43001.5333		43000.6	43000.6	43000.6	43000.6	43001.5333	43000.6	43000.6	43001.5333	43000.6	43000.6	43000.6	43001.5333
		43001.5417		43000.6042	43000.6042	43000.6042	43000.6042	43001.5417	43000.6042	43000.6042	43001.5417	43000.6042	43000.6042	43000.6042	43001.5417
		43001.55		43000.6083	43000.6083	43000.6083	43000.6083	43001.55	43000.6083	43000.6083	43001.55	43000.6083	43000.6083	43000.6083	43001.55
		43001.5583		43000.6125	43000.6125	43000.6125	43000.6125	43001.5583	43000.6125	43000.6125	43001.5583	43000.6125	43000.6125	43000.6125	43001.5583
		43001.5667		43000.6167	43000.6167	43000.6167	43000.6167	43001.5667	43000.6167	43000.6167	43001.5667	43000.6167	43000.6167	43000.6167	43001.5667
		43001.575		43000.6208	43000.6208	43000.6208	43000.6208	43001.575	43000.6208	43000.6208	43001.575	43000.6208	43000.6208	43000.6208	43001.575
		43001.5833		43000.625	43000.625	43000.625	43000.625	43001.5833	43000.625	43000.625	43001.5833	43000.625	43000.625	43000.625	43001.5833
		43001.5917		43000.6292	43000.6292	43000.6292	43000.6292	43001.5917	43000.6292	43000.6292	43001.5917	43000.6292	43000.6292	43000.6292	43001.5917
		43001.6		43000.6333	43000.6333	43000.6333	43000.6333	43001.6	43000.6333	43000.6333	43001.6	43000.6333	43000.6333	43000.6333	43001.6
		43001.6083		43000.6375	43000.6375	43000.6375	43000.6375	43001.6083	43000.6375	43000.6375	43001.6083	43000.6375	43000.6375	43000.6375	43001.6083
		43001.6167		43000.6417	43000.6417	43000.6417	43000.6417	43001.6167	43000.6417	43000.6417	43001.6167	43000.6417	43000.6417	43000.6417	43001.6167
		43001.625		43000.6458	43000.6458	43000.6458	43000.6458	43001.625	43000.6458	43000.6458	43001.625	43000.6458	43000.6458	43000.6458	43001.625
		43001.6333		43000.65	43000.65	43000.65	43000.65	43001.6333	43000.65	43000.65	43001.6333	43000.65	43000.65	43000.65	43001.6333
		43001.6417		43000.6542	43000.6542	43000.6542	43000.6542	43001.6417	43000.6542	43000.6542	43001.6417	43000.6542	43000.6542	43000.6542	43001.6417
		43001.65		43000.6583	43000.6583	43000.6583	43000.6583	43001.65	43000.6583	43000.6583	43001.65	43000.6583	43000.6583	43000.6583	43001.65
		43001.6583		43000.6625	43000.6625	43000.6625	43000.6625	43001.6583	43000.6625	43000.6625	43001.6583	43000.6625	43000.6625	43000.6625	43001.6583
		43001.6667		43000.6667	43000.6667	43000.6667	43000.6667	43001.6667	43000.6667	43000.6667	43001.6667	43000.6667	43000.6667	43000.6667	43001.6667
		43001.675		43000.6708	43000.6708	43000.6708	43000.6708	43001.675	43000.6708	43000.6708	43001.675	43000.6708	43000.6708	43000.6708	43001.675
		43001.6833		43000.675	43000.675	43000.675	43000.675	43001.6833	43000.675	43000.675	43001.6833	43000.675	43000.675	43000.675	43001.6833
		43001.6917		43000.6792	43000.6792	43000.6792	43000.6792	43001.6917	43000.6792	43000.6792	43001.6917	43000.6792	43000.6792	43000.6792	43001.6917
		43001.7		43000.6833	43000.6833	43000.6833	43000.6833	43001.7	43000.6833	43000.6833	43001.7	43000.6833	43000.6833	43000.6833	43001.7
		43001.7083		43000.6875	43000.6875	43000.6875	43000.6875	43001.7083	43000.6875	43000.6875	43001.7083	43000.6875	43000.6875	43000.6875	43001.7083
		43001.7167		43000.6917	43000.6917	43000.6917	43000.6917	43001.7167	43000.6917	43000.6917	43001.7167	43000.6917	43000.6917	43000.6917	43001.7167
		43001.725		43000.6958	43000.6958	43000.6958	43000.6958	43001.725	43000.6958	43000.6958	43001.725	43000.6958	43000.6958	43000.6958	43001.725
		43001.7333		43000.7	43000.7	43000.7	43000.7	43001.7333	43000.7	43000.7	43001.7333	43000.7	43000.7	43000.7	43001.7333
		43001.7417		43000.7042	43000.7042	43000.7042	43000.7042	43001.7417	43000.7042	43000.7042	43001.7417	43000.7042	43000.7042	43000.7042	43001.7417
		43001.75		43000.7083	43000.7083	43000.7083	43000.7083	43001.75	43000.7083	43000.7083	43001.75	43000.7083	43000.7083	43000.7083	43001.75
		43001.7583		43000.7125	43000.7125	43000.7125	43000.7125	43001.7583	43000.7125	43000.7125	43001.7583	43000.7125	43000.7125	43000.7125	43001.7583
		43001.7667		43000.7167	43000.7167	43000.7167	43000.7167	43001.7667	43000.7167	43000.7167	43001.7667	43000.7167	43000.7167	43000.7167	43001.7667
		43001.775		43000.7208	43000.7208	43000.7208	43000.7208	43001.775	43000.7208	43000.7208	43001.775	43000.7208	43000.7208	43000.7208	43001.775
		43001.7833		43000.725	43000.725	43000.725	43000.725	43001.7833	43000.725	43000.725	43001.7833	43000.725	43000.725	43000.725	43001.7833
		43001.7917		43000.7292	43000.7292	43000.7292	43000.7292	43001.7917	43000.7292	43000.7292	43001.7917	43000.7292	43000.7292	43000.7292	43001.7917
		43001.8		43000.7333	43000.7333	43000.7333	43000.7333	43001.8	43000.7333	43000.7333	43001.8	43000.7333	43000.7333	43000.7333	43001.8
		43001.8083		43000.7375	43000.7375	43000.7375	43000.7375	43001.8083	43000.7375	43000.7375	43001.8083	43000.7375	43000.7375	43000.7375	43001.8083
		43001.8167		43000.7417	43000.7417	43000.7417	43000.7417	43001.8167	43000.7417	43000.7417	43001.8167	43000.7417	43000.7417	43000.7417	43001.8167
		43001.825		43000.7458	43000.7458	43000.7458	43000.7458	43001.825	43000.7458	43000.7458	43001.825	43000.7458	43000.7458	43000.7458	43001.825
		43001.8333		43000.75	43000.75	43000.75	43000.75	43001.8333	43000.75	43000.75	43001.8333	43000.75	43000.75	43000.75	43001.8333
		43001.8417		43000.7542	43000.7542	43000.7542	43000.7542	43001.8417	43000.7542	43000.7542	43001.8417	43000.7542	43000.7542	43000.7542	43001.8417
		43001.85		43000.7583	43000.7583	43000.7583	43000.7583	43001.85	43000.7583	43000.7583	43001.85	43000.7583	43000.7583	43000.7583	43001.85
		43001.8583		43000.7625	43000.7625	43000.7625	43000.7625	43001.8583	43000.7625	43000.7625	43001.8583	43000.7625	43000.7625	43000.7625	43001.8583
		43001.8667		43000.7667	43000.7667	43000.7667	43000.7667	43001.8667	43000.7667	43000.7667	43001.8667	43000.7667	43000.7667	43000.7667	43001.8667
		43001.875		43000.7708	43000.7708	43000.7708	43000.7708	43001.875	43000.7708	43000.7708	43001.875	43000.7708	43000.7708	43000.7708	43001.875
		43001.8833		43000.775	43000.775	43000.775	43000.775	43001.8833	43000.775	43000.775	43001.8833	43000.775	43000.775	43000.775	43001.8833
		43001.8917		43000.7792	43000.7792	43000.7792	43000.7792	43001.8917	43000.7792	43000.7792	43001.8917	43000.7792	43000.7792	43000.7792	43001.8917
		43001.9		43000.7833	43000.7833	43000.7833	43000.7833	43001.9	43000.7833	43000.7833	43001.9	43000.7833	43000.7833	43000.7833	43001.9
		43001.9083		43000.7875	43000.7875	43000.7875	43000.7875	43001.9083	43000.7875	43000.7875	43001.9083	43000.7875	43000.7875	43000.7875	43001.9083
		43001.9167		43000.7917	43000.7917	43000.7917	43000.7917	43001.9167	43000.7917	43000.7917	43001.9167	43000.7917	43000.7917	43000.7917	43001.9167
		43001.925		43000.7958	43000.7958	43000.7958	43000.7958	43001.925	43000.7958	43000.7958	43001.925	43000.7958	43000.7958	43000.7958	43001.925
		43001.9333		43000.8	43000.8	43000.8	43000.8	43001.9333	43000.8	43000.8	43001.9333	43000.8	43000.8	43000.8	43001.9333
		43001.9417		43000.8042	43000.8042	43000.8042	43000.8042	43001.9417	43000.8042	43000.8042	43001.9417	43000.8042	43000.8042	43000.8042	43001.9417
		43001.95		43000.8083	43000.8083	43000.8083	43000.8083	43001.95	43000.8083	43000.8083	43001.95	43000.8083	43000.8083	43000.8083	43001.95
		43001.9583		43000.8125	43000.8125	43000.8125	43000.8125	43001.9583	43000.8125	43000.8125	43001.9583	43000.8125	43000.8125	43000.8125	43001.9583
		43001.9667		43000.8167	43000.8167	43000.8167	43000.8167	43001.9667	43000.8167	43000.8167	43001.9667	43000.8167	43000.8167	43000.8167	43001.9667
		43001.975		43000.8208	43000.8208	43000.8208	43000.8208	43001.975	43000.8208	43000.8208	43001.975	43000.8208	43000.8208	43000.8208	43001.975
		43001.9833		43000.825	43000.825	43000.825	43000.825	43001.9833	43000.825	43000.825	43001.9833	43000.825	43000.825	43000.825	43001.9833
		43001.9917		43000.8292	43000.8292	43000.8292	43000.8292	43001.9917	43000.8292	43000.8292	43001.9917	43000.8292	43000.8292	43000.8292	43001.9917
		43002		43000.8333	43000.8333	43000.8333	43000.8333	43002	43000.8333	43000.8333	43002	43000.8333	43000.8333	43000.8333	43002
		43002.0083		43000.8375	43000.8375	43000.8375	43000.8375	43002.0083	43000.8375	43000.8375	43002.0083	43000.8375	43000.8375	43000.8375	43002.0083
		43002.0167		43000.8417	43000.8417	43000.8417	43000.8417	43002.0167	43000.8417	43000.8417	43002.0167	43000.8417	43000.8417	43000.8417	43002.0167
		43002.025		43000.8458	43000.8458	43000.8458	43000.8458	43002.025	43000.8458	43000.8458	43002.025	43000.8458	43000.8458	43000.8458	43002.025
		43002.0333		43000.85	43000.85	43000.85	43000.85	43002.0333	43000.85	43000.85	43002.0333	43000.85	43000.85	43000.85	43002.0333
		43002.0417		43000.8542	43000.8542	43000.8542	43000.8542	43002.0417	43000.8542	43000.8542	43002.0417	43000.8542	43000.8542	43000.8542	43002.0417
		43002.05		43000.8583	43000.8583	43000.8583	43000.8583	43002.05	43000.8583	43000.8583	43002.05	43000.8583	43000.8583	43000.8583	43002.05
		43002.0583		43000.8625	43000.8625	43000.8625	43000.8625	43002.0583	43000.8625	43000.8625	43002.0583	43000.8625	43000.8625	43000.8625	43002.0583
		43002.0667		43000.8667	43000.8667	43000.8667	43000.8667	43002.0667	43000.8667	43000.8667	43002.0667	43000.8667	43000.8667	43000.8667	43002.0667
		43002.075		43000.8708	43000.8708	43000.8708	43000.8708	43002.075	43000.8708	43000.8708	43002.075	43000.8708	43000.8708	43000.8708	43002.075
		43002.0833		43000.875	43000.875	43000.875	43000.875	43002.0833	43000.875	43000.875	43002.0833	43000.875	43000.875	43000.875	43002.0833
		43002.0917		43000.8792	43000.8792	43000.8792	43000.8792	43002.0917	43000.8792	43000.8792	43002.0917	43000.8792	43000.8792	43000.8792	43002.0917
		43002.1		43000.8833	43000.8833	43000.8833	43000.8833	43002.1	43000.8833	43000.8833	43002.1	43000.8833	43000.8833	43000.8833	43002.1
		43002.1083		43000.8875	43000.8875	43000.8875	43000.8875	43002.1083	43000.8875	43000.8875	43002.1083	43000.8875	43000.8875	43000.8875	43002.1083
		43002.1167		43000.8917	43000.8917	43000.8917	43000.8917	43002.1167	43000.8917	43000.8917	43002.1167	43000.8917	43000.8917	43000.8917	43002.1167
		43002.125		43000.8958	43000.8958	43000.8958	43000.8958	43002.125	43000.8958	43000.8958	43002.125	43000.8958	43000.8958	43000.8958	43002.125
		43002.1333		43000.9	43000.9	43000.9	43000.9	43002.1333	43000.9	43000.9	43002.1333	43000.9	43000.9	43000.9	43002.1333
		43002.1417		43000.9042	43000.9042	43000.9042	43000.9042	43002.1417	43000.9042	43000.9042	43002.1417	43000.9042	43000.9042	43000.9042	43002.1417
		43002.15		43000.9083	43000.9083	43000.9083	43000.9083	43002.15	43000.9083	43000.9083	43002.15	43000.9083	43000.9083	43000.9083	43002.15
		43002.1583		43000.9125	43000.9125	43000.9125	43000.9125	43002.1583	43000.9125	43000.9125	43002.1583	43000.9125	43000.9125	43000.9125	43002.1583
		43002.1667		43000.9167	43000.9167	43000.9167	43000.9167	43002.1667	43000.9167	43000.9167	43002.1667	43000.9167	43000.9167	43000.9167	43002.1667
		43002.175		43000.9208	43000.9208	43000.9208	43000.9208	43002.175	43000.9208	43000.9208	43002.175	43000.9208	43000.9208	43000.9208	43002.175
		43002.1833		43000.925	43000.925	43000.925	43000.925	43002.1833	43000.925	43000.925	43002.1833	43000.925	43000.925	43000.925	43002.1833
		43002.1917		43000.9292	43000.9292	43000.9292	43000.9292	43002.1917	43000.9292	43000.9292	43002.1917	43000.9292	43000.9292	43000.9292	43002.1917
		43002.2		43000.9333	43000.9333	43000.9333	43000.9333	43002.2	43000.9333	43000.9333	43002.2	43000.9333	43000.9333	43000.9333	43002.2
		43002.2083		43000.9375	43000.9375	43000.9375	43000.9375	43002.2083	43000.9375	43000.9375	43002.2083	43000.9375	43000.9375	43000.9375	43002.2083
		43002.2167		43000.9417	43000.9417	43000.9417	43000.9417	43002.2167	43000.9417	43000.9417	43002.2167	43000.9417	43000.9417	43000.9417	43002.2167
		43002.225		43000.9458	43000.9458	43000.9458	43000.9458	43002.225	43000.9458	43000.9458	43002.225	43000.9458	43000.9458	43000.9458	43002.225
		43002.2333		43000.95	43000.95	43000.95	43000.95	43002.2333	43000.95	43000.95	43002.2333	43000.95	43000.95	43000.95	43002.2333
		43002.2417		43000.9542	43000.9542	43000.9542	43000.9542	43002.2417	43000.9542	43000.9542	43002.2417	43000.9542	43000.9542	43000.9542	43002.2417
		43002.25		43000.9583	43000.9583	43000.9583	43000.9583	43002.25	43000.9583	43000.9583	43002.25	43000.9583	43000.9583	43000.9583	43002.25
		43002.2583		43000.9625	43000.9625	43000.9625	43000.9625	43002.2583	43000.9625	43000.9625	43002.2583	43000.9625	43000.9625	43000.9625	43002.2583
		43002.2667		43000.9667	43000.9667	43000.9667	43000.9667	43002.2667	43000.9667	43000.9667	43002.2667	43000.9667	43000.9667	43000.9667	43002.2667
		43002.275		43000.9708	43000.9708	43000.9708	43000.9708	43002.275	43000.9708	43000.9708	43002.275	43000.9708	43000.9708	43000.9708	43002.275
		43002.2833		43000.975	43000.975	43000.975	43000.975	43002.2833	43000.975	43000.975	43002.2833	43000.975	43000.975	43000.975	43002.2833
		43002.2917		43000.9792	43000.9792	43000.9792	43000.9792	43002.2917	43000.9792	43000.9792	43002.2917	43000.9792	43000.9792	43000.9792	43002.2917
		43002.3		43000.9833	43000.9833	43000.9833	43000.9833	43002.3	43000.9833	43000.9833	43002.3	43000.9833	43000.9833	43000.9833	43002.3
		43002.3083		43000.9875	43000.9875	43000.9875	43000.9875	43002.3083	43000.9875	43000.9875	43002.3083	43000.9875	43000.9875	43000.9875	43002.3083
		43002.3167		43000.9917	43000.9917	43000.9917	43000.9917	43002.3167	43000.9917	43000.9917	43002.3167	43000.9917	43000.9917	43000.9917	43002.3167
		43002.325		43000.9958	43000.9958	43000.9958	43000.9958	43002.325	43000.9958	43000.9958	43002.325	43000.9958	43000.9958	43000.9958	43002.325
		43002.3333		43001	43001	43001	43001	43002.3333	43001	43001	43002.3333	43001	43001	43001	43002.3333
		43002.3417		43001.0042	43001.0042	43001.0042	43001.0042	43002.3417	43001.0042	43001.0042	43002.3417	43001.0042	43001.0042	43001.0042	43002.3417
		43002.35		43001.0083	43001.0083	43001.0083	43001.0083	43002.35	43001.0083	43001.0083	43002.35	43001.0083	43001.0083	43001.0083	43002.35
		43002.3583		43001.0125	43001.0125	43001.0125	43001.0125	43002.3583	43001.0125	43001.0125	43002.3583	43001.0125	43001.0125	43001.0125	43002.3583
		43002.3667		43001.0167	43001.0167	43001.0167	43001.0167	43002.3667	43001.0167	43001.0167	43002.3667	43001.0167	43001.0167	43001.0167	43002.3667
		43002.375		43001.0208	43001.0208	43001.0208	43001.0208	43002.375	43001.0208	43001.0208	43002.375	43001.0208	43001.0208	43001.0208	43002.375
		43002.3833		43001.025	43001.025	43001.025	43001.025	43002.3833	43001.025	43001.025	43002.3833	43001.025	43001.025	43001.025	43002.3833
		43002.3917		43001.0292	43001.0292	43001.0292	43001.0292	43002.3917	43001.0292	43001.0292	43002.3917	43001.0292	43001.0292	43001.0292	43002.3917
		43002.4		43001.0333	43001.0333	43001.0333	43001.0333	43002.4	43001.0333	43001.0333	43002.4	43001.0333	43001.0333	43001.0333	43002.4
		43002.4083		43001.0375	43001.0375	43001.0375	43001.0375	43002.4083	43001.0375	43001.0375	43002.4083	43001.0375	43001.0375	43001.0375	43002.4083
		43002.4167		43001.0417	43001.0417	43001.0417	43001.0417	43002.4167	43001.0417	43001.0417	43002.4167	43001.0417	43001.0417	43001.0417	43002.4167
		43002.425		43001.0458	43001.0458	43001.0458	43001.0458	43002.425	43001.0458	43001.0458	43002.425	43001.0458	43001.0458	43001.0458	43002.425
		43002.4333		43001.05	43001.05	43001.05	43001.05	43002.4333	43001.05	43001.05	43002.4333	43001.05	43001.05	43001.05	43002.4333
		43002.4417		43001.0542	43001.0542	43001.0542	43001.0542	43002.4417	43001.0542	43001.0542	43002.4417	43001.0542	43001.0542	43001.0542	43002.4417
		43002.45		43001.0583	43001.0583	43001.0583	43001.0583	43002.45	43001.0583	43001.0583	43002.45	43001.0583	43001.0583	43001.0583	43002.45
		43002.4583		43001.0625	43001.0625	43001.0625	43001.0625	43002.4583	43001.0625	43001.0625	43002.4583	43001.0625	43001.0625	43001.0625	43002.4583
		43002.4667		43001.0667	43001.0667	43001.0667	43001.0667	43002.4667	43001.0667	43001.0667	43002.4667	43001.0667	43001.0667	43001.0667	43002.4667
		43002.475		43001.0708	43001.0708	43001.0708	43001.0708	43002.475	43001.0708	43001.0708	43002.475	43001.0708	43001.0708	43001.0708	43002.475
		43002.4833		43001.075	43001.075	43001.075	43001.075	43002.4833	43001.075	43001.075	43002.4833	43001.075	43001.075	43001.075	43002.4833
		43002.4917		43001.0792	43001.0792	43001.0792	43001.0792	43002.4917	43001.0792	43001.0792	43002.4917	43001.0792	43001.0792	43001.0792	43002.4917
		43002.5		43001.0833	43001.0833	43001.0833	43001.0833	43002.5	43001.0833	43001.0833	43002.5	43001.0833	43001.0833	43001.0833	43002.5
		43002.5083		43001.0875	43001.0875	43001.0875	43001.0875	43002.5083	43001.0875	43001.0875	43002.5083	43001.0875	43001.0875	43001.0875	43002.5083
		43002.5167		43001.0917	43001.0917	43001.0917	43001.0917	43002.5167	43001.0917	43001.0917	43002.5167	43001.0917	43001.0917	43001.0917	43002.5167
		43002.525		43001.0958	43001.0958	43001.0958	43001.0958	43002.525	43001.0958	43001.0958	43002.525	43001.0958	43001.0958	43001.0958	43002.525
		43002.5333		43001.1	43001.1	43001.1	43001.1	43002.5333	43001.1	43001.1	43002.5333	43001.1	43001.1	43001.1	43002.5333
		43002.5417		43001.1042	43001.1042	43001.1042	43001.1042	43002.5417	43001.1042	43001.1042	43002.5417	43001.1042	43001.1042	43001.1042	43002.5417
		43002.55		43001.1083	43001.1083	43001.1083	43001.1083	43002.55	43001.1083	43001.1083	43002.55	43001.1083	43001.1083	43001.1083	43002.55
		43002.5583		43001.1125	43001.1125	43001.1125	43001.1125	43002.5583	43001.1125	43001.1125	43002.5583	43001.1125	43001.1125	43001.1125	43002.5583
		43002.5667		43001.1167	43001.1167	43001.1167	43001.1167	43002.5667	43001.1167	43001.1167	43002.5667	43001.1167	43001.1167	43001.1167	43002.5667
		43002.575		43001.1208	43001.1208	43001.1208	43001.1208	43002.575	43001.1208	43001.1208	43002.575	43001.1208	43001.1208	43001.1208	43002.575
		43002.5833		43001.125	43001.125	43001.125	43001.125	43002.5833	43001.125	43001.125	43002.5833	43001.125	43001.125	43001.125	43002.5833
		43002.5917		43001.1292	43001.1292	43001.1292	43001.1292	43002.5917	43001.1292	43001.1292	43002.5917	43001.1292	43001.1292	43001.1292	43002.5917
		43002.6		43001.1333	43001.1333	43001.1333	43001.1333	43002.6	43001.1333	43001.1333	43002.6	43001.1333	43001.1333	43001.1333	43002.6
		43002.6083		43001.1375	43001.1375	43001.1375	43001.1375	43002.6083	43001.1375	43001.1375	43002.6083	43001.1375	43001.1375	43001.1375	43002.6083
		43002.6167		43001.1417	43001.1417	43001.1417	43001.1417	43002.6167	43001.1417	43001.1417	43002.6167	43001.1417	43001.1417	43001.1417	43002.6167
		43002.625		43001.1458	43001.1458	43001.1458	43001.1458	43002.625	43001.1458	43001.1458	43002.625	43001.1458	43001.1458	43001.1458	43002.625
		43002.6333		43001.15	43001.15	43001.15	43001.15	43002.6333	43001.15	43001.15	43002.6333	43001.15	43001.15	43001.15	43002.6333
		43002.6417		43001.1542	43001.1542	43001.1542	43001.1542	43002.6417	43001.1542	43001.1542	43002.6417	43001.1542	43001.1542	43001.1542	43002.6417
		43002.65		43001.1583	43001.1583	43001.1583	43001.1583	43002.65	43001.1583	43001.1583	43002.65	43001.1583	43001.1583	43001.1583	43002.65
		43002.6583		43001.1625	43001.1625	43001.1625	43001.1625	43002.6583	43001.1625	43001.1625	43002.6583	43001.1625	43001.1625	43001.1625	43002.6583
		43002.6667		43001.1667	43001.1667	43001.1667	43001.1667	43002.6667	43001.1667	43001.1667	43002.6667	43001.1667	43001.1667	43001.1667	43002.6667
		43002.675		43001.1708	43001.1708	43001.1708	43001.1708	43002.675	43001.1708	43001.1708	43002.675	43001.1708	43001.1708	43001.1708	43002.675
		43002.6833		43001.175	43001.175	43001.175	43001.175	43002.6833	43001.175	43001.175	43002.6833	43001.175	43001.175	43001.175	43002.6833
		43002.6917		43001.1792	43001.1792	43001.1792	43001.1792	43002.6917	43001.1792	43001.1792	43002.6917	43001.1792	43001.1792	43001.1792	43002.6917
		43002.7		43001.1833	43001.1833	43001.1833	43001.1833	43002.7	43001.1833	43001.1833	43002.7	43001.1833	43001.1833	43001.1833	43002.7
		43002.7083		43001.1875	43001.1875	43001.1875	43001.1875	43002.7083	43001.1875	43001.1875	43002.7083	43001.1875	43001.1875	43001.1875	43002.7083
		43002.7167		43001.1917	43001.1917	43001.1917	43001.1917	43002.7167	43001.1917	43001.1917	43002.7167	43001.1917	43001.1917	43001.1917	43002.7167
		43002.725		43001.1958	43001.1958	43001.1958	43001.1958	43002.725	43001.1958	43001.1958	43002.725	43001.1958	43001.1958	43001.1958	43002.725
		43002.7333		43001.2	43001.2	43001.2	43001.2	43002.7333	43001.2	43001.2	43002.7333	43001.2	43001.2	43001.2	43002.7333
		43002.7417		43001.2042	43001.2042	43001.2042	43001.2042	43002.7417	43001.2042	43001.2042	43002.7417	43001.2042	43001.2042	43001.2042	43002.7417
		43002.75		43001.2083	43001.2083	43001.2083	43001.2083	43002.75	43001.2083	43001.2083	43002.75	43001.2083	43001.2083	43001.2083	43002.75
		43002.7583		43001.2125	43001.2125	43001.2125	43001.2125	43002.7583	43001.2125	43001.2125	43002.7583	43001.2125	43001.2125	43001.2125	43002.7583
		43002.7667		43001.2167	43001.2167	43001.2167	43001.2167	43002.7667	43001.2167	43001.2167	43002.7667	43001.2167	43001.2167	43001.2167	43002.7667
		43002.775		43001.2208	43001.2208	43001.2208	43001.2208	43002.775	43001.2208	43001.2208	43002.775	43001.2208	43001.2208	43001.2208	43002.775
		43002.7833		43001.225	43001.225	43001.225	43001.225	43002.7833	43001.225	43001.225	43002.7833	43001.225	43001.225	43001.225	43002.7833
		43002.7917		43001.2292	43001.2292	43001.2292	43001.2292	43002.7917	43001.2292	43001.2292	43002.7917	43001.2292	43001.2292	43001.2292	43002.7917
		43002.8		43001.2333	43001.2333	43001.2333	43001.2333	43002.8	43001.2333	43001.2333	43002.8	43001.2333	43001.2333	43001.2333	43002.8
		43002.8083		43001.2375	43001.2375	43001.2375	43001.2375	43002.8083	43001.2375	43001.2375	43002.8083	43001.2375	43001.2375	43001.2375	43002.8083
		43002.8167		43001.2417	43001.2417	43001.2417	43001.2417	43002.8167	43001.2417	43001.2417	43002.8167	43001.2417	43001.2417	43001.2417	43002.8167
		43002.825		43001.2458	43001.2458	43001.2458	43001.2458	43002.825	43001.2458	43001.2458	43002.825	43001.2458	43001.2458	43001.2458	43002.825
		43002.8333		43001.25	43001.25	43001.25	43001.25	43002.8333	43001.25	43001.25	43002.8333	43001.25	43001.25	43001.25	43002.8333
		43002.8417		43001.2542	43001.2542	43001.2542	43001.2542	43002.8417	43001.2542	43001.2542	43002.8417	43001.2542	43001.2542	43001.2542	43002.8417
		43002.85		43001.2583	43001.2583	43001.2583	43001.2583	43002.85	43001.2583	43001.2583	43002.85	43001.2583	43001.2583	43001.2583	43002.85
		43002.8583		43001.2625	43001.2625	43001.2625	43001.2625	43002.8583	43001.2625	43001.2625	43002.8583	43001.2625	43001.2625	43001.2625	43002.8583
		43002.8667		43001.2667	43001.2667	43001.2667	43001.2667	43002.8667	43001.2667	43001.2667	43002.8667	43001.2667	43001.2667	43001.2667	43002.8667
		43002.875		43001.2708	43001.2708	43001.2708	43001.2708	43002.875	43001.2708	43001.2708	43002.875	43001.2708	43001.2708	43001.2708	43002.875
		43002.8833		43001.275	43001.275	43001.275	43001.275	43002.8833	43001.275	43001.275	43002.8833	43001.275	43001.275	43001.275	43002.8833
		43002.8917		43001.2792	43001.2792	43001.2792	43001.2792	43002.8917	43001.2792	43001.2792	43002.8917	43001.2792	43001.2792	43001.2792	43002.8917
		43002.9		43001.2833	43001.2833	43001.2833	43001.2833	43002.9	43001.2833	43001.2833	43002.9	43001.2833	43001.2833	43001.2833	43002.9
		43002.9083		43001.2875	43001.2875	43001.2875	43001.2875	43002.9083	43001.2875	43001.2875	43002.9083	43001.2875	43001.2875	43001.2875	43002.9083
		43002.9167		43001.2917	43001.2917	43001.2917	43001.2917	43002.9167	43001.2917	43001.2917	43002.9167	43001.2917	43001.2917	43001.2917	43002.9167
		43002.925		43001.2958	43001.2958	43001.2958	43001.2958	43002.925	43001.2958	43001.2958	43002.925	43001.2958	43001.2958	43001.2958	43002.925
		43002.9333		43001.3	43001.3	43001.3	43001.3	43002.9333	43001.3	43001.3	43002.9333	43001.3	43001.3	43001.3	43002.9333
		43002.9417		43001.3042	43001.3042	43001.3042	43001.3042	43002.9417	43001.3042	43001.3042	43002.9417	43001.3042	43001.3042	43001.3042	43002.9417
		43002.95		43001.3083	43001.3083	43001.3083	43001.3083	43002.95	43001.3083	43001.3083	43002.95	43001.3083	43001.3083	43001.3083	43002.95
		43002.9583		43001.3125	43001.3125	43001.3125	43001.3125	43002.9583	43001.3125	43001.3125	43002.9583	43001.3125	43001.3125	43001.3125	43002.9583
		43002.9667		43001.3167	43001.3167	43001.3167	43001.3167	43002.9667	43001.3167	43001.3167	43002.9667	43001.3167	43001.3167	43001.3167	43002.9667
		43002.975		43001.3208	43001.3208	43001.3208	43001.3208	43002.975	43001.3208	43001.3208	43002.975	43001.3208	43001.3208	43001.3208	43002.975
		43002.9833		43001.325	43001.325	43001.325	43001.325	43002.9833	43001.325	43001.325	43002.9833	43001.325	43001.325	43001.325	43002.9833
		43002.9917		43001.3292	43001.3292	43001.3292	43001.3292	43002.9917	43001.3292	43001.3292	43002.9917	43001.3292	43001.3292	43001.3292	43002.9917
		43003		43001.3333	43001.3333	43001.3333	43001.3333	43003	43001.3333	43001.3333	43003	43001.3333	43001.3333	43001.3333	43003
		43003.0083		43001.3375	43001.3375	43001.3375	43001.3375	43003.0083	43001.3375	43001.3375	43003.0083	43001.3375	43001.3375	43001.3375	43003.0083
		43003.0167		43001.3417	43001.3417	43001.3417	43001.3417	43003.0167	43001.3417	43001.3417	43003.0167	43001.3417	43001.3417	43001.3417	43003.0167
		43003.025		43001.3458	43001.3458	43001.3458	43001.3458	43003.025	43001.3458	43001.3458	43003.025	43001.3458	43001.3458	43001.3458	43003.025
		43003.0333		43001.35	43001.35	43001.35	43001.35	43003.0333	43001.35	43001.35	43003.0333	43001.35	43001.35	43001.35	43003.0333
		43003.0417		43001.3542	43001.3542	43001.3542	43001.3542	43003.0417	43001.3542	43001.3542	43003.0417	43001.3542	43001.3542	43001.3542	43003.0417
		43003.05		43001.3583	43001.3583	43001.3583	43001.3583	43003.05	43001.3583	43001.3583	43003.05	43001.3583	43001.3583	43001.3583	43003.05
		43003.0583		43001.3625	43001.3625	43001.3625	43001.3625	43003.0583	43001.3625	43001.3625	43003.0583	43001.3625	43001.3625	43001.3625	43003.0583
		43003.0667		43001.3667	43001.3667	43001.3667	43001.3667	43003.0667	43001.3667	43001.3667	43003.0667	43001.3667	43001.3667	43001.3667	43003.0667
		43003.075		43001.3708	43001.3708	43001.3708	43001.3708	43003.075	43001.3708	43001.3708	43003.075	43001.3708	43001.3708	43001.3708	43003.075
		43003.0833		43001.375	43001.375	43001.375	43001.375	43003.0833	43001.375	43001.375	43003.0833	43001.375	43001.375	43001.375	43003.0833
		43003.0917		43001.3792	43001.3792	43001.3792	43001.3792	43003.0917	43001.3792	43001.3792	43003.0917	43001.3792	43001.3792	43001.3792	43003.0917
		43003.1		43001.3833	43001.3833	43001.3833	43001.3833	43003.1	43001.3833	43001.3833	43003.1	43001.3833	43001.3833	43001.3833	43003.1
		43003.1083		43001.3875	43001.3875	43001.3875	43001.3875	43003.1083	43001.3875	43001.3875	43003.1083	43001.3875	43001.3875	43001.3875	43003.1083
		43003.1167		43001.3917	43001.3917	43001.3917	43001.3917	43003.1167	43001.3917	43001.3917	43003.1167	43001.3917	43001.3917	43001.3917	43003.1167
		43003.125		43001.3958	43001.3958	43001.3958	43001.3958	43003.125	43001.3958	43001.3958	43003.125	43001.3958	43001.3958	43001.3958	43003.125
		43003.1333		43001.4	43001.4	43001.4	43001.4	43003.1333	43001.4	43001.4	43003.1333	43001.4	43001.4	43001.4	43003.1333
		43003.1417		43001.4042	43001.4042	43001.4042	43001.4042	43003.1417	43001.4042	43001.4042	43003.1417	43001.4042	43001.4042	43001.4042	43003.1417
		43003.15		43001.4083	43001.4083	43001.4083	43001.4083	43003.15	43001.4083	43001.4083	43003.15	43001.4083	43001.4083	43001.4083	43003.15
		43003.1583		43001.4125	43001.4125	43001.4125	43001.4125	43003.1583	43001.4125	43001.4125	43003.1583	43001.4125	43001.4125	43001.4125	43003.1583
		43003.1667		43001.4167	43001.4167	43001.4167	43001.4167	43003.1667	43001.4167	43001.4167	43003.1667	43001.4167	43001.4167	43001.4167	43003.1667
		43003.175		43001.4208	43001.4208	43001.4208	43001.4208	43003.175	43001.4208	43001.4208	43003.175	43001.4208	43001.4208	43001.4208	43003.175
		43003.1833		43001.425	43001.425	43001.425	43001.425	43003.1833	43001.425	43001.425	43003.1833	43001.425	43001.425	43001.425	43003.1833
		43003.1917		43001.4292	43001.4292	43001.4292	43001.4292	43003.1917	43001.4292	43001.4292	43003.1917	43001.4292	43001.4292	43001.4292	43003.1917
		43003.2		43001.4333	43001.4333	43001.4333	43001.4333	43003.2	43001.4333	43001.4333	43003.2	43001.4333	43001.4333	43001.4333	43003.2
		43003.2083		43001.4375	43001.4375	43001.4375	43001.4375	43003.2083	43001.4375	43001.4375	43003.2083	43001.4375	43001.4375	43001.4375	43003.2083
		43003.2167		43001.4417	43001.4417	43001.4417	43001.4417	43003.2167	43001.4417	43001.4417	43003.2167	43001.4417	43001.4417	43001.4417	43003.2167
		43003.225		43001.4458	43001.4458	43001.4458	43001.4458	43003.225	43001.4458	43001.4458	43003.225	43001.4458	43001.4458	43001.4458	43003.225
		43003.2333		43001.45	43001.45	43001.45	43001.45	43003.2333	43001.45	43001.45	43003.2333	43001.45	43001.45	43001.45	43003.2333
		43003.2417		43001.4542	43001.4542	43001.4542	43001.4542	43003.2417	43001.4542	43001.4542	43003.2417	43001.4542	43001.4542	43001.4542	43003.2417
		43003.25		43001.4583	43001.4583	43001.4583	43001.4583	43003.25	43001.4583	43001.4583	43003.25	43001.4583	43001.4583	43001.4583	43003.25
		43003.2583		43001.4625	43001.4625	43001.4625	43001.4625	43003.2583	43001.4625	43001.4625	43003.2583	43001.4625	43001.4625	43001.4625	43003.2583
		43003.2667		43001.4667	43001.4667	43001.4667	43001.4667	43003.2667	43001.4667	43001.4667	43003.2667	43001.4667	43001.4667	43001.4667	43003.2667
		43003.275		43001.4708	43001.4708	43001.4708	43001.4708	43003.275	43001.4708	43001.4708	43003.275	43001.4708	43001.4708	43001.4708	43003.275
		43003.2833		43001.475	43001.475	43001.475	43001.475	43003.2833	43001.475	43001.475	43003.2833	43001.475	43001.475	43001.475	43003.2833
		43003.2917		43001.4792	43001.4792	43001.4792	43001.4792	43003.2917	43001.4792	43001.4792	43003.2917	43001.4792	43001.4792	43001.4792	43003.2917
		43003.3		43001.4833	43001.4833	43001.4833	43001.4833	43003.3	43001.4833	43001.4833	43003.3	43001.4833	43001.4833	43001.4833	43003.3
		43003.3083		43001.4875	43001.4875	43001.4875	43001.4875	43003.3083	43001.4875	43001.4875	43003.3083	43001.4875	43001.4875	43001.4875	43003.3083
		43003.3167		43001.4917	43001.4917	43001.4917	43001.4917	43003.3167	43001.4917	43001.4917	43003.3167	43001.4917	43001.4917	43001.4917	43003.3167
		43003.325		43001.4958	43001.4958	43001.4958	43001.4958	43003.325	43001.4958	43001.4958	43003.325	43001.4958	43001.4958	43001.4958	43003.325
		43003.3333		43001.5	43001.5	43001.5	43001.5	43003.3333	43001.5	43001.5	43003.3333	43001.5	43001.5	43001.5	43003.3333
		43003.3417		43001.5042	43001.5042	43001.5042	43001.5042	43003.3417	43001.5042	43001.5042	43003.3417	43001.5042	43001.5042	43001.5042	43003.3417
		43003.35		43001.5083	43001.5083	43001.5083	43001.5083	43003.35	43001.5083	43001.5083	43003.35	43001.5083	43001.5083	43001.5083	43003.35
		43003.3583		43001.5125	43001.5125	43001.5125	43001.5125	43003.3583	43001.5125	43001.5125	43003.3583	43001.5125	43001.5125	43001.5125	43003.3583
		43003.3667		43001.5167	43001.5167	43001.5167	43001.5167	43003.3667	43001.5167	43001.5167	43003.3667	43001.5167	43001.5167	43001.5167	43003.3667
		43003.375		43001.5208	43001.5208	43001.5208	43001.5208	43003.375	43001.5208	43001.5208	43003.375	43001.5208	43001.5208	43001.5208	43003.375
		43003.3833		43001.525	43001.525	43001.525	43001.525	43003.3833	43001.525	43001.525	43003.3833	43001.525	43001.525	43001.525	43003.3833
		43003.3917		43001.5292	43001.5292	43001.5292	43001.5292	43003.3917	43001.5292	43001.5292	43003.3917	43001.5292	43001.5292	43001.5292	43003.3917
		43003.4		43001.5333	43001.5333	43001.5333	43001.5333	43003.4	43001.5333	43001.5333	43003.4	43001.5333	43001.5333	43001.5333	43003.4
		43003.4083		43001.5375	43001.5375	43001.5375	43001.5375	43003.4083	43001.5375	43001.5375	43003.4083	43001.5375	43001.5375	43001.5375	43003.4083
		43003.4167		43001.5417	43001.5417	43001.5417	43001.5417	43003.4167	43001.5417	43001.5417	43003.4167	43001.5417	43001.5417	43001.5417	43003.4167
		43003.425		43001.5458	43001.5458	43001.5458	43001.5458	43003.425	43001.5458	43001.5458	43003.425	43001.5458	43001.5458	43001.5458	43003.425
		43003.4333		43001.55	43001.55	43001.55	43001.55	43003.4333	43001.55	43001.55	43003.4333	43001.55	43001.55	43001.55	43003.4333
		43003.4417		43001.5542	43001.5542	43001.5542	43001.5542	43003.4417	43001.5542	43001.5542	43003.4417	43001.5542	43001.5542	43001.5542	43003.4417
		43003.45		43001.5583	43001.5583	43001.5583	43001.5583	43003.45	43001.5583	43001.5583	43003.45	43001.5583	43001.5583	43001.5583	43003.45
		43003.4583		43001.5625	43001.5625	43001.5625	43001.5625	43003.4583	43001.5625	43001.5625	43003.4583	43001.5625	43001.5625	43001.5625	43003.4583
		43003.4667		43001.5667	43001.5667	43001.5667	43001.5667	43003.4667	43001.5667	43001.5667	43003.4667	43001.5667	43001.5667	43001.5667	43003.4667
		43003.475		43001.5708	43001.5708	43001.5708	43001.5708	43003.475	43001.5708	43001.5708	43003.475	43001.5708	43001.5708	43001.5708	43003.475
		43003.4833		43001.575	43001.575	43001.575	43001.575	43003.4833	43001.575	43001.575	43003.4833	43001.575	43001.575	43001.575	43003.4833
		43003.4917		43001.5792	43001.5792	43001.5792	43001.5792	43003.4917	43001.5792	43001.5792	43003.4917	43001.5792	43001.5792	43001.5792	43003.4917
		43003.5		43001.5833	43001.5833	43001.5833	43001.5833	43003.5	43001.5833	43001.5833	43003.5	43001.5833	43001.5833	43001.5833	43003.5
		43003.5083		43001.5875	43001.5875	43001.5875	43001.5875	43003.5083	43001.5875	43001.5875	43003.5083	43001.5875	43001.5875	43001.5875	43003.5083
		43003.5167		43001.5917	43001.5917	43001.5917	43001.5917	43003.5167	43001.5917	43001.5917	43003.5167	43001.5917	43001.5917	43001.5917	43003.5167
		43003.525		43001.5958	43001.5958	43001.5958	43001.5958	43003.525	43001.5958	43001.5958	43003.525	43001.5958	43001.5958	43001.5958	43003.525
		43003.5333		43001.6	43001.6	43001.6	43001.6	43003.5333	43001.6	43001.6	43003.5333	43001.6	43001.6	43001.6	43003.5333
		43003.5417		43001.6042	43001.6042	43001.6042	43001.6042	43003.5417	43001.6042	43001.6042	43003.5417	43001.6042	43001.6042	43001.6042	43003.5417
		43003.55		43001.6083	43001.6083	43001.6083	43001.6083	43003.55	43001.6083	43001.6083	43003.55	43001.6083	43001.6083	43001.6083	43003.55
		43003.5583		43001.6125	43001.6125	43001.6125	43001.6125	43003.5583	43001.6125	43001.6125	43003.5583	43001.6125	43001.6125	43001.6125	43003.5583
		43003.5667		43001.6167	43001.6167	43001.6167	43001.6167	43003.5667	43001.6167	43001.6167	43003.5667	43001.6167	43001.6167	43001.6167	43003.5667
		43003.575		43001.6208	43001.6208	43001.6208	43001.6208	43003.575	43001.6208	43001.6208	43003.575	43001.6208	43001.6208	43001.6208	43003.575
		43003.5833		43001.625	43001.625	43001.625	43001.625	43003.5833	43001.625	43001.625	43003.5833	43001.625	43001.625	43001.625	43003.5833
		43003.5917		43001.6292	43001.6292	43001.6292	43001.6292	43003.5917	43001.6292	43001.6292	43003.5917	43001.6292	43001.6292	43001.6292	43003.5917
		43003.6		43001.6333	43001.6333	43001.6333	43001.6333	43003.6	43001.6333	43001.6333	43003.6	43001.6333	43001.6333	43001.6333	43003.6
		43003.6083		43001.6375	43001.6375	43001.6375	43001.6375	43003.6083	43001.6375	43001.6375	43003.6083	43001.6375	43001.6375	43001.6375	43003.6083
		43003.6167		43001.6417	43001.6417	43001.6417	43001.6417	43003.6167	43001.6417	43001.6417	43003.6167	43001.6417	43001.6417	43001.6417	43003.6167
		43003.625		43001.6458	43001.6458	43001.6458	43001.6458	43003.625	43001.6458	43001.6458	43003.625	43001.6458	43001.6458	43001.6458	43003.625
		43003.6333		43001.65	43001.65	43001.65	43001.65	43003.6333	43001.65	43001.65	43003.6333	43001.65	43001.65	43001.65	43003.6333
		43003.6417		43001.6542	43001.6542	43001.6542	43001.6542	43003.6417	43001.6542	43001.6542	43003.6417	43001.6542	43001.6542	43001.6542	43003.6417
		43003.65		43001.6583	43001.6583	43001.6583	43001.6583	43003.65	43001.6583	43001.6583	43003.65	43001.6583	43001.6583	43001.6583	43003.65
		43003.6583		43001.6625	43001.6625	43001.6625	43001.6625	43003.6583	43001.6625	43001.6625	43003.6583	43001.6625	43001.6625	43001.6625	43003.6583
		43003.6667		43001.6667	43001.6667	43001.6667	43001.6667	43003.6667	43001.6667	43001.6667	43003.6667	43001.6667	43001.6667	43001.6667	43003.6667
		43003.675		43001.6708	43001.6708	43001.6708	43001.6708	43003.675	43001.6708	43001.6708	43003.675	43001.6708	43001.6708	43001.6708	43003.675
		43003.6833		43001.675	43001.675	43001.675	43001.675	43003.6833	43001.675	43001.675	43003.6833	43001.675	43001.675	43001.675	43003.6833
		43003.6917		43001.6792	43001.6792	43001.6792	43001.6792	43003.6917	43001.6792	43001.6792	43003.6917	43001.6792	43001.6792	43001.6792	43003.6917
		43003.7		43001.6833	43001.6833	43001.6833	43001.6833	43003.7	43001.6833	43001.6833	43003.7	43001.6833	43001.6833	43001.6833	43003.7
		43003.7083		43001.6875	43001.6875	43001.6875	43001.6875	43003.7083	43001.6875	43001.6875	43003.7083	43001.6875	43001.6875	43001.6875	43003.7083
		43003.7167		43001.6917	43001.6917	43001.6917	43001.6917	43003.7167	43001.6917	43001.6917	43003.7167	43001.6917	43001.6917	43001.6917	43003.7167
		43003.725		43001.6958	43001.6958	43001.6958	43001.6958	43003.725	43001.6958	43001.6958	43003.725	43001.6958	43001.6958	43001.6958	43003.725
		43003.7333		43001.7	43001.7	43001.7	43001.7	43003.7333	43001.7	43001.7	43003.7333	43001.7	43001.7	43001.7	43003.7333
		43003.7417		43001.7042	43001.7042	43001.7042	43001.7042	43003.7417	43001.7042	43001.7042	43003.7417	43001.7042	43001.7042	43001.7042	43003.7417
		43003.75		43001.7083	43001.7083	43001.7083	43001.7083	43003.75	43001.7083	43001.7083	43003.75	43001.7083	43001.7083	43001.7083	43003.75
		43003.7583		43001.7125	43001.7125	43001.7125	43001.7125	43003.7583	43001.7125	43001.7125	43003.7583	43001.7125	43001.7125	43001.7125	43003.7583
		43003.7667		43001.7167	43001.7167	43001.7167	43001.7167	43003.7667	43001.7167	43001.7167	43003.7667	43001.7167	43001.7167	43001.7167	43003.7667
		43003.775		43001.7208	43001.7208	43001.7208	43001.7208	43003.775	43001.7208	43001.7208	43003.775	43001.7208	43001.7208	43001.7208	43003.775
		43003.7833		43001.725	43001.725	43001.725	43001.725	43003.7833	43001.725	43001.725	43003.7833	43001.725	43001.725	43001.725	43003.7833
		43003.7917		43001.7292	43001.7292	43001.7292	43001.7292	43003.7917	43001.7292	43001.7292	43003.7917	43001.7292	43001.7292	43001.7292	43003.7917
		43003.8		43001.7333	43001.7333	43001.7333	43001.7333	43003.8	43001.7333	43001.7333	43003.8	43001.7333	43001.7333	43001.7333	43003.8
		43003.8083		43001.7375	43001.7375	43001.7375	43001.7375	43003.8083	43001.7375	43001.7375	43003.8083	43001.7375	43001.7375	43001.7375	43003.8083
		43003.8167		43001.7417	43001.7417	43001.7417	43001.7417	43003.8167	43001.7417	43001.7417	43003.8167	43001.7417	43001.7417	43001.7417	43003.8167
		43003.825		43001.7458	43001.7458	43001.7458	43001.7458	43003.825	43001.7458	43001.7458	43003.825	43001.7458	43001.7458	43001.7458	43003.825
		43003.8333		43001.75	43001.75	43001.75	43001.75	43003.8333	43001.75	43001.75	43003.8333	43001.75	43001.75	43001.75	43003.8333
		43003.8417		43001.7542	43001.7542	43001.7542	43001.7542	43003.8417	43001.7542	43001.7542	43003.8417	43001.7542	43001.7542	43001.7542	43003.8417
		43003.85		43001.7583	43001.7583	43001.7583	43001.7583	43003.85	43001.7583	43001.7583	43003.85	43001.7583	43001.7583	43001.7583	43003.85
		43003.8583		43001.7625	43001.7625	43001.7625	43001.7625	43003.8583	43001.7625	43001.7625	43003.8583	43001.7625	43001.7625	43001.7625	43003.8583
		43003.8667		43001.7667	43001.7667	43001.7667	43001.7667	43003.8667	43001.7667	43001.7667	43003.8667	43001.7667	43001.7667	43001.7667	43003.8667
		43003.875		43001.7708	43001.7708	43001.7708	43001.7708	43003.875	43001.7708	43001.7708	43003.875	43001.7708	43001.7708	43001.7708	43003.875
		43003.8833		43001.775	43001.775	43001.775	43001.775	43003.8833	43001.775	43001.775	43003.8833	43001.775	43001.775	43001.775	43003.8833
		43003.8917		43001.7792	43001.7792	43001.7792	43001.7792	43003.8917	43001.7792	43001.7792	43003.8917	43001.7792	43001.7792	43001.7792	43003.8917
		43003.9		43001.7833	43001.7833	43001.7833	43001.7833	43003.9	43001.7833	43001.7833	43003.9	43001.7833	43001.7833	43001.7833	43003.9
		43003.9083		43001.7875	43001.7875	43001.7875	43001.7875	43003.9083	43001.7875	43001.7875	43003.9083	43001.7875	43001.7875	43001.7875	43003.9083
		43003.9167		43001.7917	43001.7917	43001.7917	43001.7917	43003.9167	43001.7917	43001.7917	43003.9167	43001.7917	43001.7917	43001.7917	43003.9167
		43003.925		43001.7958	43001.7958	43001.7958	43001.7958	43003.925	43001.7958	43001.7958	43003.925	43001.7958	43001.7958	43001.7958	43003.925
		43003.9333		43001.8	43001.8	43001.8	43001.8	43003.9333	43001.8	43001.8	43003.9333	43001.8	43001.8	43001.8	43003.9333
		43003.9417		43001.8042	43001.8042	43001.8042	43001.8042	43003.9417	43001.8042	43001.8042	43003.9417	43001.8042	43001.8042	43001.8042	43003.9417
		43003.95		43001.8083	43001.8083	43001.8083	43001.8083	43003.95	43001.8083	43001.8083	43003.95	43001.8083	43001.8083	43001.8083	43003.95
		43003.9583		43001.8125	43001.8125	43001.8125	43001.8125	43003.9583	43001.8125	43001.8125	43003.9583	43001.8125	43001.8125	43001.8125	43003.9583
		43003.9667		43001.8167	43001.8167	43001.8167	43001.8167	43003.9667	43001.8167	43001.8167	43003.9667	43001.8167	43001.8167	43001.8167	43003.9667
		43003.975		43001.8208	43001.8208	43001.8208	43001.8208	43003.975	43001.8208	43001.8208	43003.975	43001.8208	43001.8208	43001.8208	43003.975
		43003.9833		43001.825	43001.825	43001.825	43001.825	43003.9833	43001.825	43001.825	43003.9833	43001.825	43001.825	43001.825	43003.9833
		43003.9917		43001.8292	43001.8292	43001.8292	43001.8292	43003.9917	43001.8292	43001.8292	43003.9917	43001.8292	43001.8292	43001.8292	43003.9917
		43004		43001.8333	43001.8333	43001.8333	43001.8333	43004	43001.8333	43001.8333	43004	43001.8333	43001.8333	43001.8333	43004
		43004.0083		43001.8375	43001.8375	43001.8375	43001.8375	43004.0083	43001.8375	43001.8375	43004.0083	43001.8375	43001.8375	43001.8375	43004.0083
		43004.0167		43001.8417	43001.8417	43001.8417	43001.8417	43004.0167	43001.8417	43001.8417	43004.0167	43001.8417	43001.8417	43001.8417	43004.0167
		43004.025		43001.8458	43001.8458	43001.8458	43001.8458	43004.025	43001.8458	43001.8458	43004.025	43001.8458	43001.8458	43001.8458	43004.025
		43004.0333		43001.85	43001.85	43001.85	43001.85	43004.0333	43001.85	43001.85	43004.0333	43001.85	43001.85	43001.85	43004.0333
		43004.0417		43001.8542	43001.8542	43001.8542	43001.8542	43004.0417	43001.8542	43001.8542	43004.0417	43001.8542	43001.8542	43001.8542	43004.0417
		43004.05		43001.8583	43001.8583	43001.8583	43001.8583	43004.05	43001.8583	43001.8583	43004.05	43001.8583	43001.8583	43001.8583	43004.05
		43004.0583		43001.8625	43001.8625	43001.8625	43001.8625	43004.0583	43001.8625	43001.8625	43004.0583	43001.8625	43001.8625	43001.8625	43004.0583
		43004.0667		43001.8667	43001.8667	43001.8667	43001.8667	43004.0667	43001.8667	43001.8667	43004.0667	43001.8667	43001.8667	43001.8667	43004.0667
		43004.075		43001.8708	43001.8708	43001.8708	43001.8708	43004.075	43001.8708	43001.8708	43004.075	43001.8708	43001.8708	43001.8708	43004.075
		43004.0833		43001.875	43001.875	43001.875	43001.875	43004.0833	43001.875	43001.875	43004.0833	43001.875	43001.875	43001.875	43004.0833
		43004.0917		43001.8792	43001.8792	43001.8792	43001.8792	43004.0917	43001.8792	43001.8792	43004.0917	43001.8792	43001.8792	43001.8792	43004.0917
		43004.1		43001.8833	43001.8833	43001.8833	43001.8833	43004.1	43001.8833	43001.8833	43004.1	43001.8833	43001.8833	43001.8833	43004.1
		43004.1083		43001.8875	43001.8875	43001.8875	43001.8875	43004.1083	43001.8875	43001.8875	43004.1083	43001.8875	43001.8875	43001.8875	43004.1083
		43004.1167		43001.8917	43001.8917	43001.8917	43001.8917	43004.1167	43001.8917	43001.8917	43004.1167	43001.8917	43001.8917	43001.8917	43004.1167
		43004.125		43001.8958	43001.8958	43001.8958	43001.8958	43004.125	43001.8958	43001.8958	43004.125	43001.8958	43001.8958	43001.8958	43004.125
		43004.1333		43001.9	43001.9	43001.9	43001.9	43004.1333	43001.9	43001.9	43004.1333	43001.9	43001.9	43001.9	43004.1333
		43004.1417		43001.9042	43001.9042	43001.9042	43001.9042	43004.1417	43001.9042	43001.9042	43004.1417	43001.9042	43001.9042	43001.9042	43004.1417
		43004.15		43001.9083	43001.9083	43001.9083	43001.9083	43004.15	43001.9083	43001.9083	43004.15	43001.9083	43001.9083	43001.9083	43004.15
		43004.1583		43001.9125	43001.9125	43001.9125	43001.9125	43004.1583	43001.9125	43001.9125	43004.1583	43001.9125	43001.9125	43001.9125	43004.1583
		43004.1667		43001.9167	43001.9167	43001.9167	43001.9167	43004.1667	43001.9167	43001.9167	43004.1667	43001.9167	43001.9167	43001.9167	43004.1667
		43004.175		43001.9208	43001.9208	43001.9208	43001.9208	43004.175	43001.9208	43001.9208	43004.175	43001.9208	43001.9208	43001.9208	43004.175
		43004.1833		43001.925	43001.925	43001.925	43001.925	43004.1833	43001.925	43001.925	43004.1833	43001.925	43001.925	43001.925	43004.1833
		43004.1917		43001.9292	43001.9292	43001.9292	43001.9292	43004.1917	43001.9292	43001.9292	43004.1917	43001.9292	43001.9292	43001.9292	43004.1917
		43004.2		43001.9333	43001.9333	43001.9333	43001.9333	43004.2	43001.9333	43001.9333	43004.2	43001.9333	43001.9333	43001.9333	43004.2
		43004.2083		43001.9375	43001.9375	43001.9375	43001.9375	43004.2083	43001.9375	43001.9375	43004.2083	43001.9375	43001.9375	43001.9375	43004.2083
		43004.2167		43001.9417	43001.9417	43001.9417	43001.9417	43004.2167	43001.9417	43001.9417	43004.2167	43001.9417	43001.9417	43001.9417	43004.2167
		43004.225		43001.9458	43001.9458	43001.9458	43001.9458	43004.225	43001.9458	43001.9458	43004.225	43001.9458	43001.9458	43001.9458	43004.225
		43004.2333		43001.95	43001.95	43001.95	43001.95	43004.2333	43001.95	43001.95	43004.2333	43001.95	43001.95	43001.95	43004.2333
		43004.2417		43001.9542	43001.9542	43001.9542	43001.9542	43004.2417	43001.9542	43001.9542	43004.2417	43001.9542	43001.9542	43001.9542	43004.2417
		43004.25		43001.9583	43001.9583	43001.9583	43001.9583	43004.25	43001.9583	43001.9583	43004.25	43001.9583	43001.9583	43001.9583	43004.25
		43004.2583		43001.9625	43001.9625	43001.9625	43001.9625	43004.2583	43001.9625	43001.9625	43004.2583	43001.9625	43001.9625	43001.9625	43004.2583
		43004.2667		43001.9667	43001.9667	43001.9667	43001.9667	43004.2667	43001.9667	43001.9667	43004.2667	43001.9667	43001.9667	43001.9667	43004.2667
		43004.275		43001.9708	43001.9708	43001.9708	43001.9708	43004.275	43001.9708	43001.9708	43004.275	43001.9708	43001.9708	43001.9708	43004.275
		43004.2833		43001.975	43001.975	43001.975	43001.975	43004.2833	43001.975	43001.975	43004.2833	43001.975	43001.975	43001.975	43004.2833
		43004.2917		43001.9792	43001.9792	43001.9792	43001.9792	43004.2917	43001.9792	43001.9792	43004.2917	43001.9792	43001.9792	43001.9792	43004.2917
		43004.3		43001.9833	43001.9833	43001.9833	43001.9833	43004.3	43001.9833	43001.9833	43004.3	43001.9833	43001.9833	43001.9833	43004.3
		43004.3083		43001.9875	43001.9875	43001.9875	43001.9875	43004.3083	43001.9875	43001.9875	43004.3083	43001.9875	43001.9875	43001.9875	43004.3083
		43004.3167		43001.9917	43001.9917	43001.9917	43001.9917	43004.3167	43001.9917	43001.9917	43004.3167	43001.9917	43001.9917	43001.9917	43004.3167
		43004.325		43001.9958	43001.9958	43001.9958	43001.9958	43004.325	43001.9958	43001.9958	43004.325	43001.9958	43001.9958	43001.9958	43004.325
		43004.3333		43002	43002	43002	43002	43004.3333	43002	43002	43004.3333	43002	43002	43002	43004.3333
		43004.3417		43002.0042	43002.0042	43002.0042	43002.0042	43004.3417	43002.0042	43002.0042	43004.3417	43002.0042	43002.0042	43002.0042	43004.3417
		43004.35		43002.0083	43002.0083	43002.0083	43002.0083	43004.35	43002.0083	43002.0083	43004.35	43002.0083	43002.0083	43002.0083	43004.35
		43004.3583		43002.0125	43002.0125	43002.0125	43002.0125	43004.3583	43002.0125	43002.0125	43004.3583	43002.0125	43002.0125	43002.0125	43004.3583
		43004.3667		43002.0167	43002.0167	43002.0167	43002.0167	43004.3667	43002.0167	43002.0167	43004.3667	43002.0167	43002.0167	43002.0167	43004.3667
		43004.375		43002.0208	43002.0208	43002.0208	43002.0208	43004.375	43002.0208	43002.0208	43004.375	43002.0208	43002.0208	43002.0208	43004.375
		43004.3833		43002.025	43002.025	43002.025	43002.025	43004.3833	43002.025	43002.025	43004.3833	43002.025	43002.025	43002.025	43004.3833
		43004.3917		43002.0292	43002.0292	43002.0292	43002.0292	43004.3917	43002.0292	43002.0292	43004.3917	43002.0292	43002.0292	43002.0292	43004.3917
		43004.4		43002.0333	43002.0333	43002.0333	43002.0333	43004.4	43002.0333	43002.0333	43004.4	43002.0333	43002.0333	43002.0333	43004.4
		43004.4083		43002.0375	43002.0375	43002.0375	43002.0375	43004.4083	43002.0375	43002.0375	43004.4083	43002.0375	43002.0375	43002.0375	43004.4083
		43004.4167		43002.0417	43002.0417	43002.0417	43002.0417	43004.4167	43002.0417	43002.0417	43004.4167	43002.0417	43002.0417	43002.0417	43004.4167
		43004.425		43002.0458	43002.0458	43002.0458	43002.0458	43004.425	43002.0458	43002.0458	43004.425	43002.0458	43002.0458	43002.0458	43004.425
		43004.4333		43002.05	43002.05	43002.05	43002.05	43004.4333	43002.05	43002.05	43004.4333	43002.05	43002.05	43002.05	43004.4333
		43004.4417		43002.0542	43002.0542	43002.0542	43002.0542	43004.4417	43002.0542	43002.0542	43004.4417	43002.0542	43002.0542	43002.0542	43004.4417
		43004.45		43002.0583	43002.0583	43002.0583	43002.0583	43004.45	43002.0583	43002.0583	43004.45	43002.0583	43002.0583	43002.0583	43004.45
		43004.4583		43002.0625	43002.0625	43002.0625	43002.0625	43004.4583	43002.0625	43002.0625	43004.4583	43002.0625	43002.0625	43002.0625	43004.4583
		43004.4667		43002.0667	43002.0667	43002.0667	43002.0667	43004.4667	43002.0667	43002.0667	43004.4667	43002.0667	43002.0667	43002.0667	43004.4667
		43004.475		43002.0708	43002.0708	43002.0708	43002.0708	43004.475	43002.0708	43002.0708	43004.475	43002.0708	43002.0708	43002.0708	43004.475
		43004.4833		43002.075	43002.075	43002.075	43002.075	43004.4833	43002.075	43002.075	43004.4833	43002.075	43002.075	43002.075	43004.4833
		43004.4917		43002.0792	43002.0792	43002.0792	43002.0792	43004.4917	43002.0792	43002.0792	43004.4917	43002.0792	43002.0792	43002.0792	43004.4917
		43004.5		43002.0833	43002.0833	43002.0833	43002.0833	43004.5	43002.0833	43002.0833	43004.5	43002.0833	43002.0833	43002.0833	43004.5
		43004.5083		43002.0875	43002.0875	43002.0875	43002.0875	43004.5083	43002.0875	43002.0875	43004.5083	43002.0875	43002.0875	43002.0875	43004.5083
		43004.5167		43002.0917	43002.0917	43002.0917	43002.0917	43004.5167	43002.0917	43002.0917	43004.5167	43002.0917	43002.0917	43002.0917	43004.5167
		43004.525		43002.0958	43002.0958	43002.0958	43002.0958	43004.525	43002.0958	43002.0958	43004.525	43002.0958	43002.0958	43002.0958	43004.525
		43004.5333		43002.1	43002.1	43002.1	43002.1	43004.5333	43002.1	43002.1	43004.5333	43002.1	43002.1	43002.1	43004.5333
		43004.5417		43002.1042	43002.1042	43002.1042	43002.1042	43004.5417	43002.1042	43002.1042	43004.5417	43002.1042	43002.1042	43002.1042	43004.5417
		43004.55		43002.1083	43002.1083	43002.1083	43002.1083	43004.55	43002.1083	43002.1083	43004.55	43002.1083	43002.1083	43002.1083	43004.55
		43004.5583		43002.1125	43002.1125	43002.1125	43002.1125	43004.5583	43002.1125	43002.1125	43004.5583	43002.1125	43002.1125	43002.1125	43004.5583
		43004.5667		43002.1167	43002.1167	43002.1167	43002.1167	43004.5667	43002.1167	43002.1167	43004.5667	43002.1167	43002.1167	43002.1167	43004.5667
		43004.575		43002.1208	43002.1208	43002.1208	43002.1208	43004.575	43002.1208	43002.1208	43004.575	43002.1208	43002.1208	43002.1208	43004.575
		43004.5833		43002.125	43002.125	43002.125	43002.125	43004.5833	43002.125	43002.125	43004.5833	43002.125	43002.125	43002.125	43004.5833
		43004.5917		43002.1292	43002.1292	43002.1292	43002.1292	43004.5917	43002.1292	43002.1292	43004.5917	43002.1292	43002.1292	43002.1292	43004.5917
		43004.6		43002.1333	43002.1333	43002.1333	43002.1333	43004.6	43002.1333	43002.1333	43004.6	43002.1333	43002.1333	43002.1333	43004.6
		43004.6083		43002.1375	43002.1375	43002.1375	43002.1375	43004.6083	43002.1375	43002.1375	43004.6083	43002.1375	43002.1375	43002.1375	43004.6083
		43004.6167		43002.1417	43002.1417	43002.1417	43002.1417	43004.6167	43002.1417	43002.1417	43004.6167	43002.1417	43002.1417	43002.1417	43004.6167
		43004.625		43002.1458	43002.1458	43002.1458	43002.1458	43004.625	43002.1458	43002.1458	43004.625	43002.1458	43002.1458	43002.1458	43004.625
		43004.6333		43002.15	43002.15	43002.15	43002.15	43004.6333	43002.15	43002.15	43004.6333	43002.15	43002.15	43002.15	43004.6333
		43004.6417		43002.1542	43002.1542	43002.1542	43002.1542	43004.6417	43002.1542	43002.1542	43004.6417	43002.1542	43002.1542	43002.1542	43004.6417
		43004.65		43002.1583	43002.1583	43002.1583	43002.1583	43004.65	43002.1583	43002.1583	43004.65	43002.1583	43002.1583	43002.1583	43004.65
		43004.6583		43002.1625	43002.1625	43002.1625	43002.1625	43004.6583	43002.1625	43002.1625	43004.6583	43002.1625	43002.1625	43002.1625	43004.6583
		43004.6667		43002.1667	43002.1667	43002.1667	43002.1667	43004.6667	43002.1667	43002.1667	43004.6667	43002.1667	43002.1667	43002.1667	43004.6667
		43004.675		43002.1708	43002.1708	43002.1708	43002.1708	43004.675	43002.1708	43002.1708	43004.675	43002.1708	43002.1708	43002.1708	43004.675
		43004.6833		43002.175	43002.175	43002.175	43002.175	43004.6833	43002.175	43002.175	43004.6833	43002.175	43002.175	43002.175	43004.6833
		43004.6917		43002.1792	43002.1792	43002.1792	43002.1792	43004.6917	43002.1792	43002.1792	43004.6917	43002.1792	43002.1792	43002.1792	43004.6917
		43004.7		43002.1833	43002.1833	43002.1833	43002.1833	43004.7	43002.1833	43002.1833	43004.7	43002.1833	43002.1833	43002.1833	43004.7
		43004.7083		43002.1875	43002.1875	43002.1875	43002.1875	43004.7083	43002.1875	43002.1875	43004.7083	43002.1875	43002.1875	43002.1875	43004.7083
		43004.7167		43002.1917	43002.1917	43002.1917	43002.1917	43004.7167	43002.1917	43002.1917	43004.7167	43002.1917	43002.1917	43002.1917	43004.7167
		43004.725		43002.1958	43002.1958	43002.1958	43002.1958	43004.725	43002.1958	43002.1958	43004.725	43002.1958	43002.1958	43002.1958	43004.725
		43004.7333		43002.2	43002.2	43002.2	43002.2	43004.7333	43002.2	43002.2	43004.7333	43002.2	43002.2	43002.2	43004.7333
		43004.7417		43002.2042	43002.2042	43002.2042	43002.2042	43004.7417	43002.2042	43002.2042	43004.7417	43002.2042	43002.2042	43002.2042	43004.7417
		43004.75		43002.2083	43002.2083	43002.2083	43002.2083	43004.75	43002.2083	43002.2083	43004.75	43002.2083	43002.2083	43002.2083	43004.75
		43004.7583		43002.2125	43002.2125	43002.2125	43002.2125	43004.7583	43002.2125	43002.2125	43004.7583	43002.2125	43002.2125	43002.2125	43004.7583
		43004.7667		43002.2167	43002.2167	43002.2167	43002.2167	43004.7667	43002.2167	43002.2167	43004.7667	43002.2167	43002.2167	43002.2167	43004.7667
		43004.775		43002.2208	43002.2208	43002.2208	43002.2208	43004.775	43002.2208	43002.2208	43004.775	43002.2208	43002.2208	43002.2208	43004.775
		43004.7833		43002.225	43002.225	43002.225	43002.225	43004.7833	43002.225	43002.225	43004.7833	43002.225	43002.225	43002.225	43004.7833
		43004.7917		43002.2292	43002.2292	43002.2292	43002.2292	43004.7917	43002.2292	43002.2292	43004.7917	43002.2292	43002.2292	43002.2292	43004.7917
		43004.8		43002.2333	43002.2333	43002.2333	43002.2333	43004.8	43002.2333	43002.2333	43004.8	43002.2333	43002.2333	43002.2333	43004.8
		43004.8083		43002.2375	43002.2375	43002.2375	43002.2375	43004.8083	43002.2375	43002.2375	43004.8083	43002.2375	43002.2375	43002.2375	43004.8083
		43004.8167		43002.2417	43002.2417	43002.2417	43002.2417	43004.8167	43002.2417	43002.2417	43004.8167	43002.2417	43002.2417	43002.2417	43004.8167
		43004.825		43002.2458	43002.2458	43002.2458	43002.2458	43004.825	43002.2458	43002.2458	43004.825	43002.2458	43002.2458	43002.2458	43004.825
		43004.8333		43002.25	43002.25	43002.25	43002.25	43004.8333	43002.25	43002.25	43004.8333	43002.25	43002.25	43002.25	43004.8333
		43004.8417		43002.2542	43002.2542	43002.2542	43002.2542	43004.8417	43002.2542	43002.2542	43004.8417	43002.2542	43002.2542	43002.2542	43004.8417
		43004.85		43002.2583	43002.2583	43002.2583	43002.2583	43004.85	43002.2583	43002.2583	43004.85	43002.2583	43002.2583	43002.2583	43004.85
		43004.8583		43002.2625	43002.2625	43002.2625	43002.2625	43004.8583	43002.2625	43002.2625	43004.8583	43002.2625	43002.2625	43002.2625	43004.8583
		43004.8667		43002.2667	43002.2667	43002.2667	43002.2667	43004.8667	43002.2667	43002.2667	43004.8667	43002.2667	43002.2667	43002.2667	43004.8667
		43004.875		43002.2708	43002.2708	43002.2708	43002.2708	43004.875	43002.2708	43002.2708	43004.875	43002.2708	43002.2708	43002.2708	43004.875
		43004.8833		43002.275	43002.275	43002.275	43002.275	43004.8833	43002.275	43002.275	43004.8833	43002.275	43002.275	43002.275	43004.8833
		43004.8917		43002.2792	43002.2792	43002.2792	43002.2792	43004.8917	43002.2792	43002.2792	43004.8917	43002.2792	43002.2792	43002.2792	43004.8917
		43004.9		43002.2833	43002.2833	43002.2833	43002.2833	43004.9	43002.2833	43002.2833	43004.9	43002.2833	43002.2833	43002.2833	43004.9
		43004.9083		43002.2875	43002.2875	43002.2875	43002.2875	43004.9083	43002.2875	43002.2875	43004.9083	43002.2875	43002.2875	43002.2875	43004.9083
		43004.9167		43002.2917	43002.2917	43002.2917	43002.2917	43004.9167	43002.2917	43002.2917	43004.9167	43002.2917	43002.2917	43002.2917	43004.9167
		43004.925		43002.2958	43002.2958	43002.2958	43002.2958	43004.925	43002.2958	43002.2958	43004.925	43002.2958	43002.2958	43002.2958	43004.925
		43004.9333		43002.3	43002.3	43002.3	43002.3	43004.9333	43002.3	43002.3	43004.9333	43002.3	43002.3	43002.3	43004.9333
		43004.9417		43002.3042	43002.3042	43002.3042	43002.3042	43004.9417	43002.3042	43002.3042	43004.9417	43002.3042	43002.3042	43002.3042	43004.9417
		43004.95		43002.3083	43002.3083	43002.3083	43002.3083	43004.95	43002.3083	43002.3083	43004.95	43002.3083	43002.3083	43002.3083	43004.95
		43004.9583		43002.3125	43002.3125	43002.3125	43002.3125	43004.9583	43002.3125	43002.3125	43004.9583	43002.3125	43002.3125	43002.3125	43004.9583
		43004.9667		43002.3167	43002.3167	43002.3167	43002.3167	43004.9667	43002.3167	43002.3167	43004.9667	43002.3167	43002.3167	43002.3167	43004.9667
		43004.975		43002.3208	43002.3208	43002.3208	43002.3208	43004.975	43002.3208	43002.3208	43004.975	43002.3208	43002.3208	43002.3208	43004.975
		43004.9833		43002.325	43002.325	43002.325	43002.325	43004.9833	43002.325	43002.325	43004.9833	43002.325	43002.325	43002.325	43004.9833
		43004.9917		43002.3292	43002.3292	43002.3292	43002.3292	43004.9917	43002.3292	43002.3292	43004.9917	43002.3292	43002.3292	43002.3292	43004.9917
		43005		43002.3333	43002.3333	43002.3333	43002.3333	43005	43002.3333	43002.3333	43005	43002.3333	43002.3333	43002.3333	43005
		43005.0083		43002.3375	43002.3375	43002.3375	43002.3375	43005.0083	43002.3375	43002.3375	43005.0083	43002.3375	43002.3375	43002.3375	43005.0083
		43005.0167		43002.3417	43002.3417	43002.3417	43002.3417	43005.0167	43002.3417	43002.3417	43005.0167	43002.3417	43002.3417	43002.3417	43005.0167
		43005.025		43002.3458	43002.3458	43002.3458	43002.3458	43005.025	43002.3458	43002.3458	43005.025	43002.3458	43002.3458	43002.3458	43005.025
		43005.0333		43002.35	43002.35	43002.35	43002.35	43005.0333	43002.35	43002.35	43005.0333	43002.35	43002.35	43002.35	43005.0333
		43005.0417		43002.3542	43002.3542	43002.3542	43002.3542	43005.0417	43002.3542	43002.3542	43005.0417	43002.3542	43002.3542	43002.3542	43005.0417
		43005.05		43002.3583	43002.3583	43002.3583	43002.3583	43005.05	43002.3583	43002.3583	43005.05	43002.3583	43002.3583	43002.3583	43005.05
		43005.0583		43002.3625	43002.3625	43002.3625	43002.3625	43005.0583	43002.3625	43002.3625	43005.0583	43002.3625	43002.3625	43002.3625	43005.0583
		43005.0667		43002.3667	43002.3667	43002.3667	43002.3667	43005.0667	43002.3667	43002.3667	43005.0667	43002.3667	43002.3667	43002.3667	43005.0667
		43005.075		43002.3708	43002.3708	43002.3708	43002.3708	43005.075	43002.3708	43002.3708	43005.075	43002.3708	43002.3708	43002.3708	43005.075
		43005.0833		43002.375	43002.375	43002.375	43002.375	43005.0833	43002.375	43002.375	43005.0833	43002.375	43002.375	43002.375	43005.0833
		43005.0917		43002.3792	43002.3792	43002.3792	43002.3792	43005.0917	43002.3792	43002.3792	43005.0917	43002.3792	43002.3792	43002.3792	43005.0917
		43005.1		43002.3833	43002.3833	43002.3833	43002.3833	43005.1	43002.3833	43002.3833	43005.1	43002.3833	43002.3833	43002.3833	43005.1
		43005.1083		43002.3875	43002.3875	43002.3875	43002.3875	43005.1083	43002.3875	43002.3875	43005.1083	43002.3875	43002.3875	43002.3875	43005.1083
		43005.1167		43002.3917	43002.3917	43002.3917	43002.3917	43005.1167	43002.3917	43002.3917	43005.1167	43002.3917	43002.3917	43002.3917	43005.1167
		43005.125		43002.3958	43002.3958	43002.3958	43002.3958	43005.125	43002.3958	43002.3958	43005.125	43002.3958	43002.3958	43002.3958	43005.125
		43005.1333		43002.4	43002.4	43002.4	43002.4	43005.1333	43002.4	43002.4	43005.1333	43002.4	43002.4	43002.4	43005.1333
		43005.1417		43002.4042	43002.4042	43002.4042	43002.4042	43005.1417	43002.4042	43002.4042	43005.1417	43002.4042	43002.4042	43002.4042	43005.1417
		43005.15		43002.4083	43002.4083	43002.4083	43002.4083	43005.15	43002.4083	43002.4083	43005.15	43002.4083	43002.4083	43002.4083	43005.15
		43005.1583		43002.4125	43002.4125	43002.4125	43002.4125	43005.1583	43002.4125	43002.4125	43005.1583	43002.4125	43002.4125	43002.4125	43005.1583
		43005.1667		43002.4167	43002.4167	43002.4167	43002.4167	43005.1667	43002.4167	43002.4167	43005.1667	43002.4167	43002.4167	43002.4167	43005.1667
		43005.175		43002.4208	43002.4208	43002.4208	43002.4208	43005.175	43002.4208	43002.4208	43005.175	43002.4208	43002.4208	43002.4208	43005.175
		43005.1833		43002.425	43002.425	43002.425	43002.425	43005.1833	43002.425	43002.425	43005.1833	43002.425	43002.425	43002.425	43005.1833
		43005.1917		43002.4292	43002.4292	43002.4292	43002.4292	43005.1917	43002.4292	43002.4292	43005.1917	43002.4292	43002.4292	43002.4292	43005.1917
		43005.2		43002.4333	43002.4333	43002.4333	43002.4333	43005.2	43002.4333	43002.4333	43005.2	43002.4333	43002.4333	43002.4333	43005.2
		43005.2083		43002.4375	43002.4375	43002.4375	43002.4375	43005.2083	43002.4375	43002.4375	43005.2083	43002.4375	43002.4375	43002.4375	43005.2083
		43005.2167		43002.4417	43002.4417	43002.4417	43002.4417	43005.2167	43002.4417	43002.4417	43005.2167	43002.4417	43002.4417	43002.4417	43005.2167
		43005.225		43002.4458	43002.4458	43002.4458	43002.4458	43005.225	43002.4458	43002.4458	43005.225	43002.4458	43002.4458	43002.4458	43005.225
		43005.2333		43002.45	43002.45	43002.45	43002.45	43005.2333	43002.45	43002.45	43005.2333	43002.45	43002.45	43002.45	43005.2333
		43005.2417		43002.4542	43002.4542	43002.4542	43002.4542	43005.2417	43002.4542	43002.4542	43005.2417	43002.4542	43002.4542	43002.4542	43005.2417
		43005.25		43002.4583	43002.4583	43002.4583	43002.4583	43005.25	43002.4583	43002.4583	43005.25	43002.4583	43002.4583	43002.4583	43005.25
		43005.2583		43002.4625	43002.4625	43002.4625	43002.4625	43005.2583	43002.4625	43002.4625	43005.2583	43002.4625	43002.4625	43002.4625	43005.2583
		43005.2667		43002.4667	43002.4667	43002.4667	43002.4667	43005.2667	43002.4667	43002.4667	43005.2667	43002.4667	43002.4667	43002.4667	43005.2667
		43005.275		43002.4708	43002.4708	43002.4708	43002.4708	43005.275	43002.4708	43002.4708	43005.275	43002.4708	43002.4708	43002.4708	43005.275
		43005.2833		43002.475	43002.475	43002.475	43002.475	43005.2833	43002.475	43002.475	43005.2833	43002.475	43002.475	43002.475	43005.2833
		43005.2917		43002.4792	43002.4792	43002.4792	43002.4792	43005.2917	43002.4792	43002.4792	43005.2917	43002.4792	43002.4792	43002.4792	43005.2917
		43005.3		43002.4833	43002.4833	43002.4833	43002.4833	43005.3	43002.4833	43002.4833	43005.3	43002.4833	43002.4833	43002.4833	43005.3
		43005.3083		43002.4875	43002.4875	43002.4875	43002.4875	43005.3083	43002.4875	43002.4875	43005.3083	43002.4875	43002.4875	43002.4875	43005.3083
		43005.3167		43002.4917	43002.4917	43002.4917	43002.4917	43005.3167	43002.4917	43002.4917	43005.3167	43002.4917	43002.4917	43002.4917	43005.3167
		43005.325		43002.4958	43002.4958	43002.4958	43002.4958	43005.325	43002.4958	43002.4958	43005.325	43002.4958	43002.4958	43002.4958	43005.325
		43005.3333		43002.5	43002.5	43002.5	43002.5	43005.3333	43002.5	43002.5	43005.3333	43002.5	43002.5	43002.5	43005.3333
		43005.3417		43002.5042	43002.5042	43002.5042	43002.5042	43005.3417	43002.5042	43002.5042	43005.3417	43002.5042	43002.5042	43002.5042	43005.3417
		43005.35		43002.5083	43002.5083	43002.5083	43002.5083	43005.35	43002.5083	43002.5083	43005.35	43002.5083	43002.5083	43002.5083	43005.35
		43005.3583		43002.5125	43002.5125	43002.5125	43002.5125	43005.3583	43002.5125	43002.5125	43005.3583	43002.5125	43002.5125	43002.5125	43005.3583
		43005.3667		43002.5167	43002.5167	43002.5167	43002.5167	43005.3667	43002.5167	43002.5167	43005.3667	43002.5167	43002.5167	43002.5167	43005.3667
		43005.375		43002.5208	43002.5208	43002.5208	43002.5208	43005.375	43002.5208	43002.5208	43005.375	43002.5208	43002.5208	43002.5208	43005.375
		43005.3833		43002.525	43002.525	43002.525	43002.525	43005.3833	43002.525	43002.525	43005.3833	43002.525	43002.525	43002.525	43005.3833
		43005.3917		43002.5292	43002.5292	43002.5292	43002.5292	43005.3917	43002.5292	43002.5292	43005.3917	43002.5292	43002.5292	43002.5292	43005.3917
		43005.4		43002.5333	43002.5333	43002.5333	43002.5333	43005.4	43002.5333	43002.5333	43005.4	43002.5333	43002.5333	43002.5333	43005.4
		43005.4083		43002.5375	43002.5375	43002.5375	43002.5375	43005.4083	43002.5375	43002.5375	43005.4083	43002.5375	43002.5375	43002.5375	43005.4083
		43005.4167		43002.5417	43002.5417	43002.5417	43002.5417	43005.4167	43002.5417	43002.5417	43005.4167	43002.5417	43002.5417	43002.5417	43005.4167
		43005.425		43002.5458	43002.5458	43002.5458	43002.5458	43005.425	43002.5458	43002.5458	43005.425	43002.5458	43002.5458	43002.5458	43005.425
		43005.4333		43002.55	43002.55	43002.55	43002.55	43005.4333	43002.55	43002.55	43005.4333	43002.55	43002.55	43002.55	43005.4333
		43005.4417		43002.5542	43002.5542	43002.5542	43002.5542	43005.4417	43002.5542	43002.5542	43005.4417	43002.5542	43002.5542	43002.5542	43005.4417
		43005.45		43002.5583	43002.5583	43002.5583	43002.5583	43005.45	43002.5583	43002.5583	43005.45	43002.5583	43002.5583	43002.5583	43005.45
		43005.4583		43002.5625	43002.5625	43002.5625	43002.5625	43005.4583	43002.5625	43002.5625	43005.4583	43002.5625	43002.5625	43002.5625	43005.4583
		43005.4667		43002.5667	43002.5667	43002.5667	43002.5667	43005.4667	43002.5667	43002.5667	43005.4667	43002.5667	43002.5667	43002.5667	43005.4667
		43005.475		43002.5708	43002.5708	43002.5708	43002.5708	43005.475	43002.5708	43002.5708	43005.475	43002.5708	43002.5708	43002.5708	43005.475
		43005.4833		43002.575	43002.575	43002.575	43002.575	43005.4833	43002.575	43002.575	43005.4833	43002.575	43002.575	43002.575	43005.4833
		43005.4917		43002.5792	43002.5792	43002.5792	43002.5792	43005.4917	43002.5792	43002.5792	43005.4917	43002.5792	43002.5792	43002.5792	43005.4917
		43005.5		43002.5833	43002.5833	43002.5833	43002.5833	43005.5	43002.5833	43002.5833	43005.5	43002.5833	43002.5833	43002.5833	43005.5
		43005.5083		43002.5875	43002.5875	43002.5875	43002.5875	43005.5083	43002.5875	43002.5875	43005.5083	43002.5875	43002.5875	43002.5875	43005.5083
		43005.5167		43002.5917	43002.5917	43002.5917	43002.5917	43005.5167	43002.5917	43002.5917	43005.5167	43002.5917	43002.5917	43002.5917	43005.5167
		43005.525		43002.5958	43002.5958	43002.5958	43002.5958	43005.525	43002.5958	43002.5958	43005.525	43002.5958	43002.5958	43002.5958	43005.525
		43005.5333		43002.6	43002.6	43002.6	43002.6	43005.5333	43002.6	43002.6	43005.5333	43002.6	43002.6	43002.6	43005.5333
		43005.5417		43002.6042	43002.6042	43002.6042	43002.6042	43005.5417	43002.6042	43002.6042	43005.5417	43002.6042	43002.6042	43002.6042	43005.5417
		43005.55		43002.6083	43002.6083	43002.6083	43002.6083	43005.55	43002.6083	43002.6083	43005.55	43002.6083	43002.6083	43002.6083	43005.55
		43005.5583		43002.6125	43002.6125	43002.6125	43002.6125	43005.5583	43002.6125	43002.6125	43005.5583	43002.6125	43002.6125	43002.6125	43005.5583
		43005.5667		43002.6167	43002.6167	43002.6167	43002.6167	43005.5667	43002.6167	43002.6167	43005.5667	43002.6167	43002.6167	43002.6167	43005.5667
		43005.575		43002.6208	43002.6208	43002.6208	43002.6208	43005.575	43002.6208	43002.6208	43005.575	43002.6208	43002.6208	43002.6208	43005.575
		43005.5833		43002.625	43002.625	43002.625	43002.625	43005.5833	43002.625	43002.625	43005.5833	43002.625	43002.625	43002.625	43005.5833
		43005.5917		43002.6292	43002.6292	43002.6292	43002.6292	43005.5917	43002.6292	43002.6292	43005.5917	43002.6292	43002.6292	43002.6292	43005.5917
		43005.6		43002.6333	43002.6333	43002.6333	43002.6333	43005.6	43002.6333	43002.6333	43005.6	43002.6333	43002.6333	43002.6333	43005.6
		43005.6083		43002.6375	43002.6375	43002.6375	43002.6375	43005.6083	43002.6375	43002.6375	43005.6083	43002.6375	43002.6375	43002.6375	43005.6083
		43005.6167		43002.6417	43002.6417	43002.6417	43002.6417	43005.6167	43002.6417	43002.6417	43005.6167	43002.6417	43002.6417	43002.6417	43005.6167
		43005.625		43002.6458	43002.6458	43002.6458	43002.6458	43005.625	43002.6458	43002.6458	43005.625	43002.6458	43002.6458	43002.6458	43005.625
		43005.6333		43002.65	43002.65	43002.65	43002.65	43005.6333	43002.65	43002.65	43005.6333	43002.65	43002.65	43002.65	43005.6333
		43005.6417		43002.6542	43002.6542	43002.6542	43002.6542	43005.6417	43002.6542	43002.6542	43005.6417	43002.6542	43002.6542	43002.6542	43005.6417
		43005.65		43002.6583	43002.6583	43002.6583	43002.6583	43005.65	43002.6583	43002.6583	43005.65	43002.6583	43002.6583	43002.6583	43005.65
		43005.6583		43002.6625	43002.6625	43002.6625	43002.6625	43005.6583	43002.6625	43002.6625	43005.6583	43002.6625	43002.6625	43002.6625	43005.6583
		43005.6667		43002.6667	43002.6667	43002.6667	43002.6667	43005.6667	43002.6667	43002.6667	43005.6667	43002.6667	43002.6667	43002.6667	43005.6667
		43005.675		43002.6708	43002.6708	43002.6708	43002.6708	43005.675	43002.6708	43002.6708	43005.675	43002.6708	43002.6708	43002.6708	43005.675
		43005.6833		43002.675	43002.675	43002.675	43002.675	43005.6833	43002.675	43002.675	43005.6833	43002.675	43002.675	43002.675	43005.6833
		43005.6917		43002.6792	43002.6792	43002.6792	43002.6792	43005.6917	43002.6792	43002.6792	43005.6917	43002.6792	43002.6792	43002.6792	43005.6917
		43005.7		43002.6833	43002.6833	43002.6833	43002.6833	43005.7	43002.6833	43002.6833	43005.7	43002.6833	43002.6833	43002.6833	43005.7
		43005.7083		43002.6875	43002.6875	43002.6875	43002.6875	43005.7083	43002.6875	43002.6875	43005.7083	43002.6875	43002.6875	43002.6875	43005.7083
		43005.7167		43002.6917	43002.6917	43002.6917	43002.6917	43005.7167	43002.6917	43002.6917	43005.7167	43002.6917	43002.6917	43002.6917	43005.7167
		43005.725		43002.6958	43002.6958	43002.6958	43002.6958	43005.725	43002.6958	43002.6958	43005.725	43002.6958	43002.6958	43002.6958	43005.725
		43005.7333		43002.7	43002.7	43002.7	43002.7	43005.7333	43002.7	43002.7	43005.7333	43002.7	43002.7	43002.7	43005.7333
		43005.7417		43002.7042	43002.7042	43002.7042	43002.7042	43005.7417	43002.7042	43002.7042	43005.7417	43002.7042	43002.7042	43002.7042	43005.7417
		43005.75		43002.7083	43002.7083	43002.7083	43002.7083	43005.75	43002.7083	43002.7083	43005.75	43002.7083	43002.7083	43002.7083	43005.75
		43005.7583		43002.7125	43002.7125	43002.7125	43002.7125	43005.7583	43002.7125	43002.7125	43005.7583	43002.7125	43002.7125	43002.7125	43005.7583
		43005.7667		43002.7167	43002.7167	43002.7167	43002.7167	43005.7667	43002.7167	43002.7167	43005.7667	43002.7167	43002.7167	43002.7167	43005.7667
		43005.775		43002.7208	43002.7208	43002.7208	43002.7208	43005.775	43002.7208	43002.7208	43005.775	43002.7208	43002.7208	43002.7208	43005.775
		43005.7833		43002.725	43002.725	43002.725	43002.725	43005.7833	43002.725	43002.725	43005.7833	43002.725	43002.725	43002.725	43005.7833
		43005.7917		43002.7292	43002.7292	43002.7292	43002.7292	43005.7917	43002.7292	43002.7292	43005.7917	43002.7292	43002.7292	43002.7292	43005.7917
		43005.8		43002.7333	43002.7333	43002.7333	43002.7333	43005.8	43002.7333	43002.7333	43005.8	43002.7333	43002.7333	43002.7333	43005.8
		43005.8083		43002.7375	43002.7375	43002.7375	43002.7375	43005.8083	43002.7375	43002.7375	43005.8083	43002.7375	43002.7375	43002.7375	43005.8083
		43005.8167		43002.7417	43002.7417	43002.7417	43002.7417	43005.8167	43002.7417	43002.7417	43005.8167	43002.7417	43002.7417	43002.7417	43005.8167
		43005.825		43002.7458	43002.7458	43002.7458	43002.7458	43005.825	43002.7458	43002.7458	43005.825	43002.7458	43002.7458	43002.7458	43005.825
		43005.8333		43002.75	43002.75	43002.75	43002.75	43005.8333	43002.75	43002.75	43005.8333	43002.75	43002.75	43002.75	43005.8333
		43005.8417		43002.7542	43002.7542	43002.7542	43002.7542	43005.8417	43002.7542	43002.7542	43005.8417	43002.7542	43002.7542	43002.7542	43005.8417
		43005.85		43002.7583	43002.7583	43002.7583	43002.7583	43005.85	43002.7583	43002.7583	43005.85	43002.7583	43002.7583	43002.7583	43005.85
		43005.8583		43002.7625	43002.7625	43002.7625	43002.7625	43005.8583	43002.7625	43002.7625	43005.8583	43002.7625	43002.7625	43002.7625	43005.8583
		43005.8667		43002.7667	43002.7667	43002.7667	43002.7667	43005.8667	43002.7667	43002.7667	43005.8667	43002.7667	43002.7667	43002.7667	43005.8667
		43005.875		43002.7708	43002.7708	43002.7708	43002.7708	43005.875	43002.7708	43002.7708	43005.875	43002.7708	43002.7708	43002.7708	43005.875
		43005.8833		43002.775	43002.775	43002.775	43002.775	43005.8833	43002.775	43002.775	43005.8833	43002.775	43002.775	43002.775	43005.8833
		43005.8917		43002.7792	43002.7792	43002.7792	43002.7792	43005.8917	43002.7792	43002.7792	43005.8917	43002.7792	43002.7792	43002.7792	43005.8917
		43005.9		43002.7833	43002.7833	43002.7833	43002.7833	43005.9	43002.7833	43002.7833	43005.9	43002.7833	43002.7833	43002.7833	43005.9
		43005.9083		43002.7875	43002.7875	43002.7875	43002.7875	43005.9083	43002.7875	43002.7875	43005.9083	43002.7875	43002.7875	43002.7875	43005.9083
		43005.9167		43002.7917	43002.7917	43002.7917	43002.7917	43005.9167	43002.7917	43002.7917	43005.9167	43002.7917	43002.7917	43002.7917	43005.9167
		43005.925		43002.7958	43002.7958	43002.7958	43002.7958	43005.925	43002.7958	43002.7958	43005.925	43002.7958	43002.7958	43002.7958	43005.925
		43005.9333		43002.8	43002.8	43002.8	43002.8	43005.9333	43002.8	43002.8	43005.9333	43002.8	43002.8	43002.8	43005.9333
		43005.9417		43002.8042	43002.8042	43002.8042	43002.8042	43005.9417	43002.8042	43002.8042	43005.9417	43002.8042	43002.8042	43002.8042	43005.9417
		43005.95		43002.8083	43002.8083	43002.8083	43002.8083	43005.95	43002.8083	43002.8083	43005.95	43002.8083	43002.8083	43002.8083	43005.95
		43005.9583		43002.8125	43002.8125	43002.8125	43002.8125	43005.9583	43002.8125	43002.8125	43005.9583	43002.8125	43002.8125	43002.8125	43005.9583
		43005.9667		43002.8167	43002.8167	43002.8167	43002.8167	43005.9667	43002.8167	43002.8167	43005.9667	43002.8167	43002.8167	43002.8167	43005.9667
		43005.975		43002.8208	43002.8208	43002.8208	43002.8208	43005.975	43002.8208	43002.8208	43005.975	43002.8208	43002.8208	43002.8208	43005.975
		43005.9833		43002.825	43002.825	43002.825	43002.825	43005.9833	43002.825	43002.825	43005.9833	43002.825	43002.825	43002.825	43005.9833
		43005.9917		43002.8292	43002.8292	43002.8292	43002.8292	43005.9917	43002.8292	43002.8292	43005.9917	43002.8292	43002.8292	43002.8292	43005.9917
		43006		43002.8333	43002.8333	43002.8333	43002.8333	43006	43002.8333	43002.8333	43006	43002.8333	43002.8333	43002.8333	43006
		43006.0083		43002.8375	43002.8375	43002.8375	43002.8375	43006.0083	43002.8375	43002.8375	43006.0083	43002.8375	43002.8375	43002.8375	43006.0083
		43006.0167		43002.8417	43002.8417	43002.8417	43002.8417	43006.0167	43002.8417	43002.8417	43006.0167	43002.8417	43002.8417	43002.8417	43006.0167
		43006.025		43002.8458	43002.8458	43002.8458	43002.8458	43006.025	43002.8458	43002.8458	43006.025	43002.8458	43002.8458	43002.8458	43006.025
		43006.0333		43002.85	43002.85	43002.85	43002.85	43006.0333	43002.85	43002.85	43006.0333	43002.85	43002.85	43002.85	43006.0333
		43006.0417		43002.8542	43002.8542	43002.8542	43002.8542	43006.0417	43002.8542	43002.8542	43006.0417	43002.8542	43002.8542	43002.8542	43006.0417
		43006.05		43002.8583	43002.8583	43002.8583	43002.8583	43006.05	43002.8583	43002.8583	43006.05	43002.8583	43002.8583	43002.8583	43006.05
		43006.0583		43002.8625	43002.8625	43002.8625	43002.8625	43006.0583	43002.8625	43002.8625	43006.0583	43002.8625	43002.8625	43002.8625	43006.0583
		43006.0667		43002.8667	43002.8667	43002.8667	43002.8667	43006.0667	43002.8667	43002.8667	43006.0667	43002.8667	43002.8667	43002.8667	43006.0667
		43006.075		43002.8708	43002.8708	43002.8708	43002.8708	43006.075	43002.8708	43002.8708	43006.075	43002.8708	43002.8708	43002.8708	43006.075
		43006.0833		43002.875	43002.875	43002.875	43002.875	43006.0833	43002.875	43002.875	43006.0833	43002.875	43002.875	43002.875	43006.0833
		43006.0917		43002.8792	43002.8792	43002.8792	43002.8792	43006.0917	43002.8792	43002.8792	43006.0917	43002.8792	43002.8792	43002.8792	43006.0917
		43006.1		43002.8833	43002.8833	43002.8833	43002.8833	43006.1	43002.8833	43002.8833	43006.1	43002.8833	43002.8833	43002.8833	43006.1
		43006.1083		43002.8875	43002.8875	43002.8875	43002.8875	43006.1083	43002.8875	43002.8875	43006.1083	43002.8875	43002.8875	43002.8875	43006.1083
		43006.1167		43002.8917	43002.8917	43002.8917	43002.8917	43006.1167	43002.8917	43002.8917	43006.1167	43002.8917	43002.8917	43002.8917	43006.1167
		43006.125		43002.8958	43002.8958	43002.8958	43002.8958	43006.125	43002.8958	43002.8958	43006.125	43002.8958	43002.8958	43002.8958	43006.125
		43006.1333		43002.9	43002.9	43002.9	43002.9	43006.1333	43002.9	43002.9	43006.1333	43002.9	43002.9	43002.9	43006.1333
		43006.1417		43002.9042	43002.9042	43002.9042	43002.9042	43006.1417	43002.9042	43002.9042	43006.1417	43002.9042	43002.9042	43002.9042	43006.1417
		43006.15		43002.9083	43002.9083	43002.9083	43002.9083	43006.15	43002.9083	43002.9083	43006.15	43002.9083	43002.9083	43002.9083	43006.15
		43006.1583		43002.9125	43002.9125	43002.9125	43002.9125	43006.1583	43002.9125	43002.9125	43006.1583	43002.9125	43002.9125	43002.9125	43006.1583
		43006.1667		43002.9167	43002.9167	43002.9167	43002.9167	43006.1667	43002.9167	43002.9167	43006.1667	43002.9167	43002.9167	43002.9167	43006.1667
		43006.175		43002.9208	43002.9208	43002.9208	43002.9208	43006.175	43002.9208	43002.9208	43006.175	43002.9208	43002.9208	43002.9208	43006.175
		43006.1833		43002.925	43002.925	43002.925	43002.925	43006.1833	43002.925	43002.925	43006.1833	43002.925	43002.925	43002.925	43006.1833
		43006.1917		43002.9292	43002.9292	43002.9292	43002.9292	43006.1917	43002.9292	43002.9292	43006.1917	43002.9292	43002.9292	43002.9292	43006.1917
		43006.2		43002.9333	43002.9333	43002.9333	43002.9333	43006.2	43002.9333	43002.9333	43006.2	43002.9333	43002.9333	43002.9333	43006.2
		43006.2083		43002.9375	43002.9375	43002.9375	43002.9375	43006.2083	43002.9375	43002.9375	43006.2083	43002.9375	43002.9375	43002.9375	43006.2083
		43006.2167		43002.9417	43002.9417	43002.9417	43002.9417	43006.2167	43002.9417	43002.9417	43006.2167	43002.9417	43002.9417	43002.9417	43006.2167
		43006.225		43002.9458	43002.9458	43002.9458	43002.9458	43006.225	43002.9458	43002.9458	43006.225	43002.9458	43002.9458	43002.9458	43006.225
		43006.2333		43002.95	43002.95	43002.95	43002.95	43006.2333	43002.95	43002.95	43006.2333	43002.95	43002.95	43002.95	43006.2333
		43006.2417		43002.9542	43002.9542	43002.9542	43002.9542	43006.2417	43002.9542	43002.9542	43006.2417	43002.9542	43002.9542	43002.9542	43006.2417
		43006.25		43002.9583	43002.9583	43002.9583	43002.9583	43006.25	43002.9583	43002.9583	43006.25	43002.9583	43002.9583	43002.9583	43006.25
		43006.2583		43002.9625	43002.9625	43002.9625	43002.9625	43006.2583	43002.9625	43002.9625	43006.2583	43002.9625	43002.9625	43002.9625	43006.2583
		43006.2667		43002.9667	43002.9667	43002.9667	43002.9667	43006.2667	43002.9667	43002.9667	43006.2667	43002.9667	43002.9667	43002.9667	43006.2667
		43006.275		43002.9708	43002.9708	43002.9708	43002.9708	43006.275	43002.9708	43002.9708	43006.275	43002.9708	43002.9708	43002.9708	43006.275
		43006.2833		43002.975	43002.975	43002.975	43002.975	43006.2833	43002.975	43002.975	43006.2833	43002.975	43002.975	43002.975	43006.2833
		43006.2917		43002.9792	43002.9792	43002.9792	43002.9792	43006.2917	43002.9792	43002.9792	43006.2917	43002.9792	43002.9792	43002.9792	43006.2917
		43006.3		43002.9833	43002.9833	43002.9833	43002.9833	43006.3	43002.9833	43002.9833	43006.3	43002.9833	43002.9833	43002.9833	43006.3
		43006.3083		43002.9875	43002.9875	43002.9875	43002.9875	43006.3083	43002.9875	43002.9875	43006.3083	43002.9875	43002.9875	43002.9875	43006.3083
		43006.3167		43002.9917	43002.9917	43002.9917	43002.9917	43006.3167	43002.9917	43002.9917	43006.3167	43002.9917	43002.9917	43002.9917	43006.3167
		43006.325		43002.9958	43002.9958	43002.9958	43002.9958	43006.325	43002.9958	43002.9958	43006.325	43002.9958	43002.9958	43002.9958	43006.325
		43006.3333		43003	43003	43003	43003	43006.3333	43003	43003	43006.3333	43003	43003	43003	43006.3333
		43006.3417		43003.0042	43003.0042	43003.0042	43003.0042	43006.3417	43003.0042	43003.0042	43006.3417	43003.0042	43003.0042	43003.0042	43006.3417
		43006.35		43003.0083	43003.0083	43003.0083	43003.0083	43006.35	43003.0083	43003.0083	43006.35	43003.0083	43003.0083	43003.0083	43006.35
		43006.3583		43003.0125	43003.0125	43003.0125	43003.0125	43006.3583	43003.0125	43003.0125	43006.3583	43003.0125	43003.0125	43003.0125	43006.3583
		43006.3667		43003.0167	43003.0167	43003.0167	43003.0167	43006.3667	43003.0167	43003.0167	43006.3667	43003.0167	43003.0167	43003.0167	43006.3667
		43006.375		43003.0208	43003.0208	43003.0208	43003.0208	43006.375	43003.0208	43003.0208	43006.375	43003.0208	43003.0208	43003.0208	43006.375
		43006.3833		43003.025	43003.025	43003.025	43003.025	43006.3833	43003.025	43003.025	43006.3833	43003.025	43003.025	43003.025	43006.3833
		43006.3917		43003.0292	43003.0292	43003.0292	43003.0292	43006.3917	43003.0292	43003.0292	43006.3917	43003.0292	43003.0292	43003.0292	43006.3917
		43006.4		43003.0333	43003.0333	43003.0333	43003.0333	43006.4	43003.0333	43003.0333	43006.4	43003.0333	43003.0333	43003.0333	43006.4
		43006.4083		43003.0375	43003.0375	43003.0375	43003.0375	43006.4083	43003.0375	43003.0375	43006.4083	43003.0375	43003.0375	43003.0375	43006.4083
		43006.4167		43003.0417	43003.0417	43003.0417	43003.0417	43006.4167	43003.0417	43003.0417	43006.4167	43003.0417	43003.0417	43003.0417	43006.4167
		43006.425		43003.0458	43003.0458	43003.0458	43003.0458	43006.425	43003.0458	43003.0458	43006.425	43003.0458	43003.0458	43003.0458	43006.425
		43006.4333		43003.05	43003.05	43003.05	43003.05	43006.4333	43003.05	43003.05	43006.4333	43003.05	43003.05	43003.05	43006.4333
		43006.4417		43003.0542	43003.0542	43003.0542	43003.0542	43006.4417	43003.0542	43003.0542	43006.4417	43003.0542	43003.0542	43003.0542	43006.4417
		43006.45		43003.0583	43003.0583	43003.0583	43003.0583	43006.45	43003.0583	43003.0583	43006.45	43003.0583	43003.0583	43003.0583	43006.45
		43006.4583		43003.0625	43003.0625	43003.0625	43003.0625	43006.4583	43003.0625	43003.0625	43006.4583	43003.0625	43003.0625	43003.0625	43006.4583
		43006.4667		43003.0667	43003.0667	43003.0667	43003.0667	43006.4667	43003.0667	43003.0667	43006.4667	43003.0667	43003.0667	43003.0667	43006.4667
		43006.475		43003.0708	43003.0708	43003.0708	43003.0708	43006.475	43003.0708	43003.0708	43006.475	43003.0708	43003.0708	43003.0708	43006.475
		43006.4833		43003.075	43003.075	43003.075	43003.075	43006.4833	43003.075	43003.075	43006.4833	43003.075	43003.075	43003.075	43006.4833
		43006.4917		43003.0792	43003.0792	43003.0792	43003.0792	43006.4917	43003.0792	43003.0792	43006.4917	43003.0792	43003.0792	43003.0792	43006.4917
		43006.5		43003.0833	43003.0833	43003.0833	43003.0833	43006.5	43003.0833	43003.0833	43006.5	43003.0833	43003.0833	43003.0833	43006.5
		43006.5083		43003.0875	43003.0875	43003.0875	43003.0875	43006.5083	43003.0875	43003.0875	43006.5083	43003.0875	43003.0875	43003.0875	43006.5083
		43006.5167		43003.0917	43003.0917	43003.0917	43003.0917	43006.5167	43003.0917	43003.0917	43006.5167	43003.0917	43003.0917	43003.0917	43006.5167
		43006.525		43003.0958	43003.0958	43003.0958	43003.0958	43006.525	43003.0958	43003.0958	43006.525	43003.0958	43003.0958	43003.0958	43006.525
		43006.5333		43003.1	43003.1	43003.1	43003.1	43006.5333	43003.1	43003.1	43006.5333	43003.1	43003.1	43003.1	43006.5333
		43006.5417		43003.1042	43003.1042	43003.1042	43003.1042	43006.5417	43003.1042	43003.1042	43006.5417	43003.1042	43003.1042	43003.1042	43006.5417
		43006.55		43003.1083	43003.1083	43003.1083	43003.1083	43006.55	43003.1083	43003.1083	43006.55	43003.1083	43003.1083	43003.1083	43006.55
		43006.5583		43003.1125	43003.1125	43003.1125	43003.1125	43006.5583	43003.1125	43003.1125	43006.5583	43003.1125	43003.1125	43003.1125	43006.5583
		43006.5667		43003.1167	43003.1167	43003.1167	43003.1167	43006.5667	43003.1167	43003.1167	43006.5667	43003.1167	43003.1167	43003.1167	43006.5667
		43006.575		43003.1208	43003.1208	43003.1208	43003.1208	43006.575	43003.1208	43003.1208	43006.575	43003.1208	43003.1208	43003.1208	43006.575
		43006.5833		43003.125	43003.125	43003.125	43003.125	43006.5833	43003.125	43003.125	43006.5833	43003.125	43003.125	43003.125	43006.5833
		43006.5917		43003.1292	43003.1292	43003.1292	43003.1292	43006.5917	43003.1292	43003.1292	43006.5917	43003.1292	43003.1292	43003.1292	43006.5917
		43006.6		43003.1333	43003.1333	43003.1333	43003.1333	43006.6	43003.1333	43003.1333	43006.6	43003.1333	43003.1333	43003.1333	43006.6
		43006.6083		43003.1375	43003.1375	43003.1375	43003.1375	43006.6083	43003.1375	43003.1375	43006.6083	43003.1375	43003.1375	43003.1375	43006.6083
		43006.6167		43003.1417	43003.1417	43003.1417	43003.1417	43006.6167	43003.1417	43003.1417	43006.6167	43003.1417	43003.1417	43003.1417	43006.6167
		43006.625		43003.1458	43003.1458	43003.1458	43003.1458	43006.625	43003.1458	43003.1458	43006.625	43003.1458	43003.1458	43003.1458	43006.625
		43006.6333		43003.15	43003.15	43003.15	43003.15	43006.6333	43003.15	43003.15	43006.6333	43003.15	43003.15	43003.15	43006.6333
		43006.6417		43003.1542	43003.1542	43003.1542	43003.1542	43006.6417	43003.1542	43003.1542	43006.6417	43003.1542	43003.1542	43003.1542	43006.6417
		43006.65		43003.1583	43003.1583	43003.1583	43003.1583	43006.65	43003.1583	43003.1583	43006.65	43003.1583	43003.1583	43003.1583	43006.65
		43006.6583		43003.1625	43003.1625	43003.1625	43003.1625	43006.6583	43003.1625	43003.1625	43006.6583	43003.1625	43003.1625	43003.1625	43006.6583
		43006.6667		43003.1667	43003.1667	43003.1667	43003.1667	43006.6667	43003.1667	43003.1667	43006.6667	43003.1667	43003.1667	43003.1667	43006.6667
		43006.675		43003.1708	43003.1708	43003.1708	43003.1708	43006.675	43003.1708	43003.1708	43006.675	43003.1708	43003.1708	43003.1708	43006.675
		43006.6833		43003.175	43003.175	43003.175	43003.175	43006.6833	43003.175	43003.175	43006.6833	43003.175	43003.175	43003.175	43006.6833
		43006.6917		43003.1792	43003.1792	43003.1792	43003.1792	43006.6917	43003.1792	43003.1792	43006.6917	43003.1792	43003.1792	43003.1792	43006.6917
		43006.7		43003.1833	43003.1833	43003.1833	43003.1833	43006.7	43003.1833	43003.1833	43006.7	43003.1833	43003.1833	43003.1833	43006.7
		43006.7083		43003.1875	43003.1875	43003.1875	43003.1875	43006.7083	43003.1875	43003.1875	43006.7083	43003.1875	43003.1875	43003.1875	43006.7083
		43006.7167		43003.1917	43003.1917	43003.1917	43003.1917	43006.7167	43003.1917	43003.1917	43006.7167	43003.1917	43003.1917	43003.1917	43006.7167
		43006.725		43003.1958	43003.1958	43003.1958	43003.1958	43006.725	43003.1958	43003.1958	43006.725	43003.1958	43003.1958	43003.1958	43006.725
		43006.7333		43003.2	43003.2	43003.2	43003.2	43006.7333	43003.2	43003.2	43006.7333	43003.2	43003.2	43003.2	43006.7333
		43006.7417		43003.2042	43003.2042	43003.2042	43003.2042	43006.7417	43003.2042	43003.2042	43006.7417	43003.2042	43003.2042	43003.2042	43006.7417
		43006.75		43003.2083	43003.2083	43003.2083	43003.2083	43006.75	43003.2083	43003.2083	43006.75	43003.2083	43003.2083	43003.2083	43006.75
		43006.7583		43003.2125	43003.2125	43003.2125	43003.2125	43006.7583	43003.2125	43003.2125	43006.7583	43003.2125	43003.2125	43003.2125	43006.7583
		43006.7667		43003.2167	43003.2167	43003.2167	43003.2167	43006.7667	43003.2167	43003.2167	43006.7667	43003.2167	43003.2167	43003.2167	43006.7667
		43006.775		43003.2208	43003.2208	43003.2208	43003.2208	43006.775	43003.2208	43003.2208	43006.775	43003.2208	43003.2208	43003.2208	43006.775
		43006.7833		43003.225	43003.225	43003.225	43003.225	43006.7833	43003.225	43003.225	43006.7833	43003.225	43003.225	43003.225	43006.7833
		43006.7917		43003.2292	43003.2292	43003.2292	43003.2292	43006.7917	43003.2292	43003.2292	43006.7917	43003.2292	43003.2292	43003.2292	43006.7917
		43006.8		43003.2333	43003.2333	43003.2333	43003.2333	43006.8	43003.2333	43003.2333	43006.8	43003.2333	43003.2333	43003.2333	43006.8
		43006.8083		43003.2375	43003.2375	43003.2375	43003.2375	43006.8083	43003.2375	43003.2375	43006.8083	43003.2375	43003.2375	43003.2375	43006.8083
		43006.8167		43003.2417	43003.2417	43003.2417	43003.2417	43006.8167	43003.2417	43003.2417	43006.8167	43003.2417	43003.2417	43003.2417	43006.8167
		43006.825		43003.2458	43003.2458	43003.2458	43003.2458	43006.825	43003.2458	43003.2458	43006.825	43003.2458	43003.2458	43003.2458	43006.825
		43006.8333		43003.25	43003.25	43003.25	43003.25	43006.8333	43003.25	43003.25	43006.8333	43003.25	43003.25	43003.25	43006.8333
		43006.8417		43003.2542	43003.2542	43003.2542	43003.2542	43006.8417	43003.2542	43003.2542	43006.8417	43003.2542	43003.2542	43003.2542	43006.8417
		43006.85		43003.2583	43003.2583	43003.2583	43003.2583	43006.85	43003.2583	43003.2583	43006.85	43003.2583	43003.2583	43003.2583	43006.85
		43006.8583		43003.2625	43003.2625	43003.2625	43003.2625	43006.8583	43003.2625	43003.2625	43006.8583	43003.2625	43003.2625	43003.2625	43006.8583
		43006.8667		43003.2667	43003.2667	43003.2667	43003.2667	43006.8667	43003.2667	43003.2667	43006.8667	43003.2667	43003.2667	43003.2667	43006.8667
		43006.875		43003.2708	43003.2708	43003.2708	43003.2708	43006.875	43003.2708	43003.2708	43006.875	43003.2708	43003.2708	43003.2708	43006.875
		43006.8833		43003.275	43003.275	43003.275	43003.275	43006.8833	43003.275	43003.275	43006.8833	43003.275	43003.275	43003.275	43006.8833
		43006.8917		43003.2792	43003.2792	43003.2792	43003.2792	43006.8917	43003.2792	43003.2792	43006.8917	43003.2792	43003.2792	43003.2792	43006.8917
		43006.9		43003.2833	43003.2833	43003.2833	43003.2833	43006.9	43003.2833	43003.2833	43006.9	43003.2833	43003.2833	43003.2833	43006.9
		43006.9083		43003.2875	43003.2875	43003.2875	43003.2875	43006.9083	43003.2875	43003.2875	43006.9083	43003.2875	43003.2875	43003.2875	43006.9083
		43006.9167		43003.2917	43003.2917	43003.2917	43003.2917	43006.9167	43003.2917	43003.2917	43006.9167	43003.2917	43003.2917	43003.2917	43006.9167
		43006.925		43003.2958	43003.2958	43003.2958	43003.2958	43006.925	43003.2958	43003.2958	43006.925	43003.2958	43003.2958	43003.2958	43006.925
		43006.9333		43003.3	43003.3	43003.3	43003.3	43006.9333	43003.3	43003.3	43006.9333	43003.3	43003.3	43003.3	43006.9333
		43006.9417		43003.3042	43003.3042	43003.3042	43003.3042	43006.9417	43003.3042	43003.3042	43006.9417	43003.3042	43003.3042	43003.3042	43006.9417
		43006.95		43003.3083	43003.3083	43003.3083	43003.3083	43006.95	43003.3083	43003.3083	43006.95	43003.3083	43003.3083	43003.3083	43006.95
		43006.9583		43003.3125	43003.3125	43003.3125	43003.3125	43006.9583	43003.3125	43003.3125	43006.9583	43003.3125	43003.3125	43003.3125	43006.9583
		43006.9667		43003.3167	43003.3167	43003.3167	43003.3167	43006.9667	43003.3167	43003.3167	43006.9667	43003.3167	43003.3167	43003.3167	43006.9667
		43006.975		43003.3208	43003.3208	43003.3208	43003.3208	43006.975	43003.3208	43003.3208	43006.975	43003.3208	43003.3208	43003.3208	43006.975
		43006.9833		43003.325	43003.325	43003.325	43003.325	43006.9833	43003.325	43003.325	43006.9833	43003.325	43003.325	43003.325	43006.9833
		43006.9917		43003.3292	43003.3292	43003.3292	43003.3292	43006.9917	43003.3292	43003.3292	43006.9917	43003.3292	43003.3292	43003.3292	43006.9917
		43007		43003.3333	43003.3333	43003.3333	43003.3333	43007	43003.3333	43003.3333	43007	43003.3333	43003.3333	43003.3333	43007
		43007.0083		43003.3375	43003.3375	43003.3375	43003.3375	43007.0083	43003.3375	43003.3375	43007.0083	43003.3375	43003.3375	43003.3375	43007.0083
		43007.0167		43003.3417	43003.3417	43003.3417	43003.3417	43007.0167	43003.3417	43003.3417	43007.0167	43003.3417	43003.3417	43003.3417	43007.0167
		43007.025		43003.3458	43003.3458	43003.3458	43003.3458	43007.025	43003.3458	43003.3458	43007.025	43003.3458	43003.3458	43003.3458	43007.025
		43007.0333		43003.35	43003.35	43003.35	43003.35	43007.0333	43003.35	43003.35	43007.0333	43003.35	43003.35	43003.35	43007.0333
		43007.0417		43003.3542	43003.3542	43003.3542	43003.3542	43007.0417	43003.3542	43003.3542	43007.0417	43003.3542	43003.3542	43003.3542	43007.0417
		43007.05		43003.3583	43003.3583	43003.3583	43003.3583	43007.05	43003.3583	43003.3583	43007.05	43003.3583	43003.3583	43003.3583	43007.05
		43007.0583		43003.3625	43003.3625	43003.3625	43003.3625	43007.0583	43003.3625	43003.3625	43007.0583	43003.3625	43003.3625	43003.3625	43007.0583
		43007.0667		43003.3667	43003.3667	43003.3667	43003.3667	43007.0667	43003.3667	43003.3667	43007.0667	43003.3667	43003.3667	43003.3667	43007.0667
		43007.075		43003.3708	43003.3708	43003.3708	43003.3708	43007.075	43003.3708	43003.3708	43007.075	43003.3708	43003.3708	43003.3708	43007.075
		43007.0833		43003.375	43003.375	43003.375	43003.375	43007.0833	43003.375	43003.375	43007.0833	43003.375	43003.375	43003.375	43007.0833
		43007.0917		43003.3792	43003.3792	43003.3792	43003.3792	43007.0917	43003.3792	43003.3792	43007.0917	43003.3792	43003.3792	43003.3792	43007.0917
		43007.1		43003.3833	43003.3833	43003.3833	43003.3833	43007.1	43003.3833	43003.3833	43007.1	43003.3833	43003.3833	43003.3833	43007.1
		43007.1083		43003.3875	43003.3875	43003.3875	43003.3875	43007.1083	43003.3875	43003.3875	43007.1083	43003.3875	43003.3875	43003.3875	43007.1083
		43007.1167		43003.3917	43003.3917	43003.3917	43003.3917	43007.1167	43003.3917	43003.3917	43007.1167	43003.3917	43003.3917	43003.3917	43007.1167
		43007.125		43003.3958	43003.3958	43003.3958	43003.3958	43007.125	43003.3958	43003.3958	43007.125	43003.3958	43003.3958	43003.3958	43007.125
		43007.1333		43003.4	43003.4	43003.4	43003.4	43007.1333	43003.4	43003.4	43007.1333	43003.4	43003.4	43003.4	43007.1333
		43007.1417		43003.4042	43003.4042	43003.4042	43003.4042	43007.1417	43003.4042	43003.4042	43007.1417	43003.4042	43003.4042	43003.4042	43007.1417
		43007.15		43003.4083	43003.4083	43003.4083	43003.4083	43007.15	43003.4083	43003.4083	43007.15	43003.4083	43003.4083	43003.4083	43007.15
		43007.1583		43003.4125	43003.4125	43003.4125	43003.4125	43007.1583	43003.4125	43003.4125	43007.1583	43003.4125	43003.4125	43003.4125	43007.1583
		43007.1667		43003.4167	43003.4167	43003.4167	43003.4167	43007.1667	43003.4167	43003.4167	43007.1667	43003.4167	43003.4167	43003.4167	43007.1667
		43007.175		43003.4208	43003.4208	43003.4208	43003.4208	43007.175	43003.4208	43003.4208	43007.175	43003.4208	43003.4208	43003.4208	43007.175
		43007.1833		43003.425	43003.425	43003.425	43003.425	43007.1833	43003.425	43003.425	43007.1833	43003.425	43003.425	43003.425	43007.1833
		43007.1917		43003.4292	43003.4292	43003.4292	43003.4292	43007.1917	43003.4292	43003.4292	43007.1917	43003.4292	43003.4292	43003.4292	43007.1917
		43007.2		43003.4333	43003.4333	43003.4333	43003.4333	43007.2	43003.4333	43003.4333	43007.2	43003.4333	43003.4333	43003.4333	43007.2
		43007.2083		43003.4375	43003.4375	43003.4375	43003.4375	43007.2083	43003.4375	43003.4375	43007.2083	43003.4375	43003.4375	43003.4375	43007.2083
		43007.2167		43003.4417	43003.4417	43003.4417	43003.4417	43007.2167	43003.4417	43003.4417	43007.2167	43003.4417	43003.4417	43003.4417	43007.2167
		43007.225		43003.4458	43003.4458	43003.4458	43003.4458	43007.225	43003.4458	43003.4458	43007.225	43003.4458	43003.4458	43003.4458	43007.225
		43007.2333		43003.45	43003.45	43003.45	43003.45	43007.2333	43003.45	43003.45	43007.2333	43003.45	43003.45	43003.45	43007.2333
		43007.2417		43003.4542	43003.4542	43003.4542	43003.4542	43007.2417	43003.4542	43003.4542	43007.2417	43003.4542	43003.4542	43003.4542	43007.2417
		43007.25		43003.4583	43003.4583	43003.4583	43003.4583	43007.25	43003.4583	43003.4583	43007.25	43003.4583	43003.4583	43003.4583	43007.25
		43007.2583		43003.4625	43003.4625	43003.4625	43003.4625	43007.2583	43003.4625	43003.4625	43007.2583	43003.4625	43003.4625	43003.4625	43007.2583
		43007.2667		43003.4667	43003.4667	43003.4667	43003.4667	43007.2667	43003.4667	43003.4667	43007.2667	43003.4667	43003.4667	43003.4667	43007.2667
		43007.275		43003.4708	43003.4708	43003.4708	43003.4708	43007.275	43003.4708	43003.4708	43007.275	43003.4708	43003.4708	43003.4708	43007.275
		43007.2833		43003.475	43003.475	43003.475	43003.475	43007.2833	43003.475	43003.475	43007.2833	43003.475	43003.475	43003.475	43007.2833
		43007.2917		43003.4792	43003.4792	43003.4792	43003.4792	43007.2917	43003.4792	43003.4792	43007.2917	43003.4792	43003.4792	43003.4792	43007.2917
		43007.3		43003.4833	43003.4833	43003.4833	43003.4833	43007.3	43003.4833	43003.4833	43007.3	43003.4833	43003.4833	43003.4833	43007.3
		43007.3083		43003.4875	43003.4875	43003.4875	43003.4875	43007.3083	43003.4875	43003.4875	43007.3083	43003.4875	43003.4875	43003.4875	43007.3083
		43007.3167		43003.4917	43003.4917	43003.4917	43003.4917	43007.3167	43003.4917	43003.4917	43007.3167	43003.4917	43003.4917	43003.4917	43007.3167
		43007.325		43003.4958	43003.4958	43003.4958	43003.4958	43007.325	43003.4958	43003.4958	43007.325	43003.4958	43003.4958	43003.4958	43007.325
		43007.3333		43003.5	43003.5	43003.5	43003.5	43007.3333	43003.5	43003.5	43007.3333	43003.5	43003.5	43003.5	43007.3333
		43007.3417		43003.5042	43003.5042	43003.5042	43003.5042	43007.3417	43003.5042	43003.5042	43007.3417	43003.5042	43003.5042	43003.5042	43007.3417
		43007.35		43003.5083	43003.5083	43003.5083	43003.5083	43007.35	43003.5083	43003.5083	43007.35	43003.5083	43003.5083	43003.5083	43007.35
		43007.3583		43003.5125	43003.5125	43003.5125	43003.5125	43007.3583	43003.5125	43003.5125	43007.3583	43003.5125	43003.5125	43003.5125	43007.3583
		43007.3667		43003.5167	43003.5167	43003.5167	43003.5167	43007.3667	43003.5167	43003.5167	43007.3667	43003.5167	43003.5167	43003.5167	43007.3667
		43007.375		43003.5208	43003.5208	43003.5208	43003.5208	43007.375	43003.5208	43003.5208	43007.375	43003.5208	43003.5208	43003.5208	43007.375
		43007.3833		43003.525	43003.525	43003.525	43003.525	43007.3833	43003.525	43003.525	43007.3833	43003.525	43003.525	43003.525	43007.3833
		43007.3917		43003.5292	43003.5292	43003.5292	43003.5292	43007.3917	43003.5292	43003.5292	43007.3917	43003.5292	43003.5292	43003.5292	43007.3917
		43007.4		43003.5333	43003.5333	43003.5333	43003.5333	43007.4	43003.5333	43003.5333	43007.4	43003.5333	43003.5333	43003.5333	43007.4
		43007.4083		43003.5375	43003.5375	43003.5375	43003.5375	43007.4083	43003.5375	43003.5375	43007.4083	43003.5375	43003.5375	43003.5375	43007.4083
		43007.4167		43003.5417	43003.5417	43003.5417	43003.5417	43007.4167	43003.5417	43003.5417	43007.4167	43003.5417	43003.5417	43003.5417	43007.4167
		43007.425		43003.5458	43003.5458	43003.5458	43003.5458	43007.425	43003.5458	43003.5458	43007.425	43003.5458	43003.5458	43003.5458	43007.425
		43007.4333		43003.55	43003.55	43003.55	43003.55	43007.4333	43003.55	43003.55	43007.4333	43003.55	43003.55	43003.55	43007.4333
		43007.4417		43003.5542	43003.5542	43003.5542	43003.5542	43007.4417	43003.5542	43003.5542	43007.4417	43003.5542	43003.5542	43003.5542	43007.4417
		43007.45		43003.5583	43003.5583	43003.5583	43003.5583	43007.45	43003.5583	43003.5583	43007.45	43003.5583	43003.5583	43003.5583	43007.45
		43007.4583		43003.5625	43003.5625	43003.5625	43003.5625	43007.4583	43003.5625	43003.5625	43007.4583	43003.5625	43003.5625	43003.5625	43007.4583
		43007.4667		43003.5667	43003.5667	43003.5667	43003.5667	43007.4667	43003.5667	43003.5667	43007.4667	43003.5667	43003.5667	43003.5667	43007.4667
		43007.475		43003.5708	43003.5708	43003.5708	43003.5708	43007.475	43003.5708	43003.5708	43007.475	43003.5708	43003.5708	43003.5708	43007.475
		43007.4833		43003.575	43003.575	43003.575	43003.575	43007.4833	43003.575	43003.575	43007.4833	43003.575	43003.575	43003.575	43007.4833
		43007.4917		43003.5792	43003.5792	43003.5792	43003.5792	43007.4917	43003.5792	43003.5792	43007.4917	43003.5792	43003.5792	43003.5792	43007.4917
		43007.5		43003.5833	43003.5833	43003.5833	43003.5833	43007.5	43003.5833	43003.5833	43007.5	43003.5833	43003.5833	43003.5833	43007.5
		43007.5083		43003.5875	43003.5875	43003.5875	43003.5875	43007.5083	43003.5875	43003.5875	43007.5083	43003.5875	43003.5875	43003.5875	43007.5083
		43007.5167		43003.5917	43003.5917	43003.5917	43003.5917	43007.5167	43003.5917	43003.5917	43007.5167	43003.5917	43003.5917	43003.5917	43007.5167
		43007.525		43003.5958	43003.5958	43003.5958	43003.5958	43007.525	43003.5958	43003.5958	43007.525	43003.5958	43003.5958	43003.5958	43007.525
		43007.5333		43003.6	43003.6	43003.6	43003.6	43007.5333	43003.6	43003.6	43007.5333	43003.6	43003.6	43003.6	43007.5333
		43007.5417		43003.6042	43003.6042	43003.6042	43003.6042	43007.5417	43003.6042	43003.6042	43007.5417	43003.6042	43003.6042	43003.6042	43007.5417
		43007.55		43003.6083	43003.6083	43003.6083	43003.6083	43007.55	43003.6083	43003.6083	43007.55	43003.6083	43003.6083	43003.6083	43007.55
		43007.5583		43003.6125	43003.6125	43003.6125	43003.6125	43007.5583	43003.6125	43003.6125	43007.5583	43003.6125	43003.6125	43003.6125	43007.5583
		43007.5667		43003.6167	43003.6167	43003.6167	43003.6167	43007.5667	43003.6167	43003.6167	43007.5667	43003.6167	43003.6167	43003.6167	43007.5667
		43007.575		43003.6208	43003.6208	43003.6208	43003.6208	43007.575	43003.6208	43003.6208	43007.575	43003.6208	43003.6208	43003.6208	43007.575
		43007.5833		43003.625	43003.625	43003.625	43003.625	43007.5833	43003.625	43003.625	43007.5833	43003.625	43003.625	43003.625	43007.5833
		43007.5917		43003.6292	43003.6292	43003.6292	43003.6292	43007.5917	43003.6292	43003.6292	43007.5917	43003.6292	43003.6292	43003.6292	43007.5917
		43007.6		43003.6333	43003.6333	43003.6333	43003.6333	43007.6	43003.6333	43003.6333	43007.6	43003.6333	43003.6333	43003.6333	43007.6
		43007.6083		43003.6375	43003.6375	43003.6375	43003.6375	43007.6083	43003.6375	43003.6375	43007.6083	43003.6375	43003.6375	43003.6375	43007.6083
		43007.6167		43003.6417	43003.6417	43003.6417	43003.6417	43007.6167	43003.6417	43003.6417	43007.6167	43003.6417	43003.6417	43003.6417	43007.6167
		43007.625		43003.6458	43003.6458	43003.6458	43003.6458	43007.625	43003.6458	43003.6458	43007.625	43003.6458	43003.6458	43003.6458	43007.625
		43007.6333		43003.65	43003.65	43003.65	43003.65	43007.6333	43003.65	43003.65	43007.6333	43003.65	43003.65	43003.65	43007.6333
		43007.6417		43003.6542	43003.6542	43003.6542	43003.6542	43007.6417	43003.6542	43003.6542	43007.6417	43003.6542	43003.6542	43003.6542	43007.6417
		43007.65		43003.6583	43003.6583	43003.6583	43003.6583	43007.65	43003.6583	43003.6583	43007.65	43003.6583	43003.6583	43003.6583	43007.65
		43007.6583		43003.6625	43003.6625	43003.6625	43003.6625	43007.6583	43003.6625	43003.6625	43007.6583	43003.6625	43003.6625	43003.6625	43007.6583
		43007.6667		43003.6667	43003.6667	43003.6667	43003.6667	43007.6667	43003.6667	43003.6667	43007.6667	43003.6667	43003.6667	43003.6667	43007.6667
		43007.675		43003.6708	43003.6708	43003.6708	43003.6708	43007.675	43003.6708	43003.6708	43007.675	43003.6708	43003.6708	43003.6708	43007.675
		43007.6833		43003.675	43003.675	43003.675	43003.675	43007.6833	43003.675	43003.675	43007.6833	43003.675	43003.675	43003.675	43007.6833
		43007.6917		43003.6792	43003.6792	43003.6792	43003.6792	43007.6917	43003.6792	43003.6792	43007.6917	43003.6792	43003.6792	43003.6792	43007.6917
		43007.7		43003.6833	43003.6833	43003.6833	43003.6833	43007.7	43003.6833	43003.6833	43007.7	43003.6833	43003.6833	43003.6833	43007.7
		43007.7083		43003.6875	43003.6875	43003.6875	43003.6875	43007.7083	43003.6875	43003.6875	43007.7083	43003.6875	43003.6875	43003.6875	43007.7083
		43007.7167		43003.6917	43003.6917	43003.6917	43003.6917	43007.7167	43003.6917	43003.6917	43007.7167	43003.6917	43003.6917	43003.6917	43007.7167
		43007.725		43003.6958	43003.6958	43003.6958	43003.6958	43007.725	43003.6958	43003.6958	43007.725	43003.6958	43003.6958	43003.6958	43007.725
		43007.7333		43003.7	43003.7	43003.7	43003.7	43007.7333	43003.7	43003.7	43007.7333	43003.7	43003.7	43003.7	43007.7333
		43007.7417		43003.7042	43003.7042	43003.7042	43003.7042	43007.7417	43003.7042	43003.7042	43007.7417	43003.7042	43003.7042	43003.7042	43007.7417
		43007.75		43003.7083	43003.7083	43003.7083	43003.7083	43007.75	43003.7083	43003.7083	43007.75	43003.7083	43003.7083	43003.7083	43007.75
		43007.7583		43003.7125	43003.7125	43003.7125	43003.7125	43007.7583	43003.7125	43003.7125	43007.7583	43003.7125	43003.7125	43003.7125	43007.7583
		43007.7667		43003.7167	43003.7167	43003.7167	43003.7167	43007.7667	43003.7167	43003.7167	43007.7667	43003.7167	43003.7167	43003.7167	43007.7667
		43007.775		43003.7208	43003.7208	43003.7208	43003.7208	43007.775	43003.7208	43003.7208	43007.775	43003.7208	43003.7208	43003.7208	43007.775
		43007.7833		43003.725	43003.725	43003.725	43003.725	43007.7833	43003.725	43003.725	43007.7833	43003.725	43003.725	43003.725	43007.7833
		43007.7917		43003.7292	43003.7292	43003.7292	43003.7292	43007.7917	43003.7292	43003.7292	43007.7917	43003.7292	43003.7292	43003.7292	43007.7917
		43007.8		43003.7333	43003.7333	43003.7333	43003.7333	43007.8	43003.7333	43003.7333	43007.8	43003.7333	43003.7333	43003.7333	43007.8
		43007.8083		43003.7375	43003.7375	43003.7375	43003.7375	43007.8083	43003.7375	43003.7375	43007.8083	43003.7375	43003.7375	43003.7375	43007.8083
		43007.8167		43003.7417	43003.7417	43003.7417	43003.7417	43007.8167	43003.7417	43003.7417	43007.8167	43003.7417	43003.7417	43003.7417	43007.8167
		43007.825		43003.7458	43003.7458	43003.7458	43003.7458	43007.825	43003.7458	43003.7458	43007.825	43003.7458	43003.7458	43003.7458	43007.825
		43007.8333		43003.75	43003.75	43003.75	43003.75	43007.8333	43003.75	43003.75	43007.8333	43003.75	43003.75	43003.75	43007.8333
		43007.8417		43003.7542	43003.7542	43003.7542	43003.7542	43007.8417	43003.7542	43003.7542	43007.8417	43003.7542	43003.7542	43003.7542	43007.8417
		43007.85		43003.7583	43003.7583	43003.7583	43003.7583	43007.85	43003.7583	43003.7583	43007.85	43003.7583	43003.7583	43003.7583	43007.85
		43007.8583		43003.7625	43003.7625	43003.7625	43003.7625	43007.8583	43003.7625	43003.7625	43007.8583	43003.7625	43003.7625	43003.7625	43007.8583
		43007.8667		43003.7667	43003.7667	43003.7667	43003.7667	43007.8667	43003.7667	43003.7667	43007.8667	43003.7667	43003.7667	43003.7667	43007.8667
		43007.875		43003.7708	43003.7708	43003.7708	43003.7708	43007.875	43003.7708	43003.7708	43007.875	43003.7708	43003.7708	43003.7708	43007.875
		43007.8833		43003.775	43003.775	43003.775	43003.775	43007.8833	43003.775	43003.775	43007.8833	43003.775	43003.775	43003.775	43007.8833
		43007.8917		43003.7792	43003.7792	43003.7792	43003.7792	43007.8917	43003.7792	43003.7792	43007.8917	43003.7792	43003.7792	43003.7792	43007.8917
		43007.9		43003.7833	43003.7833	43003.7833	43003.7833	43007.9	43003.7833	43003.7833	43007.9	43003.7833	43003.7833	43003.7833	43007.9
		43007.9083		43003.7875	43003.7875	43003.7875	43003.7875	43007.9083	43003.7875	43003.7875	43007.9083	43003.7875	43003.7875	43003.7875	43007.9083
		43007.9167		43003.7917	43003.7917	43003.7917	43003.7917	43007.9167	43003.7917	43003.7917	43007.9167	43003.7917	43003.7917	43003.7917	43007.9167
		43007.925		43003.7958	43003.7958	43003.7958	43003.7958	43007.925	43003.7958	43003.7958	43007.925	43003.7958	43003.7958	43003.7958	43007.925
		43007.9333		43003.8	43003.8	43003.8	43003.8	43007.9333	43003.8	43003.8	43007.9333	43003.8	43003.8	43003.8	43007.9333
		43007.9417		43003.8042	43003.8042	43003.8042	43003.8042	43007.9417	43003.8042	43003.8042	43007.9417	43003.8042	43003.8042	43003.8042	43007.9417
		43007.95		43003.8083	43003.8083	43003.8083	43003.8083	43007.95	43003.8083	43003.8083	43007.95	43003.8083	43003.8083	43003.8083	43007.95
		43007.9583		43003.8125	43003.8125	43003.8125	43003.8125	43007.9583	43003.8125	43003.8125	43007.9583	43003.8125	43003.8125	43003.8125	43007.9583
		43007.9667		43003.8167	43003.8167	43003.8167	43003.8167	43007.9667	43003.8167	43003.8167	43007.9667	43003.8167	43003.8167	43003.8167	43007.9667
		43007.975		43003.8208	43003.8208	43003.8208	43003.8208	43007.975	43003.8208	43003.8208	43007.975	43003.8208	43003.8208	43003.8208	43007.975
		43007.9833		43003.825	43003.825	43003.825	43003.825	43007.9833	43003.825	43003.825	43007.9833	43003.825	43003.825	43003.825	43007.9833
		43007.9917		43003.8292	43003.8292	43003.8292	43003.8292	43007.9917	43003.8292	43003.8292	43007.9917	43003.8292	43003.8292	43003.8292	43007.9917
		43008		43003.8333	43003.8333	43003.8333	43003.8333	43008	43003.8333	43003.8333	43008	43003.8333	43003.8333	43003.8333	43008
		43008.0083		43003.8375	43003.8375	43003.8375	43003.8375	43008.0083	43003.8375	43003.8375	43008.0083	43003.8375	43003.8375	43003.8375	43008.0083
		43008.0167		43003.8417	43003.8417	43003.8417	43003.8417	43008.0167	43003.8417	43003.8417	43008.0167	43003.8417	43003.8417	43003.8417	43008.0167
		43008.025		43003.8458	43003.8458	43003.8458	43003.8458	43008.025	43003.8458	43003.8458	43008.025	43003.8458	43003.8458	43003.8458	43008.025
		43008.0333		43003.85	43003.85	43003.85	43003.85	43008.0333	43003.85	43003.85	43008.0333	43003.85	43003.85	43003.85	43008.0333
		43008.0417		43003.8542	43003.8542	43003.8542	43003.8542	43008.0417	43003.8542	43003.8542	43008.0417	43003.8542	43003.8542	43003.8542	43008.0417
		43008.05		43003.8583	43003.8583	43003.8583	43003.8583	43008.05	43003.8583	43003.8583	43008.05	43003.8583	43003.8583	43003.8583	43008.05
		43008.0583		43003.8625	43003.8625	43003.8625	43003.8625	43008.0583	43003.8625	43003.8625	43008.0583	43003.8625	43003.8625	43003.8625	43008.0583
		43008.0667		43003.8667	43003.8667	43003.8667	43003.8667	43008.0667	43003.8667	43003.8667	43008.0667	43003.8667	43003.8667	43003.8667	43008.0667
		43008.075		43003.8708	43003.8708	43003.8708	43003.8708	43008.075	43003.8708	43003.8708	43008.075	43003.8708	43003.8708	43003.8708	43008.075
		43008.0833		43003.875	43003.875	43003.875	43003.875	43008.0833	43003.875	43003.875	43008.0833	43003.875	43003.875	43003.875	43008.0833
		43008.0917		43003.8792	43003.8792	43003.8792	43003.8792	43008.0917	43003.8792	43003.8792	43008.0917	43003.8792	43003.8792	43003.8792	43008.0917
		43008.1		43003.8833	43003.8833	43003.8833	43003.8833	43008.1	43003.8833	43003.8833	43008.1	43003.8833	43003.8833	43003.8833	43008.1
		43008.1083		43003.8875	43003.8875	43003.8875	43003.8875	43008.1083	43003.8875	43003.8875	43008.1083	43003.8875	43003.8875	43003.8875	43008.1083
		43008.1167		43003.8917	43003.8917	43003.8917	43003.8917	43008.1167	43003.8917	43003.8917	43008.1167	43003.8917	43003.8917	43003.8917	43008.1167
		43008.125		43003.8958	43003.8958	43003.8958	43003.8958	43008.125	43003.8958	43003.8958	43008.125	43003.8958	43003.8958	43003.8958	43008.125
		43008.1333		43003.9	43003.9	43003.9	43003.9	43008.1333	43003.9	43003.9	43008.1333	43003.9	43003.9	43003.9	43008.1333
		43008.1417		43003.9042	43003.9042	43003.9042	43003.9042	43008.1417	43003.9042	43003.9042	43008.1417	43003.9042	43003.9042	43003.9042	43008.1417
		43008.15		43003.9083	43003.9083	43003.9083	43003.9083	43008.15	43003.9083	43003.9083	43008.15	43003.9083	43003.9083	43003.9083	43008.15
		43008.1583		43003.9125	43003.9125	43003.9125	43003.9125	43008.1583	43003.9125	43003.9125	43008.1583	43003.9125	43003.9125	43003.9125	43008.1583
		43008.1667		43003.9167	43003.9167	43003.9167	43003.9167	43008.1667	43003.9167	43003.9167	43008.1667	43003.9167	43003.9167	43003.9167	43008.1667
		43008.175		43003.9208	43003.9208	43003.9208	43003.9208	43008.175	43003.9208	43003.9208	43008.175	43003.9208	43003.9208	43003.9208	43008.175
		43008.1833		43003.925	43003.925	43003.925	43003.925	43008.1833	43003.925	43003.925	43008.1833	43003.925	43003.925	43003.925	43008.1833
		43008.1917		43003.9292	43003.9292	43003.9292	43003.9292	43008.1917	43003.9292	43003.9292	43008.1917	43003.9292	43003.9292	43003.9292	43008.1917
		43008.2		43003.9333	43003.9333	43003.9333	43003.9333	43008.2	43003.9333	43003.9333	43008.2	43003.9333	43003.9333	43003.9333	43008.2
		43008.2083		43003.9375	43003.9375	43003.9375	43003.9375	43008.2083	43003.9375	43003.9375	43008.2083	43003.9375	43003.9375	43003.9375	43008.2083
		43008.2167		43003.9417	43003.9417	43003.9417	43003.9417	43008.2167	43003.9417	43003.9417	43008.2167	43003.9417	43003.9417	43003.9417	43008.2167
		43008.225		43003.9458	43003.9458	43003.9458	43003.9458	43008.225	43003.9458	43003.9458	43008.225	43003.9458	43003.9458	43003.9458	43008.225
		43008.2333		43003.95	43003.95	43003.95	43003.95	43008.2333	43003.95	43003.95	43008.2333	43003.95	43003.95	43003.95	43008.2333
		43008.2417		43003.9542	43003.9542	43003.9542	43003.9542	43008.2417	43003.9542	43003.9542	43008.2417	43003.9542	43003.9542	43003.9542	43008.2417
		43008.25		43003.9583	43003.9583	43003.9583	43003.9583	43008.25	43003.9583	43003.9583	43008.25	43003.9583	43003.9583	43003.9583	43008.25
		43008.2583		43003.9625	43003.9625	43003.9625	43003.9625	43008.2583	43003.9625	43003.9625	43008.2583	43003.9625	43003.9625	43003.9625	43008.2583
		43008.2667		43003.9667	43003.9667	43003.9667	43003.9667	43008.2667	43003.9667	43003.9667	43008.2667	43003.9667	43003.9667	43003.9667	43008.2667
		43008.275		43003.9708	43003.9708	43003.9708	43003.9708	43008.275	43003.9708	43003.9708	43008.275	43003.9708	43003.9708	43003.9708	43008.275
		43008.2833		43003.975	43003.975	43003.975	43003.975	43008.2833	43003.975	43003.975	43008.2833	43003.975	43003.975	43003.975	43008.2833
		43008.2917		43003.9792	43003.9792	43003.9792	43003.9792	43008.2917	43003.9792	43003.9792	43008.2917	43003.9792	43003.9792	43003.9792	43008.2917
		43008.3		43003.9833	43003.9833	43003.9833	43003.9833	43008.3	43003.9833	43003.9833	43008.3	43003.9833	43003.9833	43003.9833	43008.3
		43008.3083		43003.9875	43003.9875	43003.9875	43003.9875	43008.3083	43003.9875	43003.9875	43008.3083	43003.9875	43003.9875	43003.9875	43008.3083
		43008.3167		43003.9917	43003.9917	43003.9917	43003.9917	43008.3167	43003.9917	43003.9917	43008.3167	43003.9917	43003.9917	43003.9917	43008.3167
		43008.325		43003.9958	43003.9958	43003.9958	43003.9958	43008.325	43003.9958	43003.9958	43008.325	43003.9958	43003.9958	43003.9958	43008.325
		43008.3333		43004	43004	43004	43004	43008.3333	43004	43004	43008.3333	43004	43004	43004	43008.3333
		43008.3417		43004.0042	43004.0042	43004.0042	43004.0042	43008.3417	43004.0042	43004.0042	43008.3417	43004.0042	43004.0042	43004.0042	43008.3417
		43008.35		43004.0083	43004.0083	43004.0083	43004.0083	43008.35	43004.0083	43004.0083	43008.35	43004.0083	43004.0083	43004.0083	43008.35
		43008.3583		43004.0125	43004.0125	43004.0125	43004.0125	43008.3583	43004.0125	43004.0125	43008.3583	43004.0125	43004.0125	43004.0125	43008.3583
		43008.3667		43004.0167	43004.0167	43004.0167	43004.0167	43008.3667	43004.0167	43004.0167	43008.3667	43004.0167	43004.0167	43004.0167	43008.3667
		43008.375		43004.0208	43004.0208	43004.0208	43004.0208	43008.375	43004.0208	43004.0208	43008.375	43004.0208	43004.0208	43004.0208	43008.375
		43008.3833		43004.025	43004.025	43004.025	43004.025	43008.3833	43004.025	43004.025	43008.3833	43004.025	43004.025	43004.025	43008.3833
		43008.3917		43004.0292	43004.0292	43004.0292	43004.0292	43008.3917	43004.0292	43004.0292	43008.3917	43004.0292	43004.0292	43004.0292	43008.3917
		43008.4		43004.0333	43004.0333	43004.0333	43004.0333	43008.4	43004.0333	43004.0333	43008.4	43004.0333	43004.0333	43004.0333	43008.4
		43008.4083		43004.0375	43004.0375	43004.0375	43004.0375	43008.4083	43004.0375	43004.0375	43008.4083	43004.0375	43004.0375	43004.0375	43008.4083
		43008.4167		43004.0417	43004.0417	43004.0417	43004.0417	43008.4167	43004.0417	43004.0417	43008.4167	43004.0417	43004.0417	43004.0417	43008.4167
		43008.425		43004.0458	43004.0458	43004.0458	43004.0458	43008.425	43004.0458	43004.0458	43008.425	43004.0458	43004.0458	43004.0458	43008.425
		43008.4333		43004.05	43004.05	43004.05	43004.05	43008.4333	43004.05	43004.05	43008.4333	43004.05	43004.05	43004.05	43008.4333
		43008.4417		43004.0542	43004.0542	43004.0542	43004.0542	43008.4417	43004.0542	43004.0542	43008.4417	43004.0542	43004.0542	43004.0542	43008.4417
		43008.45		43004.0583	43004.0583	43004.0583	43004.0583	43008.45	43004.0583	43004.0583	43008.45	43004.0583	43004.0583	43004.0583	43008.45
		43008.4583		43004.0625	43004.0625	43004.0625	43004.0625	43008.4583	43004.0625	43004.0625	43008.4583	43004.0625	43004.0625	43004.0625	43008.4583
		43008.4667		43004.0667	43004.0667	43004.0667	43004.0667	43008.4667	43004.0667	43004.0667	43008.4667	43004.0667	43004.0667	43004.0667	43008.4667
		43008.475		43004.0708	43004.0708	43004.0708	43004.0708	43008.475	43004.0708	43004.0708	43008.475	43004.0708	43004.0708	43004.0708	43008.475
		43008.4833		43004.075	43004.075	43004.075	43004.075	43008.4833	43004.075	43004.075	43008.4833	43004.075	43004.075	43004.075	43008.4833
		43008.4917		43004.0792	43004.0792	43004.0792	43004.0792	43008.4917	43004.0792	43004.0792	43008.4917	43004.0792	43004.0792	43004.0792	43008.4917
		43008.5		43004.0833	43004.0833	43004.0833	43004.0833	43008.5	43004.0833	43004.0833	43008.5	43004.0833	43004.0833	43004.0833	43008.5
		43008.5083		43004.0875	43004.0875	43004.0875	43004.0875	43008.5083	43004.0875	43004.0875	43008.5083	43004.0875	43004.0875	43004.0875	43008.5083
		43008.5167		43004.0917	43004.0917	43004.0917	43004.0917	43008.5167	43004.0917	43004.0917	43008.5167	43004.0917	43004.0917	43004.0917	43008.5167
		43008.525		43004.0958	43004.0958	43004.0958	43004.0958	43008.525	43004.0958	43004.0958	43008.525	43004.0958	43004.0958	43004.0958	43008.525
		43008.5333		43004.1	43004.1	43004.1	43004.1	43008.5333	43004.1	43004.1	43008.5333	43004.1	43004.1	43004.1	43008.5333
		43008.5417		43004.1042	43004.1042	43004.1042	43004.1042	43008.5417	43004.1042	43004.1042	43008.5417	43004.1042	43004.1042	43004.1042	43008.5417
		43008.55		43004.1083	43004.1083	43004.1083	43004.1083	43008.55	43004.1083	43004.1083	43008.55	43004.1083	43004.1083	43004.1083	43008.55
		43008.5583		43004.1125	43004.1125	43004.1125	43004.1125	43008.5583	43004.1125	43004.1125	43008.5583	43004.1125	43004.1125	43004.1125	43008.5583
		43008.5667		43004.1167	43004.1167	43004.1167	43004.1167	43008.5667	43004.1167	43004.1167	43008.5667	43004.1167	43004.1167	43004.1167	43008.5667
		43008.575		43004.1208	43004.1208	43004.1208	43004.1208	43008.575	43004.1208	43004.1208	43008.575	43004.1208	43004.1208	43004.1208	43008.575
		43008.5833		43004.125	43004.125	43004.125	43004.125	43008.5833	43004.125	43004.125	43008.5833	43004.125	43004.125	43004.125	43008.5833
		43008.5917		43004.1292	43004.1292	43004.1292	43004.1292	43008.5917	43004.1292	43004.1292	43008.5917	43004.1292	43004.1292	43004.1292	43008.5917
		43008.6		43004.1333	43004.1333	43004.1333	43004.1333	43008.6	43004.1333	43004.1333	43008.6	43004.1333	43004.1333	43004.1333	43008.6
		43008.6083		43004.1375	43004.1375	43004.1375	43004.1375	43008.6083	43004.1375	43004.1375	43008.6083	43004.1375	43004.1375	43004.1375	43008.6083
		43008.6167		43004.1417	43004.1417	43004.1417	43004.1417	43008.6167	43004.1417	43004.1417	43008.6167	43004.1417	43004.1417	43004.1417	43008.6167
		43008.625		43004.1458	43004.1458	43004.1458	43004.1458	43008.625	43004.1458	43004.1458	43008.625	43004.1458	43004.1458	43004.1458	43008.625
		43008.6333		43004.15	43004.15	43004.15	43004.15	43008.6333	43004.15	43004.15	43008.6333	43004.15	43004.15	43004.15	43008.6333
		43008.6417		43004.1542	43004.1542	43004.1542	43004.1542	43008.6417	43004.1542	43004.1542	43008.6417	43004.1542	43004.1542	43004.1542	43008.6417
		43008.65		43004.1583	43004.1583	43004.1583	43004.1583	43008.65	43004.1583	43004.1583	43008.65	43004.1583	43004.1583	43004.1583	43008.65
		43008.6583		43004.1625	43004.1625	43004.1625	43004.1625	43008.6583	43004.1625	43004.1625	43008.6583	43004.1625	43004.1625	43004.1625	43008.6583
		43008.6667		43004.1667	43004.1667	43004.1667	43004.1667	43008.6667	43004.1667	43004.1667	43008.6667	43004.1667	43004.1667	43004.1667	43008.6667
		43008.675		43004.1708	43004.1708	43004.1708	43004.1708	43008.675	43004.1708	43004.1708	43008.675	43004.1708	43004.1708	43004.1708	43008.675
		43008.6833		43004.175	43004.175	43004.175	43004.175	43008.6833	43004.175	43004.175	43008.6833	43004.175	43004.175	43004.175	43008.6833
		43008.6917		43004.1792	43004.1792	43004.1792	43004.1792	43008.6917	43004.1792	43004.1792	43008.6917	43004.1792	43004.1792	43004.1792	43008.6917
		43008.7		43004.1833	43004.1833	43004.1833	43004.1833	43008.7	43004.1833	43004.1833	43008.7	43004.1833	43004.1833	43004.1833	43008.7
		43008.7083		43004.1875	43004.1875	43004.1875	43004.1875	43008.7083	43004.1875	43004.1875	43008.7083	43004.1875	43004.1875	43004.1875	43008.7083
		43008.7167		43004.1917	43004.1917	43004.1917	43004.1917	43008.7167	43004.1917	43004.1917	43008.7167	43004.1917	43004.1917	43004.1917	43008.7167
		43008.725		43004.1958	43004.1958	43004.1958	43004.1958	43008.725	43004.1958	43004.1958	43008.725	43004.1958	43004.1958	43004.1958	43008.725
		43008.7333		43004.2	43004.2	43004.2	43004.2	43008.7333	43004.2	43004.2	43008.7333	43004.2	43004.2	43004.2	43008.7333
		43008.7417		43004.2042	43004.2042	43004.2042	43004.2042	43008.7417	43004.2042	43004.2042	43008.7417	43004.2042	43004.2042	43004.2042	43008.7417
		43008.75		43004.2083	43004.2083	43004.2083	43004.2083	43008.75	43004.2083	43004.2083	43008.75	43004.2083	43004.2083	43004.2083	43008.75
		43008.7583		43004.2125	43004.2125	43004.2125	43004.2125	43008.7583	43004.2125	43004.2125	43008.7583	43004.2125	43004.2125	43004.2125	43008.7583
		43008.7667		43004.2167	43004.2167	43004.2167	43004.2167	43008.7667	43004.2167	43004.2167	43008.7667	43004.2167	43004.2167	43004.2167	43008.7667
		43008.775		43004.2208	43004.2208	43004.2208	43004.2208	43008.775	43004.2208	43004.2208	43008.775	43004.2208	43004.2208	43004.2208	43008.775
		43008.7833		43004.225	43004.225	43004.225	43004.225	43008.7833	43004.225	43004.225	43008.7833	43004.225	43004.225	43004.225	43008.7833
		43008.7917		43004.2292	43004.2292	43004.2292	43004.2292	43008.7917	43004.2292	43004.2292	43008.7917	43004.2292	43004.2292	43004.2292	43008.7917
		43008.8		43004.2333	43004.2333	43004.2333	43004.2333	43008.8	43004.2333	43004.2333	43008.8	43004.2333	43004.2333	43004.2333	43008.8
		43008.8083		43004.2375	43004.2375	43004.2375	43004.2375	43008.8083	43004.2375	43004.2375	43008.8083	43004.2375	43004.2375	43004.2375	43008.8083
		43008.8167		43004.2417	43004.2417	43004.2417	43004.2417	43008.8167	43004.2417	43004.2417	43008.8167	43004.2417	43004.2417	43004.2417	43008.8167
		43008.825		43004.2458	43004.2458	43004.2458	43004.2458	43008.825	43004.2458	43004.2458	43008.825	43004.2458	43004.2458	43004.2458	43008.825
		43008.8333		43004.25	43004.25	43004.25	43004.25	43008.8333	43004.25	43004.25	43008.8333	43004.25	43004.25	43004.25	43008.8333
		43008.8417		43004.2542	43004.2542	43004.2542	43004.2542	43008.8417	43004.2542	43004.2542	43008.8417	43004.2542	43004.2542	43004.2542	43008.8417
		43008.85		43004.2583	43004.2583	43004.2583	43004.2583	43008.85	43004.2583	43004.2583	43008.85	43004.2583	43004.2583	43004.2583	43008.85
		43008.8583		43004.2625	43004.2625	43004.2625	43004.2625	43008.8583	43004.2625	43004.2625	43008.8583	43004.2625	43004.2625	43004.2625	43008.8583
		43008.8667		43004.2667	43004.2667	43004.2667	43004.2667	43008.8667	43004.2667	43004.2667	43008.8667	43004.2667	43004.2667	43004.2667	43008.8667
		43008.875		43004.2708	43004.2708	43004.2708	43004.2708	43008.875	43004.2708	43004.2708	43008.875	43004.2708	43004.2708	43004.2708	43008.875
		43008.8833		43004.275	43004.275	43004.275	43004.275	43008.8833	43004.275	43004.275	43008.8833	43004.275	43004.275	43004.275	43008.8833
		43008.8917		43004.2792	43004.2792	43004.2792	43004.2792	43008.8917	43004.2792	43004.2792	43008.8917	43004.2792	43004.2792	43004.2792	43008.8917
		43008.9		43004.2833	43004.2833	43004.2833	43004.2833	43008.9	43004.2833	43004.2833	43008.9	43004.2833	43004.2833	43004.2833	43008.9
		43008.9083		43004.2875	43004.2875	43004.2875	43004.2875	43008.9083	43004.2875	43004.2875	43008.9083	43004.2875	43004.2875	43004.2875	43008.9083
		43008.9167		43004.2917	43004.2917	43004.2917	43004.2917	43008.9167	43004.2917	43004.2917	43008.9167	43004.2917	43004.2917	43004.2917	43008.9167
		43008.925		43004.2958	43004.2958	43004.2958	43004.2958	43008.925	43004.2958	43004.2958	43008.925	43004.2958	43004.2958	43004.2958	43008.925
		43008.9333		43004.3	43004.3	43004.3	43004.3	43008.9333	43004.3	43004.3	43008.9333	43004.3	43004.3	43004.3	43008.9333
		43008.9417		43004.3042	43004.3042	43004.3042	43004.3042	43008.9417	43004.3042	43004.3042	43008.9417	43004.3042	43004.3042	43004.3042	43008.9417
		43008.95		43004.3083	43004.3083	43004.3083	43004.3083	43008.95	43004.3083	43004.3083	43008.95	43004.3083	43004.3083	43004.3083	43008.95
		43008.9583		43004.3125	43004.3125	43004.3125	43004.3125	43008.9583	43004.3125	43004.3125	43008.9583	43004.3125	43004.3125	43004.3125	43008.9583
		43008.9667		43004.3167	43004.3167	43004.3167	43004.3167	43008.9667	43004.3167	43004.3167	43008.9667	43004.3167	43004.3167	43004.3167	43008.9667
		43008.975		43004.3208	43004.3208	43004.3208	43004.3208	43008.975	43004.3208	43004.3208	43008.975	43004.3208	43004.3208	43004.3208	43008.975
		43008.9833		43004.325	43004.325	43004.325	43004.325	43008.9833	43004.325	43004.325	43008.9833	43004.325	43004.325	43004.325	43008.9833
		43008.9917		43004.3292	43004.3292	43004.3292	43004.3292	43008.9917	43004.3292	43004.3292	43008.9917	43004.3292	43004.3292	43004.3292	43008.9917
		43009		43004.3333	43004.3333	43004.3333	43004.3333	43009	43004.3333	43004.3333	43009	43004.3333	43004.3333	43004.3333	43009
		43009.0083		43004.3375	43004.3375	43004.3375	43004.3375	43009.0083	43004.3375	43004.3375	43009.0083	43004.3375	43004.3375	43004.3375	43009.0083
		43009.0167		43004.3417	43004.3417	43004.3417	43004.3417	43009.0167	43004.3417	43004.3417	43009.0167	43004.3417	43004.3417	43004.3417	43009.0167
		43009.025		43004.3458	43004.3458	43004.3458	43004.3458	43009.025	43004.3458	43004.3458	43009.025	43004.3458	43004.3458	43004.3458	43009.025
		43009.0333		43004.35	43004.35	43004.35	43004.35	43009.0333	43004.35	43004.35	43009.0333	43004.35	43004.35	43004.35	43009.0333
		43009.0417		43004.3542	43004.3542	43004.3542	43004.3542	43009.0417	43004.3542	43004.3542	43009.0417	43004.3542	43004.3542	43004.3542	43009.0417
		43009.05		43004.3583	43004.3583	43004.3583	43004.3583	43009.05	43004.3583	43004.3583	43009.05	43004.3583	43004.3583	43004.3583	43009.05
		43009.0583		43004.3625	43004.3625	43004.3625	43004.3625	43009.0583	43004.3625	43004.3625	43009.0583	43004.3625	43004.3625	43004.3625	43009.0583
		43009.0667		43004.3667	43004.3667	43004.3667	43004.3667	43009.0667	43004.3667	43004.3667	43009.0667	43004.3667	43004.3667	43004.3667	43009.0667
		43009.075		43004.3708	43004.3708	43004.3708	43004.3708	43009.075	43004.3708	43004.3708	43009.075	43004.3708	43004.3708	43004.3708	43009.075
		43009.0833		43004.375	43004.375	43004.375	43004.375	43009.0833	43004.375	43004.375	43009.0833	43004.375	43004.375	43004.375	43009.0833
		43009.0917		43004.3792	43004.3792	43004.3792	43004.3792	43009.0917	43004.3792	43004.3792	43009.0917	43004.3792	43004.3792	43004.3792	43009.0917
		43009.1		43004.3833	43004.3833	43004.3833	43004.3833	43009.1	43004.3833	43004.3833	43009.1	43004.3833	43004.3833	43004.3833	43009.1
		43009.1083		43004.3875	43004.3875	43004.3875	43004.3875	43009.1083	43004.3875	43004.3875	43009.1083	43004.3875	43004.3875	43004.3875	43009.1083
		43009.1167		43004.3917	43004.3917	43004.3917	43004.3917	43009.1167	43004.3917	43004.3917	43009.1167	43004.3917	43004.3917	43004.3917	43009.1167
		43009.125		43004.3958	43004.3958	43004.3958	43004.3958	43009.125	43004.3958	43004.3958	43009.125	43004.3958	43004.3958	43004.3958	43009.125
		43009.1333		43004.4	43004.4	43004.4	43004.4	43009.1333	43004.4	43004.4	43009.1333	43004.4	43004.4	43004.4	43009.1333
		43009.1417		43004.4042	43004.4042	43004.4042	43004.4042	43009.1417	43004.4042	43004.4042	43009.1417	43004.4042	43004.4042	43004.4042	43009.1417
		43009.15		43004.4083	43004.4083	43004.4083	43004.4083	43009.15	43004.4083	43004.4083	43009.15	43004.4083	43004.4083	43004.4083	43009.15
		43009.1583		43004.4125	43004.4125	43004.4125	43004.4125	43009.1583	43004.4125	43004.4125	43009.1583	43004.4125	43004.4125	43004.4125	43009.1583
		43009.1667		43004.4167	43004.4167	43004.4167	43004.4167	43009.1667	43004.4167	43004.4167	43009.1667	43004.4167	43004.4167	43004.4167	43009.1667
		43009.175		43004.4208	43004.4208	43004.4208	43004.4208	43009.175	43004.4208	43004.4208	43009.175	43004.4208	43004.4208	43004.4208	43009.175
		43009.1833		43004.425	43004.425	43004.425	43004.425	43009.1833	43004.425	43004.425	43009.1833	43004.425	43004.425	43004.425	43009.1833
		43009.1917		43004.4292	43004.4292	43004.4292	43004.4292	43009.1917	43004.4292	43004.4292	43009.1917	43004.4292	43004.4292	43004.4292	43009.1917
		43009.2		43004.4333	43004.4333	43004.4333	43004.4333	43009.2	43004.4333	43004.4333	43009.2	43004.4333	43004.4333	43004.4333	43009.2
		43009.2083		43004.4375	43004.4375	43004.4375	43004.4375	43009.2083	43004.4375	43004.4375	43009.2083	43004.4375	43004.4375	43004.4375	43009.2083
		43009.2167		43004.4417	43004.4417	43004.4417	43004.4417	43009.2167	43004.4417	43004.4417	43009.2167	43004.4417	43004.4417	43004.4417	43009.2167
		43009.225		43004.4458	43004.4458	43004.4458	43004.4458	43009.225	43004.4458	43004.4458	43009.225	43004.4458	43004.4458	43004.4458	43009.225
		43009.2333		43004.45	43004.45	43004.45	43004.45	43009.2333	43004.45	43004.45	43009.2333	43004.45	43004.45	43004.45	43009.2333
		43009.2417		43004.4542	43004.4542	43004.4542	43004.4542	43009.2417	43004.4542	43004.4542	43009.2417	43004.4542	43004.4542	43004.4542	43009.2417
		43009.25		43004.4583	43004.4583	43004.4583	43004.4583	43009.25	43004.4583	43004.4583	43009.25	43004.4583	43004.4583	43004.4583	43009.25
		43009.2583		43004.4625	43004.4625	43004.4625	43004.4625	43009.2583	43004.4625	43004.4625	43009.2583	43004.4625	43004.4625	43004.4625	43009.2583
		43009.2667		43004.4667	43004.4667	43004.4667	43004.4667	43009.2667	43004.4667	43004.4667	43009.2667	43004.4667	43004.4667	43004.4667	43009.2667
		43009.275		43004.4708	43004.4708	43004.4708	43004.4708	43009.275	43004.4708	43004.4708	43009.275	43004.4708	43004.4708	43004.4708	43009.275
		43009.2833		43004.475	43004.475	43004.475	43004.475	43009.2833	43004.475	43004.475	43009.2833	43004.475	43004.475	43004.475	43009.2833
		43009.2917		43004.4792	43004.4792	43004.4792	43004.4792	43009.2917	43004.4792	43004.4792	43009.2917	43004.4792	43004.4792	43004.4792	43009.2917
		43009.3		43004.4833	43004.4833	43004.4833	43004.4833	43009.3	43004.4833	43004.4833	43009.3	43004.4833	43004.4833	43004.4833	43009.3
		43009.3083		43004.4875	43004.4875	43004.4875	43004.4875	43009.3083	43004.4875	43004.4875	43009.3083	43004.4875	43004.4875	43004.4875	43009.3083
		43009.3167		43004.4917	43004.4917	43004.4917	43004.4917	43009.3167	43004.4917	43004.4917	43009.3167	43004.4917	43004.4917	43004.4917	43009.3167
		43009.325		43004.4958	43004.4958	43004.4958	43004.4958	43009.325	43004.4958	43004.4958	43009.325	43004.4958	43004.4958	43004.4958	43009.325
		43009.3333		43004.5	43004.5	43004.5	43004.5	43009.3333	43004.5	43004.5	43009.3333	43004.5	43004.5	43004.5	43009.3333
		43009.3417		43004.5042	43004.5042	43004.5042	43004.5042	43009.3417	43004.5042	43004.5042	43009.3417	43004.5042	43004.5042	43004.5042	43009.3417
		43009.35		43004.5083	43004.5083	43004.5083	43004.5083	43009.35	43004.5083	43004.5083	43009.35	43004.5083	43004.5083	43004.5083	43009.35
		43009.3583		43004.5125	43004.5125	43004.5125	43004.5125	43009.3583	43004.5125	43004.5125	43009.3583	43004.5125	43004.5125	43004.5125	43009.3583
		43009.3667		43004.5167	43004.5167	43004.5167	43004.5167	43009.3667	43004.5167	43004.5167	43009.3667	43004.5167	43004.5167	43004.5167	43009.3667
		43009.375		43004.5208	43004.5208	43004.5208	43004.5208	43009.375	43004.5208	43004.5208	43009.375	43004.5208	43004.5208	43004.5208	43009.375
		43009.3833		43004.525	43004.525	43004.525	43004.525	43009.3833	43004.525	43004.525	43009.3833	43004.525	43004.525	43004.525	43009.3833
		43009.3917		43004.5292	43004.5292	43004.5292	43004.5292	43009.3917	43004.5292	43004.5292	43009.3917	43004.5292	43004.5292	43004.5292	43009.3917
		43009.4		43004.5333	43004.5333	43004.5333	43004.5333	43009.4	43004.5333	43004.5333	43009.4	43004.5333	43004.5333	43004.5333	43009.4
		43009.4083		43004.5375	43004.5375	43004.5375	43004.5375	43009.4083	43004.5375	43004.5375	43009.4083	43004.5375	43004.5375	43004.5375	43009.4083
		43009.4167		43004.5417	43004.5417	43004.5417	43004.5417	43009.4167	43004.5417	43004.5417	43009.4167	43004.5417	43004.5417	43004.5417	43009.4167
		43009.425		43004.5458	43004.5458	43004.5458	43004.5458	43009.425	43004.5458	43004.5458	43009.425	43004.5458	43004.5458	43004.5458	43009.425
		43009.4333		43004.55	43004.55	43004.55	43004.55	43009.4333	43004.55	43004.55	43009.4333	43004.55	43004.55	43004.55	43009.4333
		43009.4417		43004.5542	43004.5542	43004.5542	43004.5542	43009.4417	43004.5542	43004.5542	43009.4417	43004.5542	43004.5542	43004.5542	43009.4417
		43009.45		43004.5583	43004.5583	43004.5583	43004.5583	43009.45	43004.5583	43004.5583	43009.45	43004.5583	43004.5583	43004.5583	43009.45
		43009.4583		43004.5625	43004.5625	43004.5625	43004.5625	43009.4583	43004.5625	43004.5625	43009.4583	43004.5625	43004.5625	43004.5625	43009.4583
		43009.4667		43004.5667	43004.5667	43004.5667	43004.5667	43009.4667	43004.5667	43004.5667	43009.4667	43004.5667	43004.5667	43004.5667	43009.4667
		43009.475		43004.5708	43004.5708	43004.5708	43004.5708	43009.475	43004.5708	43004.5708	43009.475	43004.5708	43004.5708	43004.5708	43009.475
		43009.4833		43004.575	43004.575	43004.575	43004.575	43009.4833	43004.575	43004.575	43009.4833	43004.575	43004.575	43004.575	43009.4833
		43009.4917		43004.5792	43004.5792	43004.5792	43004.5792	43009.4917	43004.5792	43004.5792	43009.4917	43004.5792	43004.5792	43004.5792	43009.4917
		43009.5		43004.5833	43004.5833	43004.5833	43004.5833	43009.5	43004.5833	43004.5833	43009.5	43004.5833	43004.5833	43004.5833	43009.5
		43009.5083		43004.5875	43004.5875	43004.5875	43004.5875	43009.5083	43004.5875	43004.5875	43009.5083	43004.5875	43004.5875	43004.5875	43009.5083
		43009.5167		43004.5917	43004.5917	43004.5917	43004.5917	43009.5167	43004.5917	43004.5917	43009.5167	43004.5917	43004.5917	43004.5917	43009.5167
		43009.525		43004.5958	43004.5958	43004.5958	43004.5958	43009.525	43004.5958	43004.5958	43009.525	43004.5958	43004.5958	43004.5958	43009.525
		43009.5333		43004.6	43004.6	43004.6	43004.6	43009.5333	43004.6	43004.6	43009.5333	43004.6	43004.6	43004.6	43009.5333
		43009.5417		43004.6042	43004.6042	43004.6042	43004.6042	43009.5417	43004.6042	43004.6042	43009.5417	43004.6042	43004.6042	43004.6042	43009.5417
		43009.55		43004.6083	43004.6083	43004.6083	43004.6083	43009.55	43004.6083	43004.6083	43009.55	43004.6083	43004.6083	43004.6083	43009.55
		43009.5583		43004.6125	43004.6125	43004.6125	43004.6125	43009.5583	43004.6125	43004.6125	43009.5583	43004.6125	43004.6125	43004.6125	43009.5583
		43009.5667		43004.6167	43004.6167	43004.6167	43004.6167	43009.5667	43004.6167	43004.6167	43009.5667	43004.6167	43004.6167	43004.6167	43009.5667
		43009.575		43004.6208	43004.6208	43004.6208	43004.6208	43009.575	43004.6208	43004.6208	43009.575	43004.6208	43004.6208	43004.6208	43009.575
		43009.5833		43004.625	43004.625	43004.625	43004.625	43009.5833	43004.625	43004.625	43009.5833	43004.625	43004.625	43004.625	43009.5833
		43009.5917		43004.6292	43004.6292	43004.6292	43004.6292	43009.5917	43004.6292	43004.6292	43009.5917	43004.6292	43004.6292	43004.6292	43009.5917
		43009.6		43004.6333	43004.6333	43004.6333	43004.6333	43009.6	43004.6333	43004.6333	43009.6	43004.6333	43004.6333	43004.6333	43009.6
		43009.6083		43004.6375	43004.6375	43004.6375	43004.6375	43009.6083	43004.6375	43004.6375	43009.6083	43004.6375	43004.6375	43004.6375	43009.6083
		43009.6167		43004.6417	43004.6417	43004.6417	43004.6417	43009.6167	43004.6417	43004.6417	43009.6167	43004.6417	43004.6417	43004.6417	43009.6167
		43009.625		43004.6458	43004.6458	43004.6458	43004.6458	43009.625	43004.6458	43004.6458	43009.625	43004.6458	43004.6458	43004.6458	43009.625
		43009.6333		43004.65	43004.65	43004.65	43004.65	43009.6333	43004.65	43004.65	43009.6333	43004.65	43004.65	43004.65	43009.6333
		43009.6417		43004.6542	43004.6542	43004.6542	43004.6542	43009.6417	43004.6542	43004.6542	43009.6417	43004.6542	43004.6542	43004.6542	43009.6417
		43009.65		43004.6583	43004.6583	43004.6583	43004.6583	43009.65	43004.6583	43004.6583	43009.65	43004.6583	43004.6583	43004.6583	43009.65
		43009.6583		43004.6625	43004.6625	43004.6625	43004.6625	43009.6583	43004.6625	43004.6625	43009.6583	43004.6625	43004.6625	43004.6625	43009.6583
		43009.6667		43004.6667	43004.6667	43004.6667	43004.6667	43009.6667	43004.6667	43004.6667	43009.6667	43004.6667	43004.6667	43004.6667	43009.6667
		43009.675		43004.6708	43004.6708	43004.6708	43004.6708	43009.675	43004.6708	43004.6708	43009.675	43004.6708	43004.6708	43004.6708	43009.675
		43009.6833		43004.675	43004.675	43004.675	43004.675	43009.6833	43004.675	43004.675	43009.6833	43004.675	43004.675	43004.675	43009.6833
		43009.6917		43004.6792	43004.6792	43004.6792	43004.6792	43009.6917	43004.6792	43004.6792	43009.6917	43004.6792	43004.6792	43004.6792	43009.6917
		43009.7		43004.6833	43004.6833	43004.6833	43004.6833	43009.7	43004.6833	43004.6833	43009.7	43004.6833	43004.6833	43004.6833	43009.7
		43009.7083		43004.6875	43004.6875	43004.6875	43004.6875	43009.7083	43004.6875	43004.6875	43009.7083	43004.6875	43004.6875	43004.6875	43009.7083
		43009.7167		43004.6917	43004.6917	43004.6917	43004.6917	43009.7167	43004.6917	43004.6917	43009.7167	43004.6917	43004.6917	43004.6917	43009.7167
		43009.725		43004.6958	43004.6958	43004.6958	43004.6958	43009.725	43004.6958	43004.6958	43009.725	43004.6958	43004.6958	43004.6958	43009.725
		43009.7333		43004.7	43004.7	43004.7	43004.7	43009.7333	43004.7	43004.7	43009.7333	43004.7	43004.7	43004.7	43009.7333
		43009.7417		43004.7042	43004.7042	43004.7042	43004.7042	43009.7417	43004.7042	43004.7042	43009.7417	43004.7042	43004.7042	43004.7042	43009.7417
		43009.75		43004.7083	43004.7083	43004.7083	43004.7083	43009.75	43004.7083	43004.7083	43009.75	43004.7083	43004.7083	43004.7083	43009.75
		43009.7583		43004.7125	43004.7125	43004.7125	43004.7125	43009.7583	43004.7125	43004.7125	43009.7583	43004.7125	43004.7125	43004.7125	43009.7583
		43009.7667		43004.7167	43004.7167	43004.7167	43004.7167	43009.7667	43004.7167	43004.7167	43009.7667	43004.7167	43004.7167	43004.7167	43009.7667
		43009.775		43004.7208	43004.7208	43004.7208	43004.7208	43009.775	43004.7208	43004.7208	43009.775	43004.7208	43004.7208	43004.7208	43009.775
		43009.7833		43004.725	43004.725	43004.725	43004.725	43009.7833	43004.725	43004.725	43009.7833	43004.725	43004.725	43004.725	43009.7833
		43009.7917		43004.7292	43004.7292	43004.7292	43004.7292	43009.7917	43004.7292	43004.7292	43009.7917	43004.7292	43004.7292	43004.7292	43009.7917
		43009.8		43004.7333	43004.7333	43004.7333	43004.7333	43009.8	43004.7333	43004.7333	43009.8	43004.7333	43004.7333	43004.7333	43009.8
		43009.8083		43004.7375	43004.7375	43004.7375	43004.7375	43009.8083	43004.7375	43004.7375	43009.8083	43004.7375	43004.7375	43004.7375	43009.8083
		43009.8167		43004.7417	43004.7417	43004.7417	43004.7417	43009.8167	43004.7417	43004.7417	43009.8167	43004.7417	43004.7417	43004.7417	43009.8167
		43009.825		43004.7458	43004.7458	43004.7458	43004.7458	43009.825	43004.7458	43004.7458	43009.825	43004.7458	43004.7458	43004.7458	43009.825
		43009.8333		43004.75	43004.75	43004.75	43004.75	43009.8333	43004.75	43004.75	43009.8333	43004.75	43004.75	43004.75	43009.8333
		43009.8417		43004.7542	43004.7542	43004.7542	43004.7542	43009.8417	43004.7542	43004.7542	43009.8417	43004.7542	43004.7542	43004.7542	43009.8417
		43009.85		43004.7583	43004.7583	43004.7583	43004.7583	43009.85	43004.7583	43004.7583	43009.85	43004.7583	43004.7583	43004.7583	43009.85
		43009.8583		43004.7625	43004.7625	43004.7625	43004.7625	43009.8583	43004.7625	43004.7625	43009.8583	43004.7625	43004.7625	43004.7625	43009.8583
		43009.8667		43004.7667	43004.7667	43004.7667	43004.7667	43009.8667	43004.7667	43004.7667	43009.8667	43004.7667	43004.7667	43004.7667	43009.8667
		43009.875		43004.7708	43004.7708	43004.7708	43004.7708	43009.875	43004.7708	43004.7708	43009.875	43004.7708	43004.7708	43004.7708	43009.875
		43009.8833		43004.775	43004.775	43004.775	43004.775	43009.8833	43004.775	43004.775	43009.8833	43004.775	43004.775	43004.775	43009.8833
		43009.8917		43004.7792	43004.7792	43004.7792	43004.7792	43009.8917	43004.7792	43004.7792	43009.8917	43004.7792	43004.7792	43004.7792	43009.8917
		43009.9		43004.7833	43004.7833	43004.7833	43004.7833	43009.9	43004.7833	43004.7833	43009.9	43004.7833	43004.7833	43004.7833	43009.9
		43009.9083		43004.7875	43004.7875	43004.7875	43004.7875	43009.9083	43004.7875	43004.7875	43009.9083	43004.7875	43004.7875	43004.7875	43009.9083
		43009.9167		43004.7917	43004.7917	43004.7917	43004.7917	43009.9167	43004.7917	43004.7917	43009.9167	43004.7917	43004.7917	43004.7917	43009.9167
		43009.925		43004.7958	43004.7958	43004.7958	43004.7958	43009.925	43004.7958	43004.7958	43009.925	43004.7958	43004.7958	43004.7958	43009.925
		43009.9333		43004.8	43004.8	43004.8	43004.8	43009.9333	43004.8	43004.8	43009.9333	43004.8	43004.8	43004.8	43009.9333
		43009.9417		43004.8042	43004.8042	43004.8042	43004.8042	43009.9417	43004.8042	43004.8042	43009.9417	43004.8042	43004.8042	43004.8042	43009.9417
		43009.95		43004.8083	43004.8083	43004.8083	43004.8083	43009.95	43004.8083	43004.8083	43009.95	43004.8083	43004.8083	43004.8083	43009.95
		43009.9583		43004.8125	43004.8125	43004.8125	43004.8125	43009.9583	43004.8125	43004.8125	43009.9583	43004.8125	43004.8125	43004.8125	43009.9583
		43009.9667		43004.8167	43004.8167	43004.8167	43004.8167	43009.9667	43004.8167	43004.8167	43009.9667	43004.8167	43004.8167	43004.8167	43009.9667
		43009.975		43004.8208	43004.8208	43004.8208	43004.8208	43009.975	43004.8208	43004.8208	43009.975	43004.8208	43004.8208	43004.8208	43009.975
		43009.9833		43004.825	43004.825	43004.825	43004.825	43009.9833	43004.825	43004.825	43009.9833	43004.825	43004.825	43004.825	43009.9833
		43009.9917		43004.8292	43004.8292	43004.8292	43004.8292	43009.9917	43004.8292	43004.8292	43009.9917	43004.8292	43004.8292	43004.8292	43009.9917
		43010		43004.8333	43004.8333	43004.8333	43004.8333	43010	43004.8333	43004.8333	43010	43004.8333	43004.8333	43004.8333	43010
		43010.0083		43004.8375	43004.8375	43004.8375	43004.8375	43010.0083	43004.8375	43004.8375	43010.0083	43004.8375	43004.8375	43004.8375	43010.0083
		43010.0167		43004.8417	43004.8417	43004.8417	43004.8417	43010.0167	43004.8417	43004.8417	43010.0167	43004.8417	43004.8417	43004.8417	43010.0167
		43010.025		43004.8458	43004.8458	43004.8458	43004.8458	43010.025	43004.8458	43004.8458	43010.025	43004.8458	43004.8458	43004.8458	43010.025
		43010.0333		43004.85	43004.85	43004.85	43004.85	43010.0333	43004.85	43004.85	43010.0333	43004.85	43004.85	43004.85	43010.0333
		43010.0417		43004.8542	43004.8542	43004.8542	43004.8542	43010.0417	43004.8542	43004.8542	43010.0417	43004.8542	43004.8542	43004.8542	43010.0417
		43010.05		43004.8583	43004.8583	43004.8583	43004.8583	43010.05	43004.8583	43004.8583	43010.05	43004.8583	43004.8583	43004.8583	43010.05
		43010.0583		43004.8625	43004.8625	43004.8625	43004.8625	43010.0583	43004.8625	43004.8625	43010.0583	43004.8625	43004.8625	43004.8625	43010.0583
		43010.0667		43004.8667	43004.8667	43004.8667	43004.8667	43010.0667	43004.8667	43004.8667	43010.0667	43004.8667	43004.8667	43004.8667	43010.0667
		43010.075		43004.8708	43004.8708	43004.8708	43004.8708	43010.075	43004.8708	43004.8708	43010.075	43004.8708	43004.8708	43004.8708	43010.075
		43010.0833		43004.875	43004.875	43004.875	43004.875	43010.0833	43004.875	43004.875	43010.0833	43004.875	43004.875	43004.875	43010.0833
		43010.0917		43004.8792	43004.8792	43004.8792	43004.8792	43010.0917	43004.8792	43004.8792	43010.0917	43004.8792	43004.8792	43004.8792	43010.0917
		43010.1		43004.8833	43004.8833	43004.8833	43004.8833	43010.1	43004.8833	43004.8833	43010.1	43004.8833	43004.8833	43004.8833	43010.1
		43010.1083		43004.8875	43004.8875	43004.8875	43004.8875	43010.1083	43004.8875	43004.8875	43010.1083	43004.8875	43004.8875	43004.8875	43010.1083
		43010.1167		43004.8917	43004.8917	43004.8917	43004.8917	43010.1167	43004.8917	43004.8917	43010.1167	43004.8917	43004.8917	43004.8917	43010.1167
		43010.125		43004.8958	43004.8958	43004.8958	43004.8958	43010.125	43004.8958	43004.8958	43010.125	43004.8958	43004.8958	43004.8958	43010.125
		43010.1333		43004.9	43004.9	43004.9	43004.9	43010.1333	43004.9	43004.9	43010.1333	43004.9	43004.9	43004.9	43010.1333
		43010.1417		43004.9042	43004.9042	43004.9042	43004.9042	43010.1417	43004.9042	43004.9042	43010.1417	43004.9042	43004.9042	43004.9042	43010.1417
		43010.15		43004.9083	43004.9083	43004.9083	43004.9083	43010.15	43004.9083	43004.9083	43010.15	43004.9083	43004.9083	43004.9083	43010.15
		43010.1583		43004.9125	43004.9125	43004.9125	43004.9125	43010.1583	43004.9125	43004.9125	43010.1583	43004.9125	43004.9125	43004.9125	43010.1583
		43010.1667		43004.9167	43004.9167	43004.9167	43004.9167	43010.1667	43004.9167	43004.9167	43010.1667	43004.9167	43004.9167	43004.9167	43010.1667
		43010.175		43004.9208	43004.9208	43004.9208	43004.9208	43010.175	43004.9208	43004.9208	43010.175	43004.9208	43004.9208	43004.9208	43010.175
		43010.1833		43004.925	43004.925	43004.925	43004.925	43010.1833	43004.925	43004.925	43010.1833	43004.925	43004.925	43004.925	43010.1833
		43010.1917		43004.9292	43004.9292	43004.9292	43004.9292	43010.1917	43004.9292	43004.9292	43010.1917	43004.9292	43004.9292	43004.9292	43010.1917
		43010.2		43004.9333	43004.9333	43004.9333	43004.9333	43010.2	43004.9333	43004.9333	43010.2	43004.9333	43004.9333	43004.9333	43010.2
		43010.2083		43004.9375	43004.9375	43004.9375	43004.9375	43010.2083	43004.9375	43004.9375	43010.2083	43004.9375	43004.9375	43004.9375	43010.2083
		43010.2167		43004.9417	43004.9417	43004.9417	43004.9417	43010.2167	43004.9417	43004.9417	43010.2167	43004.9417	43004.9417	43004.9417	43010.2167
		43010.225		43004.9458	43004.9458	43004.9458	43004.9458	43010.225	43004.9458	43004.9458	43010.225	43004.9458	43004.9458	43004.9458	43010.225
		43010.2333		43004.95	43004.95	43004.95	43004.95	43010.2333	43004.95	43004.95	43010.2333	43004.95	43004.95	43004.95	43010.2333
		43010.2417		43004.9542	43004.9542	43004.9542	43004.9542	43010.2417	43004.9542	43004.9542	43010.2417	43004.9542	43004.9542	43004.9542	43010.2417
		43010.25		43004.9583	43004.9583	43004.9583	43004.9583	43010.25	43004.9583	43004.9583	43010.25	43004.9583	43004.9583	43004.9583	43010.25
		43010.2583		43004.9625	43004.9625	43004.9625	43004.9625	43010.2583	43004.9625	43004.9625	43010.2583	43004.9625	43004.9625	43004.9625	43010.2583
		43010.2667		43004.9667	43004.9667	43004.9667	43004.9667	43010.2667	43004.9667	43004.9667	43010.2667	43004.9667	43004.9667	43004.9667	43010.2667
		43010.275		43004.9708	43004.9708	43004.9708	43004.9708	43010.275	43004.9708	43004.9708	43010.275	43004.9708	43004.9708	43004.9708	43010.275
		43010.2833		43004.975	43004.975	43004.975	43004.975	43010.2833	43004.975	43004.975	43010.2833	43004.975	43004.975	43004.975	43010.2833
		43010.2917		43004.9792	43004.9792	43004.9792	43004.9792	43010.2917	43004.9792	43004.9792	43010.2917	43004.9792	43004.9792	43004.9792	43010.2917
		43010.3		43004.9833	43004.9833	43004.9833	43004.9833	43010.3	43004.9833	43004.9833	43010.3	43004.9833	43004.9833	43004.9833	43010.3
		43010.3083		43004.9875	43004.9875	43004.9875	43004.9875	43010.3083	43004.9875	43004.9875	43010.3083	43004.9875	43004.9875	43004.9875	43010.3083
		43010.3167		43004.9917	43004.9917	43004.9917	43004.9917	43010.3167	43004.9917	43004.9917	43010.3167	43004.9917	43004.9917	43004.9917	43010.3167
		43010.325		43004.9958	43004.9958	43004.9958	43004.9958	43010.325	43004.9958	43004.9958	43010.325	43004.9958	43004.9958	43004.9958	43010.325
		43010.3333		43005	43005	43005	43005	43010.3333	43005	43005	43010.3333	43005	43005	43005	43010.3333
		43010.3417		43005.0042	43005.0042	43005.0042	43005.0042	43010.3417	43005.0042	43005.0042	43010.3417	43005.0042	43005.0042	43005.0042	43010.3417
		43010.35		43005.0083	43005.0083	43005.0083	43005.0083	43010.35	43005.0083	43005.0083	43010.35	43005.0083	43005.0083	43005.0083	43010.35
		43010.3583		43005.0125	43005.0125	43005.0125	43005.0125	43010.3583	43005.0125	43005.0125	43010.3583	43005.0125	43005.0125	43005.0125	43010.3583
		43010.3667		43005.0167	43005.0167	43005.0167	43005.0167	43010.3667	43005.0167	43005.0167	43010.3667	43005.0167	43005.0167	43005.0167	43010.3667
		43010.375		43005.0208	43005.0208	43005.0208	43005.0208	43010.375	43005.0208	43005.0208	43010.375	43005.0208	43005.0208	43005.0208	43010.375
		43010.3833		43005.025	43005.025	43005.025	43005.025	43010.3833	43005.025	43005.025	43010.3833	43005.025	43005.025	43005.025	43010.3833
		43010.3917		43005.0292	43005.0292	43005.0292	43005.0292	43010.3917	43005.0292	43005.0292	43010.3917	43005.0292	43005.0292	43005.0292	43010.3917
		43010.4		43005.0333	43005.0333	43005.0333	43005.0333	43010.4	43005.0333	43005.0333	43010.4	43005.0333	43005.0333	43005.0333	43010.4
		43010.4083		43005.0375	43005.0375	43005.0375	43005.0375	43010.4083	43005.0375	43005.0375	43010.4083	43005.0375	43005.0375	43005.0375	43010.4083
		43010.4167		43005.0417	43005.0417	43005.0417	43005.0417	43010.4167	43005.0417	43005.0417	43010.4167	43005.0417	43005.0417	43005.0417	43010.4167
		43010.425		43005.0458	43005.0458	43005.0458	43005.0458	43010.425	43005.0458	43005.0458	43010.425	43005.0458	43005.0458	43005.0458	43010.425
		43010.4333		43005.05	43005.05	43005.05	43005.05	43010.4333	43005.05	43005.05	43010.4333	43005.05	43005.05	43005.05	43010.4333
		43010.4417		43005.0542	43005.0542	43005.0542	43005.0542	43010.4417	43005.0542	43005.0542	43010.4417	43005.0542	43005.0542	43005.0542	43010.4417
		43010.45		43005.0583	43005.0583	43005.0583	43005.0583	43010.45	43005.0583	43005.0583	43010.45	43005.0583	43005.0583	43005.0583	43010.45
		43010.4583		43005.0625	43005.0625	43005.0625	43005.0625	43010.4583	43005.0625	43005.0625	43010.4583	43005.0625	43005.0625	43005.0625	43010.4583
		43010.4667		43005.0667	43005.0667	43005.0667	43005.0667	43010.4667	43005.0667	43005.0667	43010.4667	43005.0667	43005.0667	43005.0667	43010.4667
		43010.475		43005.0708	43005.0708	43005.0708	43005.0708	43010.475	43005.0708	43005.0708	43010.475	43005.0708	43005.0708	43005.0708	43010.475
		43010.4833		43005.075	43005.075	43005.075	43005.075	43010.4833	43005.075	43005.075	43010.4833	43005.075	43005.075	43005.075	43010.4833
		43010.4917		43005.0792	43005.0792	43005.0792	43005.0792	43010.4917	43005.0792	43005.0792	43010.4917	43005.0792	43005.0792	43005.0792	43010.4917
		43010.5		43005.0833	43005.0833	43005.0833	43005.0833	43010.5	43005.0833	43005.0833	43010.5	43005.0833	43005.0833	43005.0833	43010.5
		43010.5083		43005.0875	43005.0875	43005.0875	43005.0875	43010.5083	43005.0875	43005.0875	43010.5083	43005.0875	43005.0875	43005.0875	43010.5083
		43010.5167		43005.0917	43005.0917	43005.0917	43005.0917	43010.5167	43005.0917	43005.0917	43010.5167	43005.0917	43005.0917	43005.0917	43010.5167
		43010.525		43005.0958	43005.0958	43005.0958	43005.0958	43010.525	43005.0958	43005.0958	43010.525	43005.0958	43005.0958	43005.0958	43010.525
		43010.5333		43005.1	43005.1	43005.1	43005.1	43010.5333	43005.1	43005.1	43010.5333	43005.1	43005.1	43005.1	43010.5333
		43010.5417		43005.1042	43005.1042	43005.1042	43005.1042	43010.5417	43005.1042	43005.1042	43010.5417	43005.1042	43005.1042	43005.1042	43010.5417
		43010.55		43005.1083	43005.1083	43005.1083	43005.1083	43010.55	43005.1083	43005.1083	43010.55	43005.1083	43005.1083	43005.1083	43010.55
		43010.5583		43005.1125	43005.1125	43005.1125	43005.1125	43010.5583	43005.1125	43005.1125	43010.5583	43005.1125	43005.1125	43005.1125	43010.5583
		43010.5667		43005.1167	43005.1167	43005.1167	43005.1167	43010.5667	43005.1167	43005.1167	43010.5667	43005.1167	43005.1167	43005.1167	43010.5667
		43010.575		43005.1208	43005.1208	43005.1208	43005.1208	43010.575	43005.1208	43005.1208	43010.575	43005.1208	43005.1208	43005.1208	43010.575
		43010.5833		43005.125	43005.125	43005.125	43005.125	43010.5833	43005.125	43005.125	43010.5833	43005.125	43005.125	43005.125	43010.5833
		43010.5917		43005.1292	43005.1292	43005.1292	43005.1292	43010.5917	43005.1292	43005.1292	43010.5917	43005.1292	43005.1292	43005.1292	43010.5917
		43010.6		43005.1333	43005.1333	43005.1333	43005.1333	43010.6	43005.1333	43005.1333	43010.6	43005.1333	43005.1333	43005.1333	43010.6
		43010.6083		43005.1375	43005.1375	43005.1375	43005.1375	43010.6083	43005.1375	43005.1375	43010.6083	43005.1375	43005.1375	43005.1375	43010.6083
		43010.6167		43005.1417	43005.1417	43005.1417	43005.1417	43010.6167	43005.1417	43005.1417	43010.6167	43005.1417	43005.1417	43005.1417	43010.6167
		43010.625		43005.1458	43005.1458	43005.1458	43005.1458	43010.625	43005.1458	43005.1458	43010.625	43005.1458	43005.1458	43005.1458	43010.625
		43010.6333		43005.15	43005.15	43005.15	43005.15	43010.6333	43005.15	43005.15	43010.6333	43005.15	43005.15	43005.15	43010.6333
		43010.6417		43005.1542	43005.1542	43005.1542	43005.1542	43010.6417	43005.1542	43005.1542	43010.6417	43005.1542	43005.1542	43005.1542	43010.6417
		43010.65		43005.1583	43005.1583	43005.1583	43005.1583	43010.65	43005.1583	43005.1583	43010.65	43005.1583	43005.1583	43005.1583	43010.65
		43010.6583		43005.1625	43005.1625	43005.1625	43005.1625	43010.6583	43005.1625	43005.1625	43010.6583	43005.1625	43005.1625	43005.1625	43010.6583
		43010.6667		43005.1667	43005.1667	43005.1667	43005.1667	43010.6667	43005.1667	43005.1667	43010.6667	43005.1667	43005.1667	43005.1667	43010.6667
		43010.675		43005.1708	43005.1708	43005.1708	43005.1708	43010.675	43005.1708	43005.1708	43010.675	43005.1708	43005.1708	43005.1708	43010.675
		43010.6833		43005.175	43005.175	43005.175	43005.175	43010.6833	43005.175	43005.175	43010.6833	43005.175	43005.175	43005.175	43010.6833
		43010.6917		43005.1792	43005.1792	43005.1792	43005.1792	43010.6917	43005.1792	43005.1792	43010.6917	43005.1792	43005.1792	43005.1792	43010.6917
		43010.7		43005.1833	43005.1833	43005.1833	43005.1833	43010.7	43005.1833	43005.1833	43010.7	43005.1833	43005.1833	43005.1833	43010.7
		43010.7083		43005.1875	43005.1875	43005.1875	43005.1875	43010.7083	43005.1875	43005.1875	43010.7083	43005.1875	43005.1875	43005.1875	43010.7083
		43010.7167		43005.1917	43005.1917	43005.1917	43005.1917	43010.7167	43005.1917	43005.1917	43010.7167	43005.1917	43005.1917	43005.1917	43010.7167
		43010.725		43005.1958	43005.1958	43005.1958	43005.1958	43010.725	43005.1958	43005.1958	43010.725	43005.1958	43005.1958	43005.1958	43010.725
		43010.7333		43005.2	43005.2	43005.2	43005.2	43010.7333	43005.2	43005.2	43010.7333	43005.2	43005.2	43005.2	43010.7333
		43010.7417		43005.2042	43005.2042	43005.2042	43005.2042	43010.7417	43005.2042	43005.2042	43010.7417	43005.2042	43005.2042	43005.2042	43010.7417
		43010.75		43005.2083	43005.2083	43005.2083	43005.2083	43010.75	43005.2083	43005.2083	43010.75	43005.2083	43005.2083	43005.2083	43010.75
		43010.7583		43005.2125	43005.2125	43005.2125	43005.2125	43010.7583	43005.2125	43005.2125	43010.7583	43005.2125	43005.2125	43005.2125	43010.7583
		43010.7667		43005.2167	43005.2167	43005.2167	43005.2167	43010.7667	43005.2167	43005.2167	43010.7667	43005.2167	43005.2167	43005.2167	43010.7667
		43010.775		43005.2208	43005.2208	43005.2208	43005.2208	43010.775	43005.2208	43005.2208	43010.775	43005.2208	43005.2208	43005.2208	43010.775
		43010.7833		43005.225	43005.225	43005.225	43005.225	43010.7833	43005.225	43005.225	43010.7833	43005.225	43005.225	43005.225	43010.7833
		43010.7917		43005.2292	43005.2292	43005.2292	43005.2292	43010.7917	43005.2292	43005.2292	43010.7917	43005.2292	43005.2292	43005.2292	43010.7917
		43010.8		43005.2333	43005.2333	43005.2333	43005.2333	43010.8	43005.2333	43005.2333	43010.8	43005.2333	43005.2333	43005.2333	43010.8
		43010.8083		43005.2375	43005.2375	43005.2375	43005.2375	43010.8083	43005.2375	43005.2375	43010.8083	43005.2375	43005.2375	43005.2375	43010.8083
		43010.8167		43005.2417	43005.2417	43005.2417	43005.2417	43010.8167	43005.2417	43005.2417	43010.8167	43005.2417	43005.2417	43005.2417	43010.8167
		43010.825		43005.2458	43005.2458	43005.2458	43005.2458	43010.825	43005.2458	43005.2458	43010.825	43005.2458	43005.2458	43005.2458	43010.825
		43010.8333		43005.25	43005.25	43005.25	43005.25	43010.8333	43005.25	43005.25	43010.8333	43005.25	43005.25	43005.25	43010.8333
		43010.8417		43005.2542	43005.2542	43005.2542	43005.2542	43010.8417	43005.2542	43005.2542	43010.8417	43005.2542	43005.2542	43005.2542	43010.8417
		43010.85		43005.2583	43005.2583	43005.2583	43005.2583	43010.85	43005.2583	43005.2583	43010.85	43005.2583	43005.2583	43005.2583	43010.85
		43010.8583		43005.2625	43005.2625	43005.2625	43005.2625	43010.8583	43005.2625	43005.2625	43010.8583	43005.2625	43005.2625	43005.2625	43010.8583
		43010.8667		43005.2667	43005.2667	43005.2667	43005.2667	43010.8667	43005.2667	43005.2667	43010.8667	43005.2667	43005.2667	43005.2667	43010.8667
		43010.875		43005.2708	43005.2708	43005.2708	43005.2708	43010.875	43005.2708	43005.2708	43010.875	43005.2708	43005.2708	43005.2708	43010.875
		43010.8833		43005.275	43005.275	43005.275	43005.275	43010.8833	43005.275	43005.275	43010.8833	43005.275	43005.275	43005.275	43010.8833
		43010.8917		43005.2792	43005.2792	43005.2792	43005.2792	43010.8917	43005.2792	43005.2792	43010.8917	43005.2792	43005.2792	43005.2792	43010.8917
		43010.9		43005.2833	43005.2833	43005.2833	43005.2833	43010.9	43005.2833	43005.2833	43010.9	43005.2833	43005.2833	43005.2833	43010.9
		43010.9083		43005.2875	43005.2875	43005.2875	43005.2875	43010.9083	43005.2875	43005.2875	43010.9083	43005.2875	43005.2875	43005.2875	43010.9083
		43010.9167		43005.2917	43005.2917	43005.2917	43005.2917	43010.9167	43005.2917	43005.2917	43010.9167	43005.2917	43005.2917	43005.2917	43010.9167
		43010.925		43005.2958	43005.2958	43005.2958	43005.2958	43010.925	43005.2958	43005.2958	43010.925	43005.2958	43005.2958	43005.2958	43010.925
		43010.9333		43005.3	43005.3	43005.3	43005.3	43010.9333	43005.3	43005.3	43010.9333	43005.3	43005.3	43005.3	43010.9333
		43010.9417		43005.3042	43005.3042	43005.3042	43005.3042	43010.9417	43005.3042	43005.3042	43010.9417	43005.3042	43005.3042	43005.3042	43010.9417
		43010.95		43005.3083	43005.3083	43005.3083	43005.3083	43010.95	43005.3083	43005.3083	43010.95	43005.3083	43005.3083	43005.3083	43010.95
		43010.9583		43005.3125	43005.3125	43005.3125	43005.3125	43010.9583	43005.3125	43005.3125	43010.9583	43005.3125	43005.3125	43005.3125	43010.9583
		43010.9667		43005.3167	43005.3167	43005.3167	43005.3167	43010.9667	43005.3167	43005.3167	43010.9667	43005.3167	43005.3167	43005.3167	43010.9667
		43010.975		43005.3208	43005.3208	43005.3208	43005.3208	43010.975	43005.3208	43005.3208	43010.975	43005.3208	43005.3208	43005.3208	43010.975
		43010.9833		43005.325	43005.325	43005.325	43005.325	43010.9833	43005.325	43005.325	43010.9833	43005.325	43005.325	43005.325	43010.9833
		43010.9917		43005.3292	43005.3292	43005.3292	43005.3292	43010.9917	43005.3292	43005.3292	43010.9917	43005.3292	43005.3292	43005.3292	43010.9917
		43011		43005.3333	43005.3333	43005.3333	43005.3333	43011	43005.3333	43005.3333	43011	43005.3333	43005.3333	43005.3333	43011
		43011.0083		43005.3375	43005.3375	43005.3375	43005.3375	43011.0083	43005.3375	43005.3375	43011.0083	43005.3375	43005.3375	43005.3375	43011.0083
		43011.0167		43005.3417	43005.3417	43005.3417	43005.3417	43011.0167	43005.3417	43005.3417	43011.0167	43005.3417	43005.3417	43005.3417	43011.0167
		43011.025		43005.3458	43005.3458	43005.3458	43005.3458	43011.025	43005.3458	43005.3458	43011.025	43005.3458	43005.3458	43005.3458	43011.025
		43011.0333		43005.35	43005.35	43005.35	43005.35	43011.0333	43005.35	43005.35	43011.0333	43005.35	43005.35	43005.35	43011.0333
		43011.0417		43005.3542	43005.3542	43005.3542	43005.3542	43011.0417	43005.3542	43005.3542	43011.0417	43005.3542	43005.3542	43005.3542	43011.0417
		43011.05		43005.3583	43005.3583	43005.3583	43005.3583	43011.05	43005.3583	43005.3583	43011.05	43005.3583	43005.3583	43005.3583	43011.05
		43011.0583		43005.3625	43005.3625	43005.3625	43005.3625	43011.0583	43005.3625	43005.3625	43011.0583	43005.3625	43005.3625	43005.3625	43011.0583
		43011.0667		43005.3667	43005.3667	43005.3667	43005.3667	43011.0667	43005.3667	43005.3667	43011.0667	43005.3667	43005.3667	43005.3667	43011.0667
		43011.075		43005.3708	43005.3708	43005.3708	43005.3708	43011.075	43005.3708	43005.3708	43011.075	43005.3708	43005.3708	43005.3708	43011.075
		43011.0833		43005.375	43005.375	43005.375	43005.375	43011.0833	43005.375	43005.375	43011.0833	43005.375	43005.375	43005.375	43011.0833
		43011.0917		43005.3792	43005.3792	43005.3792	43005.3792	43011.0917	43005.3792	43005.3792	43011.0917	43005.3792	43005.3792	43005.3792	43011.0917
		43011.1		43005.3833	43005.3833	43005.3833	43005.3833	43011.1	43005.3833	43005.3833	43011.1	43005.3833	43005.3833	43005.3833	43011.1
		43011.1083		43005.3875	43005.3875	43005.3875	43005.3875	43011.1083	43005.3875	43005.3875	43011.1083	43005.3875	43005.3875	43005.3875	43011.1083
		43011.1167		43005.3917	43005.3917	43005.3917	43005.3917	43011.1167	43005.3917	43005.3917	43011.1167	43005.3917	43005.3917	43005.3917	43011.1167
		43011.125		43005.3958	43005.3958	43005.3958	43005.3958	43011.125	43005.3958	43005.3958	43011.125	43005.3958	43005.3958	43005.3958	43011.125
		43011.1333		43005.4	43005.4	43005.4	43005.4	43011.1333	43005.4	43005.4	43011.1333	43005.4	43005.4	43005.4	43011.1333
		43011.1417		43005.4042	43005.4042	43005.4042	43005.4042	43011.1417	43005.4042	43005.4042	43011.1417	43005.4042	43005.4042	43005.4042	43011.1417
		43011.15		43005.4083	43005.4083	43005.4083	43005.4083	43011.15	43005.4083	43005.4083	43011.15	43005.4083	43005.4083	43005.4083	43011.15
		43011.1583		43005.4125	43005.4125	43005.4125	43005.4125	43011.1583	43005.4125	43005.4125	43011.1583	43005.4125	43005.4125	43005.4125	43011.1583
		43011.1667		43005.4167	43005.4167	43005.4167	43005.4167	43011.1667	43005.4167	43005.4167	43011.1667	43005.4167	43005.4167	43005.4167	43011.1667
		43011.175		43005.4208	43005.4208	43005.4208	43005.4208	43011.175	43005.4208	43005.4208	43011.175	43005.4208	43005.4208	43005.4208	43011.175
		43011.1833		43005.425	43005.425	43005.425	43005.425	43011.1833	43005.425	43005.425	43011.1833	43005.425	43005.425	43005.425	43011.1833
		43011.1917		43005.4292	43005.4292	43005.4292	43005.4292	43011.1917	43005.4292	43005.4292	43011.1917	43005.4292	43005.4292	43005.4292	43011.1917
		43011.2		43005.4333	43005.4333	43005.4333	43005.4333	43011.2	43005.4333	43005.4333	43011.2	43005.4333	43005.4333	43005.4333	43011.2
		43011.2083		43005.4375	43005.4375	43005.4375	43005.4375	43011.2083	43005.4375	43005.4375	43011.2083	43005.4375	43005.4375	43005.4375	43011.2083
		43011.2167		43005.4417	43005.4417	43005.4417	43005.4417	43011.2167	43005.4417	43005.4417	43011.2167	43005.4417	43005.4417	43005.4417	43011.2167
		43011.225		43005.4458	43005.4458	43005.4458	43005.4458	43011.225	43005.4458	43005.4458	43011.225	43005.4458	43005.4458	43005.4458	43011.225
		43011.2333		43005.45	43005.45	43005.45	43005.45	43011.2333	43005.45	43005.45	43011.2333	43005.45	43005.45	43005.45	43011.2333
		43011.2417		43005.4542	43005.4542	43005.4542	43005.4542	43011.2417	43005.4542	43005.4542	43011.2417	43005.4542	43005.4542	43005.4542	43011.2417
		43011.25		43005.4583	43005.4583	43005.4583	43005.4583	43011.25	43005.4583	43005.4583	43011.25	43005.4583	43005.4583	43005.4583	43011.25
		43011.2583		43005.4625	43005.4625	43005.4625	43005.4625	43011.2583	43005.4625	43005.4625	43011.2583	43005.4625	43005.4625	43005.4625	43011.2583
		43011.2667		43005.4667	43005.4667	43005.4667	43005.4667	43011.2667	43005.4667	43005.4667	43011.2667	43005.4667	43005.4667	43005.4667	43011.2667
		43011.275		43005.4708	43005.4708	43005.4708	43005.4708	43011.275	43005.4708	43005.4708	43011.275	43005.4708	43005.4708	43005.4708	43011.275
		43011.2833		43005.475	43005.475	43005.475	43005.475	43011.2833	43005.475	43005.475	43011.2833	43005.475	43005.475	43005.475	43011.2833
		43011.2917		43005.4792	43005.4792	43005.4792	43005.4792	43011.2917	43005.4792	43005.4792	43011.2917	43005.4792	43005.4792	43005.4792	43011.2917
		43011.3		43005.4833	43005.4833	43005.4833	43005.4833	43011.3	43005.4833	43005.4833	43011.3	43005.4833	43005.4833	43005.4833	43011.3
		43011.3083		43005.4875	43005.4875	43005.4875	43005.4875	43011.3083	43005.4875	43005.4875	43011.3083	43005.4875	43005.4875	43005.4875	43011.3083
		43011.3167		43005.4917	43005.4917	43005.4917	43005.4917	43011.3167	43005.4917	43005.4917	43011.3167	43005.4917	43005.4917	43005.4917	43011.3167
		43011.325		43005.4958	43005.4958	43005.4958	43005.4958	43011.325	43005.4958	43005.4958	43011.325	43005.4958	43005.4958	43005.4958	43011.325
		43011.3333		43005.5	43005.5	43005.5	43005.5	43011.3333	43005.5	43005.5	43011.3333	43005.5	43005.5	43005.5	43011.3333
		43011.3417		43005.5042	43005.5042	43005.5042	43005.5042	43011.3417	43005.5042	43005.5042	43011.3417	43005.5042	43005.5042	43005.5042	43011.3417
		43011.35		43005.5083	43005.5083	43005.5083	43005.5083	43011.35	43005.5083	43005.5083	43011.35	43005.5083	43005.5083	43005.5083	43011.35
		43011.3583		43005.5125	43005.5125	43005.5125	43005.5125	43011.3583	43005.5125	43005.5125	43011.3583	43005.5125	43005.5125	43005.5125	43011.3583
		43011.3667		43005.5167	43005.5167	43005.5167	43005.5167	43011.3667	43005.5167	43005.5167	43011.3667	43005.5167	43005.5167	43005.5167	43011.3667
		43011.375		43005.5208	43005.5208	43005.5208	43005.5208	43011.375	43005.5208	43005.5208	43011.375	43005.5208	43005.5208	43005.5208	43011.375
		43011.3833		43005.525	43005.525	43005.525	43005.525	43011.3833	43005.525	43005.525	43011.3833	43005.525	43005.525	43005.525	43011.3833
		43011.3917		43005.5292	43005.5292	43005.5292	43005.5292	43011.3917	43005.5292	43005.5292	43011.3917	43005.5292	43005.5292	43005.5292	43011.3917
		43011.4		43005.5333	43005.5333	43005.5333	43005.5333	43011.4	43005.5333	43005.5333	43011.4	43005.5333	43005.5333	43005.5333	43011.4
		43011.4083		43005.5375	43005.5375	43005.5375	43005.5375	43011.4083	43005.5375	43005.5375	43011.4083	43005.5375	43005.5375	43005.5375	43011.4083
		43011.4167		43005.5417	43005.5417	43005.5417	43005.5417	43011.4167	43005.5417	43005.5417	43011.4167	43005.5417	43005.5417	43005.5417	43011.4167
		43011.425		43005.5458	43005.5458	43005.5458	43005.5458	43011.425	43005.5458	43005.5458	43011.425	43005.5458	43005.5458	43005.5458	43011.425
		43011.4333		43005.55	43005.55	43005.55	43005.55	43011.4333	43005.55	43005.55	43011.4333	43005.55	43005.55	43005.55	43011.4333
		43011.4417		43005.5542	43005.5542	43005.5542	43005.5542	43011.4417	43005.5542	43005.5542	43011.4417	43005.5542	43005.5542	43005.5542	43011.4417
		43011.45		43005.5583	43005.5583	43005.5583	43005.5583	43011.45	43005.5583	43005.5583	43011.45	43005.5583	43005.5583	43005.5583	43011.45
		43011.4583		43005.5625	43005.5625	43005.5625	43005.5625	43011.4583	43005.5625	43005.5625	43011.4583	43005.5625	43005.5625	43005.5625	43011.4583
		43011.4667		43005.5667	43005.5667	43005.5667	43005.5667	43011.4667	43005.5667	43005.5667	43011.4667	43005.5667	43005.5667	43005.5667	43011.4667
		43011.475		43005.5708	43005.5708	43005.5708	43005.5708	43011.475	43005.5708	43005.5708	43011.475	43005.5708	43005.5708	43005.5708	43011.475
		43011.4833		43005.575	43005.575	43005.575	43005.575	43011.4833	43005.575	43005.575	43011.4833	43005.575	43005.575	43005.575	43011.4833
		43011.4917		43005.5792	43005.5792	43005.5792	43005.5792	43011.4917	43005.5792	43005.5792	43011.4917	43005.5792	43005.5792	43005.5792	43011.4917
		43011.5		43005.5833	43005.5833	43005.5833	43005.5833	43011.5	43005.5833	43005.5833	43011.5	43005.5833	43005.5833	43005.5833	43011.5
		43011.5083		43005.5875	43005.5875	43005.5875	43005.5875	43011.5083	43005.5875	43005.5875	43011.5083	43005.5875	43005.5875	43005.5875	43011.5083
		43011.5167		43005.5917	43005.5917	43005.5917	43005.5917	43011.5167	43005.5917	43005.5917	43011.5167	43005.5917	43005.5917	43005.5917	43011.5167
		43011.525		43005.5958	43005.5958	43005.5958	43005.5958	43011.525	43005.5958	43005.5958	43011.525	43005.5958	43005.5958	43005.5958	43011.525
		43011.5333		43005.6	43005.6	43005.6	43005.6	43011.5333	43005.6	43005.6	43011.5333	43005.6	43005.6	43005.6	43011.5333
		43011.5417		43005.6042	43005.6042	43005.6042	43005.6042	43011.5417	43005.6042	43005.6042	43011.5417	43005.6042	43005.6042	43005.6042	43011.5417
		43011.55		43005.6083	43005.6083	43005.6083	43005.6083	43011.55	43005.6083	43005.6083	43011.55	43005.6083	43005.6083	43005.6083	43011.55
		43011.5583		43005.6125	43005.6125	43005.6125	43005.6125	43011.5583	43005.6125	43005.6125	43011.5583	43005.6125	43005.6125	43005.6125	43011.5583
		43011.5667		43005.6167	43005.6167	43005.6167	43005.6167	43011.5667	43005.6167	43005.6167	43011.5667	43005.6167	43005.6167	43005.6167	43011.5667
		43011.575		43005.6208	43005.6208	43005.6208	43005.6208	43011.575	43005.6208	43005.6208	43011.575	43005.6208	43005.6208	43005.6208	43011.575
		43011.5833		43005.625	43005.625	43005.625	43005.625	43011.5833	43005.625	43005.625	43011.5833	43005.625	43005.625	43005.625	43011.5833
		43011.5917		43005.6292	43005.6292	43005.6292	43005.6292	43011.5917	43005.6292	43005.6292	43011.5917	43005.6292	43005.6292	43005.6292	43011.5917
		43011.6		43005.6333	43005.6333	43005.6333	43005.6333	43011.6	43005.6333	43005.6333	43011.6	43005.6333	43005.6333	43005.6333	43011.6
		43011.6083		43005.6375	43005.6375	43005.6375	43005.6375	43011.6083	43005.6375	43005.6375	43011.6083	43005.6375	43005.6375	43005.6375	43011.6083
		43011.6167		43005.6417	43005.6417	43005.6417	43005.6417	43011.6167	43005.6417	43005.6417	43011.6167	43005.6417	43005.6417	43005.6417	43011.6167
		43011.625		43005.6458	43005.6458	43005.6458	43005.6458	43011.625	43005.6458	43005.6458	43011.625	43005.6458	43005.6458	43005.6458	43011.625
		43011.6333		43005.65	43005.65	43005.65	43005.65	43011.6333	43005.65	43005.65	43011.6333	43005.65	43005.65	43005.65	43011.6333
		43011.6417		43005.6542	43005.6542	43005.6542	43005.6542	43011.6417	43005.6542	43005.6542	43011.6417	43005.6542	43005.6542	43005.6542	43011.6417
		43011.65		43005.6583	43005.6583	43005.6583	43005.6583	43011.65	43005.6583	43005.6583	43011.65	43005.6583	43005.6583	43005.6583	43011.65
		43011.6583		43005.6625	43005.6625	43005.6625	43005.6625	43011.6583	43005.6625	43005.6625	43011.6583	43005.6625	43005.6625	43005.6625	43011.6583
		43011.6667		43005.6667	43005.6667	43005.6667	43005.6667	43011.6667	43005.6667	43005.6667	43011.6667	43005.6667	43005.6667	43005.6667	43011.6667
		43011.675		43005.6708	43005.6708	43005.6708	43005.6708	43011.675	43005.6708	43005.6708	43011.675	43005.6708	43005.6708	43005.6708	43011.675
		43011.6833		43005.675	43005.675	43005.675	43005.675	43011.6833	43005.675	43005.675	43011.6833	43005.675	43005.675	43005.675	43011.6833
		43011.6917		43005.6792	43005.6792	43005.6792	43005.6792	43011.6917	43005.6792	43005.6792	43011.6917	43005.6792	43005.6792	43005.6792	43011.6917
		43011.7		43005.6833	43005.6833	43005.6833	43005.6833	43011.7	43005.6833	43005.6833	43011.7	43005.6833	43005.6833	43005.6833	43011.7
		43011.7083		43005.6875	43005.6875	43005.6875	43005.6875	43011.7083	43005.6875	43005.6875	43011.7083	43005.6875	43005.6875	43005.6875	43011.7083
		43011.7167		43005.6917	43005.6917	43005.6917	43005.6917	43011.7167	43005.6917	43005.6917	43011.7167	43005.6917	43005.6917	43005.6917	43011.7167
		43011.725		43005.6958	43005.6958	43005.6958	43005.6958	43011.725	43005.6958	43005.6958	43011.725	43005.6958	43005.6958	43005.6958	43011.725
		43011.7333		43005.7	43005.7	43005.7	43005.7	43011.7333	43005.7	43005.7	43011.7333	43005.7	43005.7	43005.7	43011.7333
		43011.7417		43005.7042	43005.7042	43005.7042	43005.7042	43011.7417	43005.7042	43005.7042	43011.7417	43005.7042	43005.7042	43005.7042	43011.7417
		43011.75		43005.7083	43005.7083	43005.7083	43005.7083	43011.75	43005.7083	43005.7083	43011.75	43005.7083	43005.7083	43005.7083	43011.75
		43011.7583		43005.7125	43005.7125	43005.7125	43005.7125	43011.7583	43005.7125	43005.7125	43011.7583	43005.7125	43005.7125	43005.7125	43011.7583
		43011.7667		43005.7167	43005.7167	43005.7167	43005.7167	43011.7667	43005.7167	43005.7167	43011.7667	43005.7167	43005.7167	43005.7167	43011.7667
		43011.775		43005.7208	43005.7208	43005.7208	43005.7208	43011.775	43005.7208	43005.7208	43011.775	43005.7208	43005.7208	43005.7208	43011.775
		43011.7833		43005.725	43005.725	43005.725	43005.725	43011.7833	43005.725	43005.725	43011.7833	43005.725	43005.725	43005.725	43011.7833
		43011.7917		43005.7292	43005.7292	43005.7292	43005.7292	43011.7917	43005.7292	43005.7292	43011.7917	43005.7292	43005.7292	43005.7292	43011.7917
		43011.8		43005.7333	43005.7333	43005.7333	43005.7333	43011.8	43005.7333	43005.7333	43011.8	43005.7333	43005.7333	43005.7333	43011.8
		43011.8083		43005.7375	43005.7375	43005.7375	43005.7375	43011.8083	43005.7375	43005.7375	43011.8083	43005.7375	43005.7375	43005.7375	43011.8083
		43011.8167		43005.7417	43005.7417	43005.7417	43005.7417	43011.8167	43005.7417	43005.7417	43011.8167	43005.7417	43005.7417	43005.7417	43011.8167
		43011.825		43005.7458	43005.7458	43005.7458	43005.7458	43011.825	43005.7458	43005.7458	43011.825	43005.7458	43005.7458	43005.7458	43011.825
		43011.8333		43005.75	43005.75	43005.75	43005.75	43011.8333	43005.75	43005.75	43011.8333	43005.75	43005.75	43005.75	43011.8333
		43011.8417		43005.7542	43005.7542	43005.7542	43005.7542	43011.8417	43005.7542	43005.7542	43011.8417	43005.7542	43005.7542	43005.7542	43011.8417
		43011.85		43005.7583	43005.7583	43005.7583	43005.7583	43011.85	43005.7583	43005.7583	43011.85	43005.7583	43005.7583	43005.7583	43011.85
		43011.8583		43005.7625	43005.7625	43005.7625	43005.7625	43011.8583	43005.7625	43005.7625	43011.8583	43005.7625	43005.7625	43005.7625	43011.8583
		43011.8667		43005.7667	43005.7667	43005.7667	43005.7667	43011.8667	43005.7667	43005.7667	43011.8667	43005.7667	43005.7667	43005.7667	43011.8667
		43011.875		43005.7708	43005.7708	43005.7708	43005.7708	43011.875	43005.7708	43005.7708	43011.875	43005.7708	43005.7708	43005.7708	43011.875
		43011.8833		43005.775	43005.775	43005.775	43005.775	43011.8833	43005.775	43005.775	43011.8833	43005.775	43005.775	43005.775	43011.8833
		43011.8917		43005.7792	43005.7792	43005.7792	43005.7792	43011.8917	43005.7792	43005.7792	43011.8917	43005.7792	43005.7792	43005.7792	43011.8917
		43011.9		43005.7833	43005.7833	43005.7833	43005.7833	43011.9	43005.7833	43005.7833	43011.9	43005.7833	43005.7833	43005.7833	43011.9
		43011.9083		43005.7875	43005.7875	43005.7875	43005.7875	43011.9083	43005.7875	43005.7875	43011.9083	43005.7875	43005.7875	43005.7875	43011.9083
		43011.9167		43005.7917	43005.7917	43005.7917	43005.7917	43011.9167	43005.7917	43005.7917	43011.9167	43005.7917	43005.7917	43005.7917	43011.9167
		43011.925		43005.7958	43005.7958	43005.7958	43005.7958	43011.925	43005.7958	43005.7958	43011.925	43005.7958	43005.7958	43005.7958	43011.925
		43011.9333		43005.8	43005.8	43005.8	43005.8	43011.9333	43005.8	43005.8	43011.9333	43005.8	43005.8	43005.8	43011.9333
		43011.9417		43005.8042	43005.8042	43005.8042	43005.8042	43011.9417	43005.8042	43005.8042	43011.9417	43005.8042	43005.8042	43005.8042	43011.9417
		43011.95		43005.8083	43005.8083	43005.8083	43005.8083	43011.95	43005.8083	43005.8083	43011.95	43005.8083	43005.8083	43005.8083	43011.95
		43011.9583		43005.8125	43005.8125	43005.8125	43005.8125	43011.9583	43005.8125	43005.8125	43011.9583	43005.8125	43005.8125	43005.8125	43011.9583
		43011.9667		43005.8167	43005.8167	43005.8167	43005.8167	43011.9667	43005.8167	43005.8167	43011.9667	43005.8167	43005.8167	43005.8167	43011.9667
		43011.975		43005.8208	43005.8208	43005.8208	43005.8208	43011.975	43005.8208	43005.8208	43011.975	43005.8208	43005.8208	43005.8208	43011.975
		43011.9833		43005.825	43005.825	43005.825	43005.825	43011.9833	43005.825	43005.825	43011.9833	43005.825	43005.825	43005.825	43011.9833
		43011.9917		43005.8292	43005.8292	43005.8292	43005.8292	43011.9917	43005.8292	43005.8292	43011.9917	43005.8292	43005.8292	43005.8292	43011.9917
		43012		43005.8333	43005.8333	43005.8333	43005.8333	43012	43005.8333	43005.8333	43012	43005.8333	43005.8333	43005.8333	43012
		43012.0083		43005.8375	43005.8375	43005.8375	43005.8375	43012.0083	43005.8375	43005.8375	43012.0083	43005.8375	43005.8375	43005.8375	43012.0083
		43012.0167		43005.8417	43005.8417	43005.8417	43005.8417	43012.0167	43005.8417	43005.8417	43012.0167	43005.8417	43005.8417	43005.8417	43012.0167
		43012.025		43005.8458	43005.8458	43005.8458	43005.8458	43012.025	43005.8458	43005.8458	43012.025	43005.8458	43005.8458	43005.8458	43012.025
		43012.0333		43005.85	43005.85	43005.85	43005.85	43012.0333	43005.85	43005.85	43012.0333	43005.85	43005.85	43005.85	43012.0333
		43012.0417		43005.8542	43005.8542	43005.8542	43005.8542	43012.0417	43005.8542	43005.8542	43012.0417	43005.8542	43005.8542	43005.8542	43012.0417
		43012.05		43005.8583	43005.8583	43005.8583	43005.8583	43012.05	43005.8583	43005.8583	43012.05	43005.8583	43005.8583	43005.8583	43012.05
		43012.0583		43005.8625	43005.8625	43005.8625	43005.8625	43012.0583	43005.8625	43005.8625	43012.0583	43005.8625	43005.8625	43005.8625	43012.0583
		43012.0667		43005.8667	43005.8667	43005.8667	43005.8667	43012.0667	43005.8667	43005.8667	43012.0667	43005.8667	43005.8667	43005.8667	43012.0667
		43012.075		43005.8708	43005.8708	43005.8708	43005.8708	43012.075	43005.8708	43005.8708	43012.075	43005.8708	43005.8708	43005.8708	43012.075
		43012.0833		43005.875	43005.875	43005.875	43005.875	43012.0833	43005.875	43005.875	43012.0833	43005.875	43005.875	43005.875	43012.0833
		43012.0917		43005.8792	43005.8792	43005.8792	43005.8792	43012.0917	43005.8792	43005.8792	43012.0917	43005.8792	43005.8792	43005.8792	43012.0917
		43012.1		43005.8833	43005.8833	43005.8833	43005.8833	43012.1	43005.8833	43005.8833	43012.1	43005.8833	43005.8833	43005.8833	43012.1
		43012.1083		43005.8875	43005.8875	43005.8875	43005.8875	43012.1083	43005.8875	43005.8875	43012.1083	43005.8875	43005.8875	43005.8875	43012.1083
		43012.1167		43005.8917	43005.8917	43005.8917	43005.8917	43012.1167	43005.8917	43005.8917	43012.1167	43005.8917	43005.8917	43005.8917	43012.1167
		43012.125		43005.8958	43005.8958	43005.8958	43005.8958	43012.125	43005.8958	43005.8958	43012.125	43005.8958	43005.8958	43005.8958	43012.125
		43012.1333		43005.9	43005.9	43005.9	43005.9	43012.1333	43005.9	43005.9	43012.1333	43005.9	43005.9	43005.9	43012.1333
		43012.1417		43005.9042	43005.9042	43005.9042	43005.9042	43012.1417	43005.9042	43005.9042	43012.1417	43005.9042	43005.9042	43005.9042	43012.1417
		43012.15		43005.9083	43005.9083	43005.9083	43005.9083	43012.15	43005.9083	43005.9083	43012.15	43005.9083	43005.9083	43005.9083	43012.15
		43012.1583		43005.9125	43005.9125	43005.9125	43005.9125	43012.1583	43005.9125	43005.9125	43012.1583	43005.9125	43005.9125	43005.9125	43012.1583
		43012.1667		43005.9167	43005.9167	43005.9167	43005.9167	43012.1667	43005.9167	43005.9167	43012.1667	43005.9167	43005.9167	43005.9167	43012.1667
		43012.175		43005.9208	43005.9208	43005.9208	43005.9208	43012.175	43005.9208	43005.9208	43012.175	43005.9208	43005.9208	43005.9208	43012.175
		43012.1833		43005.925	43005.925	43005.925	43005.925	43012.1833	43005.925	43005.925	43012.1833	43005.925	43005.925	43005.925	43012.1833
		43012.1917		43005.9292	43005.9292	43005.9292	43005.9292	43012.1917	43005.9292	43005.9292	43012.1917	43005.9292	43005.9292	43005.9292	43012.1917
		43012.2		43005.9333	43005.9333	43005.9333	43005.9333	43012.2	43005.9333	43005.9333	43012.2	43005.9333	43005.9333	43005.9333	43012.2
		43012.2083		43005.9375	43005.9375	43005.9375	43005.9375	43012.2083	43005.9375	43005.9375	43012.2083	43005.9375	43005.9375	43005.9375	43012.2083
		43012.2167		43005.9417	43005.9417	43005.9417	43005.9417	43012.2167	43005.9417	43005.9417	43012.2167	43005.9417	43005.9417	43005.9417	43012.2167
		43012.225		43005.9458	43005.9458	43005.9458	43005.9458	43012.225	43005.9458	43005.9458	43012.225	43005.9458	43005.9458	43005.9458	43012.225
		43012.2333		43005.95	43005.95	43005.95	43005.95	43012.2333	43005.95	43005.95	43012.2333	43005.95	43005.95	43005.95	43012.2333
		43012.2417		43005.9542	43005.9542	43005.9542	43005.9542	43012.2417	43005.9542	43005.9542	43012.2417	43005.9542	43005.9542	43005.9542	43012.2417
		43012.25		43005.9583	43005.9583	43005.9583	43005.9583	43012.25	43005.9583	43005.9583	43012.25	43005.9583	43005.9583	43005.9583	43012.25
		43012.2583		43005.9625	43005.9625	43005.9625	43005.9625	43012.2583	43005.9625	43005.9625	43012.2583	43005.9625	43005.9625	43005.9625	43012.2583
		43012.2667		43005.9667	43005.9667	43005.9667	43005.9667	43012.2667	43005.9667	43005.9667	43012.2667	43005.9667	43005.9667	43005.9667	43012.2667
		43012.275		43005.9708	43005.9708	43005.9708	43005.9708	43012.275	43005.9708	43005.9708	43012.275	43005.9708	43005.9708	43005.9708	43012.275
		43012.2833		43005.975	43005.975	43005.975	43005.975	43012.2833	43005.975	43005.975	43012.2833	43005.975	43005.975	43005.975	43012.2833
		43012.2917		43005.9792	43005.9792	43005.9792	43005.9792	43012.2917	43005.9792	43005.9792	43012.2917	43005.9792	43005.9792	43005.9792	43012.2917
		43012.3		43005.9833	43005.9833	43005.9833	43005.9833	43012.3	43005.9833	43005.9833	43012.3	43005.9833	43005.9833	43005.9833	43012.3
		43012.3083		43005.9875	43005.9875	43005.9875	43005.9875	43012.3083	43005.9875	43005.9875	43012.3083	43005.9875	43005.9875	43005.9875	43012.3083
		43012.3167		43005.9917	43005.9917	43005.9917	43005.9917	43012.3167	43005.9917	43005.9917	43012.3167	43005.9917	43005.9917	43005.9917	43012.3167
		43012.325		43005.9958	43005.9958	43005.9958	43005.9958	43012.325	43005.9958	43005.9958	43012.325	43005.9958	43005.9958	43005.9958	43012.325
		43012.3333		43006	43006	43006	43006	43012.3333	43006	43006	43012.3333	43006	43006	43006	43012.3333
		43012.3417		43006.0042	43006.0042	43006.0042	43006.0042	43012.3417	43006.0042	43006.0042	43012.3417	43006.0042	43006.0042	43006.0042	43012.3417
		43012.35		43006.0083	43006.0083	43006.0083	43006.0083	43012.35	43006.0083	43006.0083	43012.35	43006.0083	43006.0083	43006.0083	43012.35
		43012.3583		43006.0125	43006.0125	43006.0125	43006.0125	43012.3583	43006.0125	43006.0125	43012.3583	43006.0125	43006.0125	43006.0125	43012.3583
		43012.3667		43006.0167	43006.0167	43006.0167	43006.0167	43012.3667	43006.0167	43006.0167	43012.3667	43006.0167	43006.0167	43006.0167	43012.3667
		43012.375		43006.0208	43006.0208	43006.0208	43006.0208	43012.375	43006.0208	43006.0208	43012.375	43006.0208	43006.0208	43006.0208	43012.375
		43012.3833		43006.025	43006.025	43006.025	43006.025	43012.3833	43006.025	43006.025	43012.3833	43006.025	43006.025	43006.025	43012.3833
		43012.3917		43006.0292	43006.0292	43006.0292	43006.0292	43012.3917	43006.0292	43006.0292	43012.3917	43006.0292	43006.0292	43006.0292	43012.3917
		43012.4		43006.0333	43006.0333	43006.0333	43006.0333	43012.4	43006.0333	43006.0333	43012.4	43006.0333	43006.0333	43006.0333	43012.4
		43012.4083		43006.0375	43006.0375	43006.0375	43006.0375	43012.4083	43006.0375	43006.0375	43012.4083	43006.0375	43006.0375	43006.0375	43012.4083
		43012.4167		43006.0417	43006.0417	43006.0417	43006.0417	43012.4167	43006.0417	43006.0417	43012.4167	43006.0417	43006.0417	43006.0417	43012.4167
		43012.425		43006.0458	43006.0458	43006.0458	43006.0458	43012.425	43006.0458	43006.0458	43012.425	43006.0458	43006.0458	43006.0458	43012.425
		43012.4333		43006.05	43006.05	43006.05	43006.05	43012.4333	43006.05	43006.05	43012.4333	43006.05	43006.05	43006.05	43012.4333
		43012.4417		43006.0542	43006.0542	43006.0542	43006.0542	43012.4417	43006.0542	43006.0542	43012.4417	43006.0542	43006.0542	43006.0542	43012.4417
		43012.45		43006.0583	43006.0583	43006.0583	43006.0583	43012.45	43006.0583	43006.0583	43012.45	43006.0583	43006.0583	43006.0583	43012.45
		43012.4583		43006.0625	43006.0625	43006.0625	43006.0625	43012.4583	43006.0625	43006.0625	43012.4583	43006.0625	43006.0625	43006.0625	43012.4583
		43012.4667		43006.0667	43006.0667	43006.0667	43006.0667	43012.4667	43006.0667	43006.0667	43012.4667	43006.0667	43006.0667	43006.0667	43012.4667
		43012.475		43006.0708	43006.0708	43006.0708	43006.0708	43012.475	43006.0708	43006.0708	43012.475	43006.0708	43006.0708	43006.0708	43012.475
		43012.4833		43006.075	43006.075	43006.075	43006.075	43012.4833	43006.075	43006.075	43012.4833	43006.075	43006.075	43006.075	43012.4833
		43012.4917		43006.0792	43006.0792	43006.0792	43006.0792	43012.4917	43006.0792	43006.0792	43012.4917	43006.0792	43006.0792	43006.0792	43012.4917
		43012.5		43006.0833	43006.0833	43006.0833	43006.0833	43012.5	43006.0833	43006.0833	43012.5	43006.0833	43006.0833	43006.0833	43012.5
		43012.5083		43006.0875	43006.0875	43006.0875	43006.0875	43012.5083	43006.0875	43006.0875	43012.5083	43006.0875	43006.0875	43006.0875	43012.5083
		43012.5167		43006.0917	43006.0917	43006.0917	43006.0917	43012.5167	43006.0917	43006.0917	43012.5167	43006.0917	43006.0917	43006.0917	43012.5167
		43012.525		43006.0958	43006.0958	43006.0958	43006.0958	43012.525	43006.0958	43006.0958	43012.525	43006.0958	43006.0958	43006.0958	43012.525
		43012.5333		43006.1	43006.1	43006.1	43006.1	43012.5333	43006.1	43006.1	43012.5333	43006.1	43006.1	43006.1	43012.5333
		43012.5417		43006.1042	43006.1042	43006.1042	43006.1042	43012.5417	43006.1042	43006.1042	43012.5417	43006.1042	43006.1042	43006.1042	43012.5417
		43012.55		43006.1083	43006.1083	43006.1083	43006.1083	43012.55	43006.1083	43006.1083	43012.55	43006.1083	43006.1083	43006.1083	43012.55
		43012.5583		43006.1125	43006.1125	43006.1125	43006.1125	43012.5583	43006.1125	43006.1125	43012.5583	43006.1125	43006.1125	43006.1125	43012.5583
		43012.5667		43006.1167	43006.1167	43006.1167	43006.1167	43012.5667	43006.1167	43006.1167	43012.5667	43006.1167	43006.1167	43006.1167	43012.5667
		43012.575		43006.1208	43006.1208	43006.1208	43006.1208	43012.575	43006.1208	43006.1208	43012.575	43006.1208	43006.1208	43006.1208	43012.575
		43012.5833		43006.125	43006.125	43006.125	43006.125	43012.5833	43006.125	43006.125	43012.5833	43006.125	43006.125	43006.125	43012.5833
		43012.5917		43006.1292	43006.1292	43006.1292	43006.1292	43012.5917	43006.1292	43006.1292	43012.5917	43006.1292	43006.1292	43006.1292	43012.5917
		43012.6		43006.1333	43006.1333	43006.1333	43006.1333	43012.6	43006.1333	43006.1333	43012.6	43006.1333	43006.1333	43006.1333	43012.6
		43012.6083		43006.1375	43006.1375	43006.1375	43006.1375	43012.6083	43006.1375	43006.1375	43012.6083	43006.1375	43006.1375	43006.1375	43012.6083
		43012.6167		43006.1417	43006.1417	43006.1417	43006.1417	43012.6167	43006.1417	43006.1417	43012.6167	43006.1417	43006.1417	43006.1417	43012.6167
		43012.625		43006.1458	43006.1458	43006.1458	43006.1458	43012.625	43006.1458	43006.1458	43012.625	43006.1458	43006.1458	43006.1458	43012.625
		43012.6333		43006.15	43006.15	43006.15	43006.15	43012.6333	43006.15	43006.15	43012.6333	43006.15	43006.15	43006.15	43012.6333
		43012.6417		43006.1542	43006.1542	43006.1542	43006.1542	43012.6417	43006.1542	43006.1542	43012.6417	43006.1542	43006.1542	43006.1542	43012.6417
		43012.65		43006.1583	43006.1583	43006.1583	43006.1583	43012.65	43006.1583	43006.1583	43012.65	43006.1583	43006.1583	43006.1583	43012.65
		43012.6583		43006.1625	43006.1625	43006.1625	43006.1625	43012.6583	43006.1625	43006.1625	43012.6583	43006.1625	43006.1625	43006.1625	43012.6583
		43012.6667		43006.1667	43006.1667	43006.1667	43006.1667	43012.6667	43006.1667	43006.1667	43012.6667	43006.1667	43006.1667	43006.1667	43012.6667
		43012.675		43006.1708	43006.1708	43006.1708	43006.1708	43012.675	43006.1708	43006.1708	43012.675	43006.1708	43006.1708	43006.1708	43012.675
		43012.6833		43006.175	43006.175	43006.175	43006.175	43012.6833	43006.175	43006.175	43012.6833	43006.175	43006.175	43006.175	43012.6833
		43012.6917		43006.1792	43006.1792	43006.1792	43006.1792	43012.6917	43006.1792	43006.1792	43012.6917	43006.1792	43006.1792	43006.1792	43012.6917
		43012.7		43006.1833	43006.1833	43006.1833	43006.1833	43012.7	43006.1833	43006.1833	43012.7	43006.1833	43006.1833	43006.1833	43012.7
		43012.7083		43006.1875	43006.1875	43006.1875	43006.1875	43012.7083	43006.1875	43006.1875	43012.7083	43006.1875	43006.1875	43006.1875	43012.7083
		43012.7167		43006.1917	43006.1917	43006.1917	43006.1917	43012.7167	43006.1917	43006.1917	43012.7167	43006.1917	43006.1917	43006.1917	43012.7167
		43012.725		43006.1958	43006.1958	43006.1958	43006.1958	43012.725	43006.1958	43006.1958	43012.725	43006.1958	43006.1958	43006.1958	43012.725
		43012.7333		43006.2	43006.2	43006.2	43006.2	43012.7333	43006.2	43006.2	43012.7333	43006.2	43006.2	43006.2	43012.7333
		43012.7417		43006.2042	43006.2042	43006.2042	43006.2042	43012.7417	43006.2042	43006.2042	43012.7417	43006.2042	43006.2042	43006.2042	43012.7417
		43012.75		43006.2083	43006.2083	43006.2083	43006.2083	43012.75	43006.2083	43006.2083	43012.75	43006.2083	43006.2083	43006.2083	43012.75
		43012.7583		43006.2125	43006.2125	43006.2125	43006.2125	43012.7583	43006.2125	43006.2125	43012.7583	43006.2125	43006.2125	43006.2125	43012.7583
		43012.7667		43006.2167	43006.2167	43006.2167	43006.2167	43012.7667	43006.2167	43006.2167	43012.7667	43006.2167	43006.2167	43006.2167	43012.7667
		43012.775		43006.2208	43006.2208	43006.2208	43006.2208	43012.775	43006.2208	43006.2208	43012.775	43006.2208	43006.2208	43006.2208	43012.775
		43012.7833		43006.225	43006.225	43006.225	43006.225	43012.7833	43006.225	43006.225	43012.7833	43006.225	43006.225	43006.225	43012.7833
		43012.7917		43006.2292	43006.2292	43006.2292	43006.2292	43012.7917	43006.2292	43006.2292	43012.7917	43006.2292	43006.2292	43006.2292	43012.7917
		43012.8		43006.2333	43006.2333	43006.2333	43006.2333	43012.8	43006.2333	43006.2333	43012.8	43006.2333	43006.2333	43006.2333	43012.8
		43012.8083		43006.2375	43006.2375	43006.2375	43006.2375	43012.8083	43006.2375	43006.2375	43012.8083	43006.2375	43006.2375	43006.2375	43012.8083
		43012.8167		43006.2417	43006.2417	43006.2417	43006.2417	43012.8167	43006.2417	43006.2417	43012.8167	43006.2417	43006.2417	43006.2417	43012.8167
		43012.825		43006.2458	43006.2458	43006.2458	43006.2458	43012.825	43006.2458	43006.2458	43012.825	43006.2458	43006.2458	43006.2458	43012.825
		43012.8333		43006.25	43006.25	43006.25	43006.25	43012.8333	43006.25	43006.25	43012.8333	43006.25	43006.25	43006.25	43012.8333
		43012.8417		43006.2542	43006.2542	43006.2542	43006.2542	43012.8417	43006.2542	43006.2542	43012.8417	43006.2542	43006.2542	43006.2542	43012.8417
		43012.85		43006.2583	43006.2583	43006.2583	43006.2583	43012.85	43006.2583	43006.2583	43012.85	43006.2583	43006.2583	43006.2583	43012.85
		43012.8583		43006.2625	43006.2625	43006.2625	43006.2625	43012.8583	43006.2625	43006.2625	43012.8583	43006.2625	43006.2625	43006.2625	43012.8583
		43012.8667		43006.2667	43006.2667	43006.2667	43006.2667	43012.8667	43006.2667	43006.2667	43012.8667	43006.2667	43006.2667	43006.2667	43012.8667
		43012.875		43006.2708	43006.2708	43006.2708	43006.2708	43012.875	43006.2708	43006.2708	43012.875	43006.2708	43006.2708	43006.2708	43012.875
		43012.8833		43006.275	43006.275	43006.275	43006.275	43012.8833	43006.275	43006.275	43012.8833	43006.275	43006.275	43006.275	43012.8833
		43012.8917		43006.2792	43006.2792	43006.2792	43006.2792	43012.8917	43006.2792	43006.2792	43012.8917	43006.2792	43006.2792	43006.2792	43012.8917
		43012.9		43006.2833	43006.2833	43006.2833	43006.2833	43012.9	43006.2833	43006.2833	43012.9	43006.2833	43006.2833	43006.2833	43012.9
		43012.9083		43006.2875	43006.2875	43006.2875	43006.2875	43012.9083	43006.2875	43006.2875	43012.9083	43006.2875	43006.2875	43006.2875	43012.9083
		43012.9167		43006.2917	43006.2917	43006.2917	43006.2917	43012.9167	43006.2917	43006.2917	43012.9167	43006.2917	43006.2917	43006.2917	43012.9167
		43012.925		43006.2958	43006.2958	43006.2958	43006.2958	43012.925	43006.2958	43006.2958	43012.925	43006.2958	43006.2958	43006.2958	43012.925
		43012.9333		43006.3	43006.3	43006.3	43006.3	43012.9333	43006.3	43006.3	43012.9333	43006.3	43006.3	43006.3	43012.9333
		43012.9417		43006.3042	43006.3042	43006.3042	43006.3042	43012.9417	43006.3042	43006.3042	43012.9417	43006.3042	43006.3042	43006.3042	43012.9417
		43012.95		43006.3083	43006.3083	43006.3083	43006.3083	43012.95	43006.3083	43006.3083	43012.95	43006.3083	43006.3083	43006.3083	43012.95
		43012.9583		43006.3125	43006.3125	43006.3125	43006.3125	43012.9583	43006.3125	43006.3125	43012.9583	43006.3125	43006.3125	43006.3125	43012.9583
		43012.9667		43006.3167	43006.3167	43006.3167	43006.3167	43012.9667	43006.3167	43006.3167	43012.9667	43006.3167	43006.3167	43006.3167	43012.9667
		43012.975		43006.3208	43006.3208	43006.3208	43006.3208	43012.975	43006.3208	43006.3208	43012.975	43006.3208	43006.3208	43006.3208	43012.975
		43012.9833		43006.325	43006.325	43006.325	43006.325	43012.9833	43006.325	43006.325	43012.9833	43006.325	43006.325	43006.325	43012.9833
		43012.9917		43006.3292	43006.3292	43006.3292	43006.3292	43012.9917	43006.3292	43006.3292	43012.9917	43006.3292	43006.3292	43006.3292	43012.9917
		43013		43006.3333	43006.3333	43006.3333	43006.3333	43013	43006.3333	43006.3333	43013	43006.3333	43006.3333	43006.3333	43013
		43013.0083		43006.3375	43006.3375	43006.3375	43006.3375	43013.0083	43006.3375	43006.3375	43013.0083	43006.3375	43006.3375	43006.3375	43013.0083
		43013.0167		43006.3417	43006.3417	43006.3417	43006.3417	43013.0167	43006.3417	43006.3417	43013.0167	43006.3417	43006.3417	43006.3417	43013.0167
		43013.025		43006.3458	43006.3458	43006.3458	43006.3458	43013.025	43006.3458	43006.3458	43013.025	43006.3458	43006.3458	43006.3458	43013.025
		43013.0333		43006.35	43006.35	43006.35	43006.35	43013.0333	43006.35	43006.35	43013.0333	43006.35	43006.35	43006.35	43013.0333
		43013.0417		43006.3542	43006.3542	43006.3542	43006.3542	43013.0417	43006.3542	43006.3542	43013.0417	43006.3542	43006.3542	43006.3542	43013.0417
		43013.05		43006.3583	43006.3583	43006.3583	43006.3583	43013.05	43006.3583	43006.3583	43013.05	43006.3583	43006.3583	43006.3583	43013.05
		43013.0583		43006.3625	43006.3625	43006.3625	43006.3625	43013.0583	43006.3625	43006.3625	43013.0583	43006.3625	43006.3625	43006.3625	43013.0583
		43013.0667		43006.3667	43006.3667	43006.3667	43006.3667	43013.0667	43006.3667	43006.3667	43013.0667	43006.3667	43006.3667	43006.3667	43013.0667
		43013.075		43006.3708	43006.3708	43006.3708	43006.3708	43013.075	43006.3708	43006.3708	43013.075	43006.3708	43006.3708	43006.3708	43013.075
		43013.0833		43006.375	43006.375	43006.375	43006.375	43013.0833	43006.375	43006.375	43013.0833	43006.375	43006.375	43006.375	43013.0833
		43013.0917		43006.3792	43006.3792	43006.3792	43006.3792	43013.0917	43006.3792	43006.3792	43013.0917	43006.3792	43006.3792	43006.3792	43013.0917
		43013.1		43006.3833	43006.3833	43006.3833	43006.3833	43013.1	43006.3833	43006.3833	43013.1	43006.3833	43006.3833	43006.3833	43013.1
		43013.1083		43006.3875	43006.3875	43006.3875	43006.3875	43013.1083	43006.3875	43006.3875	43013.1083	43006.3875	43006.3875	43006.3875	43013.1083
		43013.1167		43006.3917	43006.3917	43006.3917	43006.3917	43013.1167	43006.3917	43006.3917	43013.1167	43006.3917	43006.3917	43006.3917	43013.1167
		43013.125		43006.3958	43006.3958	43006.3958	43006.3958	43013.125	43006.3958	43006.3958	43013.125	43006.3958	43006.3958	43006.3958	43013.125
		43013.1333		43006.4	43006.4	43006.4	43006.4	43013.1333	43006.4	43006.4	43013.1333	43006.4	43006.4	43006.4	43013.1333
		43013.1417		43006.4042	43006.4042	43006.4042	43006.4042	43013.1417	43006.4042	43006.4042	43013.1417	43006.4042	43006.4042	43006.4042	43013.1417
		43013.15		43006.4083	43006.4083	43006.4083	43006.4083	43013.15	43006.4083	43006.4083	43013.15	43006.4083	43006.4083	43006.4083	43013.15
		43013.1583		43006.4125	43006.4125	43006.4125	43006.4125	43013.1583	43006.4125	43006.4125	43013.1583	43006.4125	43006.4125	43006.4125	43013.1583
		43013.1667		43006.4167	43006.4167	43006.4167	43006.4167	43013.1667	43006.4167	43006.4167	43013.1667	43006.4167	43006.4167	43006.4167	43013.1667
		43013.175		43006.4208	43006.4208	43006.4208	43006.4208	43013.175	43006.4208	43006.4208	43013.175	43006.4208	43006.4208	43006.4208	43013.175
		43013.1833		43006.425	43006.425	43006.425	43006.425	43013.1833	43006.425	43006.425	43013.1833	43006.425	43006.425	43006.425	43013.1833
		43013.1917		43006.4292	43006.4292	43006.4292	43006.4292	43013.1917	43006.4292	43006.4292	43013.1917	43006.4292	43006.4292	43006.4292	43013.1917
		43013.2		43006.4333	43006.4333	43006.4333	43006.4333	43013.2	43006.4333	43006.4333	43013.2	43006.4333	43006.4333	43006.4333	43013.2
		43013.2083		43006.4375	43006.4375	43006.4375	43006.4375	43013.2083	43006.4375	43006.4375	43013.2083	43006.4375	43006.4375	43006.4375	43013.2083
		43013.2167		43006.4417	43006.4417	43006.4417	43006.4417	43013.2167	43006.4417	43006.4417	43013.2167	43006.4417	43006.4417	43006.4417	43013.2167
		43013.225		43006.4458	43006.4458	43006.4458	43006.4458	43013.225	43006.4458	43006.4458	43013.225	43006.4458	43006.4458	43006.4458	43013.225
		43013.2333		43006.45	43006.45	43006.45	43006.45	43013.2333	43006.45	43006.45	43013.2333	43006.45	43006.45	43006.45	43013.2333
		43013.2417		43006.4542	43006.4542	43006.4542	43006.4542	43013.2417	43006.4542	43006.4542	43013.2417	43006.4542	43006.4542	43006.4542	43013.2417
		43013.25		43006.4583	43006.4583	43006.4583	43006.4583	43013.25	43006.4583	43006.4583	43013.25	43006.4583	43006.4583	43006.4583	43013.25
		43013.2583		43006.4625	43006.4625	43006.4625	43006.4625	43013.2583	43006.4625	43006.4625	43013.2583	43006.4625	43006.4625	43006.4625	43013.2583
		43013.2667		43006.4667	43006.4667	43006.4667	43006.4667	43013.2667	43006.4667	43006.4667	43013.2667	43006.4667	43006.4667	43006.4667	43013.2667
		43013.275		43006.4708	43006.4708	43006.4708	43006.4708	43013.275	43006.4708	43006.4708	43013.275	43006.4708	43006.4708	43006.4708	43013.275
		43013.2833		43006.475	43006.475	43006.475	43006.475	43013.2833	43006.475	43006.475	43013.2833	43006.475	43006.475	43006.475	43013.2833
		43013.2917		43006.4792	43006.4792	43006.4792	43006.4792	43013.2917	43006.4792	43006.4792	43013.2917	43006.4792	43006.4792	43006.4792	43013.2917
		43013.3		43006.4833	43006.4833	43006.4833	43006.4833	43013.3	43006.4833	43006.4833	43013.3	43006.4833	43006.4833	43006.4833	43013.3
		43013.3083		43006.4875	43006.4875	43006.4875	43006.4875	43013.3083	43006.4875	43006.4875	43013.3083	43006.4875	43006.4875	43006.4875	43013.3083
		43013.3167		43006.4917	43006.4917	43006.4917	43006.4917	43013.3167	43006.4917	43006.4917	43013.3167	43006.4917	43006.4917	43006.4917	43013.3167
		43013.325		43006.4958	43006.4958	43006.4958	43006.4958	43013.325	43006.4958	43006.4958	43013.325	43006.4958	43006.4958	43006.4958	43013.325
		43013.3333		43006.5	43006.5	43006.5	43006.5	43013.3333	43006.5	43006.5	43013.3333	43006.5	43006.5	43006.5	43013.3333
		43013.3417		43006.5042	43006.5042	43006.5042	43006.5042	43013.3417	43006.5042	43006.5042	43013.3417	43006.5042	43006.5042	43006.5042	43013.3417
		43013.35		43006.5083	43006.5083	43006.5083	43006.5083	43013.35	43006.5083	43006.5083	43013.35	43006.5083	43006.5083	43006.5083	43013.35
		43013.3583		43006.5125	43006.5125	43006.5125	43006.5125	43013.3583	43006.5125	43006.5125	43013.3583	43006.5125	43006.5125	43006.5125	43013.3583
		43013.3667		43006.5167	43006.5167	43006.5167	43006.5167	43013.3667	43006.5167	43006.5167	43013.3667	43006.5167	43006.5167	43006.5167	43013.3667
		43013.375		43006.5208	43006.5208	43006.5208	43006.5208	43013.375	43006.5208	43006.5208	43013.375	43006.5208	43006.5208	43006.5208	43013.375
		43013.3833		43006.525	43006.525	43006.525	43006.525	43013.3833	43006.525	43006.525	43013.3833	43006.525	43006.525	43006.525	43013.3833
		43013.3917		43006.5292	43006.5292	43006.5292	43006.5292	43013.3917	43006.5292	43006.5292	43013.3917	43006.5292	43006.5292	43006.5292	43013.3917
		43013.4		43006.5333	43006.5333	43006.5333	43006.5333	43013.4	43006.5333	43006.5333	43013.4	43006.5333	43006.5333	43006.5333	43013.4
		43013.4083		43006.5375	43006.5375	43006.5375	43006.5375	43013.4083	43006.5375	43006.5375	43013.4083	43006.5375	43006.5375	43006.5375	43013.4083
		43013.4167		43006.5417	43006.5417	43006.5417	43006.5417	43013.4167	43006.5417	43006.5417	43013.4167	43006.5417	43006.5417	43006.5417	43013.4167
		43013.425		43006.5458	43006.5458	43006.5458	43006.5458	43013.425	43006.5458	43006.5458	43013.425	43006.5458	43006.5458	43006.5458	43013.425
		43013.4333		43006.55	43006.55	43006.55	43006.55	43013.4333	43006.55	43006.55	43013.4333	43006.55	43006.55	43006.55	43013.4333
		43013.4417		43006.5542	43006.5542	43006.5542	43006.5542	43013.4417	43006.5542	43006.5542	43013.4417	43006.5542	43006.5542	43006.5542	43013.4417
		43013.45		43006.5583	43006.5583	43006.5583	43006.5583	43013.45	43006.5583	43006.5583	43013.45	43006.5583	43006.5583	43006.5583	43013.45
		43013.4583		43006.5625	43006.5625	43006.5625	43006.5625	43013.4583	43006.5625	43006.5625	43013.4583	43006.5625	43006.5625	43006.5625	43013.4583
		43013.4667		43006.5667	43006.5667	43006.5667	43006.5667	43013.4667	43006.5667	43006.5667	43013.4667	43006.5667	43006.5667	43006.5667	43013.4667
		43013.475		43006.5708	43006.5708	43006.5708	43006.5708	43013.475	43006.5708	43006.5708	43013.475	43006.5708	43006.5708	43006.5708	43013.475
		43013.4833		43006.575	43006.575	43006.575	43006.575	43013.4833	43006.575	43006.575	43013.4833	43006.575	43006.575	43006.575	43013.4833
		43013.4917		43006.5792	43006.5792	43006.5792	43006.5792	43013.4917	43006.5792	43006.5792	43013.4917	43006.5792	43006.5792	43006.5792	43013.4917
		43013.5		43006.5833	43006.5833	43006.5833	43006.5833	43013.5	43006.5833	43006.5833	43013.5	43006.5833	43006.5833	43006.5833	43013.5
		43013.5083		43006.5875	43006.5875	43006.5875	43006.5875	43013.5083	43006.5875	43006.5875	43013.5083	43006.5875	43006.5875	43006.5875	43013.5083
		43013.5167		43006.5917	43006.5917	43006.5917	43006.5917	43013.5167	43006.5917	43006.5917	43013.5167	43006.5917	43006.5917	43006.5917	43013.5167
		43013.525		43006.5958	43006.5958	43006.5958	43006.5958	43013.525	43006.5958	43006.5958	43013.525	43006.5958	43006.5958	43006.5958	43013.525
		43013.5333		43006.6	43006.6	43006.6	43006.6	43013.5333	43006.6	43006.6	43013.5333	43006.6	43006.6	43006.6	43013.5333
		43013.5417		43006.6042	43006.6042	43006.6042	43006.6042	43013.5417	43006.6042	43006.6042	43013.5417	43006.6042	43006.6042	43006.6042	43013.5417
		43013.55		43006.6083	43006.6083	43006.6083	43006.6083	43013.55	43006.6083	43006.6083	43013.55	43006.6083	43006.6083	43006.6083	43013.55
		43013.5583		43006.6125	43006.6125	43006.6125	43006.6125	43013.5583	43006.6125	43006.6125	43013.5583	43006.6125	43006.6125	43006.6125	43013.5583
		43013.5667		43006.6167	43006.6167	43006.6167	43006.6167	43013.5667	43006.6167	43006.6167	43013.5667	43006.6167	43006.6167	43006.6167	43013.5667
		43013.575		43006.6208	43006.6208	43006.6208	43006.6208	43013.575	43006.6208	43006.6208	43013.575	43006.6208	43006.6208	43006.6208	43013.575
		43013.5833		43006.625	43006.625	43006.625	43006.625	43013.5833	43006.625	43006.625	43013.5833	43006.625	43006.625	43006.625	43013.5833
		43013.5917		43006.6292	43006.6292	43006.6292	43006.6292	43013.5917	43006.6292	43006.6292	43013.5917	43006.6292	43006.6292	43006.6292	43013.5917
		43013.6		43006.6333	43006.6333	43006.6333	43006.6333	43013.6	43006.6333	43006.6333	43013.6	43006.6333	43006.6333	43006.6333	43013.6
		43013.6083		43006.6375	43006.6375	43006.6375	43006.6375	43013.6083	43006.6375	43006.6375	43013.6083	43006.6375	43006.6375	43006.6375	43013.6083
		43013.6167		43006.6417	43006.6417	43006.6417	43006.6417	43013.6167	43006.6417	43006.6417	43013.6167	43006.6417	43006.6417	43006.6417	43013.6167
		43013.625		43006.6458	43006.6458	43006.6458	43006.6458	43013.625	43006.6458	43006.6458	43013.625	43006.6458	43006.6458	43006.6458	43013.625
		43013.6333		43006.65	43006.65	43006.65	43006.65	43013.6333	43006.65	43006.65	43013.6333	43006.65	43006.65	43006.65	43013.6333
		43013.6417		43006.6542	43006.6542	43006.6542	43006.6542	43013.6417	43006.6542	43006.6542	43013.6417	43006.6542	43006.6542	43006.6542	43013.6417
		43013.65		43006.6583	43006.6583	43006.6583	43006.6583	43013.65	43006.6583	43006.6583	43013.65	43006.6583	43006.6583	43006.6583	43013.65
		43013.6583		43006.6625	43006.6625	43006.6625	43006.6625	43013.6583	43006.6625	43006.6625	43013.6583	43006.6625	43006.6625	43006.6625	43013.6583
		43013.6667		43006.6667	43006.6667	43006.6667	43006.6667	43013.6667	43006.6667	43006.6667	43013.6667	43006.6667	43006.6667	43006.6667	43013.6667
		43013.675		43006.6708	43006.6708	43006.6708	43006.6708	43013.675	43006.6708	43006.6708	43013.675	43006.6708	43006.6708	43006.6708	43013.675
		43013.6833		43006.675	43006.675	43006.675	43006.675	43013.6833	43006.675	43006.675	43013.6833	43006.675	43006.675	43006.675	43013.6833
		43013.6917		43006.6792	43006.6792	43006.6792	43006.6792	43013.6917	43006.6792	43006.6792	43013.6917	43006.6792	43006.6792	43006.6792	43013.6917
		43013.7		43006.6833	43006.6833	43006.6833	43006.6833	43013.7	43006.6833	43006.6833	43013.7	43006.6833	43006.6833	43006.6833	43013.7
		43013.7083		43006.6875	43006.6875	43006.6875	43006.6875	43013.7083	43006.6875	43006.6875	43013.7083	43006.6875	43006.6875	43006.6875	43013.7083
		43013.7167		43006.6917	43006.6917	43006.6917	43006.6917	43013.7167	43006.6917	43006.6917	43013.7167	43006.6917	43006.6917	43006.6917	43013.7167
		43013.725		43006.6958	43006.6958	43006.6958	43006.6958	43013.725	43006.6958	43006.6958	43013.725	43006.6958	43006.6958	43006.6958	43013.725
		43013.7333		43006.7	43006.7	43006.7	43006.7	43013.7333	43006.7	43006.7	43013.7333	43006.7	43006.7	43006.7	43013.7333
		43013.7417		43006.7042	43006.7042	43006.7042	43006.7042	43013.7417	43006.7042	43006.7042	43013.7417	43006.7042	43006.7042	43006.7042	43013.7417
		43013.75		43006.7083	43006.7083	43006.7083	43006.7083	43013.75	43006.7083	43006.7083	43013.75	43006.7083	43006.7083	43006.7083	43013.75
		43013.7583		43006.7125	43006.7125	43006.7125	43006.7125	43013.7583	43006.7125	43006.7125	43013.7583	43006.7125	43006.7125	43006.7125	43013.7583
		43013.7667		43006.7167	43006.7167	43006.7167	43006.7167	43013.7667	43006.7167	43006.7167	43013.7667	43006.7167	43006.7167	43006.7167	43013.7667
		43013.775		43006.7208	43006.7208	43006.7208	43006.7208	43013.775	43006.7208	43006.7208	43013.775	43006.7208	43006.7208	43006.7208	43013.775
		43013.7833		43006.725	43006.725	43006.725	43006.725	43013.7833	43006.725	43006.725	43013.7833	43006.725	43006.725	43006.725	43013.7833
		43013.7917		43006.7292	43006.7292	43006.7292	43006.7292	43013.7917	43006.7292	43006.7292	43013.7917	43006.7292	43006.7292	43006.7292	43013.7917
		43013.8		43006.7333	43006.7333	43006.7333	43006.7333	43013.8	43006.7333	43006.7333	43013.8	43006.7333	43006.7333	43006.7333	43013.8
		43013.8083		43006.7375	43006.7375	43006.7375	43006.7375	43013.8083	43006.7375	43006.7375	43013.8083	43006.7375	43006.7375	43006.7375	43013.8083
		43013.8167		43006.7417	43006.7417	43006.7417	43006.7417	43013.8167	43006.7417	43006.7417	43013.8167	43006.7417	43006.7417	43006.7417	43013.8167
		43013.825		43006.7458	43006.7458	43006.7458	43006.7458	43013.825	43006.7458	43006.7458	43013.825	43006.7458	43006.7458	43006.7458	43013.825
		43013.8333		43006.75	43006.75	43006.75	43006.75	43013.8333	43006.75	43006.75	43013.8333	43006.75	43006.75	43006.75	43013.8333
		43013.8417		43006.7542	43006.7542	43006.7542	43006.7542	43013.8417	43006.7542	43006.7542	43013.8417	43006.7542	43006.7542	43006.7542	43013.8417
		43013.85		43006.7583	43006.7583	43006.7583	43006.7583	43013.85	43006.7583	43006.7583	43013.85	43006.7583	43006.7583	43006.7583	43013.85
		43013.8583		43006.7625	43006.7625	43006.7625	43006.7625	43013.8583	43006.7625	43006.7625	43013.8583	43006.7625	43006.7625	43006.7625	43013.8583
		43013.8667		43006.7667	43006.7667	43006.7667	43006.7667	43013.8667	43006.7667	43006.7667	43013.8667	43006.7667	43006.7667	43006.7667	43013.8667
		43013.875		43006.7708	43006.7708	43006.7708	43006.7708	43013.875	43006.7708	43006.7708	43013.875	43006.7708	43006.7708	43006.7708	43013.875
		43013.8833		43006.775	43006.775	43006.775	43006.775	43013.8833	43006.775	43006.775	43013.8833	43006.775	43006.775	43006.775	43013.8833
		43013.8917		43006.7792	43006.7792	43006.7792	43006.7792	43013.8917	43006.7792	43006.7792	43013.8917	43006.7792	43006.7792	43006.7792	43013.8917
		43013.9		43006.7833	43006.7833	43006.7833	43006.7833	43013.9	43006.7833	43006.7833	43013.9	43006.7833	43006.7833	43006.7833	43013.9
		43013.9083		43006.7875	43006.7875	43006.7875	43006.7875	43013.9083	43006.7875	43006.7875	43013.9083	43006.7875	43006.7875	43006.7875	43013.9083
		43013.9167		43006.7917	43006.7917	43006.7917	43006.7917	43013.9167	43006.7917	43006.7917	43013.9167	43006.7917	43006.7917	43006.7917	43013.9167
		43013.925		43006.7958	43006.7958	43006.7958	43006.7958	43013.925	43006.7958	43006.7958	43013.925	43006.7958	43006.7958	43006.7958	43013.925
		43013.9333		43006.8	43006.8	43006.8	43006.8	43013.9333	43006.8	43006.8	43013.9333	43006.8	43006.8	43006.8	43013.9333
		43013.9417		43006.8042	43006.8042	43006.8042	43006.8042	43013.9417	43006.8042	43006.8042	43013.9417	43006.8042	43006.8042	43006.8042	43013.9417
		43013.95		43006.8083	43006.8083	43006.8083	43006.8083	43013.95	43006.8083	43006.8083	43013.95	43006.8083	43006.8083	43006.8083	43013.95
		43013.9583		43006.8125	43006.8125	43006.8125	43006.8125	43013.9583	43006.8125	43006.8125	43013.9583	43006.8125	43006.8125	43006.8125	43013.9583
		43013.9667		43006.8167	43006.8167	43006.8167	43006.8167	43013.9667	43006.8167	43006.8167	43013.9667	43006.8167	43006.8167	43006.8167	43013.9667
		43013.975		43006.8208	43006.8208	43006.8208	43006.8208	43013.975	43006.8208	43006.8208	43013.975	43006.8208	43006.8208	43006.8208	43013.975
		43013.9833		43006.825	43006.825	43006.825	43006.825	43013.9833	43006.825	43006.825	43013.9833	43006.825	43006.825	43006.825	43013.9833
		43013.9917		43006.8292	43006.8292	43006.8292	43006.8292	43013.9917	43006.8292	43006.8292	43013.9917	43006.8292	43006.8292	43006.8292	43013.9917
		43014		43006.8333	43006.8333	43006.8333	43006.8333	43014	43006.8333	43006.8333	43014	43006.8333	43006.8333	43006.8333	43014
		43014.0083		43006.8375	43006.8375	43006.8375	43006.8375	43014.0083	43006.8375	43006.8375	43014.0083	43006.8375	43006.8375	43006.8375	43014.0083
		43014.0167		43006.8417	43006.8417	43006.8417	43006.8417	43014.0167	43006.8417	43006.8417	43014.0167	43006.8417	43006.8417	43006.8417	43014.0167
		43014.025		43006.8458	43006.8458	43006.8458	43006.8458	43014.025	43006.8458	43006.8458	43014.025	43006.8458	43006.8458	43006.8458	43014.025
		43014.0333		43006.85	43006.85	43006.85	43006.85	43014.0333	43006.85	43006.85	43014.0333	43006.85	43006.85	43006.85	43014.0333
		43014.0417		43006.8542	43006.8542	43006.8542	43006.8542	43014.0417	43006.8542	43006.8542	43014.0417	43006.8542	43006.8542	43006.8542	43014.0417
		43014.05		43006.8583	43006.8583	43006.8583	43006.8583	43014.05	43006.8583	43006.8583	43014.05	43006.8583	43006.8583	43006.8583	43014.05
		43014.0583		43006.8625	43006.8625	43006.8625	43006.8625	43014.0583	43006.8625	43006.8625	43014.0583	43006.8625	43006.8625	43006.8625	43014.0583
		43014.0667		43006.8667	43006.8667	43006.8667	43006.8667	43014.0667	43006.8667	43006.8667	43014.0667	43006.8667	43006.8667	43006.8667	43014.0667
		43014.075		43006.8708	43006.8708	43006.8708	43006.8708	43014.075	43006.8708	43006.8708	43014.075	43006.8708	43006.8708	43006.8708	43014.075
		43014.0833		43006.875	43006.875	43006.875	43006.875	43014.0833	43006.875	43006.875	43014.0833	43006.875	43006.875	43006.875	43014.0833
		43014.0917		43006.8792	43006.8792	43006.8792	43006.8792	43014.0917	43006.8792	43006.8792	43014.0917	43006.8792	43006.8792	43006.8792	43014.0917
		43014.1		43006.8833	43006.8833	43006.8833	43006.8833	43014.1	43006.8833	43006.8833	43014.1	43006.8833	43006.8833	43006.8833	43014.1
		43014.1083		43006.8875	43006.8875	43006.8875	43006.8875	43014.1083	43006.8875	43006.8875	43014.1083	43006.8875	43006.8875	43006.8875	43014.1083
		43014.1167		43006.8917	43006.8917	43006.8917	43006.8917	43014.1167	43006.8917	43006.8917	43014.1167	43006.8917	43006.8917	43006.8917	43014.1167
		43014.125		43006.8958	43006.8958	43006.8958	43006.8958	43014.125	43006.8958	43006.8958	43014.125	43006.8958	43006.8958	43006.8958	43014.125
		43014.1333		43006.9	43006.9	43006.9	43006.9	43014.1333	43006.9	43006.9	43014.1333	43006.9	43006.9	43006.9	43014.1333
		43014.1417		43006.9042	43006.9042	43006.9042	43006.9042	43014.1417	43006.9042	43006.9042	43014.1417	43006.9042	43006.9042	43006.9042	43014.1417
		43014.15		43006.9083	43006.9083	43006.9083	43006.9083	43014.15	43006.9083	43006.9083	43014.15	43006.9083	43006.9083	43006.9083	43014.15
		43014.1583		43006.9125	43006.9125	43006.9125	43006.9125	43014.1583	43006.9125	43006.9125	43014.1583	43006.9125	43006.9125	43006.9125	43014.1583
		43014.1667		43006.9167	43006.9167	43006.9167	43006.9167	43014.1667	43006.9167	43006.9167	43014.1667	43006.9167	43006.9167	43006.9167	43014.1667
		43014.175		43006.9208	43006.9208	43006.9208	43006.9208	43014.175	43006.9208	43006.9208	43014.175	43006.9208	43006.9208	43006.9208	43014.175
		43014.1833		43006.925	43006.925	43006.925	43006.925	43014.1833	43006.925	43006.925	43014.1833	43006.925	43006.925	43006.925	43014.1833
		43014.1917		43006.9292	43006.9292	43006.9292	43006.9292	43014.1917	43006.9292	43006.9292	43014.1917	43006.9292	43006.9292	43006.9292	43014.1917
		43014.2		43006.9333	43006.9333	43006.9333	43006.9333	43014.2	43006.9333	43006.9333	43014.2	43006.9333	43006.9333	43006.9333	43014.2
		43014.2083		43006.9375	43006.9375	43006.9375	43006.9375	43014.2083	43006.9375	43006.9375	43014.2083	43006.9375	43006.9375	43006.9375	43014.2083
		43014.2167		43006.9417	43006.9417	43006.9417	43006.9417	43014.2167	43006.9417	43006.9417	43014.2167	43006.9417	43006.9417	43006.9417	43014.2167
		43014.225		43006.9458	43006.9458	43006.9458	43006.9458	43014.225	43006.9458	43006.9458	43014.225	43006.9458	43006.9458	43006.9458	43014.225
		43014.2333		43006.95	43006.95	43006.95	43006.95	43014.2333	43006.95	43006.95	43014.2333	43006.95	43006.95	43006.95	43014.2333
		43014.2417		43006.9542	43006.9542	43006.9542	43006.9542	43014.2417	43006.9542	43006.9542	43014.2417	43006.9542	43006.9542	43006.9542	43014.2417
		43014.25		43006.9583	43006.9583	43006.9583	43006.9583	43014.25	43006.9583	43006.9583	43014.25	43006.9583	43006.9583	43006.9583	43014.25
		43014.2583		43006.9625	43006.9625	43006.9625	43006.9625	43014.2583	43006.9625	43006.9625	43014.2583	43006.9625	43006.9625	43006.9625	43014.2583
		43014.2667		43006.9667	43006.9667	43006.9667	43006.9667	43014.2667	43006.9667	43006.9667	43014.2667	43006.9667	43006.9667	43006.9667	43014.2667
		43014.275		43006.9708	43006.9708	43006.9708	43006.9708	43014.275	43006.9708	43006.9708	43014.275	43006.9708	43006.9708	43006.9708	43014.275
		43014.2833		43006.975	43006.975	43006.975	43006.975	43014.2833	43006.975	43006.975	43014.2833	43006.975	43006.975	43006.975	43014.2833
		43014.2917		43006.9792	43006.9792	43006.9792	43006.9792	43014.2917	43006.9792	43006.9792	43014.2917	43006.9792	43006.9792	43006.9792	43014.2917
		43014.3		43006.9833	43006.9833	43006.9833	43006.9833	43014.3	43006.9833	43006.9833	43014.3	43006.9833	43006.9833	43006.9833	43014.3
		43014.3083		43006.9875	43006.9875	43006.9875	43006.9875	43014.3083	43006.9875	43006.9875	43014.3083	43006.9875	43006.9875	43006.9875	43014.3083
		43014.3167		43006.9917	43006.9917	43006.9917	43006.9917	43014.3167	43006.9917	43006.9917	43014.3167	43006.9917	43006.9917	43006.9917	43014.3167
		43014.325		43006.9958	43006.9958	43006.9958	43006.9958	43014.325	43006.9958	43006.9958	43014.325	43006.9958	43006.9958	43006.9958	43014.325
		43014.3333		43007	43007	43007	43007	43014.3333	43007	43007	43014.3333	43007	43007	43007	43014.3333
		43014.3417		43007.0042	43007.0042	43007.0042	43007.0042	43014.3417	43007.0042	43007.0042	43014.3417	43007.0042	43007.0042	43007.0042	43014.3417
		43014.35		43007.0083	43007.0083	43007.0083	43007.0083	43014.35	43007.0083	43007.0083	43014.35	43007.0083	43007.0083	43007.0083	43014.35
		43014.3583		43007.0125	43007.0125	43007.0125	43007.0125	43014.3583	43007.0125	43007.0125	43014.3583	43007.0125	43007.0125	43007.0125	43014.3583
		43014.3667		43007.0167	43007.0167	43007.0167	43007.0167	43014.3667	43007.0167	43007.0167	43014.3667	43007.0167	43007.0167	43007.0167	43014.3667
		43014.375		43007.0208	43007.0208	43007.0208	43007.0208	43014.375	43007.0208	43007.0208	43014.375	43007.0208	43007.0208	43007.0208	43014.375
		43014.3833		43007.025	43007.025	43007.025	43007.025	43014.3833	43007.025	43007.025	43014.3833	43007.025	43007.025	43007.025	43014.3833
		43014.3917		43007.0292	43007.0292	43007.0292	43007.0292	43014.3917	43007.0292	43007.0292	43014.3917	43007.0292	43007.0292	43007.0292	43014.3917
		43014.4		43007.0333	43007.0333	43007.0333	43007.0333	43014.4	43007.0333	43007.0333	43014.4	43007.0333	43007.0333	43007.0333	43014.4
		43014.4083		43007.0375	43007.0375	43007.0375	43007.0375	43014.4083	43007.0375	43007.0375	43014.4083	43007.0375	43007.0375	43007.0375	43014.4083
		43014.4167		43007.0417	43007.0417	43007.0417	43007.0417	43014.4167	43007.0417	43007.0417	43014.4167	43007.0417	43007.0417	43007.0417	43014.4167
		43014.425		43007.0458	43007.0458	43007.0458	43007.0458	43014.425	43007.0458	43007.0458	43014.425	43007.0458	43007.0458	43007.0458	43014.425
		43014.4333		43007.05	43007.05	43007.05	43007.05	43014.4333	43007.05	43007.05	43014.4333	43007.05	43007.05	43007.05	43014.4333
		43014.4417		43007.0542	43007.0542	43007.0542	43007.0542	43014.4417	43007.0542	43007.0542	43014.4417	43007.0542	43007.0542	43007.0542	43014.4417
		43014.45		43007.0583	43007.0583	43007.0583	43007.0583	43014.45	43007.0583	43007.0583	43014.45	43007.0583	43007.0583	43007.0583	43014.45
		43014.4583		43007.0625	43007.0625	43007.0625	43007.0625	43014.4583	43007.0625	43007.0625	43014.4583	43007.0625	43007.0625	43007.0625	43014.4583
		43014.4667		43007.0667	43007.0667	43007.0667	43007.0667	43014.4667	43007.0667	43007.0667	43014.4667	43007.0667	43007.0667	43007.0667	43014.4667
		43014.475		43007.0708	43007.0708	43007.0708	43007.0708	43014.475	43007.0708	43007.0708	43014.475	43007.0708	43007.0708	43007.0708	43014.475
		43014.4833		43007.075	43007.075	43007.075	43007.075	43014.4833	43007.075	43007.075	43014.4833	43007.075	43007.075	43007.075	43014.4833
		43014.4917		43007.0792	43007.0792	43007.0792	43007.0792	43014.4917	43007.0792	43007.0792	43014.4917	43007.0792	43007.0792	43007.0792	43014.4917
		43014.5		43007.0833	43007.0833	43007.0833	43007.0833	43014.5	43007.0833	43007.0833	43014.5	43007.0833	43007.0833	43007.0833	43014.5
		43014.5083		43007.0875	43007.0875	43007.0875	43007.0875	43014.5083	43007.0875	43007.0875	43014.5083	43007.0875	43007.0875	43007.0875	43014.5083
		43014.5167		43007.0917	43007.0917	43007.0917	43007.0917	43014.5167	43007.0917	43007.0917	43014.5167	43007.0917	43007.0917	43007.0917	43014.5167
		43014.525		43007.0958	43007.0958	43007.0958	43007.0958	43014.525	43007.0958	43007.0958	43014.525	43007.0958	43007.0958	43007.0958	43014.525
		43014.5333		43007.1	43007.1	43007.1	43007.1	43014.5333	43007.1	43007.1	43014.5333	43007.1	43007.1	43007.1	43014.5333
		43014.5417		43007.1042	43007.1042	43007.1042	43007.1042	43014.5417	43007.1042	43007.1042	43014.5417	43007.1042	43007.1042	43007.1042	43014.5417
		43014.55		43007.1083	43007.1083	43007.1083	43007.1083	43014.55	43007.1083	43007.1083	43014.55	43007.1083	43007.1083	43007.1083	43014.55
		43014.5583		43007.1125	43007.1125	43007.1125	43007.1125	43014.5583	43007.1125	43007.1125	43014.5583	43007.1125	43007.1125	43007.1125	43014.5583
		43014.5667		43007.1167	43007.1167	43007.1167	43007.1167	43014.5667	43007.1167	43007.1167	43014.5667	43007.1167	43007.1167	43007.1167	43014.5667
		43014.575		43007.1208	43007.1208	43007.1208	43007.1208	43014.575	43007.1208	43007.1208	43014.575	43007.1208	43007.1208	43007.1208	43014.575
		43014.5833		43007.125	43007.125	43007.125	43007.125	43014.5833	43007.125	43007.125	43014.5833	43007.125	43007.125	43007.125	43014.5833
		43014.5917		43007.1292	43007.1292	43007.1292	43007.1292	43014.5917	43007.1292	43007.1292	43014.5917	43007.1292	43007.1292	43007.1292	43014.5917
		43014.6		43007.1333	43007.1333	43007.1333	43007.1333	43014.6	43007.1333	43007.1333	43014.6	43007.1333	43007.1333	43007.1333	43014.6
		43014.6083		43007.1375	43007.1375	43007.1375	43007.1375	43014.6083	43007.1375	43007.1375	43014.6083	43007.1375	43007.1375	43007.1375	43014.6083
		43014.6167		43007.1417	43007.1417	43007.1417	43007.1417	43014.6167	43007.1417	43007.1417	43014.6167	43007.1417	43007.1417	43007.1417	43014.6167
		43014.625		43007.1458	43007.1458	43007.1458	43007.1458	43014.625	43007.1458	43007.1458	43014.625	43007.1458	43007.1458	43007.1458	43014.625
		43014.6333		43007.15	43007.15	43007.15	43007.15	43014.6333	43007.15	43007.15	43014.6333	43007.15	43007.15	43007.15	43014.6333
		43014.6417		43007.1542	43007.1542	43007.1542	43007.1542	43014.6417	43007.1542	43007.1542	43014.6417	43007.1542	43007.1542	43007.1542	43014.6417
		43014.65		43007.1583	43007.1583	43007.1583	43007.1583	43014.65	43007.1583	43007.1583	43014.65	43007.1583	43007.1583	43007.1583	43014.65
		43014.6583		43007.1625	43007.1625	43007.1625	43007.1625	43014.6583	43007.1625	43007.1625	43014.6583	43007.1625	43007.1625	43007.1625	43014.6583
		43014.6667		43007.1667	43007.1667	43007.1667	43007.1667	43014.6667	43007.1667	43007.1667	43014.6667	43007.1667	43007.1667	43007.1667	43014.6667
		43014.675		43007.1708	43007.1708	43007.1708	43007.1708	43014.675	43007.1708	43007.1708	43014.675	43007.1708	43007.1708	43007.1708	43014.675
		43014.6833		43007.175	43007.175	43007.175	43007.175	43014.6833	43007.175	43007.175	43014.6833	43007.175	43007.175	43007.175	43014.6833
		43014.6917		43007.1792	43007.1792	43007.1792	43007.1792	43014.6917	43007.1792	43007.1792	43014.6917	43007.1792	43007.1792	43007.1792	43014.6917
		43014.7		43007.1833	43007.1833	43007.1833	43007.1833	43014.7	43007.1833	43007.1833	43014.7	43007.1833	43007.1833	43007.1833	43014.7
		43014.7083		43007.1875	43007.1875	43007.1875	43007.1875	43014.7083	43007.1875	43007.1875	43014.7083	43007.1875	43007.1875	43007.1875	43014.7083
		43014.7167		43007.1917	43007.1917	43007.1917	43007.1917	43014.7167	43007.1917	43007.1917	43014.7167	43007.1917	43007.1917	43007.1917	43014.7167
		43014.725		43007.1958	43007.1958	43007.1958	43007.1958	43014.725	43007.1958	43007.1958	43014.725	43007.1958	43007.1958	43007.1958	43014.725
		43014.7333		43007.2	43007.2	43007.2	43007.2	43014.7333	43007.2	43007.2	43014.7333	43007.2	43007.2	43007.2	43014.7333
		43014.7417		43007.2042	43007.2042	43007.2042	43007.2042	43014.7417	43007.2042	43007.2042	43014.7417	43007.2042	43007.2042	43007.2042	43014.7417
		43014.75		43007.2083	43007.2083	43007.2083	43007.2083	43014.75	43007.2083	43007.2083	43014.75	43007.2083	43007.2083	43007.2083	43014.75
		43014.7583		43007.2125	43007.2125	43007.2125	43007.2125	43014.7583	43007.2125	43007.2125	43014.7583	43007.2125	43007.2125	43007.2125	43014.7583
		43014.7667		43007.2167	43007.2167	43007.2167	43007.2167	43014.7667	43007.2167	43007.2167	43014.7667	43007.2167	43007.2167	43007.2167	43014.7667
		43014.775		43007.2208	43007.2208	43007.2208	43007.2208	43014.775	43007.2208	43007.2208	43014.775	43007.2208	43007.2208	43007.2208	43014.775
		43014.7833		43007.225	43007.225	43007.225	43007.225	43014.7833	43007.225	43007.225	43014.7833	43007.225	43007.225	43007.225	43014.7833
		43014.7917		43007.2292	43007.2292	43007.2292	43007.2292	43014.7917	43007.2292	43007.2292	43014.7917	43007.2292	43007.2292	43007.2292	43014.7917
		43014.8		43007.2333	43007.2333	43007.2333	43007.2333	43014.8	43007.2333	43007.2333	43014.8	43007.2333	43007.2333	43007.2333	43014.8
		43014.8083		43007.2375	43007.2375	43007.2375	43007.2375	43014.8083	43007.2375	43007.2375	43014.8083	43007.2375	43007.2375	43007.2375	43014.8083
		43014.8167		43007.2417	43007.2417	43007.2417	43007.2417	43014.8167	43007.2417	43007.2417	43014.8167	43007.2417	43007.2417	43007.2417	43014.8167
		43014.825		43007.2458	43007.2458	43007.2458	43007.2458	43014.825	43007.2458	43007.2458	43014.825	43007.2458	43007.2458	43007.2458	43014.825
		43014.8333		43007.25	43007.25	43007.25	43007.25	43014.8333	43007.25	43007.25	43014.8333	43007.25	43007.25	43007.25	43014.8333
		43014.8417		43007.2542	43007.2542	43007.2542	43007.2542	43014.8417	43007.2542	43007.2542	43014.8417	43007.2542	43007.2542	43007.2542	43014.8417
		43014.85		43007.2583	43007.2583	43007.2583	43007.2583	43014.85	43007.2583	43007.2583	43014.85	43007.2583	43007.2583	43007.2583	43014.85
		43014.8583		43007.2625	43007.2625	43007.2625	43007.2625	43014.8583	43007.2625	43007.2625	43014.8583	43007.2625	43007.2625	43007.2625	43014.8583
		43014.8667		43007.2667	43007.2667	43007.2667	43007.2667	43014.8667	43007.2667	43007.2667	43014.8667	43007.2667	43007.2667	43007.2667	43014.8667
		43014.875		43007.2708	43007.2708	43007.2708	43007.2708	43014.875	43007.2708	43007.2708	43014.875	43007.2708	43007.2708	43007.2708	43014.875
		43014.8833		43007.275	43007.275	43007.275	43007.275	43014.8833	43007.275	43007.275	43014.8833	43007.275	43007.275	43007.275	43014.8833
		43014.8917		43007.2792	43007.2792	43007.2792	43007.2792	43014.8917	43007.2792	43007.2792	43014.8917	43007.2792	43007.2792	43007.2792	43014.8917
		43014.9		43007.2833	43007.2833	43007.2833	43007.2833	43014.9	43007.2833	43007.2833	43014.9	43007.2833	43007.2833	43007.2833	43014.9
		43014.9083		43007.2875	43007.2875	43007.2875	43007.2875	43014.9083	43007.2875	43007.2875	43014.9083	43007.2875	43007.2875	43007.2875	43014.9083
		43014.9167		43007.2917	43007.2917	43007.2917	43007.2917	43014.9167	43007.2917	43007.2917	43014.9167	43007.2917	43007.2917	43007.2917	43014.9167
		43014.925		43007.2958	43007.2958	43007.2958	43007.2958	43014.925	43007.2958	43007.2958	43014.925	43007.2958	43007.2958	43007.2958	43014.925
		43014.9333		43007.3	43007.3	43007.3	43007.3	43014.9333	43007.3	43007.3	43014.9333	43007.3	43007.3	43007.3	43014.9333
		43014.9417		43007.3042	43007.3042	43007.3042	43007.3042	43014.9417	43007.3042	43007.3042	43014.9417	43007.3042	43007.3042	43007.3042	43014.9417
		43014.95		43007.3083	43007.3083	43007.3083	43007.3083	43014.95	43007.3083	43007.3083	43014.95	43007.3083	43007.3083	43007.3083	43014.95
		43014.9583		43007.3125	43007.3125	43007.3125	43007.3125	43014.9583	43007.3125	43007.3125	43014.9583	43007.3125	43007.3125	43007.3125	43014.9583
		43014.9667		43007.3167	43007.3167	43007.3167	43007.3167	43014.9667	43007.3167	43007.3167	43014.9667	43007.3167	43007.3167	43007.3167	43014.9667
		43014.975		43007.3208	43007.3208	43007.3208	43007.3208	43014.975	43007.3208	43007.3208	43014.975	43007.3208	43007.3208	43007.3208	43014.975
		43014.9833		43007.325	43007.325	43007.325	43007.325	43014.9833	43007.325	43007.325	43014.9833	43007.325	43007.325	43007.325	43014.9833
		43014.9917		43007.3292	43007.3292	43007.3292	43007.3292	43014.9917	43007.3292	43007.3292	43014.9917	43007.3292	43007.3292	43007.3292	43014.9917
		43015		43007.3333	43007.3333	43007.3333	43007.3333	43015	43007.3333	43007.3333	43015	43007.3333	43007.3333	43007.3333	43015
		43015.0083		43007.3375	43007.3375	43007.3375	43007.3375	43015.0083	43007.3375	43007.3375	43015.0083	43007.3375	43007.3375	43007.3375	43015.0083
		43015.0167		43007.3417	43007.3417	43007.3417	43007.3417	43015.0167	43007.3417	43007.3417	43015.0167	43007.3417	43007.3417	43007.3417	43015.0167
		43015.025		43007.3458	43007.3458	43007.3458	43007.3458	43015.025	43007.3458	43007.3458	43015.025	43007.3458	43007.3458	43007.3458	43015.025
		43015.0333		43007.35	43007.35	43007.35	43007.35	43015.0333	43007.35	43007.35	43015.0333	43007.35	43007.35	43007.35	43015.0333
		43015.0417		43007.3542	43007.3542	43007.3542	43007.3542	43015.0417	43007.3542	43007.3542	43015.0417	43007.3542	43007.3542	43007.3542	43015.0417
		43015.05		43007.3583	43007.3583	43007.3583	43007.3583	43015.05	43007.3583	43007.3583	43015.05	43007.3583	43007.3583	43007.3583	43015.05
		43015.0583		43007.3625	43007.3625	43007.3625	43007.3625	43015.0583	43007.3625	43007.3625	43015.0583	43007.3625	43007.3625	43007.3625	43015.0583
		43015.0667		43007.3667	43007.3667	43007.3667	43007.3667	43015.0667	43007.3667	43007.3667	43015.0667	43007.3667	43007.3667	43007.3667	43015.0667
		43015.075		43007.3708	43007.3708	43007.3708	43007.3708	43015.075	43007.3708	43007.3708	43015.075	43007.3708	43007.3708	43007.3708	43015.075
		43015.0833		43007.375	43007.375	43007.375	43007.375	43015.0833	43007.375	43007.375	43015.0833	43007.375	43007.375	43007.375	43015.0833
		43015.0917		43007.3792	43007.3792	43007.3792	43007.3792	43015.0917	43007.3792	43007.3792	43015.0917	43007.3792	43007.3792	43007.3792	43015.0917
		43015.1		43007.3833	43007.3833	43007.3833	43007.3833	43015.1	43007.3833	43007.3833	43015.1	43007.3833	43007.3833	43007.3833	43015.1
		43015.1083		43007.3875	43007.3875	43007.3875	43007.3875	43015.1083	43007.3875	43007.3875	43015.1083	43007.3875	43007.3875	43007.3875	43015.1083
		43015.1167		43007.3917	43007.3917	43007.3917	43007.3917	43015.1167	43007.3917	43007.3917	43015.1167	43007.3917	43007.3917	43007.3917	43015.1167
		43015.125		43007.3958	43007.3958	43007.3958	43007.3958	43015.125	43007.3958	43007.3958	43015.125	43007.3958	43007.3958	43007.3958	43015.125
		43015.1333		43007.4	43007.4	43007.4	43007.4	43015.1333	43007.4	43007.4	43015.1333	43007.4	43007.4	43007.4	43015.1333
		43015.1417		43007.4042	43007.4042	43007.4042	43007.4042	43015.1417	43007.4042	43007.4042	43015.1417	43007.4042	43007.4042	43007.4042	43015.1417
		43015.15		43007.4083	43007.4083	43007.4083	43007.4083	43015.15	43007.4083	43007.4083	43015.15	43007.4083	43007.4083	43007.4083	43015.15
		43015.1583		43007.4125	43007.4125	43007.4125	43007.4125	43015.1583	43007.4125	43007.4125	43015.1583	43007.4125	43007.4125	43007.4125	43015.1583
		43015.1667		43007.4167	43007.4167	43007.4167	43007.4167	43015.1667	43007.4167	43007.4167	43015.1667	43007.4167	43007.4167	43007.4167	43015.1667
		43015.175		43007.4208	43007.4208	43007.4208	43007.4208	43015.175	43007.4208	43007.4208	43015.175	43007.4208	43007.4208	43007.4208	43015.175
		43015.1833		43007.425	43007.425	43007.425	43007.425	43015.1833	43007.425	43007.425	43015.1833	43007.425	43007.425	43007.425	43015.1833
		43015.1917		43007.4292	43007.4292	43007.4292	43007.4292	43015.1917	43007.4292	43007.4292	43015.1917	43007.4292	43007.4292	43007.4292	43015.1917
		43015.2		43007.4333	43007.4333	43007.4333	43007.4333	43015.2	43007.4333	43007.4333	43015.2	43007.4333	43007.4333	43007.4333	43015.2
		43015.2083		43007.4375	43007.4375	43007.4375	43007.4375	43015.2083	43007.4375	43007.4375	43015.2083	43007.4375	43007.4375	43007.4375	43015.2083
		43015.2167		43007.4417	43007.4417	43007.4417	43007.4417	43015.2167	43007.4417	43007.4417	43015.2167	43007.4417	43007.4417	43007.4417	43015.2167
		43015.225		43007.4458	43007.4458	43007.4458	43007.4458	43015.225	43007.4458	43007.4458	43015.225	43007.4458	43007.4458	43007.4458	43015.225
		43015.2333		43007.45	43007.45	43007.45	43007.45	43015.2333	43007.45	43007.45	43015.2333	43007.45	43007.45	43007.45	43015.2333
		43015.2417		43007.4542	43007.4542	43007.4542	43007.4542	43015.2417	43007.4542	43007.4542	43015.2417	43007.4542	43007.4542	43007.4542	43015.2417
		43015.25		43007.4583	43007.4583	43007.4583	43007.4583	43015.25	43007.4583	43007.4583	43015.25	43007.4583	43007.4583	43007.4583	43015.25
		43015.2583		43007.4625	43007.4625	43007.4625	43007.4625	43015.2583	43007.4625	43007.4625	43015.2583	43007.4625	43007.4625	43007.4625	43015.2583
		43015.2667		43007.4667	43007.4667	43007.4667	43007.4667	43015.2667	43007.4667	43007.4667	43015.2667	43007.4667	43007.4667	43007.4667	43015.2667
		43015.275		43007.4708	43007.4708	43007.4708	43007.4708	43015.275	43007.4708	43007.4708	43015.275	43007.4708	43007.4708	43007.4708	43015.275
		43015.2833		43007.475	43007.475	43007.475	43007.475	43015.2833	43007.475	43007.475	43015.2833	43007.475	43007.475	43007.475	43015.2833
		43015.2917		43007.4792	43007.4792	43007.4792	43007.4792	43015.2917	43007.4792	43007.4792	43015.2917	43007.4792	43007.4792	43007.4792	43015.2917
		43015.3		43007.4833	43007.4833	43007.4833	43007.4833	43015.3	43007.4833	43007.4833	43015.3	43007.4833	43007.4833	43007.4833	43015.3
		43015.3083		43007.4875	43007.4875	43007.4875	43007.4875	43015.3083	43007.4875	43007.4875	43015.3083	43007.4875	43007.4875	43007.4875	43015.3083
		43015.3167		43007.4917	43007.4917	43007.4917	43007.4917	43015.3167	43007.4917	43007.4917	43015.3167	43007.4917	43007.4917	43007.4917	43015.3167
		43015.325		43007.4958	43007.4958	43007.4958	43007.4958	43015.325	43007.4958	43007.4958	43015.325	43007.4958	43007.4958	43007.4958	43015.325
		43015.3333		43007.5	43007.5	43007.5	43007.5	43015.3333	43007.5	43007.5	43015.3333	43007.5	43007.5	43007.5	43015.3333
		43015.3417		43007.5042	43007.5042	43007.5042	43007.5042	43015.3417	43007.5042	43007.5042	43015.3417	43007.5042	43007.5042	43007.5042	43015.3417
		43015.35		43007.5083	43007.5083	43007.5083	43007.5083	43015.35	43007.5083	43007.5083	43015.35	43007.5083	43007.5083	43007.5083	43015.35
		43015.3583		43007.5125	43007.5125	43007.5125	43007.5125	43015.3583	43007.5125	43007.5125	43015.3583	43007.5125	43007.5125	43007.5125	43015.3583
		43015.3667		43007.5167	43007.5167	43007.5167	43007.5167	43015.3667	43007.5167	43007.5167	43015.3667	43007.5167	43007.5167	43007.5167	43015.3667
		43015.375		43007.5208	43007.5208	43007.5208	43007.5208	43015.375	43007.5208	43007.5208	43015.375	43007.5208	43007.5208	43007.5208	43015.375
		43015.3833		43007.525	43007.525	43007.525	43007.525	43015.3833	43007.525	43007.525	43015.3833	43007.525	43007.525	43007.525	43015.3833
		43015.3917		43007.5292	43007.5292	43007.5292	43007.5292	43015.3917	43007.5292	43007.5292	43015.3917	43007.5292	43007.5292	43007.5292	43015.3917
		43015.4		43007.5333	43007.5333	43007.5333	43007.5333	43015.4	43007.5333	43007.5333	43015.4	43007.5333	43007.5333	43007.5333	43015.4
		43015.4083		43007.5375	43007.5375	43007.5375	43007.5375	43015.4083	43007.5375	43007.5375	43015.4083	43007.5375	43007.5375	43007.5375	43015.4083
		43015.4167		43007.5417	43007.5417	43007.5417	43007.5417	43015.4167	43007.5417	43007.5417	43015.4167	43007.5417	43007.5417	43007.5417	43015.4167
		43015.425		43007.5458	43007.5458	43007.5458	43007.5458	43015.425	43007.5458	43007.5458	43015.425	43007.5458	43007.5458	43007.5458	43015.425
		43015.4333		43007.55	43007.55	43007.55	43007.55	43015.4333	43007.55	43007.55	43015.4333	43007.55	43007.55	43007.55	43015.4333
		43015.4417		43007.5542	43007.5542	43007.5542	43007.5542	43015.4417	43007.5542	43007.5542	43015.4417	43007.5542	43007.5542	43007.5542	43015.4417
		43015.45		43007.5583	43007.5583	43007.5583	43007.5583	43015.45	43007.5583	43007.5583	43015.45	43007.5583	43007.5583	43007.5583	43015.45
		43015.4583		43007.5625	43007.5625	43007.5625	43007.5625	43015.4583	43007.5625	43007.5625	43015.4583	43007.5625	43007.5625	43007.5625	43015.4583
		43015.4667		43007.5667	43007.5667	43007.5667	43007.5667	43015.4667	43007.5667	43007.5667	43015.4667	43007.5667	43007.5667	43007.5667	43015.4667
		43015.475		43007.5708	43007.5708	43007.5708	43007.5708	43015.475	43007.5708	43007.5708	43015.475	43007.5708	43007.5708	43007.5708	43015.475
		43015.4833		43007.575	43007.575	43007.575	43007.575	43015.4833	43007.575	43007.575	43015.4833	43007.575	43007.575	43007.575	43015.4833
		43015.4917		43007.5792	43007.5792	43007.5792	43007.5792	43015.4917	43007.5792	43007.5792	43015.4917	43007.5792	43007.5792	43007.5792	43015.4917
		43015.5		43007.5833	43007.5833	43007.5833	43007.5833	43015.5	43007.5833	43007.5833	43015.5	43007.5833	43007.5833	43007.5833	43015.5
		43015.5083		43007.5875	43007.5875	43007.5875	43007.5875	43015.5083	43007.5875	43007.5875	43015.5083	43007.5875	43007.5875	43007.5875	43015.5083
		43015.5167		43007.5917	43007.5917	43007.5917	43007.5917	43015.5167	43007.5917	43007.5917	43015.5167	43007.5917	43007.5917	43007.5917	43015.5167
		43015.525		43007.5958	43007.5958	43007.5958	43007.5958	43015.525	43007.5958	43007.5958	43015.525	43007.5958	43007.5958	43007.5958	43015.525
		43015.5333		43007.6	43007.6	43007.6	43007.6	43015.5333	43007.6	43007.6	43015.5333	43007.6	43007.6	43007.6	43015.5333
		43015.5417		43007.6042	43007.6042	43007.6042	43007.6042	43015.5417	43007.6042	43007.6042	43015.5417	43007.6042	43007.6042	43007.6042	43015.5417
		43015.55		43007.6083	43007.6083	43007.6083	43007.6083	43015.55	43007.6083	43007.6083	43015.55	43007.6083	43007.6083	43007.6083	43015.55
		43015.5583		43007.6125	43007.6125	43007.6125	43007.6125	43015.5583	43007.6125	43007.6125	43015.5583	43007.6125	43007.6125	43007.6125	43015.5583
		43015.5667		43007.6167	43007.6167	43007.6167	43007.6167	43015.5667	43007.6167	43007.6167	43015.5667	43007.6167	43007.6167	43007.6167	43015.5667
		43015.575		43007.6208	43007.6208	43007.6208	43007.6208	43015.575	43007.6208	43007.6208	43015.575	43007.6208	43007.6208	43007.6208	43015.575
		43015.5833		43007.625	43007.625	43007.625	43007.625	43015.5833	43007.625	43007.625	43015.5833	43007.625	43007.625	43007.625	43015.5833
		43015.5917		43007.6292	43007.6292	43007.6292	43007.6292	43015.5917	43007.6292	43007.6292	43015.5917	43007.6292	43007.6292	43007.6292	43015.5917
		43015.6		43007.6333	43007.6333	43007.6333	43007.6333	43015.6	43007.6333	43007.6333	43015.6	43007.6333	43007.6333	43007.6333	43015.6
		43015.6083		43007.6375	43007.6375	43007.6375	43007.6375	43015.6083	43007.6375	43007.6375	43015.6083	43007.6375	43007.6375	43007.6375	43015.6083
		43015.6167		43007.6417	43007.6417	43007.6417	43007.6417	43015.6167	43007.6417	43007.6417	43015.6167	43007.6417	43007.6417	43007.6417	43015.6167
		43015.625		43007.6458	43007.6458	43007.6458	43007.6458	43015.625	43007.6458	43007.6458	43015.625	43007.6458	43007.6458	43007.6458	43015.625
		43015.6333		43007.65	43007.65	43007.65	43007.65	43015.6333	43007.65	43007.65	43015.6333	43007.65	43007.65	43007.65	43015.6333
		43015.6417		43007.6542	43007.6542	43007.6542	43007.6542	43015.6417	43007.6542	43007.6542	43015.6417	43007.6542	43007.6542	43007.6542	43015.6417
		43015.65		43007.6583	43007.6583	43007.6583	43007.6583	43015.65	43007.6583	43007.6583	43015.65	43007.6583	43007.6583	43007.6583	43015.65
		43015.6583		43007.6625	43007.6625	43007.6625	43007.6625	43015.6583	43007.6625	43007.6625	43015.6583	43007.6625	43007.6625	43007.6625	43015.6583
		43015.6667		43007.6667	43007.6667	43007.6667	43007.6667	43015.6667	43007.6667	43007.6667	43015.6667	43007.6667	43007.6667	43007.6667	43015.6667
		43015.675		43007.6708	43007.6708	43007.6708	43007.6708	43015.675	43007.6708	43007.6708	43015.675	43007.6708	43007.6708	43007.6708	43015.675
		43015.6833		43007.675	43007.675	43007.675	43007.675	43015.6833	43007.675	43007.675	43015.6833	43007.675	43007.675	43007.675	43015.6833
		43015.6917		43007.6792	43007.6792	43007.6792	43007.6792	43015.6917	43007.6792	43007.6792	43015.6917	43007.6792	43007.6792	43007.6792	43015.6917
		43015.7		43007.6833	43007.6833	43007.6833	43007.6833	43015.7	43007.6833	43007.6833	43015.7	43007.6833	43007.6833	43007.6833	43015.7
		43015.7083		43007.6875	43007.6875	43007.6875	43007.6875	43015.7083	43007.6875	43007.6875	43015.7083	43007.6875	43007.6875	43007.6875	43015.7083
		43015.7167		43007.6917	43007.6917	43007.6917	43007.6917	43015.7167	43007.6917	43007.6917	43015.7167	43007.6917	43007.6917	43007.6917	43015.7167
		43015.725		43007.6958	43007.6958	43007.6958	43007.6958	43015.725	43007.6958	43007.6958	43015.725	43007.6958	43007.6958	43007.6958	43015.725
		43015.7333		43007.7	43007.7	43007.7	43007.7	43015.7333	43007.7	43007.7	43015.7333	43007.7	43007.7	43007.7	43015.7333
		43015.7417		43007.7042	43007.7042	43007.7042	43007.7042	43015.7417	43007.7042	43007.7042	43015.7417	43007.7042	43007.7042	43007.7042	43015.7417
		43015.75		43007.7083	43007.7083	43007.7083	43007.7083	43015.75	43007.7083	43007.7083	43015.75	43007.7083	43007.7083	43007.7083	43015.75
		43015.7583		43007.7125	43007.7125	43007.7125	43007.7125	43015.7583	43007.7125	43007.7125	43015.7583	43007.7125	43007.7125	43007.7125	43015.7583
		43015.7667		43007.7167	43007.7167	43007.7167	43007.7167	43015.7667	43007.7167	43007.7167	43015.7667	43007.7167	43007.7167	43007.7167	43015.7667
		43015.775		43007.7208	43007.7208	43007.7208	43007.7208	43015.775	43007.7208	43007.7208	43015.775	43007.7208	43007.7208	43007.7208	43015.775
		43015.7833		43007.725	43007.725	43007.725	43007.725	43015.7833	43007.725	43007.725	43015.7833	43007.725	43007.725	43007.725	43015.7833
		43015.7917		43007.7292	43007.7292	43007.7292	43007.7292	43015.7917	43007.7292	43007.7292	43015.7917	43007.7292	43007.7292	43007.7292	43015.7917
		43015.8		43007.7333	43007.7333	43007.7333	43007.7333	43015.8	43007.7333	43007.7333	43015.8	43007.7333	43007.7333	43007.7333	43015.8
		43015.8083		43007.7375	43007.7375	43007.7375	43007.7375	43015.8083	43007.7375	43007.7375	43015.8083	43007.7375	43007.7375	43007.7375	43015.8083
		43015.8167		43007.7417	43007.7417	43007.7417	43007.7417	43015.8167	43007.7417	43007.7417	43015.8167	43007.7417	43007.7417	43007.7417	43015.8167
		43015.825		43007.7458	43007.7458	43007.7458	43007.7458	43015.825	43007.7458	43007.7458	43015.825	43007.7458	43007.7458	43007.7458	43015.825
		43015.8333		43007.75	43007.75	43007.75	43007.75	43015.8333	43007.75	43007.75	43015.8333	43007.75	43007.75	43007.75	43015.8333
		43015.8417		43007.7542	43007.7542	43007.7542	43007.7542	43015.8417	43007.7542	43007.7542	43015.8417	43007.7542	43007.7542	43007.7542	43015.8417
		43015.85		43007.7583	43007.7583	43007.7583	43007.7583	43015.85	43007.7583	43007.7583	43015.85	43007.7583	43007.7583	43007.7583	43015.85
		43015.8583		43007.7625	43007.7625	43007.7625	43007.7625	43015.8583	43007.7625	43007.7625	43015.8583	43007.7625	43007.7625	43007.7625	43015.8583
		43015.8667		43007.7667	43007.7667	43007.7667	43007.7667	43015.8667	43007.7667	43007.7667	43015.8667	43007.7667	43007.7667	43007.7667	43015.8667
		43015.875		43007.7708	43007.7708	43007.7708	43007.7708	43015.875	43007.7708	43007.7708	43015.875	43007.7708	43007.7708	43007.7708	43015.875
		43015.8833		43007.775	43007.775	43007.775	43007.775	43015.8833	43007.775	43007.775	43015.8833	43007.775	43007.775	43007.775	43015.8833
		43015.8917		43007.7792	43007.7792	43007.7792	43007.7792	43015.8917	43007.7792	43007.7792	43015.8917	43007.7792	43007.7792	43007.7792	43015.8917
		43015.9		43007.7833	43007.7833	43007.7833	43007.7833	43015.9	43007.7833	43007.7833	43015.9	43007.7833	43007.7833	43007.7833	43015.9
		43015.9083		43007.7875	43007.7875	43007.7875	43007.7875	43015.9083	43007.7875	43007.7875	43015.9083	43007.7875	43007.7875	43007.7875	43015.9083
		43015.9167		43007.7917	43007.7917	43007.7917	43007.7917	43015.9167	43007.7917	43007.7917	43015.9167	43007.7917	43007.7917	43007.7917	43015.9167
		43015.925		43007.7958	43007.7958	43007.7958	43007.7958	43015.925	43007.7958	43007.7958	43015.925	43007.7958	43007.7958	43007.7958	43015.925
		43015.9333		43007.8	43007.8	43007.8	43007.8	43015.9333	43007.8	43007.8	43015.9333	43007.8	43007.8	43007.8	43015.9333
		43015.9417		43007.8042	43007.8042	43007.8042	43007.8042	43015.9417	43007.8042	43007.8042	43015.9417	43007.8042	43007.8042	43007.8042	43015.9417
		43015.95		43007.8083	43007.8083	43007.8083	43007.8083	43015.95	43007.8083	43007.8083	43015.95	43007.8083	43007.8083	43007.8083	43015.95
		43015.9583		43007.8125	43007.8125	43007.8125	43007.8125	43015.9583	43007.8125	43007.8125	43015.9583	43007.8125	43007.8125	43007.8125	43015.9583
		43015.9667		43007.8167	43007.8167	43007.8167	43007.8167	43015.9667	43007.8167	43007.8167	43015.9667	43007.8167	43007.8167	43007.8167	43015.9667
		43015.975		43007.8208	43007.8208	43007.8208	43007.8208	43015.975	43007.8208	43007.8208	43015.975	43007.8208	43007.8208	43007.8208	43015.975
		43015.9833		43007.825	43007.825	43007.825	43007.825	43015.9833	43007.825	43007.825	43015.9833	43007.825	43007.825	43007.825	43015.9833
		43015.9917		43007.8292	43007.8292	43007.8292	43007.8292	43015.9917	43007.8292	43007.8292	43015.9917	43007.8292	43007.8292	43007.8292	43015.9917
		43016		43007.8333	43007.8333	43007.8333	43007.8333	43016	43007.8333	43007.8333	43016	43007.8333	43007.8333	43007.8333	43016
		43016.0083		43007.8375	43007.8375	43007.8375	43007.8375	43016.0083	43007.8375	43007.8375	43016.0083	43007.8375	43007.8375	43007.8375	43016.0083
		43016.0167		43007.8417	43007.8417	43007.8417	43007.8417	43016.0167	43007.8417	43007.8417	43016.0167	43007.8417	43007.8417	43007.8417	43016.0167
		43016.025		43007.8458	43007.8458	43007.8458	43007.8458	43016.025	43007.8458	43007.8458	43016.025	43007.8458	43007.8458	43007.8458	43016.025
		43016.0333		43007.85	43007.85	43007.85	43007.85	43016.0333	43007.85	43007.85	43016.0333	43007.85	43007.85	43007.85	43016.0333
		43016.0417		43007.8542	43007.8542	43007.8542	43007.8542	43016.0417	43007.8542	43007.8542	43016.0417	43007.8542	43007.8542	43007.8542	43016.0417
		43016.05		43007.8583	43007.8583	43007.8583	43007.8583	43016.05	43007.8583	43007.8583	43016.05	43007.8583	43007.8583	43007.8583	43016.05
		43016.0583		43007.8625	43007.8625	43007.8625	43007.8625	43016.0583	43007.8625	43007.8625	43016.0583	43007.8625	43007.8625	43007.8625	43016.0583
		43016.0667		43007.8667	43007.8667	43007.8667	43007.8667	43016.0667	43007.8667	43007.8667	43016.0667	43007.8667	43007.8667	43007.8667	43016.0667
		43016.075		43007.8708	43007.8708	43007.8708	43007.8708	43016.075	43007.8708	43007.8708	43016.075	43007.8708	43007.8708	43007.8708	43016.075
		43016.0833		43007.875	43007.875	43007.875	43007.875	43016.0833	43007.875	43007.875	43016.0833	43007.875	43007.875	43007.875	43016.0833
		43016.0917		43007.8792	43007.8792	43007.8792	43007.8792	43016.0917	43007.8792	43007.8792	43016.0917	43007.8792	43007.8792	43007.8792	43016.0917
		43016.1		43007.8833	43007.8833	43007.8833	43007.8833	43016.1	43007.8833	43007.8833	43016.1	43007.8833	43007.8833	43007.8833	43016.1
		43016.1083		43007.8875	43007.8875	43007.8875	43007.8875	43016.1083	43007.8875	43007.8875	43016.1083	43007.8875	43007.8875	43007.8875	43016.1083
		43016.1167		43007.8917	43007.8917	43007.8917	43007.8917	43016.1167	43007.8917	43007.8917	43016.1167	43007.8917	43007.8917	43007.8917	43016.1167
		43016.125		43007.8958	43007.8958	43007.8958	43007.8958	43016.125	43007.8958	43007.8958	43016.125	43007.8958	43007.8958	43007.8958	43016.125
		43016.1333		43007.9	43007.9	43007.9	43007.9	43016.1333	43007.9	43007.9	43016.1333	43007.9	43007.9	43007.9	43016.1333
		43016.1417		43007.9042	43007.9042	43007.9042	43007.9042	43016.1417	43007.9042	43007.9042	43016.1417	43007.9042	43007.9042	43007.9042	43016.1417
		43016.15		43007.9083	43007.9083	43007.9083	43007.9083	43016.15	43007.9083	43007.9083	43016.15	43007.9083	43007.9083	43007.9083	43016.15
		43016.1583		43007.9125	43007.9125	43007.9125	43007.9125	43016.1583	43007.9125	43007.9125	43016.1583	43007.9125	43007.9125	43007.9125	43016.1583
		43016.1667		43007.9167	43007.9167	43007.9167	43007.9167	43016.1667	43007.9167	43007.9167	43016.1667	43007.9167	43007.9167	43007.9167	43016.1667
		43016.175		43007.9208	43007.9208	43007.9208	43007.9208	43016.175	43007.9208	43007.9208	43016.175	43007.9208	43007.9208	43007.9208	43016.175
		43016.1833		43007.925	43007.925	43007.925	43007.925	43016.1833	43007.925	43007.925	43016.1833	43007.925	43007.925	43007.925	43016.1833
		43016.1917		43007.9292	43007.9292	43007.9292	43007.9292	43016.1917	43007.9292	43007.9292	43016.1917	43007.9292	43007.9292	43007.9292	43016.1917
		43016.2		43007.9333	43007.9333	43007.9333	43007.9333	43016.2	43007.9333	43007.9333	43016.2	43007.9333	43007.9333	43007.9333	43016.2
		43016.2083		43007.9375	43007.9375	43007.9375	43007.9375	43016.2083	43007.9375	43007.9375	43016.2083	43007.9375	43007.9375	43007.9375	43016.2083
		43016.2167		43007.9417	43007.9417	43007.9417	43007.9417	43016.2167	43007.9417	43007.9417	43016.2167	43007.9417	43007.9417	43007.9417	43016.2167
		43016.225		43007.9458	43007.9458	43007.9458	43007.9458	43016.225	43007.9458	43007.9458	43016.225	43007.9458	43007.9458	43007.9458	43016.225
		43016.2333		43007.95	43007.95	43007.95	43007.95	43016.2333	43007.95	43007.95	43016.2333	43007.95	43007.95	43007.95	43016.2333
		43016.2417		43007.9542	43007.9542	43007.9542	43007.9542	43016.2417	43007.9542	43007.9542	43016.2417	43007.9542	43007.9542	43007.9542	43016.2417
		43016.25		43007.9583	43007.9583	43007.9583	43007.9583	43016.25	43007.9583	43007.9583	43016.25	43007.9583	43007.9583	43007.9583	43016.25
		43016.2583		43007.9625	43007.9625	43007.9625	43007.9625	43016.2583	43007.9625	43007.9625	43016.2583	43007.9625	43007.9625	43007.9625	43016.2583
		43016.2667		43007.9667	43007.9667	43007.9667	43007.9667	43016.2667	43007.9667	43007.9667	43016.2667	43007.9667	43007.9667	43007.9667	43016.2667
		43016.275		43007.9708	43007.9708	43007.9708	43007.9708	43016.275	43007.9708	43007.9708	43016.275	43007.9708	43007.9708	43007.9708	43016.275
		43016.2833		43007.975	43007.975	43007.975	43007.975	43016.2833	43007.975	43007.975	43016.2833	43007.975	43007.975	43007.975	43016.2833
		43016.2917		43007.9792	43007.9792	43007.9792	43007.9792	43016.2917	43007.9792	43007.9792	43016.2917	43007.9792	43007.9792	43007.9792	43016.2917
		43016.3		43007.9833	43007.9833	43007.9833	43007.9833	43016.3	43007.9833	43007.9833	43016.3	43007.9833	43007.9833	43007.9833	43016.3
		43016.3083		43007.9875	43007.9875	43007.9875	43007.9875	43016.3083	43007.9875	43007.9875	43016.3083	43007.9875	43007.9875	43007.9875	43016.3083
[truncated: 62,443 more rows]
