# Supplementary material for: Nitrate supply and uptake in the Atlantic Arctic sea ice zone: seasonal cycle, mechanisms and drivers
Source: Philos Trans A Math Phys Eng Sci. 2020 Aug 31;378(2181):20190361. doi: 10.1098/rsta.2019.0361 (PMC7481658; doi:10.1098/rsta.2019.0361)
Supplement: Data [file rsta20190361supp2.zip › rsta-2019-0361-File008/Henley et al_west_sal.csv]

Absolute salinity (g/kg)
sensor depth (m)	21	75	112	162	222
	34.6108	33.9338	35.0085	35.0474	35.0452
	34.6925	33.9453	35.0141	35.0388	35.0423
	34.6067	33.9252	35.0187	35.0374	35.0425
	34.5427	33.945	35.0139	35.0379	35.0427
	34.5356	33.9346	35.0144	35.0378	35.0424
	34.5183	33.9343	35.0158	35.0387	35.0422
	34.5184	33.9412	35.0186	35.0385	35.0427
	34.6918	33.9351	35.0161	35.039	35.0422
	34.5607	33.9455	35.0172	35.0389	35.0422
	34.5584	33.9411	35.0127	35.0391	35.0421
	34.5248	33.935	35.0065	35.039	35.0419
	34.4554	33.9355	35.0137	35.0389	35.0418
	34.0363	33.8847	35.0175	35.0387	35.0418
	34.2002	33.835	35.0037	35.0387	35.0415
	34.2589	33.9218	35.0236	35.0389	35.0416
	34.2325	33.9557	35.0219	35.0379	35.0416
	34.3416	33.9511	35.0183	35.0381	35.0409
	34.3433	33.8937	35.0059	35.0379	35.041
	34.189	33.8499	35.0108	35.037	35.0398
	34.1225	33.8961	35.0203	35.0368	35.0395
	34.0773	33.8904	35.0288	35.0358	35.0393
	34.0713	33.9143	35.033	35.0365	35.0388
	34.1615	33.8689	35.0348	35.0354	35.039
	33.8471	33.885	35.036	35.0348	35.0389
	34.0765	33.9352	35.0381	35.0338	35.0382
	34.1511	33.8845	35.0307	35.0332	35.0382
	33.9184	33.8872	35.0327	35.0327	35.0377
	34.093	33.8935	35.0349	35.0323	35.0361
	34.1518	33.9096	35.0432	35.0316	35.0358
	34.1479	33.9181	35.0385	35.031	35.039
	34.0501	33.9161	35.0373	35.0307	35.0484
	34.0384	33.9186	35.0296	35.0307	35.0515
	34.0408	33.9175	35.04	35.031	35.0526
	34.1097	33.9416	35.0437	35.0302	35.0537
	34.0936	33.9367	35.0444	35.0303	35.0536
	34.0283	33.9414	35.0407	35.0315	35.0544
	34.02	33.9372	35.0485	35.031	35.0544
	34.0898	33.9289	35.0485	35.036	35.0546
	34.4402	33.9265	35.0499	35.0355	35.0545
	34.2374	33.9352	35.0551	35.0446	35.0537
	34.1829	33.9325	35.0551	35.0527	35.0537
	34.2047	33.9365	35.0439	35.0505	35.0532
	34.1473	33.9294	35.0492	35.05	35.0532
	34.275	33.9359	35.0465	35.0512	35.0532
	34.2687	33.9303	35.03	35.0522	35.0533
	34.3661	33.9248	35.0301	35.0553	35.0538
	34.2459	33.9128	35.03	35.0553	35.0536
	34.185	33.918	35.0258	35.056	35.0537
	34.1746	33.8997	35.022	35.0544	35.0536
	34.329	33.8728	34.9988	35.054	35.0539
	34.3824	33.9029	35.0163	35.0526	35.0544
	34.3445	33.9005	35.0151	35.0525	35.0542
	34.3544	33.8971	35.0177	35.0532	35.0546
	34.3444	33.9024	35.0198	35.0587	35.0552
	34.3055	33.9025	35.0214	35.056	35.0552
	34.326	33.9007	35.0158	35.0491	35.0555
	34.3901	33.9043	35.0214	35.0439	35.0554
	34.3505	33.9041	35.0236	35.0422	35.0567
	34.3436	33.9039	35.0252	35.0421	35.0567
	34.3508	33.9039	35.0222	35.0421	35.0559
	34.3656	33.8965	35.0246	35.0421	35.0566
	34.3532	33.8928	35.0196	35.0421	35.056
	34.4161	33.8862	35.0258	35.0418	35.0562
	34.3813	33.8842	35.0248	35.042	35.0561
	34.2882	33.8958	35.0345	35.0415	35.056
	34.3363	33.8756	35.0276	35.0416	35.056
	34.3323	33.886	35.0339	35.0417	35.0562
	33.1403	33.8826	35.0356	35.0461	35.0562
	33.556	33.8826	35.0176	35.0513	35.0565
	34.3477	33.8911	35.0313	35.0545	35.0562
	34.232	33.8901	35.0233	35.0575	35.0565
	33.3859	33.8953	35.0354	35.0558	35.0561
	33.4297	33.8775	35.0261	35.0545	35.0567
	33.8281	33.8276	35.0107	35.0539	35.0562
	33.5761	33.8863	35.0277	35.0528	35.0566
	33.5425	33.8576	35.0188	35.0527	35.0559
	34.2941	33.8281	35.025	35.051	35.0561
	33.2896	33.827	35.0181	35.0511	35.0553
	33.1785	33.8369	35.021	35.0503	35.0553
	33.7597	33.8448	35.0259	35.0487	35.0557
	34.153	33.8549	35.0237	35.0501	35.0552
	33.1707	33.8632	35.0192	35.0443	35.0544
	33.1417	33.8703	35.0212	35.0438	35.0523
	33.6515	33.8764	35.0429	35.0429	35.0529
	33.805	33.8789	35.0298	35.0437	35.0488
	33.3575	33.8956	35.0595	35.0415	35.0476
	33.4651	33.8958	35.0421	35.0369	35.0466
	33.4799	33.8884	35.0363	35.0341	35.0468
	33.5305	33.8825	35.025	35.0313	35.0439
	33.3803	33.8402	35.0078	35.0293	35.0432
	33.4672	33.8672	34.9932	35.0277	35.0422
	33.5453	33.8724	34.9894	35.0254	35.0397
	33.8218	33.8639	34.9943	35.0241	35.0392
	33.7516	33.85	34.9953	35.0218	35.0385
	33.4511	33.8378	34.9939	35.0207	35.0312
	33.2686	33.8342	34.9936	35.0192	35.0292
	34.2435	33.8181	34.9996	35.0209	35.0289
	34.1656	33.8205	35.0051	35.0162	35.0257
	33.8851	33.8665	35.0181	35.0146	35.0259
	33.2628	33.8357	35.0176	35.0166	35.0253
	34.052	33.8436	35.0215	35.0181	35.0246
	34.0654	33.873	35.0105	35.0205	35.0281
	33.9888	33.861	35.0045	35.0351	35.0266
	34.0733	33.8211	34.9985	35.0426	35.0367
	34.0393	33.7958	35.0624	35.0467	35.0399
	34.0088	33.8671	35.0644	35.0517	35.0419
	34.1241	33.8619	35.0634	35.0491	35.0464
	33.8872	33.8535	35.0605	35.0487	35.0491
	34.1465	33.9194	35.058	35.0508	35.0484
	34.2282	33.9361	35.0586	35.0531	35.0488
	34.4411	33.9487	35.0626	35.0523	35.0486
	34.4735	33.9611	35.0658	35.0477	35.0483
	34.6802	33.9727	35.0691	35.0462	35.0475
	34.6899	33.9708	35.0642	35.0445	35.0477
	34.6856	33.9661	35.0667	35.0445	35.0472
	34.766	33.9672	35.0635	35.0447	35.0467
	34.7049	33.9659	35.0668	35.0438	35.0465
	34.1327	33.9717	35.0671	35.0429	35.0467
	33.3193	33.9723	35.0676	35.043	35.0483
	33.3716	33.989	35.076	35.0415	35.0485
	33.7039	33.9938	35.0747	35.042	35.0491
	33.7371	33.996	35.0751	35.0427	35.0497
	33.7952	33.989	35.0756	35.0455	35.0522
	33.785	33.9955	35.0728	35.0465	35.053
	33.7039	33.9992	35.0716	35.0473	35.0538
	34.0881	33.9986	35.0685	35.0479	35.0562
	34.0538	33.9994	35.0713	35.0479	35.0565
	33.8649	34.0032	35.0631	35.0482	35.0571
	33.6459	34.0016	35.0679	35.0466	35.0578
	33.6575	34.0072	35.0621	35.0457	35.0581
	33.9365	34.0056	35.0591	35.0446	35.0583
	33.9932	34.005	35.053	35.0448	35.059
	34.0237	34.0048	35.0484	35.0458	35.0595
	34.1209	34.0093	35.0393	35.0452	35.0599
	34.1057	34.0091	35.0406	35.0452	35.0613
	34.2398	34.0261	35.0407	35.0467	35.0621
	34.4461	34.0115	35.0427	35.043	35.062
	34.4847	34.0157	35.0455	35.0425	35.0629
	34.2912	34.0112	35.0496	35.0426	35.0632
	34.5052	34.0198	35.0499	35.0422	35.0632
	34.336	34.0232	35.0495	35.0435	35.0637
	34.4396	34.0138	35.0487	35.0461	35.0641
	34.4985	34.0209	35.0461	35.0497	35.0644
	34.4395	34.0232	35.0446	35.0522	35.0646
	34.4168	34.0271	35.0449	35.0524	35.0658
	34.5239	34.0117	35.0455	35.0551	35.0647
	34.55	34.0171	35.0468	35.0559	35.064
	34.4878	34.0398	35.0466	35.0601	35.063
	34.4565	34.0101	35.0455	35.0624	35.0624
	34.4885	34.038	35.0442	35.0636	35.0624
	34.4361	34.0272	35.0478	35.0659	35.0634
	34.5061	34.0183	35.0619	35.0639	35.0637
	34.5747	34.0183	35.0664	35.0643	35.0642
	34.6322	34.0043	35.0653	35.0628	35.0642
	34.4474	33.9702	35.0691	35.0652	35.0642
	34.3557	33.9951	35.0754	35.0656	35.0644
	34.2644	33.9992	35.0739	35.0642	35.0644
	34.4297	34.0146	35.0709	35.0667	35.0645
	34.445	34.0213	35.0737	35.0634	35.0644
	34.3659	34.023	35.0729	35.0629	35.065
	34.4108	34.0195	35.0718	35.06	35.0645
	34.3162	34.0169	35.0718	35.0595	35.0652
	34.3043	34.0102	35.0693	35.0597	35.0653
	34.3939	34.0034	35.0725	35.059	35.0654
	34.339	34.0047	35.0712	35.0594	35.0651
	34.3861	34.0113	35.0721	35.0587	35.0647
	34.391	34.0161	35.0651	35.0589	35.0636
	34.3162	34.0183	35.0652	35.0646	35.063
	34.3133	34.018	35.0668	35.0699	35.0628
	34.3948	34.0218	35.0662	35.0739	35.0623
	34.3823	34.0376	35.0734	35.0709	35.0625
	34.2483	34.0454	35.0717	35.0653	35.0624
	34.2795	34.0456	35.0761	35.0641	35.062
	34.2912	34.0458	35.0744	35.0636	35.0619
	34.2591	34.0489	35.0733	35.0628	35.0621
	34.3826	34.0454	35.0732	35.0624	35.0616
	34.3917	34.0465	35.0753	35.0637	35.0618
	34.3249	34.0457	35.0748	35.0656	35.0612
	34.5547	34.0435	35.0739	35.0633	35.0613
	34.4156	34.0462	35.0737	35.0615	35.0611
	34.3276	34.0486	35.0737	35.0651	35.0612
	34.5728	34.0472	35.0724	35.065	35.0613
	34.6947	34.0549	35.0742	35.0638	35.0612
	34.4542	34.0527	35.0733	35.0641	35.0612
	34.1367	34.058	35.077	35.0631	35.0608
	34.099	34.0519	35.074	35.0639	35.0607
	34.1045	34.0569	35.0752	35.0622	35.0609
	34.24	34.0561	35.0758	35.0609	35.061
	34.1553	34.0528	35.0756	35.0628	35.0611
	34.2527	34.0577	35.0758	35.063	35.0622
	34.2813	34.0502	35.0747	35.0576	35.0616
	34.2712	34.0473	35.077	35.0571	35.061
	34.3814	34.0466	35.0732	35.0609	35.0613
	34.386	34.0458	35.0746	35.0604	35.0613
	34.418	34.0447	35.0748	35.057	35.0617
	34.4491	34.0465	35.0746	35.0561	35.0617
	34.4072	34.0504	35.0766	35.0564	35.0619
	34.4	34.05	35.0763	35.0563	35.0617
	34.4083	34.0507	35.0757	35.0568	35.0619
	34.416	34.0506	35.0764	35.057	35.0612
	34.5511	34.0508	35.0757	35.0573	35.0625
	34.3279	34.0528	35.0765	35.0572	35.0634
	34.3843	34.0516	35.0758	35.0577	35.0636
	34.5283	34.0479	35.076	35.0575	35.0638
	34.3875	34.0433	35.0718	35.0585	35.0637
	34.695	34.0447	35.0744	35.0658	35.0641
	34.6227	34.041	35.076	35.0658	35.0644
	34.8767	34.0363	35.0788	35.0671	35.0641
	34.5817	34.038	35.0757	35.0681	35.0644
	34.5997	34.0434	35.0741	35.0665	35.0645
	34.3874	34.0369	35.0726	35.0656	35.0644
	34.6189	34.0439	35.0687	35.0659	35.0646
	34.6837	34.044	35.0743	35.0645	35.0654
	34.3685	34.0274	35.0732	35.0647	35.0651
	34.46	34.0254	35.0695	35.062	35.0643
	34.6042	33.9959	35.0712	35.0646	35.0645
	34.3731	34.0216	35.0603	35.0679	35.065
	34.4247	33.9744	35.0565	35.0675	35.0646
	34.5199	33.9801	35.0596	35.0638	35.0611
	34.5409	33.9656	35.0589	35.0627	35.065
	34.3726	33.972	35.0571	35.0613	35.0618
	34.5002	33.9886	35.0589	35.0614	35.0606
	34.4326	33.9661	35.0608	35.0662	35.0608
	34.4471	33.967	35.0521	35.0621	35.0625
	34.4974	33.9743	35.0456	35.0654	35.0603
	34.4571	33.9769	35.0469	35.0604	35.0606
	34.3805	34.0092	35.0666	35.0543	35.0615
	34.5507	34.0173	35.0657	35.0534	35.0603
	34.528	34.0269	35.0647	35.0518	35.06
	34.5577	34.0227	35.0685	35.0519	35.0606
	34.5886	34.0191	35.0698	35.0557	35.0593
	34.5063	34.0185	35.0639	35.0641	35.0616
	34.5418	33.9726	35.0519	35.0612	35.0557
	34.6595	33.9594	35.0529	35.0598	35.0605
	34.6137	33.9612	35.0552	35.0596	35.0598
	34.5865	34.0055	35.0499	35.0623	35.0603
	34.5209	33.9725	35.055	35.0632	35.0589
	34.7121	33.9883	35.0563	35.0611	35.0587
	34.5716	33.9601	35.0649	35.0543	35.0611
	34.654	33.9962	35.0571	35.054	35.0603
	34.5987	33.9666	35.0572	35.0555	35.0592
	34.4978	33.9855	35.042	35.0578	35.0594
	34.8676	33.9894	35.0387	35.0545	35.0587
	34.5299	33.9869	35.0371	35.0564	35.0602
	34.7568	33.9911	35.0335	35.0558	35.0581
	34.472	33.9927	35.0317	35.0569	35.0584
	34.8331	33.9871	35.0332	35.0557	35.0555
	34.4104	33.9795	35.0331	35.0561	35.0582
	34.5434	33.9802	35.0411	35.0568	35.0572
	34.2824	33.9732	35.0404	35.0566	35.0578
	34.2644	33.9831	35.0339	35.0591	35.0571
	34.2784	33.9721	35.035	35.0614	35.0577
	34.6555	33.9695	35.0374	35.0599	35.0574
	34.4252	33.9668	35.0368	35.0652	35.0579
	34.4623	33.9674	35.0315	35.0652	35.0572
	34.4177	33.9641	35.0331	35.0632	35.0578
	34.3581	33.9648	35.0227	35.0677	35.0575
	34.5719	33.9592	35.0243	35.0663	35.0568
	34.4747	33.9541	35.0222	35.065	35.0582
	34.4738	33.9558	35.0229	35.0647	35.0582
	34.5645	33.9584	35.0248	35.0646	35.0567
	34.6218	33.969	35.0261	35.0649	35.0582
	34.6718	33.9693	35.0263	35.0634	35.0561
	34.6138	33.9809	35.0247	35.0645	35.0573
	34.4965	33.9824	35.0254	35.0656	35.0569
	34.4221	33.982	35.0273	35.0661	35.0571
	34.4099	33.9808	35.0287	35.0675	35.0568
	34.5135	33.9766	35.0278	35.0703	35.0551
	34.4327	33.9746	35.0279	35.0704	35.0539
	34.5433	33.9928	35.0201	35.062	35.056
	34.5984	33.9923	35.0186	35.0578	35.055
	34.6413	33.9989	35.0278	35.0498	35.0545
	34.6337	33.9986	35.0285	35.0387	35.0545
	34.6269	34.0024	35.0182	35.0355	35.0538
	34.6253	33.9957	35.0189	35.0339	35.0534
	34.6032	33.9971	35.0171	35.0358	35.0534
	34.5499	34.0027	35.038	35.0401	35.0522
	34.5515	33.9976	35.0082	35.0392	35.0527
	34.5591	33.9968	35.004	35.0368	35.05
	34.6485	34.0001	35.0062	35.0372	35.0517
	34.5569	34.0013	35.0082	35.0323	35.0506
	34.5327	33.994	35.0117	35.0373	35.0496
	34.4853	33.9967	35.0121	35.0379	35.0488
	34.5254	33.9988	35.0152	35.0404	35.0485
	34.5512	33.9771	35.0192	35.0402	35.0479
	34.5545	33.9579	35.0198	35.0427	35.0479
	34.5836	33.9582	35.0209	35.0445	35.0482
	34.6022	33.9614	35.0249	35.0497	35.0477
	34.572	33.9615	35.0259	35.0531	35.0479
	34.5732	33.9691	35.026	35.0516	35.0478
	34.6249	33.9623	35.0262	35.0543	35.0478
	34.5635	33.9628	35.0309	35.058	35.0482
	34.5801	33.9613	35.0288	35.0571	35.0482
	34.6726	33.9566	35.0177	35.0565	35.0476
	34.6525	33.9647	35.0094	35.0591	35.0474
	34.6602	33.9814	35.0208	35.0602	35.0475
	34.6374	33.9774	35.0283	35.0584	35.0479
	34.638	33.9642	35.0303	35.055	35.0482
	34.6452	33.9705	35.023	35.0545	35.049
	34.7369	33.9687	35.0261	35.0535	35.0481
	34.7493	33.969	35.043	35.0518	35.0484
	34.7289	33.9654	35.0376	35.0516	35.0483
	34.7693	33.9664	35.0321	35.0516	35.0489
	34.7669	33.9713	35.0306	35.0526	35.0492
	34.7697	33.9753	35.0296	35.0519	35.0483
	34.7577	33.9694	35.0163	35.0505	35.0484
	34.6771	33.9733	35.0241	35.0481	35.049
	34.7444	33.9721	35.0202	35.0445	35.0487
	34.8658	33.9802	35.0206	35.0427	35.0486
	34.8005	33.9753	35.0304	35.0422	35.0493
	34.7888	33.974	35.0363	35.0402	35.0489
	34.7767	33.9677	35.0361	35.0409	35.0491
	34.7854	33.9665	35.043	35.0419	35.049
	34.7874	33.9674	35.0281	35.0392	35.0494
	34.7951	33.9916	35.0208	35.0414	35.049
	34.7969	33.9942	35.0187	35.0409	35.0494
	34.7979	34.0025	35.0045	35.0412	35.0489
	34.7962	33.9801	35.0028	35.0496	35.0488
	34.7835	33.9673	34.9979	35.0436	35.0485
	34.776	33.9612	34.9941	35.041	35.0484
	34.7709	33.9237	34.9962	35.0337	35.0482
	34.7731	33.953	35.0009	35.0343	35.048
	34.7743	33.9818	35.0026	35.0335	35.0479
	34.7806	33.9843	35.0009	35.0366	35.0481
	34.8224	33.9864	35.0025	35.0333	35.0481
	34.8815	34.0074	35.0036	35.0312	35.0478
	34.8865	34.0129	34.9994	35.0372	35.0476
	34.906	34.0161	35.0044	35.0466	35.0491
	34.9077	34.0113	35.0081	35.0471	35.0482
	34.8778	34.0001	35.0128	35.0472	35.0491
	34.829	34.002	35.0151	35.0493	35.0488
	34.8195	34.0214	35.0202	35.0513	35.0497
	34.8165	33.9912	35.0208	35.0514	35.0494
	34.8137	33.9864	35.0236	35.052	35.0498
	34.8611	34.0045	35.0217	35.0523	35.0501
	34.8991	34.0176	35.0229	35.0521	35.0502
	34.8742	34.0022	35.0152	35.0531	35.0509
	34.8899	34.0243	35.0229	35.0551	35.0508
	34.9397	34.0183	35.0259	35.0538	35.0519
	34.9551	34.0132	35.0429	35.0522	35.0517
	34.9575	33.9995	35.0518	35.0514	35.0502
	34.9508	33.9954	35.0461	35.0473	35.0512
	34.9439	34.0018	35.0505	35.0467	35.051
	34.941	33.9912	35.0549	35.0491	35.0519
	34.9529	33.9806	35.0361	35.0497	35.0521
	34.9517	34.0017	35.0232	35.0493	35.0521
	34.9443	33.9929	35.019	35.0492	35.0526
	34.9326	34.0013	35.0044	35.0483	35.0282
	34.9244	33.9839	35.009	35.0484	35.053
	34.9358	34.0006	35.0062	35.0468	35.0523
	34.9247	33.9964	35.0304	35.0472	35.0524
	34.958	33.9888	35.0296	35.0463	35.0519
	34.9578	33.9468	34.98	35.0462	35.0519
	34.9498	33.9201	34.9807	35.046	35.0514
	34.9351	33.9235	34.9617	35.0461	35.0505
	34.8377	33.9278	34.9629	35.0488	35.0504
	34.8261	33.9214	34.9515	35.0536	35.0504
	34.8384	33.9091	34.9764	35.0535	35.0502
	34.8923	33.9024	35.008	35.0531	35.0512
	34.8711	33.9055	34.9703	35.052	35.0519
	34.8766	33.8791	34.9764	35.0502	35.0526
	34.8937	33.8707	34.9606	35.0489	35.0542
	34.8764	33.8749	34.9699	35.0509	35.0553
	34.9268	33.8827	35.012	35.0515	35.0537
	34.9419	33.8797	35.001	35.0521	35.0549
	34.9338	33.8816	34.9889	35.0535	35.0547
	34.9426	33.8872	34.9976	35.0539	35.0542
	34.8331	33.8882	34.9785	35.0538	35.0537
	34.8419	33.8915	34.979	35.054	35.0535
	34.8565	33.8928	35.0068	35.0536	35.0543
	34.9133	33.8989	34.9686	35.0536	35.0538
	34.9174	33.9148	35.0064	35.054	35.054
	34.9166	33.9022	34.9714	35.055	35.0525
	34.9316	33.9079	34.97	35.0568	35.0533
	34.8597	33.9102	34.9708	35.0574	35.0551
	34.9471	33.9107	34.9701	35.06	35.0594
	34.9191	33.9135	34.9689	35.0679	35.0548
	34.9218	33.8978	34.9616	35.0664	35.0529
	34.8227	33.9162	34.9543	35.0695	35.0539
	34.8451	33.9122	34.9677	35.0608	35.0538
	34.9113	33.9246	34.9527	35.0623	35.0544
	34.769	33.936	34.9489	35.0686	35.0542
	34.8048	33.9206	34.9612	35.0647	35.055
	34.6323	33.9097	34.9667	35.0593	35.055
	34.5691	33.9153	34.9616	35.0659	35.0531
	34.7002	33.9214	34.9563	35.069	35.0534
	34.6291	33.9089	34.9452	35.0688	35.054
	34.7713	33.9057	34.9493	35.0656	35.0546
	34.5333	33.9036	34.9564	35.066	35.0565
	34.5173	33.9092	34.9707	35.0662	35.0539
	34.479	33.9087	34.9585	35.0673	35.053
	34.6371	33.9188	34.9523	35.0652	35.0549
	34.5128	33.926	34.9568	35.064	35.0532
	34.6512	33.9305	34.9453	35.0655	35.0534
	34.6759	33.9382	34.9387	35.0688	35.0544
	34.6399	33.9313	34.9484	35.068	35.0516
	34.6196	33.9265	34.9518	35.0671	35.051
	34.6344	33.9281	34.9555	35.0669	35.048
	34.7765	33.9271	34.9564	35.0669	35.0475
	34.7366	33.9312	34.9562	35.0655	35.0474
	34.7558	33.9311	34.9434	35.0661	35.0475
	34.7394	33.9301	34.9458	35.0643	35.047
	34.6081	33.9308	34.9489	35.0613	35.0468
	34.5983	33.9348	34.9547	35.0568	35.0471
	34.6198	33.9358	34.956	35.0487	35.049
	34.6751	33.9347	34.955	35.0426	35.0541
	34.7239	33.9322	34.956	35.0405	35.0553
	34.8399	33.9367	34.9602	35.0445	35.0571
	34.9561	33.9457	34.9746	35.0463	35.0583
	34.9518	33.9517	34.9851	35.0473	35.0586
	34.9971	33.9514	34.9821	35.0456	35.0595
	34.9094	33.9532	34.9836	35.0449	35.0594
	34.8775	33.9543	34.9806	35.0448	35.0593
	34.9638	33.9482	34.9817	35.0442	35.0591
	34.938	33.9459	34.9777	35.0426	35.0592
	34.8783	33.9417	34.9713	35.043	35.0584
	34.8382	33.9414	34.9778	35.0387	35.0594
	34.8805	33.939	34.9627	35.0444	35.0591
	34.8909	33.9414	34.9807	35.0362	35.0589
	34.8965	33.9478	34.9714	35.0348	35.0586
	34.9491	33.9431	34.9485	35.0339	35.0585
	34.9734	33.948	34.9791	35.0344	35.0578
	34.9596	33.9499	34.9901	35.0358	35.058
	34.7855	33.9495	34.9784	35.0347	35.0585
	34.7712	33.9444	34.9722	35.0352	35.0586
	34.7036	33.9474	34.9751	35.0411	35.0589
	34.7071	33.9577	34.995	35.0425	35.0589
	34.6725	33.9563	34.9932	35.0473	35.0587
	34.6726	33.9472	34.972	35.0452	35.0589
	34.6626	33.9298	34.9516	35.0435	35.0585
	34.6319	33.9483	34.9696	35.0446	35.0585
	34.6257	33.95	34.9656	35.0397	35.0584
	34.6258	33.9568	34.9756	35.0436	35.0586
	34.7171	33.9563	34.984	35.0479	35.0578
	34.7275	33.953	34.9731	35.0456	35.0578
	34.7209	33.9508	34.9616	35.0438	35.0577
	34.7184	33.9494	34.9615	35.0397	35.0579
	34.7157	33.9445	34.9579	35.037	35.0576
	34.7182	33.9409	34.9563	35.0356	35.0577
	34.7273	33.9469	34.959	35.0332	35.0577
	34.7209	33.9469	34.9556	35.0241	35.0573
	34.7091	33.9482	34.9559	35.0243	35.0572
	34.7141	33.9486	34.9558	35.0211	35.0573
	34.7114	33.9496	34.9555	35.0213	35.0565
	34.7286	33.9514	34.9582	35.0197	35.0565
	34.7491	33.9479	34.9549	35.0179	35.0561
	34.77	33.9462	34.9539	35.0059	35.0573
	34.7718	33.9488	34.9502	34.9891	35.0565
	34.7763	33.9544	34.9403	34.9789	35.0557
	34.7811	33.9509	34.9382	34.9808	35.0555
	34.7856	33.957	34.9432	34.977	35.0544
	34.7749	33.9593	34.9455	34.985	35.0526
	34.7718	33.9505	34.9459	34.9814	35.053
	34.7822	33.9531	34.9385	34.9735	35.0479
	34.7842	33.9544	34.9437	34.9717	35.0513
	34.7416	33.9487	34.946	34.964	35.05
	34.7604	33.9402	34.9467	34.9625	35.0441
	34.7821	33.9458	34.9535	34.9608	35.0425
	34.7896	33.9498	34.9527	34.9717	35.0451
	34.8012	33.9531	34.9515	34.9917	35.0387
	34.7993	33.9494	34.9566	34.9652	35.0381
	34.7964	33.957	34.9619	34.9715	35.0375
	34.7983	33.9615	34.9594	34.9723	35.0349
	34.7965	33.9607	34.9593	34.9769	35.0321
	34.7889	33.9507	34.9547	34.9838	35.0314
	34.7792	33.9737	34.9711	34.9929	35.0309
	34.6729	33.9866	34.9722	35.005	35.0306
	34.6387	33.93	34.9491	34.9872	35.0314
	34.6755	33.9393	34.9457	34.9868	35.032
	34.6987	33.9638	34.9537	34.9922	35.0321
	34.786	33.9675	34.9484	35.0029	35.0324
	34.7895	33.9568	34.9383	35.0085	35.0331
	34.6757	33.9596	34.9308	35.0021	35.0325
	34.7077	33.9643	34.9322	35.0077	35.0322
	34.6841	33.9597	34.9551	35.0178	35.0309
	34.6803	33.9595	34.9456	35.0225	35.028
	34.7725	33.9529	34.9415	35.0221	35.0288
	34.7812	33.9552	34.9409	35.0218	35.0281
	34.7117	33.9497	34.9475	35.0212	35.0278
	34.6478	33.9622	34.9822	35.0221	35.0277
	34.6329	33.9531	34.9447	35.0109	35.0295
	34.7671	33.9091	34.9219	35.0063	35.0305
	34.7248	33.9539	34.9517	35.0141	35.0338
	34.7208	33.9535	34.9446	35.0196	35.0382
	34.7364	33.9453	34.9539	35.0188	35.0366
	34.6838	33.9408	34.9518	35.0188	35.0435
	34.6893	33.9368	34.9555	35.0229	35.0481
	34.7017	33.9507	35.0114	35.0284	35.0517
	34.6529	33.9492	35.0081	35.0289	35.0517
	34.6164	33.936	34.9902	35.0341	35.0551
	34.6179	33.9337	34.9926	35.036	35.0552
	34.6461	33.9251	34.969	35.0365	35.0555
	34.6666	33.9341	34.9929	35.043	35.0577
	34.6208	33.9489	34.9968	35.0402	35.0567
	34.6743	33.9366	34.9948	35.0385	35.0583
	34.6848	33.9533	35.0035	35.0331	35.0565
	34.601	33.9496	34.9924	35.0314	35.0573
	34.6256	33.9743	34.9921	35.03	35.0577
	34.5845	33.9773	34.9936	35.0292	35.0579
	34.5234	33.9753	34.9984	35.0248	35.0582
	34.5212	33.985	34.9989	35.0219	35.0581
	34.5233	33.9862	34.9955	35.0231	35.0579
	34.5355	33.9805	34.9947	35.0234	35.0583
	34.5315	33.9721	34.9872	35.0252	35.0573
	34.5176	33.9864	34.9855	35.0273	35.0582
	34.519	33.9798	34.9915	35.0275	35.0574
	34.5223	33.9682	34.9874	35.027	35.0575
	34.5338	33.9933	34.9949	35.0283	35.057
	34.5263	33.9854	34.9873	35.0282	35.0586
	34.5226	33.9649	34.9722	35.0237	35.0577
	34.5227	33.9671	34.9741	35.0234	35.0573
	34.5217	33.9854	34.9773	35.0248	35.0577
	34.5146	33.9779	34.9808	35.0242	35.0581
	34.4585	33.9808	34.9847	35.0268	35.0564
	34.4559	33.9702	34.9802	35.0264	35.0532
	34.4551	33.9589	34.9754	35.0275	35.0521
	34.4531	33.9741	34.9879	35.0275	35.0518
	34.4521	33.9743	34.9892	35.0273	35.051
	34.4584	33.9749	34.9889	35.0278	35.0512
	34.4644	33.9587	34.9773	35.0286	35.0511
	34.4658	33.9696	34.9717	35.0311	35.049
	34.4552	33.9738	34.9719	35.0324	35.0491
	34.4271	33.9821	34.9759	35.0339	35.0555
	34.4297	33.9832	34.9808	35.033	35.0542
	34.4369	33.9802	34.9951	35.0347	35.0495
	34.457	33.9982	35.0068	35.0434	35.0542
	34.4545	34.0152	35.0092	35.0397	35.0515
	34.4545	34.025	35.0082	35.0405	35.0534
	34.4621	34.0326	35.0079	35.0338	35.0595
	34.4545	34.049	35.0116	35.033	35.0609
	34.5328	34.0571	35.0072	35.0297	35.0589
	34.5122	34.0632	35.0145	35.0383	35.0592
	34.6099	34.0622	35.0135	35.0377	35.0597
	34.4741	34.0611	35.0142	35.0371	35.0594
	34.7497	34.0659	35.0171	35.0373	35.0588
	34.6059	34.0369	35.0173	35.0376	35.0597
	34.7447	34.0147	35.0136	35.0379	35.059
	34.5689	34.0033	35.0151	35.0393	35.0578
	34.6178	34.037	35.0169	35.0416	35.061
	34.8165	34.0229	35.0163	35.0459	35.055
	34.7967	34.0118	35.0151	35.0406	35.0595
	34.7992	34.0128	35.0146	35.0392	35.0555
	34.711	34.013	35.0146	35.0352	35.0588
	34.6565	34.0089	35.0162	35.0404	35.0586
	34.7684	34.0132	35.016	35.0412	35.0577
	34.7741	34.0125	35.0157	35.0405	35.059
	34.7915	34.0302	35.0161	35.0407	35.0549
	34.5974	34.0271	35.0153	35.0405	35.0548
	34.546	34.033	35.0154	35.0411	35.0566
	34.7088	34.0219	35.0153	35.0391	35.056
	34.6886	34.0358	35.0173	35.0412	35.0577
	34.7426	34.0403	35.0175	35.041	35.0563
	34.7778	33.9987	35.0164	35.0384	35.0562
	34.6102	34.0325	35.0154	35.0313	35.0579
	34.615	34.0182	35.0119	35.0324	35.0577
	34.5512	34.0374	35.0113	35.0305	35.0569
	34.684	34.0495	35.0142	35.0281	35.0577
	34.582	34.0622	35.0151	35.0278	35.0571
	34.5248	34.0594	35.0141	35.0333	35.0568
	34.5233	34.0598	35.0135	35.0244	35.0545
	34.5651	33.9903	35.0116	35.0214	35.0527
	34.5575	33.9732	35.0105	35.0189	35.0511
	34.5295	33.9886	35.0117	35.0187	35.0471
	34.6103	33.9672	35.0097	35.0172	35.0414
	34.6491	33.9688	35.0107	35.016	35.044
	34.6893	33.9704	35.0094	35.0169	35.0442
	34.7309	33.9942	35.009	35.0194	35.04
	34.7245	33.9739	34.9985	35.0204	35.036
	34.5731	33.9889	34.9911	35.0208	35.038
	34.4895	33.979	34.9713	35.023	35.0345
	34.4481	33.9861	34.9749	35.023	35.0369
	34.4182	33.9696	34.9723	35.0226	35.0312
	34.3866	33.9612	34.9538	35.0221	35.0295
	34.397	33.98	34.9599	35.0216	35.0328
	34.5145	33.9843	34.9579	35.0203	35.0332
	34.5551	33.98	34.9626	35.0206	35.0331
	34.5767	33.9883	34.9944	35.0219	35.0332
	34.5815	34.0131	34.9921	35.0211	35.0344
	34.6004	34.0087	34.9674	35.0198	35.0345
	34.6224	34.0054	34.9947	35.0215	35.0343
	34.497	34.014	34.9987	35.019	35.0343
	34.347	34.0282	35.0041	35.0234	35.0338
	34.2917	34.0081	35.0028	35.016	35.0326
	34.2384	34.0338	34.9931	35.0099	35.0332
	34.2251	33.9779	34.9889	35.0022	35.0313
	34.2224	33.9885	34.9895	35.0058	35.0319
	34.2192	34.0184	34.9842	34.9987	35.0287
	34.2324	34.0368	34.9822	34.9962	35.0288
	34.2564	34.027	34.9814	34.998	35.0274
	34.2567	34.0422	34.991	35.0039	35.0278
	34.2494	34.0488	34.9932	35.0051	35.0264
	34.2397	34.0411	34.9883	35.0042	35.0263
	34.2323	34.0392	34.9921	35.0053	35.0243
	34.2352	34.0484	34.9951	35.0044	35.0234
	34.2636	33.9975	34.9878	35.008	35.0239
	34.3188	34.0005	34.9901	35.0076	35.0261
	34.3267	33.9781	34.9905	35.0051	35.0214
	34.3152	34.0035	34.9868	35.0017	35.0214
	34.3181	34.0278	34.9816	35.0037	35.0227
	34.3586	34.0354	34.9842	35.0064	35.0219
	34.3418	34.0395	34.9847	35.0101	35.0212
	34.3476	34.0435	34.9842	35.0103	35.0213
	34.3524	34.0402	34.9925	35.0113	35.0188
	34.3577	34.0519	34.9986	35.0119	35.0187
	34.3722	34.0381	34.9897	35.0122	35.0191
	34.3809	34.0429	34.9867	35.0128	35.0183
	34.3866	34.0444	34.9869	35.0129	35.0178
	34.38	34.0414	34.9883	35.0104	35.0185
	34.3799	34.0319	34.9891	35.0112	35.0186
	34.2826	34.0335	34.9903	35.0144	35.0222
	34.3341	34.0859	34.9915	35.01	35.0273
	34.3122	34.0218	34.9917	35.0096	35.0295
	34.3151	34.015	34.9921	35.0117	35.0292
	34.3312	34.0696	34.9975	35.0132	35.0275
	34.3339	34.0685	34.9972	35.0143	35.0338
	34.3761	34.0106	35.0136	35.0142	35.0352
	34.3961	34.0245	34.9994	35.0155	35.0362
	34.3529	34.07	35.0072	35.0198	35.0362
	34.3305	34.047	35.0105	35.0221	35.0366
	34.3332	34.0205	35.0105	35.0226	35.0377
	34.3351	34.0221	35.0124	35.0238	35.0383
	34.3311	34.0194	35.0123	35.0249	35.039
	34.3354	34.0172	35.0199	35.0262	35.0415
	34.2937	34.0237	35.0252	35.0267	35.0449
	34.5412	34.0234	35.0256	35.0289	35.0478
	34.5392	34.0324	35.0257	35.0311	35.0523
	34.5335	34.0182	35.0259	35.0307	35.0552
	34.5132	34.0244	35.0263	35.0315	35.0555
	34.5284	34.0264	35.025	35.0311	35.0552
	34.5295	34.0273	35.0247	35.0276	35.0561
	34.4699	34.053	35.0253	35.0247	35.0565
	34.4746	34.0494	35.0234	35.0237	35.0569
	34.4807	34.0628	35.0234	35.023	35.0576
	34.3777	34.0587	35.0238	35.023	35.0572
	34.3197	34.0579	35.0239	35.0245	35.0562
	34.3196	34.0602	35.0237	35.0254	35.0572
	34.3878	34.0636	35.0241	35.0247	35.0552
	34.4591	34.0764	35.0242	35.0231	35.0566
	34.5256	34.0783	35.0217	35.0241	35.0562
	34.4998	34.072	35.0153	35.0224	35.0559
	34.3936	34.0776	35.0191	35.0231	35.0555
	34.3996	34.0766	35.0264	35.023	35.0548
	34.3415	34.0826	35.0257	35.0264	35.0532
	34.4441	34.0729	35.0218	35.0245	35.0494
	34.5136	34.0727	35.0163	35.0255	35.0532
	34.5029	34.0696	35.0222	35.0267	35.0496
	34.4912	34.0711	35.0151	35.0273	35.0491
	34.459	34.0604	35.0047	35.027	35.0487
	34.4931	34.0662	35.0094	35.0267	35.0505
	34.5368	34.0541	35.007	35.0277	35.0503
	34.5279	34.0539	35.0052	35.0285	35.0486
	34.4459	34.0522	35.0024	35.0281	35.0499
	34.3367	34.0451	34.996	35.0275	35.049
	34.259	34.0469	34.9965	35.0264	35.0489
	34.2471	34.0414	34.9987	35.0269	35.0482
	34.2694	34.0357	34.9991	35.0252	35.0496
	34.2927	34.0309	35.0008	35.0251	35.0489
	34.3233	34.0366	35.0041	35.023	35.0488
	34.2671	34.0346	35.0077	35.0227	35.0491
	34.2632	34.0353	35.0016	35.0245	35.0492
	34.2783	34.0379	35.0035	35.0247	35.0487
	34.2848	34.0375	35.0046	35.0256	35.0474
	34.3006	34.0371	35.0056	35.0249	35.0465
	34.3307	34.0263	35.0052	35.0265	35.045
	34.3063	34.0297	35.004	35.0251	35.0445
	34.3066	34.0402	35.0071	35.025	35.0446
	34.2946	34.0364	35.0079	35.0243	35.043
	34.2822	34.0321	35.0076	35.0248	35.0421
	34.2785	34.0422	35.0069	35.0254	35.0418
	34.2908	34.035	35.0066	35.0251	35.0404
	34.2974	34.0362	35.0065	35.0252	35.0428
	34.3121	34.0432	35.0115	35.0242	35.0413
	34.3183	34.0415	35.0059	35.0242	35.039
	34.3263	33.9377	35.021	35.0139	35.0431
	34.2756	34.0521	35.0075	35.0199	35.0471
	34.2586	34.0362	35.0086	35.0211	35.0482
	34.2407	34.0457	35.0084	35.0228	35.047
	34.2816	34.0451	35.0224	35.0211	35.0464
	34.3822	34.0363	35.0204	35.0267	35.0462
	34.4051	34.0262	35.0126	35.0304	35.0468
	34.32	34.0271	35.0276	35.0283	35.048
	34.3131	34.0303	35.0445	35.0241	35.048
	34.2759	34.0313	35.0485	35.0226	35.0484
	34.1558	34.0368	35.0317	35.0204	35.0468
	34.1611	34.037	35.0376	35.0194	35.0466
	34.1515	34.0205	35.0383	35.0234	35.0445
	34.1363	34.0346	35.0552	35.0275	35.0452
	34.1237	34.0267	35.055	35.0288	35.045
	34.1317	34.0232	35.0517	35.0336	35.0448
	34.1426	34.0264	35.0506	35.0331	35.0447
	34.1615	34.0547	35.0539	35.0346	35.0444
	34.2081	34.0518	35.0552	35.0366	35.0434
	34.2417	34.0543	35.0554	35.0382	35.0431
	34.383	34.0481	35.0562	35.0391	35.0433
	34.3388	34.0504	35.0562	35.0387	35.0428
	34.3349	34.0562	35.0559	35.0393	35.0426
	34.3181	34.0169	35.056	35.0401	35.0424
	34.3337	34.0497	35.0564	35.0407	35.0425
	34.3498	34.0297	35.0552	35.0409	35.0426
	34.317	34.0126	35.0512	35.0408	35.0431
	34.3474	33.994	35.0509	35.0427	35.0425
	34.3821	33.9745	35.0363	35.0394	35.0426
	34.3794	33.9684	35.0325	35.044	35.0422
	34.345	34.0219	35.0323	35.042	35.0422
	34.303	34.0272	35.0226	35.0436	35.0423
	34.1833	34.0248	35.025	35.047	35.0432
	34.1842	34.0538	35.0238	35.0435	35.0434
	34.184	34.0196	35.0305	35.0434	35.0443
	34.3309	34.0247	35.0314	35.0432	35.0444
	34.2376	34.0621	35.0373	35.0433	35.0449
	34.2799	34.0614	35.0379	35.0427	35.0457
	34.2873	34.0457	35.0397	35.0424	35.0458
	34.2845	34.0513	35.0402	35.0434	35.0462
	34.1938	34.0479	35.042	35.0421	35.0464
	34.202	34.025	35.0467	35.0417	35.0467
	34.223	34.0199	35.0472	35.0415	35.0465
	34.1534	34.0229	35.0432	35.042	35.0468
	34.1291	34.0248	35.0445	35.0429	35.0467
	34.1115	34.041	35.0448	35.0435	35.0485
	34.4431	34.0261	35.0488	35.0444	35.0518
	34.3304	34.067	35.051	35.0456	35.0536
	34.2655	33.9668	35.0607	35.0454	35.0551
	34.1468	33.922	35.0616	35.0445	35.0547
	34.0984	33.8393	35.0614	35.0461	35.0554
	34.2444	33.901	35.0529	35.0502	35.055
	34.189	33.8423	35.0501	35.0517	35.0547
	34.1736	33.8722	35.0516	35.0517	35.0547
	34.1253	33.993	35.0423	35.0493	35.0536
	34.281	34.0429	35.044	35.0494	35.0543
	34.4438	34.0374	35.0387	35.0494	35.0546
	34.7482	34.0372	35.0336	35.0494	35.0545
	34.5709	34.0558	35.0186	35.0486	35.0539
	34.5696	34.0647	35.0559	35.0485	35.0544
	34.6317	34.0631	35.0508	35.048	35.0536
	34.6662	34.0632	35.0521	35.0478	35.0534
	34.7136	34.0614	35.0445	35.0487	35.0541
	34.7152	34.043	35.0496	35.0492	35.0534
	34.7196	34.0226	35.0543	35.0492	35.053
	34.6861	34.0132	35.0542	35.049	35.0527
	34.6839	34.0332	35.0514	35.0472	35.053
	34.7636	34.0627	35.0513	35.049	35.053
	34.8374	34.0433	35.0493	35.0493	35.0532
	34.8409	34.0384	35.0495	35.0509	35.0535
	34.8793	34.0438	35.0501	35.0529	35.0539
	34.9188	34.0436	35.0513	35.0539	35.0536
	34.9095	34.0439	35.0513	35.0544	35.0545
	34.8974	34.0467	35.0511	35.0531	35.0547
	34.9105	34.0524	35.0508	35.0505	35.0544
	34.8918	34.0495	35.0503	35.0499	35.054
	34.9123	34.0454	35.0503	35.0495	35.0542
	34.8683	34.0424	35.0504	35.0496	35.0543
	34.8999	34.0422	35.0514	35.0499	35.0541
	34.9147	34.0369	35.0532	35.0501	35.054
	34.917	34.0339	35.0511	35.0496	35.054
	34.9206	34.047	35.0558	35.0492	35.0537
	34.9298	34.0499	35.0541	35.05	35.0539
	34.9282	34.0537	35.0597	35.0505	35.0545
	34.9235	34.0555	35.0633	35.0517	35.0544
	34.9231	34.0604	35.0615	35.0502	35.054
	34.9155	34.0577	35.0668	35.0506	35.0542
	34.8961	34.0602	35.0668	35.0509	35.0542
	34.9007	34.0613	35.0671	35.0503	35.0541
	34.8246	34.06	35.0687	35.0504	35.0543
	34.7605	34.0624	35.0683	35.0502	35.055
	34.7432	34.0643	35.0685	35.0501	35.057
	34.8543	34.0672	35.0678	35.05	35.0572
	34.9111	34.0656	35.0689	35.0499	35.0567
	34.9066	34.0684	35.0686	35.0502	35.0565
	34.869	34.0576	35.0534	35.0494	35.0562
	34.9499	34.0609	35.0524	35.0486	35.0554
	34.8945	34.0664	35.0551	35.0486	35.0545
	34.9301	34.0631	35.0525	35.049	35.0548
	34.9539	34.0584	35.0507	35.0485	35.0528
	34.9565	34.0583	35.0529	35.0488	35.053
	34.9541	34.0484	35.0485	35.0483	35.0527
	34.8594	34.0464	35.0451	35.0479	35.0527
	34.6432	34.0476	35.0459	35.0475	35.0528
	34.7912	34.0525	35.0471	35.0478	35.0529
	34.7688	34.0581	35.0445	35.0481	35.0533
	34.7367	34.0767	35.046	35.0484	35.0529
	34.9052	34.0798	35.0459	35.0484	35.053
	34.9013	34.0759	35.0423	35.0474	35.0524
	34.924	34.06	35.0383	35.0473	35.052
	34.7868	34.064	35.0418	35.0468	35.0509
	34.6996	34.0661	35.0371	35.0463	35.051
	34.7927	34.0633	35.0214	35.0457	35.0513
	34.7465	34.051	35.0243	35.0478	35.0508
	34.758	34.0526	35.0241	35.0501	35.0509
	34.697	34.0534	35.0259	35.0451	35.0505
	34.7966	34.0549	35.0269	35.0461	35.0508
	34.7981	34.0488	35.0261	35.0448	35.0504
	34.8038	34.0485	35.0217	35.0463	35.0507
	34.7758	34.051	35.0227	35.0463	35.051
	34.7188	34.0448	35.0214	35.0478	35.0508
	34.4472	34.0423	35.0115	35.0481	35.051
	34.5433	34.0598	35.0087	35.0487	35.0508
	34.7008	34.0592	35.0063	35.0494	35.0507
	34.5766	34.0553	35.011	35.0529	35.0514
	34.7576	34.0666	35.0225	35.0515	35.0509
	34.7863	34.0681	35.0141	35.043	35.0511
	34.7249	34.0676	35.0122	35.0399	35.0498
	34.7562	34.0635	35.0122	35.0398	35.0483
	34.6985	34.0316	35.0096	35.0381	35.0476
	34.6184	34.039	35.0134	35.0419	35.0476
	34.278	34.0418	35.0146	35.0423	35.0466
	34.3244	34.0235	35.0149	35.042	35.0458
	34.3406	34.025	35.0085	35.0452	35.0464
	34.3555	34.0277	35.0026	35.0418	35.0457
	34.3616	34.0224	34.9909	35.0338	35.0457
	34.3561	34.0256	34.9876	35.0315	35.0443
	34.322	34.0408	35.0046	35.0417	35.0447
	34.3191	34.0398	35.0074	35.0348	35.0438
	34.3689	34.0442	35.004	35.0324	35.0434
	34.3647	34.0325	34.9947	35.0316	35.0423
	34.3973	34.0391	34.9948	35.0313	35.0413
	34.404	34.0301	34.9914	35.0306	35.0421
	34.4175	34.049	34.9948	35.0291	35.0407
	34.4716	34.0406	34.9979	35.0312	35.0395
	34.4105	34.0574	35.0025	35.0315	35.0397
	34.4187	34.0528	34.9905	35.0316	35.0379
	34.4343	34.044	35.0034	35.0349	35.0388
	34.4558	34.0491	35.012	35.0343	35.0392
	34.456	34.0481	35.014	35.0361	35.0394
	34.4143	34.0454	35.0121	35.0325	35.0424
	34.3933	34.0534	35.0145	35.0359	35.0437
	34.4156	34.0546	35.0083	35.0347	35.044
	34.453	34.0591	35.024	35.0374	35.0435
	34.4814	34.06	35.0234	35.0379	35.0438
	34.4829	34.0501	35.0237	35.0408	35.0438
	34.4836	34.0361	35.0215	35.0426	35.0437
	34.5065	34.0005	35.0263	35.0457	35.0438
	34.5269	34.0257	35.0273	35.0452	35.0435
	34.57	34.0636	35.0263	35.0494	35.0437
	34.5711	34.0675	35.0331	35.0446	35.0438
	34.6919	34.0177	35.0157	35.0434	35.0436
	34.6972	34.0103	35.025	35.0433	35.0437
	34.7095	34.0444	35.0389	35.0421	35.0436
	34.7084	34.0377	35.023	35.0414	35.043
	34.6965	34.0336	35.0194	35.0407	35.0434
	34.6959	34.0514	35.0143	35.0439	35.0433
	34.6656	34.0785	35.0013	35.0462	35.0431
	34.3078	34.0738	35.0068	35.0458	35.0432
	34.25	34.0718	35.0089	35.0502	35.0448
	34.3587	34.0482	35.0261	35.0499	35.0449
	34.6335	34.0504	35.0247	35.0526	35.0456
	34.7004	34.043	35.0304	35.0557	35.0492
	34.6574	34.0466	35.0262	35.057	35.0533
	34.6158	34.0707	35.018	35.0566	35.0518
	34.6155	34.0847	35.0485	35.0532	35.0559
	34.6182	34.0792	35.0366	35.0534	35.0544
	34.6109	34.0853	35.0373	35.0541	35.0556
	34.5947	34.0756	35.0246	35.0525	35.0568
	34.5921	34.0794	35.0645	35.0526	35.0573
	34.6214	34.0846	35.0456	35.0536	35.058
	34.6007	34.0833	35.0628	35.0537	35.0579
	34.6357	34.0874	35.0602	35.0543	35.0583
	34.6023	34.1004	35.0538	35.0558	35.0584
	34.5792	34.0986	35.0502	35.0585	35.06
	34.5585	34.0949	35.0451	35.061	35.0614
	34.5172	34.096	35.0624	35.0568	35.0601
	34.5019	34.0992	35.0629	35.0576	35.0606
	34.5077	34.117	35.0614	35.0572	35.0606
	34.5191	34.1105	35.0669	35.052	35.0607
	34.5263	34.1112	35.0701	35.0495	35.06
	34.6132	34.1145	35.0692	35.0478	35.0595
	34.5149	34.0979	35.078	35.0467	35.0585
	34.5946	34.0933	35.0871	35.0467	35.0589
	34.5747	34.0888	35.0875	35.0467	35.0584
	34.527	34.1056	35.0828	35.0466	35.0583
	34.5228	34.1115	35.0808	35.0464	35.0563
	34.5304	34.1052	35.0854	35.0464	35.0557
	34.5068	34.0904	35.0865	35.0458	35.0567
	34.4918	34.1125	35.085	35.0466	35.0569
	34.436	34.0992	35.0849	35.0473	35.0564
	34.4558	34.0953	35.0887	35.0479	35.058
	34.4614	34.0623	35.0896	35.0518	35.0522
	34.4681	34.0636	35.0891	35.0501	35.0519
	34.4894	34.1156	35.0894	35.0498	35.0508
	34.5399	34.1225	35.0868	35.0492	35.0503
	34.509	34.1275	35.0865	35.0492	35.0497
	34.4978	34.1024	35.0874	35.0494	35.0496
	34.4667	34.1267	35.0909	35.049	35.0497
	34.4555	34.0896	35.0875	35.0499	35.0497
	34.4181	34.114	35.0866	35.0481	35.049
	34.4622	34.0927	35.0875	35.051	35.0485
	34.4085	34.0418	35.0886	35.0504	35.0491
	34.4283	34.04	35.0881	35.0616	35.0497
	34.4432	34.1404	35.0855	35.0613	35.0489
	34.437	34.1214	35.083	35.0638	35.0485
	34.4785	34.1149	35.0848	35.0646	35.0492
	34.4948	34.1383	35.0862	35.0648	35.0489
	34.5184	34.114	35.0849	35.0622	35.05
	34.5277	34.1184	35.0834	35.0628	35.0493
	34.5004	34.1245	35.0834	35.0678	35.0498
	34.4873	34.1486	35.0831	35.0573	35.0504
	34.5083	34.1349	35.0823	35.0617	35.0519
	34.3361	34.1333	35.085	35.058	35.0558
	34.3551	34.1373	35.0852	35.0591	35.0564
	34.3481	34.1374	35.0835	35.0556	35.0585
	34.3266	34.1441	35.0867	35.0497	35.0635
	34.3338	34.149	35.0879	35.0492	35.0652
	34.3557	34.1528	35.0856	35.0579	35.0659
	34.3472	34.1549	35.0864	35.0585	35.0653
	34.3338	34.1681	35.0857	35.0598	35.0647
	34.2998	34.158	35.0856	35.0601	35.0664
	34.3697	34.1699	35.0858	35.0572	35.0679
	34.3094	34.1692	35.0846	35.0569	35.0686
	34.3219	34.1494	35.084	35.0578	35.0703
	34.1717	34.172	35.0866	35.0572	35.064
	34.2001	34.1666	35.0833	35.0566	35.0707
	34.2143	34.1679	35.0851	35.0561	35.0718
	34.2531	34.1679	35.0876	35.0563	35.0633
	34.3745	34.1655	35.0861	35.0555	35.0737
	34.3215	34.1684	35.085	35.0555	35.0687
	34.3825	34.1654	35.0837	35.0542	35.0712
	34.4243	34.1574	35.0846	35.0535	35.0716
	34.4457	34.163	35.086	35.0533	35.072
	34.4006	34.1653	35.0855	35.054	35.072
	34.3435	34.1322	35.086	35.0541	35.0716
	34.2588	34.1285	35.0853	35.0559	35.066
	34.3748	34.1332	35.0857	35.0533	35.0681
	34.3848	34.1179	35.0854	35.0523	35.0644
	34.4471	34.1049	35.0837	35.0529	35.0677
	34.499	34.1111	35.0853	35.0537	35.0646
	34.4549	34.094	35.0846	35.0554	35.0643
	34.4448	34.1271	35.0851	35.056	35.0634
	34.445	34.1332	35.0846	35.0587	35.063
	34.616	34.1496	35.0799	35.059	35.0627
	34.5597	34.1459	35.0814	35.0616	35.063
	34.5274	34.1433	35.0748	35.0636	35.0636
	34.475	34.1364	35.0837	35.0645	35.0621
	34.3854	34.1084	35.0848	35.0661	35.0634
	34.3983	34.0449	35.0849	35.0669	35.063
	34.4779	33.9246	35.0825	35.0687	35.0632
	34.538	34.043	35.0767	35.0664	35.0637
	34.5374	34.0972	35.0754	35.0616	35.0632
	34.6211	34.1334	35.0776	35.064	35.0629
	34.6557	34.12	35.0726	35.0618	35.0627
	34.6826	34.1414	35.0612	35.0586	35.0639
	34.7408	34.0973	35.0529	35.0511	35.0632
	34.7369	34.0809	35.0673	35.0507	35.0631
	34.6561	34.062	35.0745	35.0528	35.0639
	34.6502	34.1514	35.0731	35.0618	35.0634
	34.6365	34.1421	35.0597	35.0644	35.0633
	34.6561	34.149	35.0596	35.0634	35.063
	34.6135	34.1432	35.0695	35.0684	35.0636
	34.5897	34.1473	35.0763	35.0733	35.0641
	34.5822	34.1432	35.0765	35.0759	35.0632
	34.5834	34.1268	35.077	35.0749	35.0644
	34.5825	34.0944	35.0799	35.0738	35.0645
	34.6139	34.1011	35.0657	35.0742	35.0638
	34.6838	34.0816	35.0586	35.0705	35.0638
	34.6682	34.0806	35.0578	35.074	35.0633
	34.5995	34.0269	35.061	35.0691	35.0629
	34.5283	34.0301	35.0548	35.053	35.0631
	34.5482	34.1263	35.0566	35.0463	35.0625
	34.5523	34.1023	35.0534	35.0441	35.0626
	34.577	34.1352	35.0474	35.042	35.0617
	34.623	34.1226	35.0379	35.0394	35.0612
	34.6912	34.0735	35.041	35.0364	35.061
	34.7663	34.0487	35.0346	35.0356	35.0597
	34.8873	34.0395	35.0386	35.0357	35.0597
	34.874	34.0641	35.0397	35.0351	35.0594
	34.8658	33.9996	35.0443	35.0362	35.0595
	34.8457	34.0303	35.0393	35.0406	35.0586
	34.792	34.0224	35.0323	35.0489	35.0577
	34.7762	34.1196	35.0342	35.0478	35.0577
	34.7736	34.1326	35.054	35.05	35.0501
	34.7328	34.0922	35.0577	35.0506	35.0569
	34.7812	34.0514	35.0488	35.0475	35.0562
	34.7253	34.1237	35.0466	35.0498	35.0569
	34.7065	34.1255	35.0463	35.0545	35.0567
	34.8329	34.1247	35.0364	35.0547	35.0574
	34.847	34.1287	35.0308	35.0558	35.0574
	34.8379	34.1226	35.0269	35.0547	35.0576
	34.8565	34.1252	35.0247	35.0545	35.057
	34.6656	34.1309	35.0322	35.055	35.0579
	34.7366	34.1226	35.0425	35.0546	35.0572
	34.7473	34.1365	35.0586	35.0544	35.0579
	34.7016	34.1186	35.061	35.0567	35.0606
	34.402	34.1308	35.0616	35.0569	35.0613
	34.4022	34.1216	35.0594	35.0572	35.0609
	34.5526	34.1324	35.0575	35.057	35.061
	34.5907	34.1323	35.0528	35.0573	35.0617
	34.5362	34.1358	35.0587	35.0572	35.0634
	34.7912	34.1511	35.0627	35.0571	35.0639
	34.6888	34.134	35.0633	35.0573	35.0639
	34.767	34.0931	35.0632	35.0573	35.0654
	34.5452	34.1137	35.0619	35.0571	35.0649
	34.8749	34.1359	35.0628	35.0574	35.0651
	34.408	34.1401	35.0635	35.0577	35.0656
	34.3947	34.0841	35.0644	35.0573	35.0654
	34.3748	34.1342	35.0603	35.0579	35.0655
	34.3708	34.1372	35.0584	35.0574	35.0651
	34.4184	34.1309	35.057	35.0571	35.0661
	34.3575	34.1308	35.0569	35.0576	35.0659
	34.313	34.1296	35.0565	35.0573	35.0652
	34.4253	34.1279	35.0562	35.0577	35.0658
	34.3652	34.1587	35.0569	35.0577	35.0651
	34.5612	34.1618	35.0566	35.0576	35.0651
	34.7346	34.1587	35.0553	35.0577	35.0642
	34.2888	34.1659	35.0552	35.0576	35.0648
	34.2857	34.0635	35.0549	35.0576	35.0642
	34.2742	34.1634	35.056	35.0581	35.0643
	34.2801	34.1628	35.0543	35.0575	35.0645
	34.3492	34.1689	35.056	35.0568	35.0642
	34.2721	34.1629	35.0588	35.0559	35.0638
	34.2769	34.161	35.0575	35.0553	35.064
	34.3501	34.1633	35.0558	35.0557	35.0647
	34.3512	34.1616	35.052	35.056	35.0644
	34.5326	34.1618	35.0474	35.0572	35.065
	34.5004	34.167	35.046	35.0582	35.0654
	34.5623	34.1631	35.0436	35.057	35.0669
	34.492	34.1592	35.0447	35.055	35.0684
	34.2576	34.152	35.0448	35.052	35.0694
	34.2635	34.1435	35.045	35.0518	35.0712
	34.4127	34.1347	35.0451	35.056	35.0714
	34.4271	34.155	35.0441	35.0587	35.0724
	34.6887	34.1535	35.0459	35.0579	35.0727
	34.7388	34.1593	35.0463	35.0564	35.0716
	34.6915	34.12	35.0473	35.0646	35.072
	34.6673	34.1646	35.0475	35.0669	35.0725
	34.8444	34.1544	35.0551	35.0618	35.0729
	34.7634	34.1364	35.0533	35.0604	35.0732
	34.7548	34.1683	35.0524	35.0631	35.0726
	34.7071	34.1407	35.0535	35.0616	35.0723
	34.5117	34.1338	35.0507	35.0578	35.0722
	34.5013	34.1438	35.05	35.0575	35.0716
	34.4751	34.1496	35.0498	35.0568	35.0716
	34.6567	34.1739	35.0483	35.0603	35.072
	34.706	34.1699	35.0463	35.0673	35.0713
	34.5878	34.1475	35.0463	35.0716	35.0709
	34.7001	34.1635	35.0461	35.0741	35.0706
	34.6537	34.1429	35.0479	35.0715	35.0708
	34.7287	34.1589	35.0461	35.0708	35.0691
	34.788	34.1518	35.0474	35.0599	35.0688
	34.7824	34.1764	35.0462	35.0523	35.0681
	34.596	34.1627	35.0474	35.0524	35.0678
	34.6462	34.1631	35.0464	35.0535	35.0679
	34.6683	34.1572	35.0466	35.052	35.0665
	34.7011	34.1452	35.047	35.0538	35.0677
	34.6889	34.1259	35.0557	35.0544	35.0665
	34.7414	34.1488	35.0588	35.0537	35.0656
	34.7952	34.0845	35.0605	35.0551	35.0637
	34.7797	34.0865	35.0574	35.0559	35.0634
	34.7965	34.0581	35.0535	35.0572	35.0637
	34.7566	34.0297	35.048	35.0572	35.0637
	34.7178	34.0328	35.0315	35.0571	35.0644
	34.7272	34.0331	35.0477	35.0547	35.0618
	34.7094	34.0581	35.0322	35.0541	35.0639
	34.672	34.0252	35.0295	35.0548	35.0617
	34.6057	33.9527	35.0317	35.0539	35.0616
	34.561	33.95	35.034	35.0531	35.0635
	34.5504	33.9603	35.0344	35.0535	35.0606
	34.5673	34.0119	35.0371	35.0526	35.0597
	34.5824	34.0193	35.0372	35.0523	35.0596
	34.6295	33.9907	35.0413	35.0501	35.0605
	34.6555	34.014	35.0419	35.0468	35.0604
	34.6338	34.0147	35.0417	35.0461	35.0579
	34.6915	34.0614	35.0424	35.0459	35.0584
	34.6316	34.0559	35.0397	35.0417	35.0588
	34.5712	34.0645	35.0395	35.0424	35.0575
	34.5149	34.0731	35.0403	35.042	35.0575
	34.4562	34.0606	35.042	35.0399	35.0561
	34.6523	33.9538	35.0385	35.0396	35.0541
	34.4779	33.9646	35.0353	35.0388	35.054
	34.4868	33.963	35.0335	35.0384	35.0526
	34.4798	33.9895	35.0335	35.0384	35.052
	34.4923	34.0706	35.0307	35.0351	35.0469
	34.5001	34.0559	35.0307	35.0352	35.0535
	34.5135	34.0689	35.0347	35.0342	35.0482
	34.5142	34.0562	35.0297	35.0342	35.0523
	34.5066	34.0605	35.0274	35.0376	35.052
	34.4981	34.0116	35.0275	35.0373	35.0514
	34.4677	34.0461	35.0274	35.0377	35.0481
	34.4433	34.0722	35.0262	35.0387	35.0487
	34.4198	34.0988	35.028	35.0422	35.0491
	34.424	34.0612	35.0288	35.0419	35.0495
	34.4271	34.0806	35.0308	35.0422	35.0499
	34.4282	34.0558	35.0294	35.0486	35.0511
	34.4423	34.0455	35.029	35.0478	35.0543
	34.4587	34.0313	35.032	35.0491	35.0568
	34.4627	34.0583	35.0327	35.051	35.0579
	34.4611	34.0847	35.0141	35.0504	35.0572
	34.4561	34.0485	35.0131	35.0456	35.0588
	34.451	34.0555	35.0361	35.0458	35.0587
	34.4375	34.0795	35.0438	35.0478	35.0585
	34.4248	34.0846	35.0469	35.0483	35.0577
	34.4213	34.104	35.032	35.0487	35.0573
	34.41	34.0991	35.0383	35.0479	35.0576
	34.4238	34.1219	35.0415	35.0475	35.0568
	34.426	34.1217	35.0434	35.0483	35.0568
	34.4296	34.1345	35.0421	35.0483	35.056
	34.4471	34.1271	35.0421	35.0484	35.0562
	34.5052	34.111	35.0501	35.0486	35.0561
	34.5022	34.1165	35.0559	35.0492	35.0564
	34.5026	34.1142	35.0559	35.0503	35.0563
	34.4519	34.1127	35.0532	35.0503	35.0565
	34.449	34.097	35.0474	35.05	35.0563
	34.4157	34.1446	35.0464	35.0501	35.056
	34.5194	34.1203	35.0599	35.0507	35.0556
	34.4601	34.1046	35.0559	35.05	35.0551
	34.4809	34.1204	35.0528	35.0501	35.0553
	34.4746	34.1246	35.053	35.0515	35.055
	34.4817	34.1394	35.0532	35.0502	35.0547
	34.46	34.1752	35.0535	35.0506	35.0587
	34.4556	34.1619	35.0527	35.0506	35.0596
	34.4788	34.1656	35.0528	35.0512	35.0613
	34.4582	34.2215	35.0537	35.0524	35.0608
	34.4608	34.2254	35.0538	35.0499	35.0615
	34.4635	34.2262	35.0508	35.057	35.0636
	34.4504	34.2269	35.0428	35.0567	35.0639
	34.4415	34.2322	35.042	35.0558	35.0673
	34.4378	34.2317	35.0475	35.0593	35.0669
	34.4388	34.2283	35.0519	35.0574	35.0677
	34.4385	34.2296	35.0524	35.0567	35.0689
	34.4299	34.2282	35.0522	35.0566	35.0692
	34.4281	34.2342	35.0528	35.0566	35.0693
	34.4209	34.2341	35.052	35.0556	35.0693
	34.4157	34.235	35.0531	35.0542	35.0684
	34.4049	34.2355	35.06	35.0591	35.0674
	34.3998	34.2363	35.0618	35.0606	35.0656
	34.442	34.2371	35.0616	35.06	35.0658
	34.406	34.2369	35.0625	35.0599	35.0651
	34.3883	34.2376	35.0625	35.0599	35.0648
	34.3508	34.2374	35.0617	35.0597	35.0637
	34.3094	34.2392	35.0626	35.0596	35.0638
	34.2919	34.2377	35.0628	35.0599	35.0629
	34.3537	34.2379	35.0623	35.0595	35.0612
	34.3401	34.2382	35.0626	35.0598	35.0658
	34.3756	34.2399	35.0625	35.0598	35.0634
	34.3975	34.2397	35.0625	35.0617	35.0654
	34.4373	34.2422	35.0622	35.0635	35.0635
	34.4218	34.242	35.0623	35.0629	35.0654
	34.4158	34.237	35.0619	35.0616	35.0673
	34.4453	34.2369	35.0612	35.0625	35.0707
	34.4649	34.2375	35.0619	35.0612	35.0655
	34.4566	34.2356	35.0616	35.0601	35.0654
	34.452	34.2396	35.0622	35.0561	35.0688
	34.4338	34.2415	35.0621	35.0548	35.0674
	34.4404	34.2386	35.0607	35.0561	35.0682
	34.4321	34.2365	35.06	35.0555	35.0677
	34.4403	34.2377	35.0591	35.0555	35.0671
	34.4183	34.2366	35.0605	35.0565	35.0684
	34.4503	34.2391	35.0607	35.0595	35.0671
	34.44	34.2389	35.0619	35.0581	35.0675
	34.4466	34.2398	35.0618	35.0602	35.0679
	34.4624	34.2374	35.0606	35.0632	35.0669
	34.4533	34.2397	35.0583	35.0607	35.0671
	34.4467	34.2404	35.0576	35.0597	35.0695
	34.4391	34.2384	35.0532	35.0597	35.0679
	34.4469	34.2386	35.0519	35.0594	35.068
	34.4392	34.2395	35.0487	35.0595	35.0672
	34.4468	34.2374	35.0626	35.058	35.0678
	34.4572	34.2411	35.0701	35.0577	35.066
	34.4589	34.2353	35.0481	35.056	35.0657
	34.4539	34.2339	35.0988	35.0565	35.0682
	34.4408	34.2356	35.0979	35.0578	35.0664
	34.4576	34.2355	35.083	35.0564	35.0668
	34.4595	34.2325	35.0608	35.0537	35.0683
	34.4106	34.2353	35.0388	35.0555	35.0686
	34.4035	34.2315	35.0381	35.0548	35.0687
	34.4045	34.2305	35.0326	35.0481	35.0675
	34.4018	34.2294	35.0284	35.0493	35.0687
	34.3894	34.2263	35.0184	35.0491	35.067
	34.3875	34.2269	35.0078	35.0481	35.0666
	34.3888	34.2264	35.0094	35.0482	35.069
	34.414	34.2202	35.0134	35.0482	35.0672
	34.3945	34.2221	35.014	35.0499	35.0668
	34.4014	34.2207	35.0406	35.0492	35.0672
	34.4369	34.2166	35.0599	35.0478	35.0606
	34.3895	34.2214	35.0603	35.046	35.064
	34.371	34.2238	35.0528	35.0437	35.0653
	34.3479	34.2246	35.1029	35.044	35.067
	34.3392	34.2203	35.1027	35.0427	35.0602
	34.3386	34.217	35.1087	35.0434	35.063
	34.3875	34.1929	35.1051	35.0427	35.0614
	34.3581	34.2215	35.0913	35.0416	35.0619
	34.3645	34.2264	35.0684	35.0403	35.0514
	34.3788	34.2256	35.093	35.0407	35.0561
	34.3733	34.2242	35.0856	35.0394	35.054
	34.3871	34.2249	35.0853	35.0394	35.056
	34.3768	34.216	35.0656	35.0363	35.055
	34.2491	34.229	35.0439	35.0281	35.0542
	34.2254	34.2217	35.019	35.0256	35.0532
	34.2649	34.165	35.009	35.0294	35.0506
	34.2599	34.1592	35.0026	35.0249	35.0487
	34.2671	34.1403	35.0041	35.0201	35.0481
	34.2361	34.1138	34.9966	35.0193	35.0476
	34.3185	34.1144	34.9958	35.0164	35.0461
	34.3726	34.1055	34.9943	35.015	35.047
	34.3399	34.1129	34.9957	35.0162	35.045
	34.285	34.1189	35.0031	35.0126	35.0405
	34.302	34.1143	35.0046	35.0153	35.0454
	34.2574	34.1113	35.0037	35.0155	35.0465
	34.1491	34.1102	35.0046	35.0125	35.0464
	34.1611	34.1021	34.9988	35.0126	35.0449
	34.2214	34.0813	34.9988	35.0046	35.0453
	34.2388	34.093	34.9878	34.9993	35.0443
	34.4028	34.0803	34.9794	34.9951	35.0441
	34.4538	34.0842	34.9708	34.9927	35.0401
	34.438	34.0866	34.9595	35.0171	35.0425
	34.6251	34.083	34.9556	34.9904	35.0422
	34.7721	34.088	34.9724	34.9977	35.0417
	34.521	34.0906	34.9682	35.0135	35.038
	34.3525	34.1053	34.973	35.0188	35.0406
	34.2464	34.0551	34.9872	35.0205	35.0371
	34.3013	34.0197	35.0214	35.0151	35.0356
	34.3418	34.0293	35.0087	35.0247	35.0364
	34.3748	34.0297	35.0099	35.0272	35.0325
	34.3457	34.039	35.0193	35.0272	35.0317
	34.3596	34.0561	35.0242	35.027	35.0321
	34.4785	34.0669	35.0257	35.028	35.0323
	34.379	34.0595	35.0266	35.0283	35.0327
	34.6715	34.085	35.0275	35.03	35.0336
	34.644	34.1113	35.0281	35.0314	35.0357
	34.5723	34.1155	35.0309	35.0329	35.0367
	34.2378	34.1102	35.0341	35.0346	35.0394
	34.2166	34.1552	35.0337	35.0362	35.0406
	34.2233	34.1791	35.0324	35.0371	35.0432
	34.3689	34.1851	35.0372	35.0417	35.0459
	34.7075	34.2127	35.0383	35.0398	35.0477
	34.796	34.2163	35.0387	35.0405	35.0501
	34.8026	34.204	35.039	35.05	35.0515
	34.8151	34.2164	35.0347	35.0493	35.0528
	34.8261	34.2234	35.0372	35.0492	35.0551
	34.8079	34.2266	35.0567	35.0491	35.0551
	34.8499	34.2313	35.0966	35.0525	35.0554
	34.8449	34.2335	35.09	35.0607	35.0552
	34.7835	34.2339	35.0924	35.0501	35.0549
	34.6462	34.2339	35.0929	35.047	35.0563
	34.5299	34.2349	35.0921	35.0472	35.0563
	34.528	34.2433	35.0973	35.0507	35.0566
	34.3774	34.2498	35.0932	35.051	35.0569
	34.4429	34.2478	35.0904	35.0506	35.0581
	34.6252	34.2503	35.0861	35.051	35.0583
	34.6292	34.2459	35.082	35.0513	35.0589
	34.2923	34.2487	35.1017	35.052	35.0593
	34.5365	34.2518	35.1013	35.0536	35.0606
	34.4284	34.2525	35.1025	35.0546	35.0606
	34.6351	34.2533	35.107	35.0541	35.061
	34.4263	34.2521	35.1008	35.0556	35.0611
	34.4014	34.2507	35.106	35.0537	35.0624
	34.3081	34.2511	35.1088	35.0518	35.0624
	34.2273	34.2499	35.1105	35.0517	35.0624
	34.2046	34.2492	35.1102	35.0501	35.0628
	34.3896	34.2548	35.0841	35.0514	35.0625
	34.6719	34.2535	35.0717	35.0555	35.0628
	34.4281	34.2526	35.078	35.0556	35.0633
	34.3136	34.2569	35.07	35.0547	35.063
	34.5348	34.2531	35.0773	35.0544	35.0634
	34.5666	34.253	35.0826	35.0544	35.0632
	34.6289	34.2513	35.0776	35.0533	35.0636
	34.3872	34.2425	35.0965	35.0513	35.0637
	34.4933	34.2311	35.099	35.0512	35.0638
	34.4399	34.2158	35.1064	35.0507	35.064
	34.2632	34.2266	35.1078	35.051	35.0627
	34.3992	34.1746	35.106	35.0499	35.0637
	34.373	34.2251	35.1126	35.0499	35.0639
	34.3701	34.201	35.111	35.0517	35.0636
	34.5692	34.2272	35.0999	35.0546	35.064
	34.57	34.2265	35.1022	35.0515	35.0637
	34.4821	34.2203	35.1096	35.0518	35.0639
	34.3756	34.2232	35.1026	35.0555	35.0639
	34.3343	34.2255	35.102	35.0552	35.0631
	34.3501	34.2156	35.1025	35.0564	35.064
	34.485	34.215	35.1013	35.0548	35.0631
	34.3288	34.1901	35.1004	35.0563	35.064
	34.5424	34.2233	35.1099	35.0526	35.0629
	34.4536	34.1586	35.1065	35.0545	35.06
	34.2692	34.239	35.1112	35.0539	35.0621
	34.51	34.2258	35.1106	35.0513	35.0628
	34.4864	34.2339	35.1112	35.054	35.0622
	34.2944	34.2391	35.1028	35.0584	35.0622
	34.4012	34.2455	35.1017	35.0601	35.0615
	34.3361	34.2441	35.0988	35.0615	35.0613
	34.51	34.2384	35.0955	35.0607	35.0618
	34.6544	34.2298	35.1034	35.058	35.0618
	34.3619	34.2245	35.0971	35.0552	35.0612
	34.3056	34.2219	35.0967	35.0495	35.0611
	34.288	34.2069	35.0977	35.0522	35.0608
	34.2574	34.2149	35.0887	35.046	35.0603
	34.2795	34.2091	35.0831	35.0454	35.0611
	34.3031	34.2159	35.0947	35.0525	35.0602
	34.4515	34.2171	35.0958	35.0657	35.0602
	34.5584	34.2077	35.0963	35.0534	35.0604
	34.3947	34.2043	35.0972	35.0517	35.0596
	34.4266	34.2013	35.0822	35.0532	35.0583
	34.4584	34.2086	35.0861	35.0553	35.0589
	34.4502	34.1937	35.0844	35.0665	35.0589
	34.577	34.1927	35.0801	35.0819	35.0577
	34.4113	34.2021	35.085	35.0764	35.058
	34.3845	34.1894	35.0741	35.0657	35.0571
	34.3795	34.1799	35.0745	35.0556	35.0586
	34.3923	34.1808	35.058	35.0643	35.0523
	34.4482	34.1691	35.0469	35.0448	35.0497
	34.5373	34.1428	35.0393	35.033	35.0548
	34.534	34.1446	35.0565	35.0288	35.0491
	34.4905	34.1562	35.0406	35.0285	35.0565
	34.4998	34.1395	35.0302	35.0275	35.0504
	34.4624	34.1563	35.021	35.0314	35.0543
	34.5145	34.1435	35.0179	35.0226	35.0531
	34.4656	34.1311	35.0158	35.0225	35.0539
	34.4534	34.1219	35.012	35.017	35.0493
	34.4209	34.1195	35.0048	35.0189	35.0494
	34.3649	34.1403	35.0056	35.0166	35.0518
	34.3844	34.1542	35.0039	35.013	35.0413
	34.4108	34.1466	35.0078	35.0099	35.044
	34.4101	34.1338	35.0073	35.0086	35.0392
	34.4075	34.1273	35.0117	35.0065	35.0449
	34.4399	34.1128	35.0018	35.005	35.0435
	34.4903	34.1121	34.9627	35.004	35.0447
	34.6292	34.1066	34.9905	35.0046	35.0428
	34.7587	34.0866	34.9651	35.0029	35.0433
	34.8289	34.0769	34.9149	35.0021	35.0407
	34.7376	34.0234	34.9393	35.0011	35.0385
	34.8155	34.0209	34.9215	35.0019	35.0303
	34.7654	34.0061	34.9333	35.0023	35.0375
	34.7422	33.982	34.9458	35.0041	35.0294
	34.866	33.9985	34.9513	35.0048	35.0224
	34.864	34.0163	34.9595	35.0032	35.0243
	34.883	34.0038	34.9659	35.0011	35.0272
	34.897	34.0226	34.9513	34.9988	35.0281
	34.8925	34.0291	34.9544	35.0032	35.0218
	34.8825	34.0291	34.9589	35.0033	35.0228
	34.87	34.0388	34.9628	35.0027	35.0174
	34.8968	34.0576	34.9659	35.0039	35.0143
	34.8627	34.071	34.9808	35.0039	35.0157
	34.76	34.0705	34.9858	35.004	35.0139
	34.7546	34.0754	34.9802	35.0097	35.0145
	34.7591	34.0876	34.9734	35.0115	35.0176
	34.7825	34.0559	34.9778	35.014	35.0182
	34.7694	34.0747	34.9793	35.0162	35.022
	34.7203	34.0857	34.9723	35.0182	35.0245
	34.7604	34.0472	34.9824	35.0218	35.0265
	34.7824	34.1284	34.9975	35.0257	35.0294
	34.8011	34.0844	35.0682	35.0349	35.0342
	34.7313	34.0799	35.0725	35.0374	35.0383
	34.7157	34.0649	35.0386	35.0457	35.0401
	34.8422	34.0404	35.051	35.0431	35.0402
	34.7858	34.0553	35.0638	35.0516	35.0412
	34.8157	34.0854	35.0586	35.0587	35.046
	34.8586	34.088	35.0631	35.0559	35.0488
	34.857	34.1068	35.0645	35.0535	35.0493
	34.8369	34.1411	35.053	35.0451	35.0507
	34.8789	34.1717	35.0591	35.0426	35.0498
	34.8867	34.1798	35.0578	35.0416	35.051
	34.851	34.1705	35.0689	35.0422	35.0519
	34.8622	34.1935	35.0653	35.0418	35.0513
	34.8582	34.1975	35.0521	35.0403	35.0521
	34.7843	34.2063	35.0538	35.044	35.0517
	34.7447	34.2136	35.0556	35.0412	35.0523
	34.7731	34.216	35.0472	35.0417	35.0528
	34.8303	34.2119	35.0406	35.0422	35.0528
	34.823	34.2075	35.0443	35.046	35.0539
	34.8154	34.204	35.0439	35.0415	35.0563
	34.8694	34.199	35.036	35.0426	35.0572
	34.9082	34.1987	35.0293	35.0426	35.0569
	34.9001	34.2112	35.0267	35.0383	35.0581
	34.8821	34.2233	35.028	35.0375	35.0594
	34.8429	34.2121	35.0315	35.04	35.0571
	34.7887	34.2128	35.0385	35.04	35.0599
	34.7695	34.2109	35.0333	35.0434	35.0575
	34.8249	34.2134	35.031	35.0456	35.0591
	34.84	34.2107	35.038	35.0427	35.0617
	34.8348	34.2117	35.0417	35.0434	35.062
	34.8762	34.2104	35.0298	35.0423	35.0586
	34.8926	34.2068	35.0368	35.0438	35.0629
	34.907	34.2036	35.0324	35.0413	35.0599
	34.9148	34.1907	35.0384	35.0411	35.0591
	34.9049	34.1902	35.0487	35.0417	35.0619
	34.7653	34.1855	35.0383	35.0391	35.0624
	34.7552	34.1882	35.0521	35.0402	35.0598
	34.725	34.1874	35.0635	35.04	35.0602
	34.6737	34.1876	35.0718	35.0395	35.0623
	34.5754	34.1891	35.0672	35.0439	35.0613
	34.5531	34.1935	35.0552	35.0465	35.0624
	34.8447	34.196	35.0541	35.05	35.0606
	34.6912	34.1997	35.079	35.0582	35.0599
	34.8215	34.1892	35.0672	35.0566	35.0612
	34.7476	34.2012	35.0624	35.0634	35.06
	34.8648	34.1941	35.0707	35.0615	35.0599
	34.872	34.1927	35.0731	35.0602	35.0611
	34.8827	34.1764	35.0699	35.0535	35.0603
	34.8728	34.1677	35.074	35.0506	35.061
	34.8413	34.1805	35.0895	35.048	35.0615
	34.7222	34.1846	35.0824	35.0474	35.062
	34.722	34.1857	35.0747	35.0489	35.0609
	34.6795	34.1887	35.0431	35.0481	35.0614
	34.6359	34.208	35.0785	35.0463	35.062
	34.6302	34.1917	35.061	35.0419	35.0633
	34.6404	34.1984	35.0381	35.0368	35.0642
	34.6513	34.1952	35.0411	35.0385	35.0645
	34.6893	34.1967	35.0433	35.0365	35.0655
	34.7242	34.1753	35.0408	35.0355	35.0662
	34.7491	34.2043	35.0398	35.0356	35.0667
	34.7969	34.2107	35.0422	35.0388	35.0674
	34.7134	34.1983	35.0326	35.0389	35.0677
	34.691	34.1837	35.0292	35.0476	35.0669
	34.6813	34.211	35.0454	35.0484	35.0666
	34.6616	34.2151	35.0863	35.0491	35.0655
	34.6456	34.2117	35.0826	35.0636	35.0716
	34.65	34.2043	35.0717	35.0625	35.0654
	34.6764	34.1981	35.0668	35.0731	35.0688
	34.6797	34.2163	35.0738	35.072	35.0683
	34.6907	34.2127	35.0646	35.0684	35.0707
	34.7203	34.1549	35.0659	35.0613	35.0721
	34.7298	34.146	35.0614	35.0727	35.0689
	34.7554	34.1365	35.0207	35.0774	35.0772
	34.6777	34.135	34.9974	35.0694	35.0763
	34.6429	34.0898	35.0031	35.0433	35.074
	34.6356	34.1244	35.0025	35.0193	35.0738
	34.6768	34.1199	35.0022	35.0143	35.072
	34.7198	34.1273	34.9969	35.0134	35.0674
	34.7401	34.1198	34.9964	35.0155	35.0611
	34.7245	34.1019	34.9961	35.0081	35.0504
	34.6947	34.0895	34.9948	35.0017	35.0555
	34.6618	34.1177	34.9948	35.0011	35.0336
	34.6543	34.1019	34.9933	35.0029	35.0506
	34.6519	34.099	34.9936	35.0032	35.0292
	34.6527	34.1209	34.9934	35.0051	35.0431
	34.6511	34.1433	34.9932	35.0021	35.0486
	34.6545	34.1148	34.9921	35.0034	35.065
	34.6568	34.1241	34.9939	35.0062	35.0499
	34.6628	34.1456	34.9922	35.0048	35.051
	34.6694	34.1215	34.9921	35.0007	35.055
	34.6482	34.1129	34.9908	35.0017	35.0333
	34.6533	34.1723	34.9922	35.0027	35.0424
	34.661	34.1206	34.9926	35.0024	35.0508
	34.6672	34.1711	34.9948	35.0026	35.0561
	34.6688	34.1685	34.9935	35.0015	35.0475
	34.6817	34.1874	34.9927	35.0017	35.0471
	34.7113	34.1698	34.9931	35.0015	35.0415
	34.6654	34.1332	34.9924	35.0001	35.0389
	34.6575	34.1131	34.9921	35	35.0389
	34.6501	34.1131	34.9917	34.9964	35.0364
	34.642	34.1075	34.9927	34.9959	35.0353
	34.6454	34.0959	34.988	34.9958	35.0423
	34.6192	34.0727	34.9819	34.997	35.033
	34.574	34.077	34.9774	34.9957	35.0315
	34.6353	34.0719	34.9751	34.9965	35.0371
	34.6445	34.0693	34.973	34.9949	35.0348
	34.7499	34.0688	34.9647	34.9932	35.0369
	34.7916	34.0498	34.9615	34.9907	35.0362
	34.7727	34.0646	34.9607	34.9973	35.044
	34.728	34.0841	34.9619	34.9964	35.037
	34.6839	34.0666	34.9645	34.9941	35.0424
	34.5658	34.0955	34.9649	34.9924	35.0419
	34.7144	34.0883	34.9745	34.9902	35.0359
	34.8606	34.123	34.9733	34.9995	35.0398
	34.9106	34.0879	34.9698	35.0009	35.0312
	34.8611	34.0771	34.9739	34.9969	35.0288
	34.8605	34.1009	34.9734	35.0017	35.0312
	34.8552	34.1265	34.9733	35.0004	35.0342
	34.8925	34.1098	34.9744	34.9987	35.0371
	34.9383	34.1322	34.9734	35.0016	35.0427
	34.9243	34.143	34.9756	35.0078	35.0463
	34.8764	34.1459	34.9762	35.0059	35.0497
	34.8297	34.1315	34.9801	35.005	35.0495
	34.738	34.1363	34.9815	35.0031	35.0477
	34.7491	34.1252	34.98	35.0057	35.0478
	34.8005	34.1043	34.9776	35.0141	35.0502
	34.9034	34.0891	34.9733	35.0241	35.0536
	34.8935	34.1143	34.9734	35.0268	35.053
	34.909	34.1165	34.99	35.0398	35.0537
	34.9062	34.0997	35.0022	35.0416	35.0551
	34.9034	34.1031	35.022	35.042	35.0556
	34.9008	34.0913	35.0103	35.0386	35.0571
	34.9225	34.0903	35.0193	35.0417	35.057
	34.9352	34.1217	35.0264	35.0443	35.0592
	34.8312	34.1184	35.05	35.0453	35.061
	34.7503	34.1282	35.0593	35.0458	35.0613
	34.8094	34.1502	35.0717	35.0461	35.0585
	34.9022	34.1347	35.0692	35.0544	35.0624
	34.8844	34.1328	35.0692	35.0633	35.0655
	34.9002	34.1246	35.0501	35.0673	35.0644
	34.8943	34.1202	35.0292	35.0675	35.066
	34.9355	34.1092	35.0467	35.0725	35.0682
	34.948	34.1182	35.0457	35.076	35.0684
	34.9507	34.1342	35.0572	35.0724	35.0694
	34.9202	34.1455	35.0124	35.0739	35.0713
	34.8886	34.1569	35.0336	35.0728	35.0727
	34.8853	34.1624	35.0699	35.0731	35.0751
	34.8839	34.1591	35.0639	35.0733	35.0737
	34.8838	34.1561	35.0544	35.0732	35.0748
	34.8875	34.1753	35.061	35.0727	35.0751
	34.9069	34.1922	35.0693	35.0734	35.0758
	34.9129	34.1897	35.0624	35.0724	35.0754
	34.9129	34.1715	35.0674	35.0733	35.0741
	34.91	34.1781	35.0686	35.0741	35.0778
	34.9094	34.1788	35.0731	35.0726	35.0754
	34.9103	34.192	35.0863	35.0734	35.0761
	34.9119	34.2296	35.0882	35.0739	35.0752
	34.9157	34.2294	35.0875	35.0739	35.0755
	34.8909	34.227	35.0836	35.0743	35.0757
	34.9041	34.2391	35.0832	35.0747	35.0746
	34.9017	34.2396	35.0814	35.0786	35.0735
	34.8834	34.2421	35.0815	35.0881	35.0746
	34.8885	34.2418	35.0672	35.0923	35.0729
	34.9114	34.2125	35.065	35.0925	35.0751
	34.9225	34.1861	35.0593	35.0942	35.0743
	34.9328	34.2229	35.0686	35.093	35.0746
	34.9354	34.1862	35.069	35.094	35.0753
	34.9319	34.2495	35.0701	35.0898	35.0741
	34.9254	34.2135	35.05	35.0939	35.0742
	34.9254	34.2388	35.0471	35.0939	35.0754
	34.922	34.2246	35.0486	35.0942	35.0745
	34.9243	34.1963	35.054	35.0935	35.0743
	34.9163	34.1855	35.0685	35.0943	35.0748
	34.9147	34.1785	35.0614	35.0841	35.0736
	34.9202	34.1763	35.067	35.0904	35.0725
	34.8988	34.1794	35.0667	35.0946	35.071
	34.883	34.2048	35.0675	35.0936	35.0736
	34.8825	34.163	35.0671	35.0944	35.0725
	34.885	34.1377	35.0695	35.0797	35.0738
	34.9289	34.0991	35.0685	35.0884	35.0741
	34.9395	34.0788	35.0488	35.0996	35.0765
	34.9534	34.0209	35.0295	35.0911	35.0731
	34.9257	33.9996	35.0184	35.0896	35.0749
	34.7192	34.0372	35.0187	35.077	35.0785
	34.7019	34.025	35.0219	35.0661	35.0792
	34.7297	34.037	35.0262	35.0671	35.0789
	34.8039	34.0464	35.03	35.0653	35.0746
	34.9493	34.0339	35.0441	35.0673	35.0791
	34.9626	34.0585	35.004	35.066	35.0805
	34.957	34.0645	34.9866	35.0632	35.0831
	34.9716	34.0685	35.0029	35.0699	35.0778
	34.9638	34.0491	34.8994	35.0582	35.077
	34.9641	34.046	34.9142	35.0703	35.0799
	34.8113	34.048	34.9236	35.0812	35.0761
	34.806	34.0421	34.9186	35.086	35.0744
	34.9352	34.0296	34.9115	35.0839	35.0756
	34.9086	34.0325	34.8935	35.0789	35.0681
	34.8991	34.0261	34.8974	35.0772	35.0726
	34.928	34.032	34.9223	35.0688	35.0743
	34.9279	34.045	34.9222	35.076	35.0734
	34.9323	34.0154	34.9198	35.067	35.0663
	34.9387	34.0277	34.9202	35.0717	35.0457
	34.9763	34.0238	34.9192	35.0472	35.0588
	34.9764	34.0301	34.9197	35.0554	35.0604
	34.9551	34.0315	34.9211	35.0538	35.0407
	34.9371	34.0353	34.9211	35.0251	35.0624
	34.8453	34.0423	34.9092	35.0635	35.0475
	34.8919	34.0444	34.9001	35.0637	35.0491
	34.9552	34.049	34.9134	35.0505	35.0502
	34.9139	34.0506	34.9146	35.0236	35.0441
	34.9171	34.049	34.9199	35.0315	35.05
	34.916	34.052	34.9166	35.0255	35.0448
	34.9264	34.056	34.9226	35.045	35.0431
	34.9728	34.0537	34.9239	35.0085	35.0434
	34.9924	34.0429	34.9219	35.0134	35.0484
	34.9804	34.0162	34.9028	35.0047	35.0437
	34.9879	34.035	34.904	35.0154	35.0444
	34.9652	34.0114	34.8862	34.9978	35.0451
	34.9287	34.0118	34.8897	34.9964	35.0453
	34.9168	34.0106	34.8844	34.9988	35.0423
	34.9573	34.0088	34.8844	35.0153	35.0412
	34.9267	34.0143	34.8838	35.0196	35.0418
	34.9332	34.0029	34.8895	35.0206	35.0403
	34.9197	34.0043	34.8882	35.0402	35.0383
	34.9213	33.9834	34.8908	35.0401	35.0355
	34.9567	33.9808	34.8876	35.0399	35.0363
	34.9459	33.9818	34.8917	35.0432	35.037
	34.8714	33.974	34.8924	35.037	35.0373
	34.8724	33.9792	34.8957	35.0359	35.0384
	34.9133	33.9957	34.8958	35.0312	35.0379
	34.8772	33.9956	34.8954	35.0349	35.0373
	34.9135	33.9983	34.8974	35.0407	35.0372
	34.9291	33.981	34.899	35.0382	35.036
	34.9274	33.9826	34.8981	35.0355	35.0382
	34.9312	33.9949	34.9061	35.0358	35.039
	34.934	34.0061	34.9256	35.0385	35.0403
	34.9351	34.022	34.9191	35.0349	35.0425
	34.9372	34.0191	34.9078	35.0343	35.0435
	34.9176	33.9752	34.9003	35.0179	35.0454
	34.9293	33.9872	34.9049	35.0293	35.0484
	34.9342	34.0021	34.9068	35.0264	35.0478
	34.9384	34.0093	34.9184	35.0249	35.0467
	34.9236	34.0056	34.9138	35.0215	35.0484
	34.9194	34.0159	34.8979	35.0177	35.0505
	34.9197	34.0168	34.9004	35.0271	35.0502
	34.9264	34.0234	34.8976	35.0252	35.0542
	34.9296	34.0182	34.9133	35.0194	35.0567
	34.91	34.0327	34.901	35.0172	35.0577
	34.8979	34.0386	34.9101	35.0145	35.059
	34.8897	34.0489	34.9212	35.011	35.06
	34.903	34.034	34.9212	35.0082	35.0611
	34.9108	33.9922	34.9178	35.0113	35.0611
	34.9144	34.023	34.9154	35.0152	35.0592
	34.933	34.0407	34.9142	35.0166	35.0631
	34.9299	34.0512	34.9175	35.0164	35.063
	34.914	34.0596	34.9177	35.0172	35.0624
	34.9141	34.0696	34.921	35.0145	35.0591
	34.9035	34.0716	34.921	35.0108	35.0597
	34.8976	34.0701	34.9161	35.0141	35.0622
	34.9087	34.0703	34.919	35.017	35.0632
	34.9267	34.0705	34.9208	35.0183	35.0647
	34.9379	34.0694	34.9202	35.0193	35.0647
	34.9333	34.0684	34.9143	35.0156	35.0641
	34.9082	34.0693	34.9154	35.0143	35.0667
	34.9156	34.0767	34.9599	35.0167	35.0656
	34.9065	34.0712	34.9455	35.0169	35.0662
	34.907	34.0725	34.9256	35.0151	35.0705
	34.8981	34.075	34.9256	35.0134	35.0668
	34.8761	34.0641	34.95	35.0142	35.0664
	34.8722	34.0876	34.9587	35.0144	35.0665
	34.8921	34.0905	34.9538	35.0074	35.0709
	34.9268	34.0743	34.9555	35.0098	35.0674
	34.9282	34.0897	34.9582	35.0139	35.067
	34.9279	34.0595	34.9511	35.0157	35.0658
	34.9313	34.0612	34.9478	35.0146	35.0675
	34.9152	34.0896	34.9366	35.0138	35.07
	34.9034	34.0733	34.9367	35.0142	35.0686
	34.9405	34.0607	34.9517	35.0046	35.0693
	34.8779	34.0826	34.9262	35.0042	35.0695
	34.9537	34.0811	34.928	35.0046	35.0696
	34.9258	34.0734	34.9225	35.0113	35.0686
	34.909	34.0928	34.909	35.0106	35.0691
	34.8713	34.081	34.9377	35.0117	35.0702
	34.8855	34.0703	34.9197	35.0093	35.0701
	34.8505	34.0881	34.9459	35.0085	35.0702
	34.8471	34.0827	34.9232	35.0105	35.0724
	34.837	34.0173	34.9155	35.007	35.0707
	34.8271	33.9826	34.9087	35.0051	35.0715
	34.8419	33.9866	34.9107	35.0052	35.0689
	34.8335	34.0465	34.9119	34.9958	35.0684
	34.8416	34.0498	34.9113	34.974	35.0696
	34.8486	34.0295	34.9054	34.9656	35.0757
	34.8547	33.9516	34.894	34.9506	35.0723
	34.8603	33.9636	34.8959	34.9378	35.0631
	34.8641	34.0041	34.9004	34.9848	35.0722
	34.8637	34.0169	34.8981	34.9888	35.061
	34.8642	34.0013	34.8785	34.9752	35.0656
	34.8632	33.9795	34.8653	34.9355	35.0552
	34.8604	34.0087	34.8635	34.9293	35.0469
	34.8997	34.0296	34.8717	34.9276	35.0478
	34.8649	34.0498	34.8624	34.9445	35.0564
	34.9176	34.0416	34.8583	34.9533	35.0462
	34.92	34.043	34.8598	34.9634	35.0514
	34.9252	34.0255	34.8553	34.9694	35.0468
	34.9168	34.0175	34.8579	34.9243	35.0463
	34.9311	34.0124	34.8556	34.9097	35.0462
	34.9351	34.0189	34.8442	34.9057	35.0469
	34.9164	33.9841	34.8501	34.9153	35.0442
	34.9169	34.0155	34.8511	34.9429	35.0412
	34.9189	34.0195	34.8511	34.9644	35.0411
	34.9208	34.0146	34.8594	34.9669	35.0417
	34.9219	34.0162	34.871	34.9661	35.0284
	34.9217	34.0158	34.8908	34.9519	35.0241
	34.9032	34.0306	34.868	34.9607	35.0226
	34.9048	34.0307	34.8804	34.9902	35.0199
	34.9093	34.0285	34.896	34.9587	35.0221
	34.8992	34.0241	34.8883	34.9883	35.02
	34.8482	34.02	34.8908	34.9492	35.0252
	34.8423	34.0022	34.9123	34.961	35.0204
	34.8436	34.0021	34.9107	34.9887	35.0174
	34.8442	33.9609	34.8547	34.9926	35.0135
	34.8515	33.9221	34.9004	34.992	35.0118
	34.8499	33.9337	34.8617	34.9942	35.0124
	34.8496	33.9666	34.8677	35.0011	35.0094
	34.8448	33.9772	34.8508	35.0058	35.0101
	34.8458	33.983	34.8566	35.0066	35.01
	34.8542	33.9153	34.8633	35.004	35.0124
	34.8591	33.8447	34.8633	34.9922	35.0149
	34.8516	33.8216	34.8411	34.9999	35.0213
	34.8558	33.8466	34.882	35.0182	35.0211
	34.8541	33.8964	34.8698	35.0103	35.0255
	34.8556	33.8053	34.8194	34.9739	35.0266
	34.8413	33.7954	34.7996	34.9518	35.0299
	34.8412	33.7983	34.8167	34.9817	35.0312
	34.8398	33.9363	34.8721	34.9996	35.0346
	34.8414	33.8995	34.8558	35.0001	35.0371
	34.8429	33.7983	34.8558	34.9602	35.0217
	34.8519	33.8003	34.8572	34.9805	35.0401
	34.87	33.8136	34.8613	35.0096	35.0418
	34.8735	33.809	34.8584	34.9759	35.043
	34.8498	33.8512	34.8516	34.9825	35.0416
	34.8506	33.8134	34.8483	34.9796	35.0438
	34.8503	33.8424	34.8421	34.9944	35.0449
	34.8516	33.8297	34.854	34.9973	35.0457
	34.8535	33.8312	34.847	35.0071	35.0496
	34.8562	33.8546	34.8507	35.012	35.0467
	34.8525	33.8864	34.8532	35.0107	35.0502
	34.8515	33.8858	34.8492	35.0067	35.0485
	34.8514	33.8647	34.8088	35.0043	35.0473
	34.8522	33.9052	34.8103	35.0091	35.0487
	34.8505	33.8968	34.8161	35.0056	35.0471
	34.8573	33.905	34.8383	35.0117	35.0511
	34.8526	33.8761	34.8359	35.0092	35.0553
	34.7911	33.9865	34.8639	35.0163	35.0503
	34.7915	33.8922	34.8205	35.0067	35.0513
	34.8416	33.8471	34.8313	34.9579	35.05
	34.8456	33.8393	34.8367	34.9593	35.047
	34.833	33.8444	34.8446	34.9614	35.0478
	34.859	33.8884	34.8578	34.955	35.0483
	34.8357	33.9859	34.8555	34.965	35.049
	34.838	33.9439	34.8528	34.9623	35.0503
	34.8395	33.9898	34.8539	34.9812	35.0517
	34.8478	34.0049	34.8556	34.9804	35.052
	34.8008	33.9974	34.8588	34.9695	35.0548
	34.8148	33.9984	34.8622	35.009	35.0554
	34.8331	34.0352	34.8681	35.0185	35.0551
	34.8784	34.0191	34.8561	34.9955	35.0571
	34.8808	34.0144	34.8676	35.0156	35.0577
	34.8544	34.0077	34.8772	34.9965	35.0577
	34.8662	34.0402	34.8832	34.9879	35.0567
	34.8699	34.0317	34.8853	35.0011	35.0567
	34.8681	34.0592	34.8872	35.0159	35.0585
	34.8683	34.05	34.8941	35.0251	35.0585
	34.8712	34.0489	34.8949	35.0299	35.0589
	34.8761	34.0503	34.9059	35.0244	35.0587
	34.8688	34.0539	34.919	35.0287	35.06
	34.8417	34.0526	34.9009	35.0301	35.0586
	34.838	33.9648	34.9001	35.0322	35.059
	34.8777	34.0076	34.9081	35.0326	35.0565
	34.8881	33.9375	34.9185	35.0323	35.0583
	34.892	33.9448	34.9228	35.0307	35.0596
	34.8809	33.9399	34.9235	35.0335	35.0599
	34.8591	33.9485	34.9291	35.0338	35.061
	34.8409	33.9784	34.9279	35.0322	35.0596
	34.8428	34.0215	34.919	35.0345	35.0607
	34.8523	34.0251	34.9253	35.0366	35.0593
	34.8376	33.9791	34.925	35.0408	35.06
	34.8374	33.9958	34.9785	35.058	35.0606
	34.8783	34.0161	34.9844	35.0562	35.0607
	34.8732	34.0403	34.9461	35.0543	35.0618
	34.888	34.0483	34.9802	35.056	35.0622
	34.8673	34.0469	34.9784	35.0529	35.0623
	34.8636	34.0478	35.0123	35.0562	35.062
	34.8638	34.0834	35.0235	35.0533	35.0644
	34.8719	34.0471	35.0186	35.0512	35.0723
	34.8739	34.0563	35.0198	35.0513	35.0627
	34.8645	34.0496	35.0194	35.051	35.0663
	34.8658	34.0458	35.0221	35.0536	35.0663
	34.8528	34.0773	35.0248	35.0534	35.0671
	34.8578	34.0585	35.0246	35.0513	35.067
	34.8487	34.0392	35.021	35.0509	35.0779
	34.8653	34.0413	35.0229	35.0515	35.0743
	34.8645	34.0457	35.0215	35.0508	35.0776
	34.8662	34.0452	35.0207	35.051	35.0802
	34.8679	34.0198	35.0181	35.0537	35.0775
	34.8588	34.0371	35.0148	35.0491	35.0674
	34.8658	34.0537	35.0133	35.0504	35.0685
	34.888	34.0238	34.9805	35.0504	35.0608
	34.8657	34.0605	35.0162	35.0483	35.0624
	34.8626	34.0363	34.9644	35.0454	35.0603
	34.8626	33.9727	34.9395	35.0458	35.0589
	34.8714	33.9607	34.9318	35.0418	35.0572
	34.8952	34.0477	34.9287	35.0392	35.0569
	34.8929	34.0661	34.9435	35.0383	35.0566
	34.8862	33.9435	34.9212	35.0339	35.0562
	34.8854	33.9528	34.9196	35.0307	35.0584
	34.8835	34.0121	34.9135	35.0291	35.0563
	34.8851	34.0507	34.9155	35.0285	35.0572
	34.8955	34.0468	34.9147	35.0295	35.0543
	34.8838	34.0579	34.918	35.0276	35.0549
	34.8805	34.0701	34.9232	35.0297	35.0544
	34.9027	34.0699	34.9235	35.0169	35.0509
	34.8823	33.9784	34.9121	35.0122	35.0545
	34.8713	33.9703	34.8952	34.9722	35.0528
	34.8326	33.9718	34.899	34.9171	35.0516
	34.7798	34.0624	34.9082	34.9127	35.0498
	34.7962	34.0704	34.9136	34.9193	35.0508
	34.833	33.9888	34.9084	34.9231	35.0491
	34.8344	33.9997	34.9128	34.9157	35.0469
	34.8277	34.0209	34.9014	34.9216	35.0452
	34.8847	34.0483	34.9194	34.9793	35.0428
	34.8547	34.0421	34.9257	34.9729	35.0446
	34.8374	34.0162	34.9269	34.9754	35.0421
	34.8525	34.0092	34.9284	34.9843	35.0419
	34.8388	34.0388	34.9356	34.9864	35.0423
	34.8203	34.0177	34.9404	34.9863	35.0392
	34.8599	34.0547	34.8967	34.9825	35.039
	34.8398	34.0754	34.9073	34.9782	35.038
	34.8436	34.0834	34.9147	34.984	35.041
	34.8394	34.1036	34.9124	34.9919	35.0233
	34.8504	34.1223	34.9477	34.999	35.0182
	34.8542	34.1033	34.954	34.9978	35.0266
	34.8548	34.1105	34.9789	34.9966	35.0289
	34.855	34.1062	35.0234	35.0083	35.0315
	34.8515	34.1144	35.0236	35.029	35.035
	34.8417	34.1181	35.0384	35.0265	35.0368
	34.8478	34.1214	35.0446	35.0382	35.0394
	34.8316	34.1269	35.0284	35.0456	35.0389
	34.8087	34.1409	35.0582	35.0402	35.0388
	34.8082	34.1587	35.0094	35.0437	35.0557
	34.7742	34.1666	35.0649	35.0485	35.0604
	34.7892	34.157	35.0937	35.0609	35.0648
	34.7918	34.1744	35.099	35.0711	35.0647
	34.7793	34.1539	35.104	35.069	35.0645
	34.788	34.1669	35.0979	35.0616	35.0642
	34.9041	34.1671	35.1002	35.0561	35.0633
	34.8989	34.1682	35.1024	35.0544	35.063
	34.8686	34.1643	35.0954	35.0558	35.0621
	34.8593	34.1628	35.0633	35.055	35.0624
	34.8031	34.1627	35.0576	35.0556	35.0619
	34.7782	34.162	35.0572	35.0542	35.0612
	34.8587	34.1624	35.0793	35.0545	35.0619
	34.8367	34.1634	35.0624	35.055	35.0608
	34.8541	34.1702	35.0614	35.056	35.0608
	34.8472	34.1666	35.0585	35.0557	35.0603
	34.8431	34.1864	35.0604	35.0547	35.0611
	34.9053	34.1637	35.0681	35.0545	35.0601
	34.9202	34.1633	35.0599	35.0561	35.0606
	34.8777	34.1923	35.0598	35.0544	35.0609
	34.8794	34.2038	35.0593	35.0544	35.0601
	34.9106	34.1984	35.0833	35.0574	35.0596
	34.8962	34.1925	35.0789	35.0546	35.061
	34.8552	34.2004	35.0733	35.0571	35.0603
	34.8341	34.2284	35.0756	35.0563	35.0608
	34.8858	34.2189	35.0701	35.0546	35.0609
	34.9197	34.2189	35.0764	35.0568	35.0598
	34.9076	34.2035	35.069	35.0553	35.0606
	34.8917	34.2037	35.0798	35.055	35.0595
	34.8585	34.199	35.078	35.0547	35.0605
	34.9408	34.2031	35.0739	35.0556	35.0603
	34.9316	34.21	35.0687	35.0565	35.0602
	34.8694	34.2095	35.0627	35.0567	35.0603
	34.8792	34.2242	35.0585	35.0564	35.0608
	34.9106	34.203	35.0562	35.0552	35.0611
	34.9086	34.2063	35.0526	35.0563	35.0642
	34.8941	34.2082	35.0471	35.0567	35.065
	34.8801	34.2065	35.0547	35.0577	35.0669
	34.8699	34.2073	35.0755	35.0593	35.0666
	34.8607	34.2366	35.0786	35.0578	35.067
	34.8575	34.2313	35.0856	35.0584	35.0681
	34.8541	34.2581	35.0873	35.0576	35.0689
	34.8482	34.2692	35.0879	35.0612	35.0693
	34.8247	34.2824	35.0822	35.0635	35.0706
	34.8285	34.2846	35.0871	35.0634	35.0745
	34.8315	34.2806	35.0851	35.0595	35.0784
	34.8328	34.2837	35.0752	35.0645	35.079
	34.8332	34.2941	35.0729	35.0606	35.0794
	34.8398	34.2913	35.0681	35.0616	35.0789
	34.8608	34.288	35.0623	35.063	35.0789
	34.8599	34.2892	35.0611	35.0644	35.0782
	34.8582	34.2841	35.057	35.0662	35.0779
	34.8949	34.2882	35.0547	35.064	35.0784
	34.8804	34.2653	35.0536	35.0657	35.078
	34.8739	34.2741	35.0541	35.0707	35.0778
	34.945	34.2979	35.0559	35.0708	35.0785
	34.9863	34.2965	35.0569	35.0744	35.0781
	34.9957	34.2785	35.0575	35.0791	35.0787
	34.9922	34.2788	35.0581	35.0774	35.0787
	34.9933	34.2798	35.0613	35.0732	35.0828
	34.9892	34.2682	35.0654	35.0737	35.0827
	34.9864	34.2827	35.0807	35.0736	35.0821
	34.9668	34.279	35.0914	35.0731	35.0826
	34.9537	34.2694	35.094	35.0754	35.0819
	34.9412	34.2575	35.0952	35.0737	35.0824
	34.9159	34.2401	35.0986	35.0741	35.0824
	34.9022	34.2393	35.1036	35.0751	35.0819
	34.9071	34.2288	35.0941	35.0755	35.0827
	34.9091	34.2309	35.0878	35.0748	35.0838
	34.965	34.2363	35.0871	35.0753	35.0837
	34.9776	34.2425	35.0905	35.0758	35.0833
	34.9531	34.2498	35.0939	35.0754	35.0831
	34.9434	34.2602	35.1054	35.0801	35.0831
	34.9151	34.2609	35.1036	35.0852	35.0853
	34.8686	34.2635	35.1046	35.0835	35.0848
	34.8876	34.256	35.103	35.0841	35.0842
	34.9663	34.2497	35.0939	35.0779	35.0847
	34.988	34.2559	35.1044	35.0757	35.0829
	34.9783	34.2498	35.1051	35.0739	35.0832
	34.9245	34.2582	35.1012	35.0737	35.0817
	34.9121	34.2535	35.0983	35.0742	35.082
	34.8834	34.2765	35.098	35.0731	35.0819
	34.8627	34.2624	35.0883	35.0748	35.0805
	34.8224	34.2622	35.0956	35.075	35.0808
	34.8105	34.2606	35.0729	35.0739	35.0808
	34.8541	34.2694	35.074	35.0739	35.081
	34.8937	34.2597	35.0954	35.0693	35.0797
	34.8876	34.2691	35.0755	35.0639	35.0794
	34.8344	34.2745	35.0891	35.0618	35.081
	34.7768	34.2647	35.0994	35.0555	35.0807
	34.719	34.2709	35.0923	35.0547	35.0815
	34.6954	34.2787	35.0885	35.0548	35.0774
	34.7027	34.2549	35.0613	35.0544	35.075
	34.8062	34.2474	35.0534	35.0535	35.075
	34.7822	34.2437	35.0554	35.0522	35.0711
	34.761	34.2446	35.0595	35.0506	35.0726
	34.7645	34.2485	35.0659	35.0491	35.074
	34.831	34.2493	35.0626	35.0491	35.071
	34.8332	34.2637	35.0752	35.049	35.0687
	34.8437	34.2666	35.0847	35.0491	35.0698
	34.8818	34.2704	35.0852	35.0488	35.0714
	35.0027	34.2677	35.0899	35.0485	35.0728
	34.9998	34.2869	35.0887	35.0486	35.0724
	34.9973	34.2793	35.0853	35.0482	35.0704
	34.9961	34.2803	35.1013	35.0485	35.069
	34.9721	34.2817	35.0919	35.0509	35.0701
	34.9585	34.2457	35.0882	35.0517	35.0695
	34.9737	34.2459	35.0943	35.0542	35.0704
	34.9735	34.2571	35.0876	35.055	35.0715
	34.9521	34.2668	35.0934	35.056	35.0717
	34.9704	34.2685	35.0935	35.0569	35.0707
	34.9759	34.2803	35.0806	35.0588	35.0705
	34.9798	34.2776	35.0904	35.0608	35.0699
	34.9559	34.2772	35.0964	35.0635	35.0678
	34.9568	34.2719	35.0958	35.0672	35.0661
	34.9622	34.2552	35.0968	35.0663	35.0657
	34.9655	34.2845	35.0955	35.0675	35.0674
	34.9476	34.2834	35.0926	35.0715	35.068
	34.9476	34.2686	35.0729	35.0715	35.0678
	34.9384	34.2658	35.0726	35.0688	35.0683
	34.8906	34.2481	35.0914	35.0661	35.0684
	34.8855	34.2495	35.0893	35.0672	35.069
	34.8866	34.2522	35.0682	35.0673	35.0696
	34.8977	34.2648	35.0803	35.0666	35.0705
	34.9274	34.2683	35.0698	35.0664	35.0698
	34.9177	34.2703	35.0706	35.0659	35.0697
	34.9117	34.265	35.0487	35.0667	35.0698
	34.9148	34.2666	35.0467	35.0673	35.0707
	34.9174	34.2655	35.0475	35.0666	35.0707
	34.8947	34.2643	35.0468	35.0634	35.0712
	34.879	34.2666	35.0454	35.0641	35.0711
	34.7827	34.2616	35.0441	35.066	35.0706
	34.7945	34.2651	35.0505	35.0605	35.0705
	34.8081	34.2582	35.0707	35.0622	35.0706
	34.8189	34.2602	35.0624	35.0614	35.07
	34.8208	34.2517	35.0819	35.0664	35.0763
	34.809	34.2564	35.0748	35.0657	35.0735
	34.8032	34.2552	35.066	35.0639	35.0752
	34.8005	34.2499	35.0936	35.0628	35.0714
	34.8042	34.2483	35.0961	35.0654	35.0726
	34.8024	34.2397	35.0994	35.0659	35.0735
	34.7968	34.2362	35.0672	35.0649	35.0744
	34.7892	34.2257	35.0544	35.0647	35.0727
	34.7983	34.2326	35.0588	35.0648	35.0736
	34.8215	34.2184	35.0663	35.0641	35.0735
	34.8239	34.2252	35.0515	35.0645	35.0739
	34.817	34.2411	35.0404	35.0632	35.0744
	34.8185	34.2293	35.0552	35.0644	35.0746
	34.8166	34.1868	35.0611	35.0645	35.074
	34.8068	34.2447	35.0375	35.0646	35.0735
	34.8006	34.2538	35.0421	35.0645	35.0745
	34.8231	34.2698	35.0396	35.0656	35.0728
	34.8215	34.2725	35.0393	35.0639	35.072
	34.8424	34.2424	35.0399	35.064	35.0724
	34.8245	34.2447	35.0382	35.0647	35.0716
	34.8401	34.2124	35.0392	35.0646	35.0701
	34.8549	34.2247	35.0537	35.065	35.0708
	34.9072	34.2567	35.0527	35.0643	35.0721
	34.9153	34.2455	35.0543	35.0642	35.07
	34.9444	34.2115	35.0564	35.0641	35.0699
	34.9498	34.2106	35.0516	35.0634	35.0701
	34.9523	34.1946	35.0549	35.0628	35.0695
	34.9566	34.1842	35.0602	35.0621	35.0709
	34.9354	34.1891	35.0644	35.0614	35.0701
	34.9529	34.1985	35.0654	35.0613	35.0698
	34.9159	34.2332	35.0649	35.0617	35.0701
	34.9122	34.2403	35.0653	35.0601	35.0741
	34.9053	34.2267	35.0629	35.0604	35.0719
	34.9071	34.2271	35.0623	35.0592	35.0714
	34.7507	34.2314	35.0649	35.0558	35.0711
	34.8792	34.2152	35.0642	35.0599	35.0716
	34.8786	34.2334	35.0641	35.0601	35.0713
	34.8972	34.2314	35.063	35.0609	35.0721
	34.9059	34.2357	35.0603	35.0637	35.0753
	34.9368	34.2369	35.0602	35.0629	35.0743
	34.9284	34.2411	35.0591	35.0618	35.0751
	34.9474	34.2382	35.0583	35.0617	35.0752
	34.9445	34.2395	35.059	35.0623	35.0754
	34.9392	34.2372	35.0583	35.0627	35.0719
	34.9312	34.2119	35.0591	35.0637	35.0725
	34.9266	34.2172	35.0546	35.0646	35.072
	34.8943	34.2183	35.0549	35.0645	35.072
	34.8104	34.2307	35.0532	35.0651	35.0722
	34.8152	34.2243	35.0551	35.0705	35.0723
	34.8197	34.2298	35.0522	35.0706	35.0722
	34.8938	34.2211	35.0489	35.0707	35.0722
	34.9192	34.2193	35.047	35.0702	35.0725
	34.9014	34.2229	35.0427	35.0685	35.0728
	34.9073	34.2216	35.0429	35.0698	35.0731
	34.9076	34.2173	35.0395	35.0723	35.0731
	34.9055	34.2323	35.0501	35.0729	35.0733
	34.9049	34.2203	35.0471	35.0685	35.0722
	34.9028	34.2192	35.0498	35.0686	35.0726
	34.8924	34.2166	35.0502	35.0702	35.0724
	34.8525	34.2313	35.0535	35.0708	35.0722
	34.8774	34.2198	35.0494	35.0725	35.0725
	34.8718	34.2309	35.0513	35.0753	35.0718
	34.8654	34.2326	35.0536	35.0728	35.0713
	34.8683	34.2385	35.0544	35.074	35.0723
	34.8632	34.231	35.0526	35.0703	35.0714
	34.8317	34.2349	35.0466	35.0759	35.0709
	34.8526	34.2324	35.0393	35.0745	35.0709
	34.8457	34.2208	35.0451	35.0734	35.0703
	34.8216	34.2236	35.0444	35.0659	35.07
	34.8163	34.21	35.0455	35.0703	35.0694
	34.7985	34.2233	35.0505	35.0678	35.0707
	34.7868	34.2257	35.0593	35.0596	35.069
	34.7893	34.2236	35.0529	35.0541	35.0693
	34.791	34.219	35.0536	35.0509	35.0682
	34.7933	34.2199	35.0547	35.0523	35.0673
	34.7979	34.2205	35.0595	35.0592	35.0661
	34.8575	34.2187	35.0612	35.0605	35.0658
	34.8287	34.2151	35.0566	35.0634	35.0659
[truncated: 29,652 more rows]
