# Supplementary material for: Nitrate supply and uptake in the Atlantic Arctic sea ice zone: seasonal cycle, mechanisms and drivers
Source: Philos Trans A Math Phys Eng Sci. 2020 Aug 31;378(2181):20190361. doi: 10.1098/rsta.2019.0361 (PMC7481658; doi:10.1098/rsta.2019.0361)
Supplement: Data [file rsta20190361supp2.zip › rsta-2019-0361-File008/Henley et al_west_temp.csv]

Conservative temperature (�C)
sensor depth (m)	21	27	31	41	51	61	75	88	112	137	162	187	212	222
	4.4759	4.86	4.97	5.01	4.75	4.57	4.7003	4.46	4.5795	4.49	4.5444	4.48	4.44	4.5452
	4.935	4.87	4.94	5.07	4.73	4.63	4.6696	4.46	4.581	4.47	4.5434	4.48	4.45	4.547
	4.3539	4.75	4.99	5.01	4.64	4.7	4.7188	4.46	4.6137	4.47	4.5452	4.48	4.45	4.5461
	4.091	4.96	5.27	5	4.65	4.68	4.7795	4.49	4.6136	4.47	4.5437	4.48	4.45	4.5438
	4.0706	4.86	5.02	5.01	4.68	4.61	4.7921	4.46	4.6202	4.47	4.5438	4.48	4.45	4.5451
	4.0639	4.82	4.97	5.03	4.73	4.57	4.7991	4.46	4.6219	4.47	4.5437	4.48	4.45	4.5464
	4.2375	4.82	4.94	5.05	4.72	4.62	4.8045	4.46	4.605	4.47	4.543	4.48	4.45	4.5442
	5.0215	4.78	4.92	5.1	4.84	4.6	4.8019	4.46	4.575	4.47	4.5432	4.48	4.45	4.5457
	4.4595	4.71	4.82	5.25	4.87	4.6	4.8197	4.46	4.5741	4.47	4.5438	4.48	4.45	4.5457
	5.2736	4.76	4.85	5.18	4.8	4.6	4.826	4.48	4.5759	4.47	4.5436	4.48	4.45	4.546
	5.2232	4.81	4.83	5.26	4.8	4.61	4.8191	4.46	4.645	4.47	4.5438	4.48	4.45	4.5477
	5.044	4.77	4.85	5.28	4.79	4.61	4.8327	4.49	4.6628	4.47	4.5441	4.48	4.45	4.5468
	4.0952	4.8	5.03	5.28	4.74	4.61	4.8297	4.53	4.6999	4.47	4.5446	4.48	4.45	4.5472
	4.7305	4.83	5.15	5.29	4.72	4.62	4.8139	4.51	4.7125	4.47	4.5463	4.48	4.45	4.5492
	4.2844	4.61	4.76	5.36	5.1	4.66	4.8797	4.51	4.6844	4.47	4.5462	4.48	4.45	4.5508
	4.7074	4.43	4.56	5.25	5.31	4.66	4.8944	4.51	4.655	4.47	4.544	4.48	4.45	4.5505
	4.9783	4.43	4.69	5.38	5.21	4.66	4.8992	4.56	4.6469	4.47	4.5466	4.48	4.45	4.5494
	4.9954	4.62	4.72	5.43	5.11	4.66	4.8692	4.58	4.7126	4.47	4.5487	4.48	4.45	4.5478
	4.5696	4.58	4.7	5.41	5.28	4.67	4.8171	4.63	4.703	4.47	4.5458	4.48	4.45	4.5479
	4.403	4.68	4.71	5.51	5.26	4.7	4.8592	4.65	4.7087	4.47	4.5486	4.48	4.45	4.5476
	4.3053	4.86	4.86	5.47	5.26	4.71	4.842	4.68	4.6955	4.47	4.5471	4.48	4.45	4.5476
	4.2821	4.99	5.54	5.34	5.15	4.7	4.8728	4.66	4.6995	4.47	4.5533	4.48	4.45	4.5477
	4.6036	5.3	5.59	5.54	5.28	4.71	4.8664	4.69	4.678	4.47	4.5499	4.48	4.45	4.5474
	3.8525	5.14	5.56	5.53	5.26	4.75	4.8494	4.73	4.6736	4.49	4.5507	4.48	4.45	4.5472
	4.4139	4.99	5.07	5.54	5.26	5.12	4.8588	4.73	4.6441	4.49	4.5458	4.48	4.45	4.5471
	4.5872	4.66	5.01	5.57	5.28	5.17	4.8912	4.78	4.7532	4.5	4.5462	4.48	4.45	4.5467
	2.9673	4.58	4.64	5.55	5.33	5.18	4.8747	4.79	4.7467	4.5	4.5458	4.48	4.45	4.5469
	3.4762	4.62	4.65	5.58	5.31	5.13	4.9039	4.76	4.7515	4.47	4.5466	4.48	4.45	4.5464
	3.6112	4.62	4.82	5.34	5.23	4.96	4.9202	4.68	4.7403	4.47	4.5424	4.48	4.45	4.5469
	3.8926	4.62	4.97	5.46	5.25	4.95	4.9112	4.68	4.6845	4.47	4.5454	4.48	4.45	4.5518
	3.3296	4.7	5.59	5.47	5.23	4.86	4.985	4.61	4.6412	4.47	4.5446	4.48	4.45	4.5702
	3.1972	4.68	5.25	5.62	5.25	4.8	5.0128	4.64	4.6289	4.47	4.5459	4.48	4.45	4.5804
	3.5116	4.59	5.18	5.63	5.26	4.88	5.0451	4.63	4.7333	4.47	4.5466	4.48	4.45	4.582
	3.7203	4.34	4.92	5.6	5.29	5.08	5.1286	4.68	4.7507	4.47	4.5479	4.48	4.45	4.5857
	3.4127	4.35	4.61	5.59	5.31	5.15	5.1324	4.71	4.7449	4.47	4.5511	4.48	4.45	4.581
	3.4474	4.41	4.92	5.58	5.31	5.11	5.0683	4.71	4.7396	4.47	4.5533	4.48	4.45	4.5843
	3.3371	4.54	4.56	5.26	5.44	5.18	5.1336	4.78	4.8621	4.47	4.5541	4.48	4.45	4.5858
	3.6223	4.66	4.67	5.39	5.36	5.1	5.1159	4.74	4.8453	4.47	4.5658	4.48	4.45	4.5861
	4.0806	4.76	4.8	5.37	5.3	5.11	5.163	4.75	4.8828	4.47	4.5653	4.48	4.45	4.5856
	3.8471	5.02	5.06	5.32	5.42	5.08	5.1755	4.76	4.8886	4.47	4.6301	4.48	4.45	4.5863
	3.7875	4.9	5.11	5.53	5.28	4.98	5.1412	4.74	4.8755	4.49	4.6535	4.48	4.45	4.5866
	3.9614	4.78	5.08	5.55	5.29	4.98	5.1185	4.75	4.866	4.51	4.628	4.49	4.45	4.584
	3.8515	5.06	5.28	5.39	5	4.87	5.1994	4.73	4.8761	4.49	4.6295	4.48	4.45	4.5883
	4.2159	4.87	5.22	5.47	5.26	4.9	5.1046	4.74	4.7854	4.49	4.6315	4.48	4.45	4.5831
	4.3976	5.14	5.24	5.41	5.26	4.92	5.162	4.73	4.7367	4.49	4.65	4.48	4.45	4.5842
	4.5252	5.26	5.4	5.32	5.06	4.87	5.1918	4.73	4.7377	4.49	4.6752	4.48	4.45	4.5843
	4.2471	5.19	5.28	5.33	5.16	4.87	5.1532	4.73	4.7239	4.49	4.648	4.48	4.45	4.5821
	3.9966	5.25	5.29	5.32	5.06	4.83	5.1356	4.7	4.7375	4.47	4.647	4.48	4.45	4.5836
	3.9781	5.15	5.25	5.29	4.93	4.81	5.1231	4.71	4.7429	4.49	4.6367	4.48	4.45	4.5831
	4.3882	5.11	5.19	5.48	5.28	4.87	5.0688	4.71	4.7812	4.49	4.6147	4.48	4.45	4.5842
	4.5216	5	5.15	5.51	5.36	4.96	5.0734	4.73	4.7504	4.5	4.596	4.48	4.45	4.5812
	4.4342	4.97	4.9	5.49	5.29	4.96	5.059	4.73	4.7433	4.5	4.5941	4.48	4.45	4.5825
	4.4339	4.65	4.9	5.48	5.24	4.92	5.0937	4.76	4.722	4.49	4.6233	4.48	4.45	4.5841
	4.448	4.43	4.81	5.44	5.2	4.91	5.0658	4.79	4.71	4.49	4.6506	4.48	4.45	4.5777
	4.2624	4.66	5.06	5.44	5.16	4.93	5.07	4.79	4.7092	4.49	4.6544	4.48	4.45	4.5737
	4.2785	4.63	4.88	5.39	5.09	4.92	5.071	4.74	4.7554	4.47	4.6097	4.48	4.45	4.5717
	4.478	4.39	4.76	5.29	5.08	4.88	5.0455	4.74	4.7222	4.47	4.5621	4.48	4.45	4.5715
	4.411	4.32	4.39	5.49	5.16	5	5.0507	4.83	4.704	4.47	4.5585	4.48	4.45	4.5707
	4.3873	4.34	4.55	5.36	5.09	4.95	5.0562	4.8	4.6959	4.47	4.5589	4.48	4.45	4.5693
	4.2753	4.25	4.28	5.39	5.26	5.13	5.0499	4.88	4.7253	4.49	4.5581	4.48	4.45	4.5661
	4.3711	4.39	4.64	5.41	5.05	5.03	4.9521	4.84	4.731	4.47	4.558	4.48	4.47	4.5689
	4.3968	4.44	4.69	5.39	5.05	4.88	5.0302	4.83	4.757	4.47	4.5587	4.48	4.48	4.5609
	4.6564	4.35	4.52	5.43	5.04	4.97	5.002	4.84	4.7333	4.47	4.5581	4.49	4.49	4.5628
	4.5671	4.48	4.51	5.42	5	4.93	5.013	4.84	4.7378	4.47	4.5581	4.49	4.49	4.563
	4.3165	4.61	4.69	5.39	5.08	5	5.0227	4.84	4.6907	4.47	4.559	4.49	4.5	4.5641
	4.3767	5.02	4.7	5.27	4.95	4.88	4.9864	4.75	4.7225	4.47	4.5611	4.49	4.5	4.5637
	4.3649	5.09	4.78	5.32	5.1	4.93	5.0122	4.73	4.6888	4.47	4.5635	4.49	4.52	4.5664
	1.6259	5.17	5.14	5.27	5.08	4.93	5.0802	4.71	4.6848	4.47	4.5858	4.49	4.49	4.5667
	2.6993	5.4	5.27	5.29	5.01	5.05	5.0929	4.7	4.7479	4.47	4.6116	4.49	4.5	4.5672
	4.4026	5.15	4.9	5.23	5.04	4.91	5.0939	4.69	4.7059	4.49	4.6269	4.51	4.5	4.5743
	4.1396	4.95	4.92	5.23	5.01	4.9	5.0961	4.71	4.735	4.49	4.6404	4.51	4.5	4.5727
	2.3566	4.46	4.72	5.29	4.99	4.96	5.0608	4.7	4.6929	4.49	4.6299	4.52	4.5	4.5737
	2.4208	4.35	4.6	5.25	4.96	4.96	5.1161	4.71	4.7304	4.49	4.6142	4.52	4.49	4.5739
	3.3392	4.34	4.7	5.03	4.98	4.92	4.9504	4.7	4.7666	4.49	4.6047	4.53	4.49	4.5769
	2.7299	4.35	4.55	5.18	4.98	4.97	5.1342	4.71	4.7265	4.5	4.599	4.54	4.5	4.5773
	2.6236	4.37	4.49	5.11	4.96	4.98	5.0361	4.81	4.7534	4.5	4.5978	4.54	4.5	4.5792
	4.4018	4.35	4.39	5.22	4.96	5.03	5.0526	4.84	4.7351	4.54	4.6004	4.54	4.49	4.5789
	2.0327	4.35	4.39	5.21	4.98	5.07	5.128	4.85	4.7326	4.63	4.6117	4.53	4.49	4.5899
	1.6441	4.38	4.45	4.91	4.98	5.18	5.1093	4.76	4.7199	4.66	4.6017	4.52	4.49	4.5937
	3.1636	4.38	4.4	5.1	4.98	5.17	5.1582	4.74	4.7071	4.65	4.5949	4.52	4.49	4.5993
	4.0856	4.39	4.43	5.01	4.96	5.22	5.1666	4.73	4.7497	4.65	4.6141	4.52	4.49	4.598
	1.7297	4.35	4.4	5.01	4.98	5.21	5.3113	4.76	4.7944	4.64	4.5894	4.53	4.49	4.6048
	1.6417	4.38	4.43	4.97	4.98	5.18	5.2928	4.76	4.8028	4.64	4.5877	4.54	4.49	4.6028
	2.8905	4.42	4.44	4.94	4.99	5.2	5.3009	4.78	4.8778	4.63	4.5874	4.56	4.49	4.6011
	3.2524	4.29	4.43	4.79	4.9	5.16	5.2972	4.76	4.9229	4.65	4.5976	4.56	4.49	4.5998
	2.2534	4.35	4.44	4.66	4.88	5.13	5.2612	4.81	5.0102	4.66	4.6027	4.54	4.49	4.5973
	2.4265	4.43	4.44	4.65	4.89	5.13	5.2826	4.84	4.9986	4.64	4.5732	4.53	4.49	4.5969
	2.5611	4.43	4.44	4.69	4.85	5.12	5.3009	4.83	4.9305	4.65	4.5677	4.54	4.48	4.5974
	2.7023	4.34	4.44	4.45	4.85	5.1	5.2807	4.84	4.9046	4.65	4.5615	4.56	4.49	4.5883
	2.357	4.27	4.44	4.61	4.83	5.08	5.1283	4.9	4.776	4.64	4.5596	4.56	4.49	4.5903
	2.4743	4.32	4.44	4.59	4.79	5.07	5.2209	4.88	4.668	4.66	4.5521	4.54	4.49	4.5862
	2.7326	4.32	4.44	4.5	4.75	5.06	5.2118	4.89	4.6795	4.68	4.5464	4.53	4.49	4.5794
	3.4127	4.23	4.36	4.44	4.73	5.05	5.0287	4.9	4.6768	4.69	4.5447	4.53	4.49	4.5776
	3.2929	4.23	4.35	4.44	4.68	4.95	4.9761	4.91	4.6861	4.69	4.5423	4.53	4.49	4.5765
	2.498	4.27	4.35	4.44	4.67	4.96	4.9768	4.92	4.6838	4.7	4.5451	4.53	4.48	4.5578
	2.0287	4.22	4.28	4.44	4.64	4.87	4.9699	4.9	4.6843	4.7	4.5508	4.53	4.49	4.5551
	4.4739	4.29	4.35	4.44	4.59	4.83	4.9841	4.9	4.6981	4.71	4.539	4.53	4.48	4.5542
	4.3443	4.22	4.31	4.43	4.47	4.81	5.0823	4.91	4.7684	4.71	4.5491	4.52	4.49	4.5475
	3.8396	4.09	4.18	4.35	4.44	4.62	5.3979	4.91	4.7921	4.71	4.552	4.52	4.48	4.5457
	2.4508	4.04	4.16	4.35	4.46	4.62	5.1411	4.91	4.7553	4.73	4.5501	4.52	4.49	4.5455
	4.1121	4.17	4.3	4.43	4.5	4.8	5.1796	4.76	4.7248	4.7	4.5446	4.52	4.48	4.547
	4.1232	4.17	4.34	4.43	4.47	4.82	5.4895	4.68	4.7428	4.68	4.5439	4.52	4.48	4.5514
	4.121	4.1	4.2	4.43	4.47	4.71	5.3944	4.7	4.739	4.7	4.5914	4.53	4.49	4.5501
	4.3804	4.15	4.38	4.43	4.46	4.6	5.2493	4.81	4.8049	4.7	4.6014	4.52	4.49	4.5732
	4.4116	4.01	4.14	4.39	4.46	4.57	5.2876	4.84	5.1827	4.69	4.6496	4.52	4.49	4.5852
	4.1691	4.05	4.21	4.41	4.47	4.56	5.6131	4.86	5.1719	4.69	4.6781	4.52	4.48	4.5868
	4.643	4.19	4.38	4.44	4.49	4.73	5.638	4.88	5.201	4.68	4.6442	4.51	4.48	4.6038
	3.9355	4.06	4.24	4.44	4.48	4.68	5.6276	4.83	5.267	4.66	4.6528	4.52	4.48	4.6182
	4.8245	4.11	4.35	4.46	4.48	4.66	6.0148	4.78	5.2318	4.65	4.6939	4.51	4.48	4.612
	5.001	4.32	4.41	4.46	4.48	4.67	6.0462	4.78	5.2202	4.61	4.7198	4.52	4.48	4.6139
	5.3866	4.05	4.33	4.46	4.53	4.62	6.063	4.83	5.1887	4.6	4.6687	4.54	4.48	4.6143
	5.4777	4.04	4.31	4.45	4.53	4.67	5.8811	4.8	5.188	4.6	4.6126	4.54	4.48	4.6143
	5.8696	4.3	4.39	4.63	4.5	4.71	5.8866	4.7	5.1028	4.54	4.6205	4.53	4.47	4.615
	5.8534	4.09	4.31	4.44	4.57	4.65	5.7728	4.71	5.1504	4.56	4.6126	4.53	4.49	4.6144
	5.8515	4.14	4.35	4.49	4.55	4.58	5.7316	4.71	5.0955	4.55	4.6203	4.54	4.48	4.6139
	6.025	4.3	4.35	5.03	4.57	4.66	5.6713	4.71	5.0016	4.55	4.6181	4.52	4.48	4.6141
	5.8124	4.3	4.43	5	4.58	4.68	5.5969	4.7	4.9753	4.54	4.6166	4.52	4.47	4.6138
	4.5981	4.3	4.72	5.01	4.59	4.7	5.7221	4.7	5.0024	4.54	4.6088	4.49	4.48	4.6135
	2.862	4.3	4.59	4.9	4.72	4.73	5.7111	4.69	5.0153	4.54	4.6087	4.49	4.48	4.6179
	3.105	4.61	4.5	4.86	4.58	4.77	5.7908	4.66	5.063	4.54	4.6104	4.49	4.48	4.6103
	4.0905	4.34	4.91	4.91	4.69	4.7	5.8381	4.66	5.0144	4.53	4.6124	4.49	4.48	4.5982
	3.9368	4.3	4.49	4.49	4.77	4.66	5.8251	4.69	5.0461	4.53	4.6174	4.49	4.48	4.5933
	4.0738	4.3	4.47	4.68	4.85	4.71	5.8844	4.7	5.0489	4.53	4.6317	4.49	4.47	4.589
	4.0038	4.25	4.33	4.84	4.95	4.76	5.8656	4.71	4.987	4.53	4.6306	4.49	4.47	4.5881
	3.8707	4.33	4.64	4.94	4.88	4.76	5.8255	4.68	4.989	4.53	4.6333	4.49	4.47	4.5868
	4.7882	4.28	4.47	5	4.92	4.81	5.8028	4.69	4.9757	4.51	4.6398	4.49	4.47	4.5691
	4.7465	4.37	5.36	4.53	4.82	4.8	5.8066	4.68	5.0076	4.5	4.6448	4.49	4.47	4.5629
	4.3411	4.53	5.28	4.53	4.83	4.78	5.8045	4.69	4.8993	4.5	4.6172	4.49	4.47	4.5608
	3.823	4.81	5.33	4.63	4.83	4.77	5.816	4.66	4.9882	4.5	4.619	4.49	4.47	4.5558
	3.8506	4.92	5.3	4.97	4.8	4.71	5.8007	4.68	4.9004	4.5	4.6113	4.51	4.47	4.5544
	4.0094	4.44	5.2	5.16	4.88	4.86	5.8042	4.71	4.8646	4.5	4.5979	4.51	4.47	4.5544
	3.3384	4.97	5.29	5.18	4.88	4.9	5.8015	4.69	4.8213	4.5	4.6085	4.51	4.47	4.5526
	3.3457	5.2	4.93	5.2	4.93	4.86	5.7902	4.7	4.7619	4.5	4.615	4.52	4.47	4.5518
	3.7398	5.26	4.83	5.21	4.94	4.86	5.7884	4.7	4.7209	4.55	4.6132	4.52	4.47	4.5502
	3.5919	4.93	4.7	5.2	5.2	4.87	5.7719	4.7	4.7373	4.56	4.6145	4.52	4.47	4.5501
	4.5571	5.22	4.87	5.11	5.19	4.86	5.6044	4.73	4.6679	4.61	4.6246	4.52	4.47	4.549
	4.753	5.02	5.24	4.68	5.31	4.88	5.7581	4.76	4.6605	4.63	4.6064	4.52	4.47	4.5479
	4.9374	5.06	4.94	4.63	5.33	4.88	5.7407	4.73	4.6587	4.61	4.6064	4.51	4.48	4.5479
	4.6297	5.09	4.62	5.06	5.2	4.88	5.758	4.75	4.7015	4.61	4.5957	4.51	4.48	4.5433
	5.1228	4.87	4.56	4.74	5.45	4.95	5.6243	4.81	4.7269	4.61	4.5974	4.51	4.48	4.5369
	4.6551	4.48	4.36	5.21	5.28	4.92	5.5559	4.81	4.6851	4.64	4.5958	4.52	4.48	4.5333
	4.8547	4.32	4.33	5.16	5.36	4.96	5.6667	4.88	4.633	4.6	4.5929	4.52	4.48	4.5303
	5.1606	4.3	4.31	5.25	5.13	4.88	5.6011	4.76	4.6087	4.6	4.6051	4.52	4.48	4.5247
	5.0576	4.09	4.28	5.05	5.33	4.95	5.6281	4.8	4.5969	4.61	4.605	4.52	4.48	4.5261
	4.9514	4.46	4.38	5.07	5.3	4.96	5.677	4.78	4.5969	4.61	4.5921	4.52	4.48	4.5278
	5.1239	4.48	4.55	5.2	5.18	4.93	5.6328	4.71	4.5994	4.63	4.5948	4.52	4.48	4.5072
	5.1445	4.49	4.51	5.07	5.29	4.96	5.6078	4.91	4.6073	4.68	4.5917	4.52	4.48	4.4778
	5.052	4.91	5.02	5.08	5.25	5	5.5741	4.81	4.61	4.61	4.583	4.53	4.49	4.4334
	4.9706	4.96	5.01	5.07	5.26	5.02	5.4768	4.83	4.6309	4.61	4.5688	4.52	4.49	4.4122
	5.0372	4.97	4.98	5.05	5.26	5.03	5.5913	4.84	4.6632	4.63	4.6076	4.53	4.49	4.4095
	4.904	4.91	4.97	5.05	5.21	5.03	5.4534	4.9	4.7158	4.63	4.5957	4.53	4.49	4.3828
	5.08	4.88	4.8	5.02	5.19	5.18	5.3856	4.92	4.7904	4.65	4.5854	4.53	4.49	4.3761
	5.1851	4.86	4.82	5	5.23	5.21	5.3449	4.92	4.8276	4.68	4.5636	4.53	4.49	4.367
	5.2854	4.87	4.81	4.87	5.23	5.22	5.2105	4.89	4.7766	4.69	4.5487	4.53	4.49	4.3686
	4.7753	4.95	4.91	4.89	5.2	5.17	4.8626	4.94	4.8261	4.66	4.5633	4.53	4.5	4.3571
	4.1997	4.95	4.93	4.87	5.21	5.15	5.0076	4.94	4.9127	4.66	4.5589	4.53	4.5	4.3523
	3.6395	4.92	4.91	4.87	5.18	5.13	5.2007	4.96	4.8794	4.68	4.5476	4.53	4.5	4.3465
	4.3852	4.93	4.83	4.87	5.28	5.16	5.345	5	4.87	4.66	4.549	4.53	4.5	4.3465
	4.469	4.92	4.83	4.87	5.2	5.16	5.216	5.01	4.9187	4.65	4.5066	4.53	4.5	4.3481
	4.1501	4.92	4.86	4.87	5	5.13	5.248	5.01	4.8925	4.66	4.4977	4.53	4.5	4.3444
	4.2959	4.85	4.9	4.89	5.01	5.12	5.3573	5	4.8852	4.65	4.4659	4.54	4.5	4.3496
	3.8952	4.86	4.9	4.89	5.08	5.15	5.3834	5.02	4.8799	4.68	4.4701	4.54	4.5	4.3442
	3.8908	4.88	4.88	4.86	4.94	5.17	5.3225	5.06	4.8952	4.61	4.4713	4.53	4.52	4.3354
	4.4378	4.88	4.86	4.84	4.9	5.15	5.2678	5.07	4.9336	4.65	4.4689	4.53	4.5	4.3353
	4.194	4.82	4.88	4.85	4.95	5.15	5.2447	5.06	4.9545	4.64	4.4777	4.54	4.5	4.3374
	4.3993	4.8	4.83	4.87	4.96	5.12	5.2218	4.99	4.9177	4.61	4.4801	4.53	4.5	4.3357
	4.5425	4.76	4.83	4.87	4.96	5.08	5.2094	5	4.8427	4.6	4.4886	4.53	4.5	4.3204
	4.1903	4.82	4.83	4.89	4.96	5.08	5.1982	5.01	4.8645	4.6	4.5368	4.52	4.5	4.3234
	4.1937	4.82	4.82	4.87	4.94	5.07	5.1911	4.96	4.854	4.61	4.601	4.53	4.5	4.3223
	4.4271	4.85	4.82	4.87	4.94	5.07	5.1761	4.94	4.8569	4.6	4.5943	4.53	4.5	4.3219
	4.3645	4.85	4.82	4.89	4.95	5.06	5.319	4.91	4.9087	4.58	4.5546	4.53	4.5	4.3271
	3.9062	4.85	4.83	4.86	4.95	5.03	5.3299	4.9	4.839	4.56	4.5067	4.53	4.5	4.3325
	4.0033	4.93	4.81	4.84	4.94	5.02	5.3753	4.9	4.9495	4.54	4.5136	4.54	4.5	4.3324
	4.0746	4.99	4.83	4.87	4.94	5.05	5.407	4.91	4.8881	4.53	4.4939	4.54	4.5	4.3336
	3.9672	4.93	4.83	4.87	4.94	5.03	5.3797	4.91	4.8758	4.6	4.4897	4.52	4.49	4.3322
	4.4717	5.01	4.81	4.87	4.98	4.98	5.359	4.96	4.8636	4.53	4.5046	4.52	4.49	4.3316
	4.4616	4.86	4.81	4.89	4.96	4.97	5.3757	4.92	4.9196	4.55	4.4999	4.51	4.49	4.3334
	4.4248	5.02	4.83	4.86	4.96	4.96	5.3069	4.94	4.9095	4.54	4.5004	4.51	4.49	4.3301
	5.2616	4.9	4.81	4.82	5.13	4.98	5.372	4.95	4.9087	4.5	4.5199	4.49	4.49	4.3317
	5.0068	5.02	4.73	4.87	4.98	4.95	5.3066	4.95	4.9049	4.5	4.5321	4.51	4.49	4.3354
	4.7489	5.01	4.73	4.85	5.03	4.95	5.2599	4.96	4.8649	4.5	4.5178	4.49	4.49	4.336
	5.4128	4.91	4.94	4.77	5.11	4.95	5.2582	4.95	4.8615	4.53	4.5063	4.49	4.49	4.3379
	5.6184	5.02	4.98	4.76	4.92	4.93	5.4408	4.85	4.9045	4.53	4.5127	4.49	4.48	4.3374
	5.1039	4.99	4.94	4.75	4.93	4.95	5.3704	4.65	4.9198	4.53	4.5018	4.48	4.48	4.3384
	4.1595	4.92	4.96	4.76	4.9	4.92	5.4368	4.69	4.9767	4.53	4.4912	4.48	4.48	4.3402
	3.7863	4.82	4.91	4.75	4.89	4.93	5.4867	4.66	5.0326	4.53	4.5225	4.48	4.47	4.3438
	3.7999	4.87	4.97	4.75	4.88	4.91	5.479	4.7	5.0295	4.53	4.5377	4.48	4.48	4.3469
	4.2166	5.01	5.01	4.82	4.87	4.92	5.447	4.71	5.021	4.53	4.5394	4.48	4.45	4.3506
	3.879	5.26	5.01	4.86	4.88	4.93	5.4379	4.75	4.999	4.53	4.5389	4.48	4.45	4.3521
	4.172	5.59	5.07	4.74	4.88	4.93	5.4657	4.75	4.9878	4.49	4.533	4.48	4.45	4.354
	4.2242	5.58	5.48	4.87	4.93	4.96	5.5244	4.76	5.0131	4.5	4.5865	4.48	4.45	4.3558
	4.2234	5.61	5.51	4.86	4.96	4.96	5.4848	4.76	4.9905	4.51	4.5752	4.47	4.45	4.3554
	4.4376	5.58	5.48	4.89	4.87	4.96	5.4293	4.76	4.8775	4.5	4.5616	4.47	4.45	4.3563
	4.3755	5.54	5.57	4.89	4.79	4.92	5.5786	5.06	5.0046	4.5	4.5748	4.48	4.45	4.3582
	4.4969	5.55	5.45	4.91	4.77	4.92	5.6194	5.05	5.0241	4.49	4.5715	4.48	4.45	4.3584
	4.7276	5.55	5.01	4.76	4.94	4.95	5.6567	4.73	5.0224	4.49	4.5697	4.48	4.45	4.364
	4.421	5.54	5.01	4.76	4.89	4.95	5.6027	4.71	4.9971	4.49	4.5722	4.48	4.45	4.366
	4.4416	5.48	4.97	4.79	4.9	4.96	5.4331	4.73	4.9891	4.49	4.5934	4.48	4.45	4.3679
	4.3606	5.5	4.98	4.86	4.9	4.93	5.3917	4.75	4.9874	4.49	4.5909	4.48	4.45	4.3752
	4.4189	5.5	4.93	4.95	4.9	4.93	5.4085	4.75	4.9869	4.49	4.5938	4.48	4.45	4.3762
	5.0147	5.34	4.93	5.02	4.89	4.95	5.4285	4.76	4.9864	4.47	4.6015	4.48	4.45	4.3864
	4.0875	5.38	4.92	5.07	4.89	4.95	5.4143	4.76	4.9709	4.5	4.6125	4.48	4.45	4.3947
	4.4229	5.44	4.92	5.1	4.9	5	5.4116	4.78	4.9585	4.54	4.6173	4.49	4.45	4.3986
	4.9695	5.48	4.94	5.08	4.92	5.02	5.5872	4.79	4.9479	4.55	4.5984	4.49	4.45	4.4048
	4.4748	5.51	5.3	5.16	4.85	4.97	5.7888	4.85	4.9228	4.75	4.6175	4.49	4.47	4.4096
	5.5312	5.53	5.49	5.18	4.83	4.96	5.8271	4.89	4.978	4.81	4.7053	4.52	4.48	4.4195
	5.3402	5.51	5.56	5.01	4.95	4.96	5.8169	4.95	5.0072	4.85	4.7147	4.52	4.49	4.4256
	5.9262	5.5	5.65	4.96	5.09	4.96	5.8617	5.17	5.0876	4.89	4.7007	4.52	4.52	4.4367
	5.2331	5.5	5.66	5.15	5.13	5	5.8591	5.33	5.0334	4.92	4.7076	4.54	4.49	4.4386
	5.2499	5.51	5.66	5.23	5.08	5.01	5.789	5.52	5.0142	4.94	4.6963	4.57	4.53	4.4371
	4.3952	5.58	5.67	5.84	5.11	5.15	5.683	5.16	5.0251	4.85	4.6937	4.54	4.49	4.443
	5.2148	5.58	5.68	5.85	5.35	5.01	5.5498	5.38	5.168	4.85	4.7386	4.56	4.52	4.4423
	5.4569	5.66	5.71	5.88	5.73	5.23	5.5499	5.24	5.1771	4.84	4.7052	4.54	4.52	4.446
	4.4338	5.66	5.7	5.88	5.99	5.05	5.423	5.42	5.1862	4.88	4.7293	4.54	4.52	4.4604
	4.7484	5.65	5.7	5.88	6.06	5.87	5.4393	5.4	5.1341	4.89	4.7176	4.56	4.53	4.4741
	5.1546	5.59	5.7	5.89	6.01	6.08	5.2531	5.43	5.0691	4.89	4.7592	4.54	4.52	4.4746
	4.3635	5.65	5.7	5.91	6.08	6.07	5.8045	5.38	5.0626	4.9	4.791	4.57	4.53	4.4743
	4.5404	5.65	5.71	5.94	6.08	6.08	5.1836	5.42	5.1131	4.92	4.846	4.58	4.52	4.474
	4.8212	5.65	5.71	5.93	6.06	6.05	5.1978	5.46	5.0826	4.92	4.8498	4.56	4.52	4.5076
	4.9163	5.6	5.7	5.9	6.06	6.07	5.1376	5.58	5.0314	4.92	4.8978	4.56	4.52	4.4855
	4.2694	5.63	5.7	5.89	6.07	6.1	5.19	5.47	5.0901	4.94	4.9107	4.57	4.52	4.5029
	4.7162	5.48	5.68	5.81	6.04	6.12	5.1992	5.53	5.0829	4.86	4.9481	4.54	4.52	4.525
	4.5173	5.49	5.68	5.81	6.06	6.12	5.1267	5.42	5.0757	4.8	4.9075	4.54	4.52	4.5195
	4.5536	5.36	5.64	5.76	6.03	6.12	5.1248	5.43	5.1158	4.84	4.7059	4.54	4.52	4.5217
	4.7725	5.56	5.67	5.81	6.09	6.08	5.1481	5.42	5.1393	4.8	4.7042	4.54	4.52	4.5358
	4.6289	5.43	5.67	5.79	6.08	6.09	5.1597	5.41	5.1314	4.78	4.6375	4.54	4.52	4.5403
	4.4865	5.5	5.65	5.75	6.02	6.1	5.2196	5.36	5.0917	4.7	4.5993	4.54	4.52	4.5257
	4.9502	5.36	5.64	5.74	6.01	6.1	5.189	5.16	5.1061	4.69	4.6028	4.54	4.52	4.5418
	4.8301	5.35	5.64	5.75	6.01	6.1	5.1282	5.36	5.1151	4.74	4.6384	4.54	4.52	4.5525
	4.9401	5.44	5.6	5.75	6.02	6.1	5.1447	5.33	5.1079	4.69	4.658	4.54	4.52	4.5524
	4.9502	5.26	5.59	5.75	6.01	6.1	5.159	5.15	5.0738	4.65	4.7365	4.54	4.52	4.5678
	4.8147	5.15	5.56	5.75	6.01	6.1	5.152	5.14	5.0825	4.63	4.7735	4.54	4.52	4.5687
	4.9428	5.49	5.62	5.8	6.11	6.08	5.1248	5.11	5.0792	4.59	4.7355	4.54	4.52	4.5808
	5.1813	5.44	5.57	5.79	6.11	6.1	5.0808	5.14	5.0749	4.73	4.7358	4.54	4.52	4.5725
	5.1818	5.54	5.6	5.81	6.09	6.09	5.0856	5.11	5.0478	4.61	4.7218	4.54	4.52	4.5837
	5.1197	5.56	5.65	5.83	6.09	6.09	5.7972	5.11	5.0779	4.58	4.7972	4.54	4.52	4.59
	4.8046	5.53	5.64	5.75	6.09	6.1	5.4162	5.1	5.0638	4.54	4.7865	4.54	4.53	4.5994
	5.313	5.54	5.61	5.74	6.07	6.12	5.6212	5.1	5.0522	4.54	4.7519	4.56	4.53	4.5889
	4.9551	5.5	5.6	5.74	6.07	6.1	5.1182	5.1	5.0144	4.54	4.6962	4.57	4.52	4.5842
	5.2169	5.46	5.52	5.75	6.07	6.1	5.7377	5.1	5.0623	4.53	4.7105	4.54	4.5	4.5739
	5.0292	5.44	5.54	5.73	6.09	6.09	5.4086	5.12	5.0694	4.54	4.7152	4.56	4.5	4.5903
	4.6692	5.39	5.51	5.74	6.06	6.1	5.6716	5.11	5.1392	4.54	4.7699	4.54	4.5	4.5917
	5.8164	5.43	5.56	5.78	6.09	6.09	5.7448	5.1	5.1472	4.54	4.7765	4.54	4.5	4.5965
	4.9174	5.3	5.55	5.75	6.08	6.09	5.6651	5.09	5.1457	4.54	4.7727	4.54	4.49	4.586
	5.5101	5.3	5.55	5.75	6.08	6.09	5.6764	5.09	5.1439	4.54	4.772	4.53	4.49	4.599
	4.6934	5.2	5.55	5.75	6.07	6.09	5.709	5.1	5.1391	4.54	4.7589	4.53	4.49	4.6013
	5.7106	5.21	5.54	5.73	6.07	6.08	5.6244	5.1	5.1443	4.55	4.7331	4.52	4.49	4.6148
	4.5077	5.15	5.52	5.7	6.07	6.08	5.7008	5.1	5.1372	4.54	4.739	4.52	4.49	4.6004
	4.9573	5.16	5.54	5.69	6.07	6.07	5.5409	5.1	5.1471	4.55	4.75	4.52	4.49	4.6043
	4.1997	5.17	5.55	5.68	6.08	6.04	5.5176	5.1	5.1447	4.55	4.766	4.52	4.48	4.6037
	4.1833	5.22	5.57	5.68	6.07	5.94	5.543	5.1	5.1329	4.55	4.7884	4.52	4.48	4.6074
	4.2036	5.06	5.59	5.69	6.07	5.97	5.5402	5.09	5.1288	4.54	4.8074	4.52	4.48	4.606
	5.2979	4.86	5.52	5.64	6.07	5.98	5.48	5.09	5.1275	4.54	4.7699	4.53	4.48	4.6022
	4.5277	4.91	5.56	5.63	5.98	5.96	5.494	5.09	5.1236	4.54	4.839	4.52	4.48	4.5985
	4.6165	4.88	5.23	5.57	5.9	5.94	5.4766	5.09	5.1187	4.55	4.8185	4.52	4.47	4.5993
	4.3834	4.91	5.33	5.51	5.78	5.89	5.4098	5.07	5.1163	4.55	4.8248	4.52	4.47	4.594
	3.8626	4.49	4.99	5.53	5.45	5.81	5.6028	5.11	5.1155	4.55	4.8793	4.52	4.47	4.5941
	4.7607	4.51	4.94	5.67	5.76	5.82	5.4401	5.07	5.1269	4.56	4.8636	4.52	4.45	4.5967
	4.5852	4.54	4.92	5.64	5.66	5.81	5.5089	5.06	5.1365	4.55	4.8561	4.52	4.47	4.5851
	4.588	4.53	4.86	5.65	5.9	5.81	5.5166	5.05	5.1371	4.55	4.8628	4.52	4.47	4.5863
	4.8486	4.35	4.71	5.43	5.88	5.78	5.5135	5.05	5.1321	4.54	4.8635	4.52	4.45	4.5999
	4.9761	4.42	4.71	5.37	5.91	5.78	5.5721	5.05	5.1327	4.55	4.8589	4.52	4.45	4.5923
	5.0496	4.46	4.7	5.37	5.93	5.77	5.4254	5.05	5.1278	4.58	4.8541	4.52	4.47	4.6016
	4.9408	4.49	4.69	5.28	5.81	5.74	5.7001	5.06	5.127	4.56	4.8545	4.52	4.45	4.5933
	4.5779	4.46	4.62	5.07	5.73	5.73	5.597	5.07	5.1242	4.56	4.8466	4.52	4.45	4.5961
	4.5058	4.53	4.52	4.95	5.73	5.73	5.7753	5.05	5.1388	4.56	4.8975	4.52	4.45	4.5939
	4.3165	4.58	4.54	4.71	5.7	5.71	5.8023	5.05	5.1322	4.54	4.8996	4.52	4.45	4.5973
	4.5793	4.19	4.49	4.68	5.66	5.69	5.5909	5.06	5.119	4.55	4.9092	4.52	4.45	4.606
	4.3638	4.43	4.61	4.89	5.56	5.68	5.9072	5.04	5.1038	4.54	4.9408	4.52	4.45	4.6197
	4.8267	4.44	4.59	4.86	5.42	5.68	5.8409	5.02	5.0542	4.56	4.9307	4.52	4.45	4.6104
	4.9242	4.32	4.71	4.87	5.42	5.61	5.8703	5.02	5.0291	4.54	4.8635	4.52	4.45	4.6033
	4.9463	4.23	4.57	4.84	5.3	5.61	5.8002	5.01	5.0216	4.54	4.8006	4.52	4.45	4.6072
	4.9177	4.48	4.77	4.75	5.34	5.66	5.8611	5.01	5.0059	4.59	4.7156	4.52	4.45	4.6062
	4.868	4.52	4.39	4.74	5.34	5.67	5.8699	4.99	5.0253	4.55	4.705	4.52	4.45	4.6069
	4.8566	4.24	4.41	4.75	4.99	5.67	6.0296	4.97	5.0245	4.55	4.6963	4.52	4.45	4.6064
	4.7504	4.35	4.45	4.79	5.08	5.69	6.0359	4.99	5.0215	4.55	4.6836	4.52	4.44	4.606
	4.6082	4.28	4.52	4.84	5.09	5.67	5.9145	5.09	5.0701	4.55	4.624	4.51	4.45	4.6069
	4.5888	4.58	4.49	4.86	5.21	5.69	5.8331	5.1	5.0149	4.55	4.6186	4.51	4.44	4.6069
	4.5684	4.41	4.88	4.86	5.35	5.69	6.0594	5.19	5.0353	4.54	4.6221	4.51	4.44	4.6122
	4.8672	4.82	4.86	4.92	5.45	5.69	5.9799	5.26	5.0729	4.53	4.6174	4.48	4.44	4.6089
	4.5605	4.87	5.02	5	5.49	5.71	5.8603	5.25	5.0831	4.53	4.6258	4.52	4.43	4.6111
	4.5569	4.96	5.32	5.03	5.52	5.69	5.8255	5.17	5.1043	4.53	4.6151	4.52	4.43	4.6137
	4.4344	4.93	5.18	5.15	5.5	5.69	5.7894	5.25	5.1151	4.53	4.6181	4.52	4.43	4.6152
	4.5605	5.04	5.39	5.46	5.64	5.68	5.7572	5.27	5.1161	4.53	4.6288	4.49	4.43	4.6172
	4.6315	4.97	5.33	5.42	5.67	5.68	5.6754	5.25	5.0953	4.53	4.645	4.48	4.43	4.6227
	4.6807	4.91	5.29	5.15	5.66	5.69	5.5261	5.27	5.1149	4.51	4.6737	4.48	4.43	4.6242
	4.7749	4.99	5.75	5.28	5.7	5.67	5.5812	5.26	5.1445	4.51	4.7188	4.48	4.43	4.6265
	4.8661	4.86	5.23	5.16	5.71	5.64	5.5132	5.26	5.1161	4.51	4.7914	4.47	4.43	4.6298
	4.6899	4.9	5.15	5.11	5.68	5.66	5.5054	5.27	5.1363	4.51	4.7851	4.46	4.43	4.6288
	4.723	4.72	5.03	4.85	5.62	5.68	5.465	5.3	5.1537	4.51	4.7794	4.46	4.42	4.6336
	4.9243	4.82	4.97	4.79	5.67	5.71	5.4864	5.24	5.1638	4.51	4.853	4.46	4.42	4.6397
	4.7715	4.92	5.14	4.81	5.62	5.62	5.4841	5.17	5.1722	4.51	4.9255	4.44	4.4	4.6476
	4.8041	4.76	5.14	5.12	5.5	5.62	5.4994	5.12	5.1719	4.51	4.8755	4.44	4.38	4.6459
	5.1208	4.71	5.04	5.38	5.39	5.56	5.5999	5.31	5.1404	4.55	4.8729	4.4	4.37	4.6382
	4.8862	4.85	5.4	5.33	5.25	5.47	6.1382	5.2	5.1256	4.55	4.9754	4.42	4.35	4.6416
	5.0687	4.71	5.36	5.12	5.33	5.38	6.1199	5.16	5.1544	4.53	4.9117	4.44	4.32	4.6467
	4.9888	4.66	5.23	4.74	5.15	5.33	6.1456	5.19	5.1794	4.54	4.8933	4.44	4.32	4.6551
	4.9991	4.88	5.35	5.15	5.1	5.26	5.7094	5.24	5.1845	4.54	4.8105	4.43	4.32	4.6553
	5.0052	4.96	5.34	5.05	5.13	5.17	6.1484	5.3	5.1518	4.54	4.787	4.43	4.3	4.6643
	5.3067	5.06	5.34	5.81	5.1	5.15	6.1498	5.24	5.1676	4.54	4.7771	4.43	4.3	4.6564
	5.0045	5.21	5.39	5.85	5.1	5.2	5.6318	5.17	5.1987	4.53	4.753	4.43	4.29	4.6639
	4.8959	5.3	5.49	5.86	5.13	5.2	5.7317	5.14	5.1932	4.51	4.745	4.42	4.28	4.6549
	5.0682	5.31	5.45	5.91	5.13	5.16	5.7018	5.15	5.1738	4.5	4.762	4.42	4.28	4.6568
	5.1051	5.12	5.46	5.88	5.15	5.22	5.696	5.16	5.1596	4.5	4.7485	4.42	4.28	4.6524
	5.1073	5.29	5.5	5.88	5.18	5.18	5.5552	5.1	5.1462	4.61	4.7571	4.39	4.28	4.6544
	5.0697	5.34	5.46	5.81	5.04	5.21	5.6369	5.07	5.1079	4.65	4.7791	4.37	4.28	4.6477
	4.4855	5.26	5.49	5.89	5.39	5.21	5.4539	5.05	5.1171	4.65	4.7595	4.39	4.28	4.6484
	4.8988	5.35	5.52	5.89	5.82	5.17	5.5433	4.9	5.1158	4.66	4.7291	4.4	4.27	4.6435
	5.4404	5.49	5.52	5.95	5.67	5.16	5.5578	4.84	5.1211	4.68	4.7094	4.4	4.27	4.6409
	5.1821	5.41	5.57	5.89	5.65	5.2	5.5577	4.88	5.1503	4.7	4.664	4.4	4.25	4.6332
	5.1446	5.46	5.6	5.88	5.81	5.27	5.5479	4.89	5.1344	4.69	4.6569	4.4	4.27	4.6336
	5.1205	5.44	5.61	5.81	5.83	5.3	5.6499	4.91	5.1351	4.64	4.6637	4.39	4.25	4.6335
	5.1959	5.49	5.57	5.74	5.87	5.31	5.7855	4.89	5.1389	4.64	4.6666	4.39	4.25	4.6318
	5.2001	5.59	5.64	5.84	5.87	5.28	5.761	4.9	5.1419	4.59	4.6815	4.39	4.25	4.6315
	5.2436	5.54	5.71	5.76	5.82	5.21	6.0151	4.92	5.1247	4.56	4.7183	4.39	4.25	4.6313
	5.2786	5.53	5.73	5.67	5.85	5.28	6.0796	4.91	5.1162	4.59	4.687	4.39	4.25	4.6339
	5.2869	5.51	5.66	5.65	5.86	5.31	6.1466	4.91	5.1025	4.63	4.713	4.39	4.25	4.6316
	5.2722	5.53	5.67	5.65	5.86	5.38	6.1283	4.91	5.104	4.61	4.8066	4.39	4.25	4.6354
	5.1653	5.5	5.55	5.55	5.8	5.49	6.1189	4.92	5.1078	4.54	4.7636	4.4	4.25	4.6336
	5.1621	5.48	5.55	5.51	5.73	5.54	6.112	5	5.1503	4.51	4.7327	4.38	4.25	4.637
	5.1805	5.49	5.59	5.55	5.76	5.44	6.0062	5.01	5.1564	4.54	4.7209	4.38	4.25	4.6383
	5.2452	5.5	5.65	5.54	5.76	5.35	6.106	5.05	5.1273	4.59	4.7201	4.35	4.25	4.6395
	5.2579	5.49	5.65	5.48	5.67	5.52	6.1186	5.04	5.1199	4.56	4.7196	4.37	4.25	4.6422
	5.2797	5.49	5.62	5.48	5.64	5.61	6.1168	5.04	5.1186	4.61	4.7004	4.38	4.25	4.6468
	5.3847	5.45	5.66	5.38	5.64	5.54	6.1124	5.05	5.1058	4.63	4.7292	4.34	4.23	4.6478
	5.5341	5.44	5.7	5.36	5.65	5.47	6.0837	5.05	5.0957	4.59	4.8072	4.34	4.24	4.6497
	5.5506	5.44	5.72	5.37	5.67	5.43	6.0712	5.04	5.1054	4.6	4.7919	4.34	4.24	4.6578
	5.5941	5.45	5.75	5.39	5.67	5.54	5.9943	5.05	5.1002	4.64	4.7162	4.34	4.24	4.6603
	5.5596	5.48	5.77	5.43	5.71	5.59	6.0393	5.05	5.1034	4.63	4.7286	4.33	4.24	4.6567
	5.4816	5.44	5.72	5.42	5.71	5.64	6.0755	5.04	5.1146	4.61	4.7452	4.32	4.23	4.6788
	5.4759	5.11	5.6	5.39	5.67	5.67	6.0699	5.04	5.1155	4.63	4.7603	4.3	4.23	4.6699
	5.4352	5.44	5.83	5.43	5.73	5.51	5.9534	5.02	5.1199	4.6	4.766	4.32	4.23	4.6727
	5.4067	5.48	5.8	5.39	5.73	5.56	5.4593	5.04	5.1199	4.6	4.7918	4.37	4.22	4.6744
	5.421	5.17	5.73	5.48	5.68	5.69	5.4619	5.02	5.1205	4.6	4.7809	4.34	4.22	4.6844
	5.4824	5.11	5.8	5.42	5.72	5.62	5.7752	5.02	5.1257	4.55	4.7848	4.37	4.23	4.6926
	5.603	5.12	5.86	5.52	5.76	5.53	5.8988	5	5.1959	4.54	4.7929	4.34	4.23	4.686
	5.5531	5.05	5.86	5.63	5.72	5.58	6.093	5	5.2831	4.54	4.8301	4.35	4.23	4.7008
	5.5964	5.54	5.89	5.6	5.75	5.35	6.1318	5	5.2303	4.54	4.8654	4.29	4.23	4.7031
	5.6593	5.76	5.97	5.51	5.76	5.38	5.9467	4.99	5.2121	4.54	4.8391	4.28	4.23	4.7155
	5.7259	5.74	5.99	5.46	5.75	5.42	5.8603	4.97	5.2448	4.55	4.7929	4.28	4.23	4.7034
	5.7251	5.53	5.99	5.54	5.76	5.47	5.6144	4.95	5.2683	4.55	4.7933	4.25	4.23	4.6894
	5.7038	5.44	5.92	5.62	5.82	5.47	5.5948	5.01	5.2912	4.54	4.8154	4.27	4.23	4.6861
	5.6845	5.69	6.04	5.6	5.82	5.48	5.5745	4.96	5.3339	4.55	4.7941	4.27	4.23	4.6945
	5.689	5.64	5.91	5.99	5.8	5.56	5.5237	4.97	5.3664	4.56	4.7677	4.3	4.23	4.7161
	5.7162	5.48	5.86	5.99	5.72	5.54	5.4191	5	5.3041	4.56	4.763	4.27	4.23	4.7359
	5.7621	5.45	5.85	5.96	5.75	5.64	5.6842	5.04	5.2647	4.58	4.7666	4.27	4.24	4.7323
	5.7376	5.3	5.83	6.01	5.71	5.71	5.6873	5.06	5.2527	4.58	4.7672	4.27	4.23	4.7404
	5.6984	5.22	5.78	6.11	5.71	5.67	6.0634	5.07	5.1705	4.59	4.7647	4.27	4.23	4.7433
	5.6887	5.19	5.78	5.99	5.76	5.64	5.6838	5.04	5.1843	4.56	4.766	4.25	4.23	4.7454
	5.7144	5.07	5.78	5.97	5.81	5.63	6.2012	5.09	5.1891	4.55	4.7581	4.28	4.23	4.7535
	5.6361	5.1	5.87	5.6	5.77	5.54	6.2027	5.06	5.3035	4.56	4.7746	4.28	4.23	4.7491
	5.7296	4.97	5.67	6.06	5.76	5.71	6.1719	5.15	5.3356	4.6	4.7704	4.27	4.23	4.7529
	5.7606	5.01	5.72	5.99	5.77	5.67	6.0369	5.14	5.0558	4.61	4.7642	4.27	4.24	4.7535
	5.7478	5.05	5.83	5.64	5.76	5.62	5.8867	5.07	5.0602	4.6	4.7631	4.28	4.23	4.7517
	5.7238	5	5.72	6	5.77	5.56	5.9407	5.06	5.0145	4.58	4.7575	4.27	4.23	4.7504
	5.4167	5.54	5.92	5.68	5.76	5.52	5.8966	5.06	5.0382	4.59	4.7993	4.27	4.23	4.7462
	5.3799	5.79	6.09	5.72	5.76	5.62	5.7947	5.07	4.9836	4.6	4.8538	4.28	4.23	4.7349
	5.366	5.81	6.09	5.72	5.77	5.59	5.6024	5.07	5.0239	4.61	4.8227	4.29	4.23	4.7313
	5.5682	5.88	6.13	5.46	5.77	5.47	5.4571	5.1	5.121	4.65	4.8192	4.29	4.24	4.7274
	5.4404	5.89	6.14	5.46	5.77	5.43	5.4801	5.12	4.9856	4.65	4.8104	4.29	4.24	4.7303
	5.4465	5.84	6.14	5.57	5.77	5.41	5.2335	5.02	4.9739	4.61	4.7977	4.29	4.24	4.7489
	5.4806	5.74	6.1	5.54	5.77	5.44	5.1357	5.01	4.9188	4.61	4.8086	4.29	4.24	4.7288
	5.3647	5.54	6.04	5.48	5.72	5.43	5.079	5.01	4.943	4.64	4.8277	4.29	4.24	4.7114
	5.4777	5.26	5.98	5.8	5.77	5.71	4.9508	5	5.0496	4.64	4.7915	4.29	4.24	4.7403
	5.5246	5.02	5.81	5.96	5.77	5.62	4.9591	5.05	5.0374	4.65	4.7869	4.3	4.24	4.7151
	5.4656	5.14	5.97	5.46	5.7	5.61	4.9654	5.05	4.9742	4.65	4.789	4.3	4.24	4.7096
	5.4844	5.76	6.1	5.6	5.73	5.61	4.9165	5.06	4.9972	4.65	4.802	4.32	4.24	4.6915
	5.226	4.97	5.8	5.84	5.73	5.66	4.9111	5.07	4.8812	4.65	4.7889	4.32	4.24	4.6962
	5.3729	5.75	6.13	5.63	5.71	5.59	4.8609	5.09	4.8672	4.65	4.7922	4.32	4.24	4.6611
	5.3884	5.65	6.01	5.6	5.68	5.57	4.8622	5.1	4.9966	4.65	4.7795	4.32	4.24	4.7244
	5.5149	5.4	5.94	5.49	5.75	5.72	4.8736	5.11	4.7716	4.65	4.7747	4.33	4.24	4.6735
	5.4961	5.63	6.02	5.57	5.76	5.76	4.8359	5.11	4.9708	4.65	4.7695	4.34	4.25	4.6414
	5.4775	5.63	6.02	5.68	5.75	5.61	4.8864	5.11	4.745	4.65	4.7787	4.37	4.25	4.6318
	5.5455	4.95	5.83	5.67	5.76	5.53	4.9054	5.11	4.7428	4.65	4.8133	4.38	4.24	4.6029
	5.1515	4.82	5.77	5.59	5.77	5.58	4.8892	5.12	4.7371	4.66	4.8207	4.38	4.25	4.6068
	5.5765	5.5	6.04	5.68	5.76	5.49	4.9036	5.07	4.7347	4.65	4.8555	4.39	4.24	4.6137
	5.355	4.95	5.83	5.6	5.81	5.67	4.8789	5.09	4.7334	4.65	4.9331	4.39	4.25	4.6442
	5.4516	4.78	5.75	5.48	5.81	5.86	5.0937	5.11	4.7379	4.65	4.939	4.39	4.25	4.6477
	4.9895	5.06	6.03	5.69	5.82	5.71	5.2304	5.09	4.749	4.65	4.9607	4.39	4.25	4.6242
	5.2574	5.14	6.01	5.73	5.82	5.88	4.922	5.1	4.7337	4.66	4.8263	4.39	4.27	4.6062
	5.4957	5.49	5.91	5.48	5.82	5.87	5.5582	5.11	4.7434	4.66	4.8957	4.39	4.25	4.5924
	4.9109	6.05	5.98	5.47	5.82	5.79	5.6412	5.11	4.7409	4.66	4.9368	4.39	4.27	4.604
	5.2227	5.78	6.05	5.47	5.82	5.88	5.2228	5.07	4.7576	4.65	4.8739	4.39	4.27	4.6066
	4.4987	5.73	6.12	5.46	5.82	5.91	5.1893	5.04	4.7416	4.65	4.8375	4.39	4.25	4.6079
	4.2321	5.36	6.01	5.51	5.81	5.87	5.2128	5.06	4.7589	4.66	4.9097	4.39	4.25	4.5921
	4.8664	5.74	5.91	5.53	5.75	5.78	5.3809	5.11	4.753	4.66	4.9964	4.39	4.25	4.6052
	4.6504	5.76	6.08	5.38	5.77	5.83	4.9325	5.17	4.7392	4.66	4.9405	4.39	4.25	4.6259
	5.1351	5.68	6.08	5.39	5.8	5.76	5.0817	5.21	4.7368	4.66	4.9029	4.39	4.25	4.6084
	3.8806	5.79	6.14	5.38	5.81	5.83	4.8609	5.21	4.7378	4.68	4.901	4.39	4.27	4.6022
	3.9597	5.74	5.88	5.67	5.67	5.83	4.8265	5.19	4.763	4.66	4.9125	4.39	4.27	4.5694
	3.9303	5.73	5.96	5.79	5.68	5.84	4.9549	5.17	4.7577	4.66	4.9184	4.39	4.28	4.6174
	4.6492	5.73	6.02	5.69	5.77	5.82	5.1121	5.12	4.7411	4.66	4.9031	4.4	4.28	4.568
	4.1998	5.83	6.03	5.8	5.72	5.82	5.1308	5.11	4.7463	4.65	4.9113	4.43	4.28	4.5636
	4.7182	5.86	6.1	5.72	5.77	5.77	5.1915	5.11	4.7478	4.66	4.9358	4.43	4.29	4.5847
	4.8169	5.83	6.02	5.7	5.83	5.76	5.2858	5.1	4.7611	4.66	4.9944	4.43	4.28	4.5625
	4.7094	5.85	5.96	5.51	5.88	5.74	5.132	5.09	4.7433	4.66	4.9495	4.43	4.28	4.5679
	4.3174	5.84	5.96	5.38	5.9	5.72	5.1021	5.07	4.7396	4.66	4.9809	4.44	4.28	4.5666
	4.4841	5.79	5.83	5.36	5.87	5.74	5.0931	5.06	4.7399	4.65	4.9704	4.44	4.28	4.5536
	5.0438	5.73	5.85	5.33	5.87	5.76	4.93	5.04	4.7388	4.66	4.9461	4.44	4.28	4.5577
	4.9728	5.73	5.77	5.33	5.9	5.78	4.7937	5.06	4.7377	4.66	4.9275	4.44	4.28	4.5598
	5.0917	5.54	5.75	5.49	5.86	5.81	4.786	5.1	4.7588	4.68	4.9203	4.44	4.29	4.5809
	5.031	5.4	5.73	5.68	5.78	5.84	4.7831	5.14	4.763	4.71	4.9166	4.44	4.3	4.5787
	4.5696	5.43	5.7	5.54	5.82	5.83	4.7844	5.07	4.7619	4.68	4.8778	4.44	4.3	4.5677
	4.5539	5.39	5.49	5.65	5.78	5.87	4.7842	5.09	4.7407	4.75	4.865	4.44	4.3	4.5634
	4.5489	5.35	5.57	5.67	5.82	5.88	4.7794	5.04	4.7434	4.74	4.7712	4.46	4.32	4.5605
	4.615	5.25	5.51	5.67	5.81	5.89	4.7718	5.06	4.7661	4.69	4.7251	4.46	4.32	4.5743
	4.7227	5.21	5.55	5.65	5.62	5.92	4.7531	5.06	4.7635	4.7	4.7308	4.46	4.32	4.5802
	5.0115	5.31	5.65	5.51	5.85	5.87	4.7494	5.07	4.7656	4.69	4.7409	4.47	4.32	4.593
	5.5881	5.06	5.44	5.73	5.61	5.92	4.766	5.15	4.7308	4.71	4.7464	4.47	4.33	4.5966
	5.6442	5.1	5.44	5.73	5.68	5.91	4.7553	5.14	4.717	4.73	4.7412	4.47	4.33	4.6002
	5.8671	5.14	5.36	5.73	5.73	5.92	4.7523	5.16	4.7225	4.75	4.7359	4.47	4.33	4.5994
	5.1714	5.16	5.43	5.76	5.73	5.89	4.7465	5.21	4.7288	4.76	4.7286	4.48	4.34	4.5985
	5.1052	5.06	5.48	5.79	5.73	5.89	4.7408	5.21	4.7346	4.78	4.7293	4.48	4.35	4.6037
	5.5547	5.01	5.49	5.78	5.81	5.91	4.725	5.26	4.7366	4.79	4.7325	4.48	4.34	4.6037
	5.241	4.88	5.46	5.84	5.92	5.89	4.7261	5.29	4.7309	4.79	4.7337	4.47	4.34	4.6037
	5.0278	4.78	5.29	5.74	5.94	5.89	4.7278	5.26	4.749	4.76	4.7427	4.48	4.34	4.6111
	4.8577	4.81	5.25	5.76	5.96	5.89	4.7288	5.29	4.7242	4.76	4.7268	4.46	4.34	4.6092
	5.0352	4.85	5.36	5.78	5.96	5.87	4.7287	5.26	4.7219	4.76	4.7403	4.48	4.34	4.6097
	4.9631	4.8	5.39	5.86	5.96	5.83	4.7263	5.26	4.7109	4.76	4.7324	4.49	4.34	4.6135
	4.9524	4.81	5.46	5.86	5.91	5.77	4.7235	5.25	4.7081	4.76	4.7334	4.52	4.34	4.6164
	5.2012	4.8	5.36	5.91	5.9	5.72	4.7262	5.25	4.7288	4.78	4.7286	4.52	4.35	4.6227
	5.4535	4.72	5.27	5.85	5.9	5.69	4.728	5.25	4.7067	4.79	4.7249	4.54	4.38	4.6296
	5.3848	4.75	5.27	5.86	5.92	5.72	4.7351	5.22	4.718	4.81	4.7291	4.53	4.35	4.6322
	4.5962	4.85	5.51	5.94	5.9	5.69	4.736	5.1	4.7366	4.78	4.7258	4.52	4.38	4.6287
	4.5938	4.8	5.3	5.9	5.9	5.71	4.7343	5.21	4.7396	4.78	4.7263	4.54	4.38	4.6283
	4.4982	4.67	5.23	5.85	5.93	5.78	4.7353	5.29	4.7388	4.8	4.737	4.52	4.42	4.6284
	4.4155	4.7	5.22	5.8	6.02	5.83	4.7264	5.27	4.7227	4.83	4.7408	4.56	4.42	4.6291
	4.3114	4.67	5.17	5.83	6.03	5.87	4.7246	5.29	4.7197	4.85	4.7287	4.57	4.4	4.6322
	4.3009	4.53	4.97	5.81	5.98	5.87	4.733	5.35	4.7322	4.88	4.7356	4.59	4.4	4.6316
	4.2621	4.51	4.82	5.78	5.97	5.87	4.8175	5.26	4.7402	4.86	4.753	4.58	4.42	4.6339
	4.2187	4.51	4.87	5.76	5.97	5.88	4.7351	5.16	4.7336	4.88	4.7386	4.58	4.43	4.6336
	4.1765	4.53	4.83	5.69	5.97	5.88	4.7365	5.11	4.7332	4.88	4.7572	4.54	4.43	4.6366
	4.1654	4.53	4.69	5.55	5.92	5.97	4.7238	5.09	4.7378	4.89	4.7633	4.54	4.44	4.6344
	4.3472	4.38	4.59	5.31	5.97	5.98	4.7232	5.11	4.7179	4.89	4.7246	4.53	4.4	4.6398
	4.3896	4.59	4.94	5.58	5.93	5.94	4.7306	5.1	4.7362	4.93	4.7332	4.53	4.4	4.6398
	4.3907	4.77	4.99	5.78	5.97	5.82	4.7399	5.11	4.7293	4.94	4.76	4.53	4.39	4.645
	4.3857	5	5.35	5.95	5.99	5.68	4.7457	5.12	4.7287	4.94	4.7596	4.53	4.43	4.6471
	4.3778	4.8	5.03	5.9	5.97	5.92	4.7279	5.11	4.7264	4.9	4.7568	4.53	4.42	4.6511
	4.3982	4.86	5.08	5.74	5.96	5.92	4.7316	5.11	4.7278	4.89	4.7597	4.53	4.42	4.6503
	4.4069	4.62	5.06	5.44	5.96	5.93	4.7257	5.1	4.7257	4.88	4.7567	4.54	4.43	4.6575
	4.3656	4.95	5.19	5.59	5.96	5.92	4.7295	5.1	4.7246	4.89	4.7264	4.54	4.43	4.6509
	4.3236	4.86	5.25	5.69	5.96	5.91	4.7316	5.1	4.7228	4.93	4.7257	4.58	4.44	4.6527
	4.312	5.09	5.29	5.9	5.97	5.89	4.7308	5.09	4.7221	4.92	4.7348	4.59	4.44	4.6486
	4.2918	4.95	5.3	5.93	5.98	5.89	4.73	5.07	4.7219	4.95	4.7115	4.58	4.45	4.6536
	4.3303	4.81	5.3	5.93	5.97	5.89	4.7274	5.09	4.7233	4.99	4.7033	4.58	4.45	4.6503
	4.3912	5.01	5.38	5.97	5.98	5.89	4.7302	5.07	4.7207	4.9	4.7028	4.53	4.45	4.6475
	4.4967	4.9	5.32	6.01	5.98	5.89	4.7338	5.09	4.7412	4.83	4.7166	4.52	4.45	4.6509
	4.4889	5	5.27	6.04	5.97	5.89	4.7327	5.07	4.7388	4.89	4.7309	4.52	4.43	4.6453
	4.5035	5	5.2	5.73	5.98	5.88	4.7269	5.06	4.7329	4.88	4.717	4.52	4.45	4.6451
	4.5227	5.04	5.29	6.04	5.98	5.89	4.729	5.01	4.7314	4.86	4.7143	4.52	4.45	4.6455
	4.5487	4.96	5.22	5.96	5.98	5.88	4.748	5.05	4.7347	4.94	4.7123	4.53	4.45	4.6457
	4.4935	4.97	5.23	5.95	5.96	5.86	4.7562	5.02	4.7367	4.84	4.7177	4.53	4.45	4.6531
	4.4814	5.17	5.48	5.96	5.92	5.83	4.7494	5.01	4.7361	4.81	4.7161	4.53	4.47	4.657
	4.4996	5.19	5.41	5.96	5.96	5.86	4.7542	5.01	4.734	4.86	4.7182	4.53	4.45	4.6739
	4.502	5.06	5.35	5.95	5.96	5.83	4.7574	5.01	4.7321	4.89	4.7203	4.53	4.47	4.6617
	4.2364	5.06	5.36	5.95	5.96	5.68	4.7672	5	4.7328	4.9	4.7225	4.53	4.48	4.6639
	4.3408	5.1	5.28	5.95	5.97	5.73	4.8151	5.01	4.7306	4.9	4.7226	4.54	4.47	4.6762
	4.4761	5.2	5.4	5.95	5.96	5.72	4.7859	5	4.7258	4.88	4.7229	4.54	4.47	4.6772
	4.4979	5.17	5.4	5.95	5.97	5.62	4.7639	5.02	4.7205	4.88	4.7143	4.54	4.48	4.6724
	4.4893	5.21	5.43	5.95	5.97	5.69	4.7565	5	4.7291	4.86	4.7229	4.56	4.48	4.677
	4.5175	5.2	5.48	5.97	5.96	5.57	4.7605	5.02	4.7337	4.85	4.7182	4.57	4.49	4.6783
	4.5106	5.21	5.56	5.95	5.98	5.79	4.7378	5	4.7339	4.81	4.7184	4.58	4.49	4.679
	4.5199	5.17	5.36	5.83	6.01	5.87	4.7302	4.97	4.7352	4.81	4.7122	4.58	4.48	4.6862
	4.5004	5.16	5.4	5.89	5.98	5.88	4.7203	5	4.7158	4.81	4.7208	4.61	4.49	4.699
	4.4423	5.16	5.43	5.85	6.01	5.91	4.7324	5.01	4.7136	4.81	4.7257	4.59	4.5	4.7044
	4.4026	5.06	5.36	5.84	6.03	5.89	4.7072	5	4.7448	4.83	4.7359	4.59	4.49	4.7102
	3.773	5.07	5.33	5.88	6.01	5.96	4.7062	5.04	4.7478	4.86	4.7251	4.58	4.52	4.7191
	3.6234	5.11	5.4	6.05	5.98	5.91	4.8073	5.01	4.7054	4.88	4.7342	4.57	4.5	4.721
	3.8727	5.09	5.44	6.06	5.97	5.91	4.8195	5.02	4.7104	4.86	4.7343	4.57	4.5	4.7265
	3.9736	4.92	5.36	5.84	5.97	5.96	4.7226	5.04	4.7102	4.88	4.733	4.58	4.52	4.7319
	4.4446	4.83	5.23	5.84	5.97	5.93	4.7193	5.04	4.7057	4.88	4.7878	4.61	4.52	4.7372
	4.4486	4.87	5.25	6	5.97	5.94	4.7241	5.02	4.7042	4.88	4.7928	4.62	4.52	4.7397
	3.7572	4.72	5.13	6	5.97	5.94	4.8986	5.02	4.7204	4.86	4.7116	4.62	4.52	4.7391
	4.0015	4.71	5.09	6	5.96	5.94	4.9446	5.02	4.7034	4.86	4.7143	4.58	4.52	4.7378
	3.8315	4.7	5.11	6	5.96	5.94	4.8449	5.02	4.7389	4.84	4.7148	4.59	4.5	4.7356
	3.7904	4.68	5.19	6.01	5.96	5.96	4.9601	5.02	4.7298	4.84	4.7156	4.59	4.52	4.7272
	4.3556	4.77	5.45	5.97	5.98	5.97	4.8907	5.02	4.7123	4.78	4.7143	4.59	4.5	4.7265
	4.3994	4.66	5.25	5.99	5.97	5.98	4.8781	5.02	4.7193	4.85	4.712	4.58	4.5	4.7268
	3.9704	4.66	5.15	5.97	5.96	5.98	4.8691	5.02	4.7164	4.85	4.71	4.58	4.52	4.7223
	3.6081	4.65	5.25	5.97	5.96	5.98	4.8043	5.02	4.7345	4.86	4.7091	4.58	4.5	4.7254
	3.5263	4.65	5.18	5.97	5.96	5.98	4.9001	5.02	4.7268	4.86	4.7129	4.57	4.5	4.7233
	4.3351	4.63	5.03	5.96	5.97	5.99	4.8346	5.04	4.7274	4.9	4.7155	4.61	4.52	4.7153
	4.1298	4.59	4.96	5.97	5.96	5.99	4.9045	5.02	4.7197	4.89	4.7086	4.62	4.5	4.7051
	4.1035	4.38	4.62	5.97	5.96	5.99	4.8787	5.04	4.7378	4.88	4.7059	4.62	4.52	4.6912
	4.1894	4.37	4.82	5.97	5.98	6	4.8511	5.02	4.7174	4.86	4.7011	4.61	4.53	4.6942
	3.8642	4.35	4.87	5.96	5.98	6.02	4.846	5.04	4.7415	4.88	4.7008	4.61	4.52	4.6751
	3.8821	4.39	4.98	5.95	5.98	6.02	4.8535	5.04	4.7279	4.88	4.6932	4.62	4.5	4.6682
	4.0693	4.39	4.93	5.94	5.98	6.02	4.8412	5.09	4.7125	4.89	4.6891	4.62	4.52	4.6676
	3.9858	4.42	4.94	5.94	5.99	6.03	4.844	5.09	4.7149	4.9	4.7007	4.62	4.5	4.6875
	3.9838	4.41	4.78	5.91	5.97	6.03	4.8585	5.07	4.729	4.88	4.7139	4.62	4.52	4.7015
	3.8855	4.43	4.83	5.9	5.99	6.03	4.8618	5.07	4.7261	4.89	4.734	4.62	4.52	4.7014
	3.9501	4.43	4.81	5.81	5.98	6.03	4.8649	5.11	4.7283	4.9	4.7504	4.62	4.53	4.6948
	3.969	4.48	5.03	5.79	5.98	6.03	4.8598	5.07	4.7262	4.86	4.7904	4.62	4.53	4.7223
	3.9572	4.54	4.81	5.78	5.98	6.04	4.8595	5.1	4.7227	4.88	4.7877	4.62	4.52	4.7324
	4.2672	4.48	4.77	5.73	5.93	6.03	4.8574	5.12	4.7229	4.89	4.7773	4.62	4.5	4.6901
	4.3018	4.51	4.85	5.7	5.94	6.03	4.8398	5.11	4.7298	4.94	4.7077	4.63	4.52	4.6966
	3.8662	4.59	4.91	5.7	5.97	6.04	4.8572	5.06	4.7252	4.94	4.7077	4.63	4.52	4.6916
	4.0371	4.73	5.18	5.7	5.97	6.05	4.8686	5.05	4.7241	4.93	4.7053	4.63	4.52	4.6961
	3.755	4.63	5.07	5.67	5.97	6.05	4.7703	5.05	4.7226	4.92	4.7047	4.64	4.52	4.696
	3.5551	4.54	5.11	5.62	5.9	6.07	4.8156	5.06	4.7258	4.92	4.7049	4.64	4.53	4.6785
	3.5627	4.57	5.07	5.69	5.96	6.07	4.7581	5.07	4.7304	4.92	4.7227	4.63	4.53	4.6708
	3.5806	4.61	5.01	5.67	5.96	6.07	4.7578	5.11	4.7242	4.92	4.7151	4.63	4.53	4.676
	3.6123	4.53	4.82	5.54	5.97	6.07	4.7515	5.11	4.724	4.9	4.7148	4.62	4.53	4.6722
	3.5898	4.65	4.98	5.54	5.97	6.07	4.7382	5.1	4.7271	4.89	4.7105	4.62	4.52	4.6727
	3.5332	4.91	5.25	5.54	5.96	6.08	4.7519	5.06	4.7275	4.89	4.7095	4.59	4.52	4.6688
	3.5441	5.12	5.23	5.68	5.94	6.08	4.7335	5.07	4.7239	4.89	4.7097	4.59	4.52	4.6745
	3.5269	5.15	5.23	5.7	5.96	6.07	4.7495	5.12	4.7288	4.88	4.7114	4.61	4.53	4.6883
	3.5631	5.07	5.18	5.69	5.98	6.07	4.7322	5.12	4.7261	4.88	4.7103	4.63	4.54	4.6819
	3.5423	5.05	5.25	5.58	5.92	6.08	4.7373	5.14	4.7297	4.86	4.7104	4.63	4.53	4.6535
	3.5265	4.97	5.32	5.44	5.92	6.07	4.7749	5.11	4.7279	4.86	4.711	4.62	4.52	4.6678
	3.5117	4.91	5.4	5.41	5.87	6.08	4.764	5.14	4.73	4.86	4.7148	4.61	4.52	4.67
	3.5142	4.87	5.32	5.39	5.92	6.08	4.7337	5.15	4.7306	4.93	4.7117	4.61	4.52	4.6728
	3.4664	4.87	5.43	5.47	6.02	6.08	4.7438	5.2	4.7286	4.95	4.7121	4.61	4.5	4.6585
	3.1504	5.02	5.51	5.8	6.02	6.07	4.7362	5.19	4.7297	4.98	4.709	4.62	4.52	4.6722
	3.1292	4.82	5.35	5.69	6.02	6.07	4.7309	5.17	4.7299	4.99	4.7061	4.61	4.52	4.6811
	3.114	4.67	5.14	5.49	6.03	6.05	4.8993	5.15	4.7296	4.98	4.7063	4.61	4.5	4.7001
	3.1066	4.44	5.19	5.52	6.04	6.05	4.728	5.17	4.7303	4.98	4.7083	4.58	4.5	4.7078
	3.0622	4.91	5.33	5.59	6.04	6.04	4.7306	5.16	4.7299	4.97	4.7079	4.56	4.5	4.716
	3.0806	4.99	5.34	5.6	6.06	6.08	4.7233	5.15	4.7334	4.97	4.709	4.57	4.5	4.7111
	3.1105	5.07	5.38	5.63	6.02	6.07	4.8277	5.15	4.7291	4.97	4.7146	4.58	4.52	4.711
	3.1125	5.27	5.44	5.69	6.08	6.07	4.9062	5.12	4.7175	4.97	4.7396	4.57	4.52	4.6961
	3.082	5.09	5.34	5.72	6.09	6.07	4.86	5.11	4.7184	4.99	4.7599	4.57	4.52	4.6975
	2.9862	4.58	5.14	5.54	5.97	6.09	4.7756	5.1	4.7196	4.99	4.7553	4.58	4.52	4.6608
	3.03	4.58	5.14	5.55	6.13	6.03	4.8356	5.09	4.7216	4.97	4.7556	4.59	4.52	4.6628
	3.0622	4.48	4.87	5.58	6.13	6.04	4.9598	5.09	4.7302	4.95	4.7568	4.58	4.52	4.6931
	3.1104	4.42	5.06	5.54	6.14	6.07	4.7403	5.09	4.716	4.98	4.7716	4.58	4.53	4.6564
	3.1351	4.42	5.01	5.57	6.09	6.1	4.7498	5.09	4.7129	5.02	4.7363	4.61	4.52	4.671
	3.1173	4.33	4.49	5.42	5.88	6.09	5.0012	5.09	4.7144	5.03	4.7696	4.64	4.52	4.6758
	3.1097	4.51	5.28	5.6	6.08	6.1	5.0327	5.07	4.7143	5.03	4.7422	4.64	4.52	4.6424
	3.0977	4.52	5.01	5.55	6.06	6.1	5.0579	5.06	4.71	5.04	4.7387	4.61	4.52	4.6009
	3.4202	4.87	4.96	5.59	6.02	6.14	5.0681	5.06	4.7186	5.04	4.722	4.59	4.52	4.6488
	3.2631	4.86	5.15	5.55	5.94	6.14	5.0116	5.07	4.7079	5.04	4.7494	4.62	4.52	4.6072
	3.6554	4.73	4.9	5.62	5.86	6.14	5.0731	5.07	4.7095	5.04	4.733	4.64	4.52	4.5952
	3.1511	4.71	5.01	5.59	5.85	6.13	5.0943	5.05	4.7095	5.04	4.7287	4.61	4.53	4.5589
	4.3227	4.56	4.76	5.41	5.83	6.13	5.0415	5.05	4.7058	5.03	4.7124	4.62	4.53	4.5641
	3.4179	4.65	4.87	5.33	5.85	6.13	5.1204	5.04	4.7058	5.03	4.7113	4.61	4.53	4.5398
	4.1384	4.37	4.7	5.16	5.81	6.02	5.1165	5.09	4.7136	5.02	4.7117	4.59	4.53	4.5776
	3.2675	4.44	4.88	5.16	5.77	5.96	5.1589	5.07	4.7109	5.02	4.7192	4.62	4.53	4.5819
	3.5244	4.47	4.56	5.26	5.86	6.04	5.1181	5.05	4.7076	5.02	4.7259	4.59	4.53	4.5693
	4.3662	4.49	4.59	5.27	5.85	6	5.1118	5.04	4.7097	5.02	4.7342	4.63	4.53	4.6024
	4.0355	4.37	4.54	5.2	5.82	5.99	5.1516	5.04	4.7121	5.02	4.7233	4.58	4.53	4.6141
	4.072	3.53	4.29	5.28	5.91	6.07	5.1491	4.99	4.7142	5.02	4.7415	4.58	4.53	4.6666
	3.6628	4	4.29	5.33	5.97	6.07	5.115	4.97	4.7165	4.99	4.7413	4.59	4.53	4.631
	3.4179	3.63	4.2	5.31	5.91	6.04	5.0902	4.97	4.7111	4.97	4.7333	4.57	4.53	4.6262
	3.9108	3.76	3.95	5.25	5.83	6.04	5.0803	4.96	4.7117	4.94	4.7236	4.57	4.52	4.6448
	3.9169	3.27	4.09	5.32	5.93	6.05	5.0977	4.95	4.7134	4.95	4.7243	4.56	4.52	4.6296
	4.0179	3.23	3.35	5.22	6.01	6.04	5.1082	4.95	4.7111	4.94	4.7274	4.56	4.52	4.6938
	3.3343	3.09	3.18	5.26	5.99	6.08	5.1218	4.92	4.7138	4.89	4.7408	4.56	4.52	4.677
	3.2083	3.09	3.18	5.12	6.01	6.03	5.1057	5.04	4.7129	4.81	4.7485	4.54	4.52	4.6948
	3.6905	3.11	3.2	5.17	5.99	6.02	5.1085	5.07	4.7125	4.75	4.7481	4.54	4.52	4.6949
	3.6819	3.14	3.2	5.2	5.99	6	5.1156	5.14	4.7079	4.74	4.7297	4.56	4.52	4.6557
	4.1635	3.16	3.28	5.34	5.96	6	5.1008	5.12	4.7064	4.73	4.7277	4.56	4.52	4.6925
	3.9437	3.19	3.52	5.42	5.94	6	5.1524	5.1	4.7089	4.73	4.7288	4.54	4.52	4.6946
	3.3075	3.25	3.36	5.41	5.96	6.03	5.1124	5.06	4.711	4.88	4.7202	4.54	4.52	4.6604
	3.342	3.33	3.37	5.34	5.96	6	5.1066	5.25	4.7193	4.97	4.7433	4.54	4.52	4.6747
	3.1036	3.38	3.49	5.41	5.97	6	5.1137	5.55	4.7194	4.98	4.7429	4.54	4.52	4.6943
	3.6247	3.46	3.58	4.44	5.72	6	5.1043	5.52	4.7129	4.97	4.7222	4.56	4.52	4.6649
	3.2533	3.53	3.67	5.21	5.97	6	5.024	5.5	4.7091	4.94	4.7091	4.56	4.52	4.6661
	3.1046	3.43	3.57	5.08	5.97	6	5.0469	5.53	4.7122	4.95	4.7349	4.56	4.52	4.6679
	3.185	3.3	3.48	4.94	5.98	5.98	5.0589	5.41	4.7132	4.97	4.7091	4.56	4.53	4.6994
	3.2805	3.44	3.62	5.34	6.01	5.94	4.8305	5.14	4.7172	4.85	4.7058	4.56	4.53	4.7096
	3.1719	3.62	3.68	5.29	6.01	5.96	4.8159	5.15	4.7192	4.79	4.7014	4.56	4.53	4.6998
	3.0365	3.62	3.63	5.34	5.99	5.94	4.8223	5.07	4.7132	4.76	4.703	4.56	4.53	4.7038
	3.4075	3.72	3.76	5.43	5.98	6	4.856	5.1	4.7159	4.74	4.7035	4.56	4.53	4.7007
	3.5504	3.8	3.88	5.55	5.99	5.93	4.856	5.16	4.7122	4.7	4.7032	4.56	4.52	4.697
	3.6783	3.96	3.99	5.48	6.01	6.02	4.8701	5.2	4.713	4.73	4.7018	4.57	4.53	4.6971
	3.9136	3.96	4.03	5.47	6.01	5.97	4.8123	5.15	4.7135	4.74	4.6984	4.57	4.53	4.6968
	3.8543	4.17	4.2	5.67	6.02	5.73	4.8997	5.06	4.7284	4.75	4.7022	4.57	4.53	4.6993
	3.1404	4.19	4.3	5.69	6.01	5.84	4.768	5.06	4.7297	4.78	4.7028	4.58	4.53	4.7007
	2.8876	4.22	4.34	5.75	6.02	5.61	4.8551	5.05	4.7371	4.92	4.7103	4.59	4.53	4.7034
	2.8112	4.29	4.39	5.76	6.01	5.73	4.8188	5.05	4.7357	4.95	4.7108	4.59	4.53	4.6993
	2.7432	4.05	4.29	5.76	5.98	6.08	4.913	5.11	4.7394	4.93	4.7125	4.59	4.54	4.7038
	2.6139	3.99	4.23	5.67	5.91	6.05	4.8972	5.14	4.756	5	4.7121	4.59	4.53	4.7063
	2.7012	4.29	4.44	5.81	5.99	6.09	4.911	5.02	4.7449	5.02	4.7138	4.62	4.53	4.7002
	3.1031	4.32	4.38	5.83	5.97	6.07	4.7905	5.04	4.7425	5	4.7159	4.62	4.54	4.6987
	3.2113	4.05	4.25	5.83	5.97	6.09	4.8525	5.04	4.7481	5.04	4.7178	4.61	4.54	4.6981
	3.2438	4.05	4.24	5.83	5.91	6.07	4.8945	5.02	4.9016	5.04	4.7221	4.61	4.54	4.6969
	3.2665	3.87	4.33	5.83	5.91	6.07	5.2113	5.02	4.9211	5.05	4.7251	4.61	4.54	4.695
	3.356	3.53	4.25	5.8	5.94	6.07	5.2897	5.02	4.853	5.1	4.7256	4.61	4.54	4.6945
	3.4262	3.67	4.24	5.83	5.96	6.07	5.2694	5.02	4.941	5.09	4.7294	4.62	4.54	4.6963
	2.8915	3.71	4.24	5.84	5.97	6.04	5.2038	5	4.9383	5.1	4.7164	4.62	4.54	4.6967
	2.3501	3.53	4.04	5.75	5.94	6.07	5.1805	5	4.9314	5.12	4.7754	4.64	4.55	4.6988
	2.1954	3.55	4.23	5.75	5.97	6.05	5.196	5	4.9062	5.12	4.7415	4.67	4.55	4.7039
	2.0486	3.55	4.02	5.68	5.94	6.05	5.1143	5	4.8626	5.1	4.7398	4.67	4.55	4.7016
	1.9781	3.55	4.21	5.73	5.99	6.07	5.1755	5	4.8137	5.1	4.7379	4.66	4.55	4.7104
	2.078	3.53	4.28	5.48	5.94	6.05	5.1622	5	4.7794	5.1	4.7352	4.66	4.55	4.7075
	2.0071	3.57	3.88	4.66	5.88	6.03	5.2144	5.07	4.7711	5.1	4.7471	4.66	4.55	4.7178
	2.0033	3.57	3.74	4.7	5.75	6.04	5.1848	5.14	4.7703	5.1	4.7559	4.67	4.55	4.7164
	2.0473	3.6	3.67	4.72	5.71	6.02	5.2248	5.38	4.773	5.1	4.7553	4.67	4.57	4.7197
	2.0414	3.62	3.57	4.63	5.77	6.03	5.0431	5.3	4.7621	5.1	4.7441	4.67	4.57	4.719
	2.0357	3.57	4.16	5.03	5.87	6.03	5.1635	5.11	4.7611	5.09	4.7433	4.67	4.55	4.721
	1.9862	3.56	4.55	5.62	5.83	6.03	4.8006	5.14	4.7668	5.09	4.7461	4.66	4.55	4.7211
	1.988	3.55	4.56	5.64	5.85	6.04	4.8436	5.16	4.7637	5.09	4.7448	4.66	4.57	4.7247
	2.0285	4.22	4.54	5.59	5.62	6.05	5.0373	5.07	4.7631	5.03	4.7467	4.64	4.57	4.7269
	2.2143	4.41	4.55	5.65	5.61	6.07	5.2009	5.06	4.7676	5.08	4.7435	4.64	4.57	4.7262
	2.4893	3.68	4.55	5.59	5.82	6.07	5.1934	5.12	4.7664	5.08	4.7508	4.64	4.57	4.7226
	2.5466	3.98	4.56	5.6	5.85	6.07	5.1987	5.24	4.7656	5.09	4.7487	4.63	4.57	4.732
	2.4481	3.57	4.56	5.58	5.9	6.05	5.4544	5.35	4.7701	5.07	4.7548	4.63	4.58	4.732
	2.3826	3.55	4.54	5.59	5.92	6.05	5.6005	5.3	4.7715	5.08	4.7581	4.62	4.58	4.7293
	2.6105	3.52	4.56	5.67	5.85	6.08	5.1797	5.02	4.7715	5.09	4.769	4.62	4.57	4.7302
	2.5839	3.51	4.57	5.7	5.73	6.08	5.1742	5	4.7711	5.04	4.7377	4.62	4.57	4.732
	2.6087	3.51	4.02	5.57	5.98	6.04	5.1993	5.01	4.7711	5.05	4.7388	4.62	4.57	4.7317
	2.6059	3.47	4.51	5.67	5.98	6.05	5.3107	5.01	4.8057	5.04	4.7341	4.62	4.57	4.7326
	2.6218	3.49	4.57	5.64	5.98	6.03	5.2401	5.1	4.8298	5.09	4.7311	4.62	4.55	4.7319
	2.7132	3.53	4.65	5.65	5.88	6.03	5.1758	5.11	4.78	5.12	4.7287	4.63	4.57	4.7315
	2.7478	3.6	4.7	5.72	5.93	6.02	5.4685	5.11	4.7754	5.12	4.7279	4.64	4.57	4.7311
	2.7722	3.53	4.57	5.67	5.98	6.03	5.6521	5.11	4.7751	5.09	4.7268	4.64	4.55	4.7309
	2.7153	3.63	4.66	5.78	5.51	6.05	5.4617	5.02	4.7677	5.05	4.7327	4.64	4.55	4.7301
	2.7209	3.71	4.57	5.64	5.77	6.04	5.3132	5.02	4.7616	5.05	4.7291	4.63	4.55	4.7295
	2.2805	4.27	4.83	5.67	6.01	6.04	5.2478	5.05	4.7588	5.05	4.7246	4.63	4.55	4.7251
	2.5225	3.96	4.3	5.63	5.91	6.03	5.5524	5.12	4.7565	5.03	4.7298	4.64	4.55	4.7154
	2.4183	4.58	4.36	5.67	6.03	6.07	5.392	5.09	4.7574	5.02	4.7291	4.64	4.55	4.7103
	2.4393	4.3	4.92	5.7	5.66	6.1	5.3217	5.07	4.7581	5.02	4.7266	4.63	4.55	4.7106
	2.4541	5.09	4.77	5.65	5.71	6.07	5.3059	5.12	4.7502	5.02	4.7247	4.63	4.55	4.7145
	2.3338	3.91	4.96	5.6	5.67	6.03	5.245	5.17	4.7507	5.03	4.7233	4.59	4.55	4.7021
	2.511	3.95	4.97	5.54	6.03	6.02	5.2343	5.2	4.9528	5.04	4.7257	4.59	4.55	4.6961
	2.6234	4.11	4.96	5.49	5.61	6.05	5.1456	5.16	4.751	5.03	4.7279	4.61	4.54	4.6927
	2.3908	3.96	4.62	5.49	5.9	6.05	5.318	5.09	4.7346	5	4.7324	4.62	4.54	4.6914
	2.5584	4.46	4.72	5.48	5.86	6.05	5.2024	5.07	4.7305	5	4.7238	4.62	4.54	4.6914
	2.5423	5.01	4.97	5.49	5.76	6.05	5.1492	5.09	4.7424	4.99	4.7198	4.58	4.54	4.6872
	2.5233	4.96	4.96	5.44	5.9	6.07	5.1395	5.09	4.7333	4.98	4.7281	4.59	4.54	4.683
	2.488	4.87	4.96	5.46	5.9	6.07	5.1523	5.14	4.733	4.99	4.7276	4.61	4.54	4.6875
	2.4936	4.57	5.06	5.53	5.97	6.07	5.1483	5.15	4.7911	5	4.7148	4.59	4.54	4.6765
	2.1276	4.68	5.01	5.72	6.08	6.05	5.1394	5.15	4.8144	4.94	4.7036	4.59	4.54	4.6725
	3.2051	4.66	5.06	5.78	6.02	6.08	5.1479	5.15	4.8289	4.94	4.6974	4.59	4.54	4.6558
	3.2212	4.61	4.99	5.79	5.87	6.07	5.1728	5.12	4.836	4.93	4.6939	4.59	4.54	4.6322
	3.2443	4.43	4.94	5.75	5.76	6.05	5.1908	5.1	4.8516	4.93	4.6935	4.59	4.54	4.6491
	3.1366	3.93	4.81	5.63	5.59	6.04	5.1832	5.15	4.8347	4.93	4.6928	4.59	4.54	4.6566
	3.2269	4.03	4.62	5.47	6.04	6.07	5.1655	5.3	4.8466	4.93	4.6945	4.59	4.53	4.6162
	3.2039	4.04	4.85	5.58	6.04	6.07	5.2106	5.32	4.8503	4.94	4.699	4.59	4.54	4.608
	2.9244	4.06	4.91	5.63	6.03	6.08	5.3604	5.33	4.8478	4.93	4.7039	4.59	4.54	4.6105
	2.9149	4.03	4.85	5.64	6.03	6.07	5.3548	5.21	4.8676	4.94	4.7091	4.59	4.54	4.6081
	2.9509	4.18	4.7	5.69	5.99	6.07	5.3577	5.35	4.8568	4.95	4.7109	4.61	4.54	4.6156
	2.5149	4.09	4.73	5.68	6.01	6.08	5.2479	5.46	4.8518	5.02	4.7105	4.59	4.54	4.6117
	2.3694	3.86	4.43	5.69	5.76	5.69	5.2533	5.45	4.8378	5.03	4.7065	4.59	4.54	4.6117
	2.3796	4.17	4.47	5.79	6.02	5.89	5.2896	5.36	4.8362	5.02	4.7036	4.61	4.54	4.6464
	2.5895	4.28	4.7	5.76	5.87	5.71	5.3322	5.46	4.8376	5.02	4.7045	4.59	4.54	4.6651
	2.94	4.54	4.91	5.83	5.82	5.51	5.3972	5.5	4.8513	5	4.7096	4.59	4.54	4.654
	3.2883	4.27	4.85	5.79	5.72	5.38	5.4527	5.48	4.8586	5	4.7091	4.59	4.54	4.6608
	3.1104	4.37	4.8	5.6	5.86	5.89	5.3412	5.47	4.9029	5	4.7188	4.61	4.54	4.6571
	2.607	4.05	4.52	5.46	5.83	6.02	5.5131	5.55	4.9717	5	4.7192	4.61	4.54	4.6639
	2.7046	2.99	3.89	5.62	5.83	5.77	5.3207	5.45	5.0471	5	4.73	4.61	4.54	4.6741
	2.3544	2.94	4.19	5.54	5.87	5.82	5.4867	5.43	5.006	5	4.708	4.61	4.55	4.6836
	2.9648	2.99	3.35	5.41	5.9	5.87	5.147	5.38	4.8943	5	4.7136	4.61	4.55	4.7012
	3.1813	2.95	3.3	5.36	5.9	5.92	5.0771	5.37	4.8517	5	4.7111	4.61	4.55	4.6854
	3.0092	2.99	3.17	4.9	5.9	6.07	5.0529	5.4	4.8573	5	4.7069	4.62	4.55	4.6961
	2.9517	3	3.15	4.92	5.9	6.08	5.4485	5.37	4.8043	5	4.705	4.61	4.55	4.706
	2.7224	3.09	3.05	4.9	5.9	6.03	5.5142	5.38	4.7784	5.02	4.705	4.61	4.55	4.7051
	2.8383	3.09	3.15	5.29	5.91	6.08	5.4507	5.35	4.7618	5.02	4.7054	4.62	4.55	4.6907
	3.0584	3.15	3.06	5.13	5.91	6.08	5.5633	5.32	4.7448	5.02	4.7049	4.62	4.55	4.6928
	3.1588	3.19	3.16	5.65	5.93	6.03	5.5726	5.27	4.7452	5.02	4.7023	4.62	4.57	4.6807
	2.4777	3.29	3.16	5.37	5.92	6.04	5.5148	5.21	4.7642	5.02	4.7041	4.62	4.55	4.6849
	2.1916	3.33	3.22	5.23	6.02	6.05	5.7922	5.21	4.7605	5.02	4.7057	4.63	4.58	4.6596
	2.0197	3.34	3.21	5.34	5.94	6.03	5.6181	5.19	4.7564	5.02	4.7067	4.62	4.58	4.6836
	1.9429	3.34	3.22	5.33	6.01	6.03	5.6117	5.2	4.7568	5.02	4.7056	4.62	4.58	4.6875
	2.067	3.36	3.39	4.85	5.94	6.04	5.5414	5.2	4.7543	5.03	4.7128	4.64	4.57	4.6768
	2.1587	3.41	3.27	5.08	5.94	6.04	5.4678	5.19	4.7796	5.03	4.7131	4.64	4.59	4.6775
	2.2861	3.43	3.46	4.72	5.77	6.02	5.5629	5.16	4.7838	5.02	4.7254	4.66	4.58	4.6727
	1.9984	3.46	3.44	5.29	5.81	6	5.6309	5.15	4.7923	5.02	4.7294	4.66	4.58	4.6728
	1.974	3.55	3.56	5.12	5.71	5.97	5.5964	5.16	4.7595	5.02	4.7206	4.66	4.58	4.6791
	2.0309	3.47	3.54	5.2	5.73	5.99	5.5605	5.1	4.7498	5.02	4.7176	4.67	4.58	4.6741
	2.0332	3.46	3.57	5.31	5.75	6	5.5609	5.06	4.7461	5.03	4.7141	4.67	4.59	4.6837
	2.1465	3.52	3.61	5.41	5.76	6.02	5.5235	5.06	4.7426	5	4.7175	4.67	4.6	4.6757
	2.205	3.46	3.58	5.27	5.76	6.03	5.3781	5.07	4.7439	5.02	4.7106	4.67	4.59	4.6654
	2.1165	3.57	3.57	5.46	5.86	6.02	5.4607	5.06	4.7494	5	4.7168	4.66	4.59	4.6645
	2.1285	3.51	3.58	5.48	5.85	6.03	5.5086	5.06	4.7399	5.08	4.7173	4.68	4.6	4.662
	2.1036	3.53	3.61	5.53	5.81	6.02	5.4504	5.09	4.7362	5.05	4.7172	4.66	4.6	4.6667
	2.0416	3.49	3.59	5.51	5.76	6.02	5.493	5.1	4.7375	5.02	4.7108	4.66	4.62	4.669
	2.0261	3.48	3.62	5.11	5.75	6.02	5.5215	5.12	4.7404	5.05	4.7044	4.67	4.6	4.6698
	2.0689	3.52	3.64	5.43	5.76	6.02	5.428	5.15	4.7418	5.09	4.7069	4.67	4.62	4.6749
	2.0898	3.61	3.62	5.58	5.76	6	5.5063	5.15	4.7428	5.12	4.7067	4.67	4.62	4.6692
	2.1644	3.65	3.57	5.58	5.78	5.99	5.482	5.2	4.8156	5.12	4.708	4.67	4.62	4.6687
	2.1819	3.65	3.46	5.64	5.82	5.98	5.7965	5.17	4.7786	5.1	4.708	4.67	4.62	4.6811
	2.2021	3.63	3.36	5.67	5.83	5.99	5.6416	5.17	4.9714	5.1	4.7207	4.68	4.62	4.6568
	1.9573	3.56	4.31	5.64	5.85	5.98	5.7981	5.19	4.7543	5.13	4.7165	4.68	4.63	4.6496
	1.8499	3.61	5.27	5.6	5.86	6	5.7681	5.2	4.7682	5.15	4.7407	4.68	4.63	4.654
	1.7773	3.62	5.49	5.64	5.94	6.03	5.7755	5.2	4.867	5.13	4.7477	4.68	4.63	4.6618
	1.9808	4.65	5.65	5.67	5.94	6.04	5.7728	5.19	4.9795	5.12	4.747	4.67	4.63	4.661
	2.3958	4.96	5.68	5.72	5.94	6.05	5.472	5.07	4.9366	5.12	4.7504	4.67	4.63	4.6664
	2.5808	5.02	5.68	5.75	5.92	6.07	5.4559	5.04	4.9165	5.1	4.7911	4.68	4.6	4.6671
	2.0692	5.58	5.7	5.76	5.93	6.09	5.4462	5.05	5.0591	5.1	4.7592	4.68	4.62	4.676
	2.085	5.1	5.67	5.79	5.93	6.09	5.4108	4.95	5.1824	5.07	4.7395	4.68	4.63	4.6783
	1.9033	5.14	5.67	5.8	5.98	6	5.4745	4.95	5.2354	5.08	4.723	4.68	4.63	4.6851
	1.3609	5.39	5.67	5.79	5.98	6	5.5219	4.9	5.1357	5.04	4.7231	4.69	4.63	4.6948
	1.4176	5.4	5.64	5.8	5.92	5.99	5.5584	5.06	5.2527	5.08	4.7174	4.69	4.63	4.6952
	1.3764	5.6	5.62	5.81	5.98	6	5.4965	5.05	5.3116	4.97	4.7123	4.69	4.64	4.7003
	1.3015	5.6	5.61	5.79	5.75	6.02	5.5907	5.05	5.4434	4.9	4.7016	4.69	4.64	4.6995
	1.2467	5.58	5.61	5.76	5.72	6.04	5.5531	5.04	5.4101	4.89	4.702	4.69	4.63	4.6997
	1.2512	5.55	5.57	5.74	5.67	6.09	5.57	5.09	5.4528	5.02	4.7215	4.69	4.64	4.6999
	1.2583	5.53	5.59	5.73	5.71	5.97	5.615	5.02	5.4585	4.97	4.7209	4.69	4.64	4.6998
	1.3172	5.29	5.52	5.67	5.8	5.94	5.6162	4.95	5.4616	4.88	4.7201	4.69	4.64	4.7001
	1.4628	5.48	5.62	5.67	5.7	5.93	5.6461	5.16	5.4586	4.89	4.719	4.69	4.65	4.7042
	1.7732	5.34	5.44	5.64	5.75	5.98	5.5821	5.14	5.4545	4.94	4.7239	4.69	4.65	4.7076
	2.5192	5.39	5.44	5.6	5.65	5.92	5.5505	5.02	5.4442	4.97	4.7478	4.69	4.65	4.7086
	2.1978	5.35	5.5	5.59	5.6	5.97	5.5509	4.96	5.4421	4.98	4.7527	4.69	4.65	4.7124
	2.1579	5.35	5.59	5.53	5.52	5.96	5.5822	4.92	5.4405	4.99	4.7491	4.69	4.65	4.7118
	2.0987	5.34	5.55	5.47	5.44	5.92	5.4639	4.89	5.4413	4.92	4.7525	4.69	4.65	4.7131
	2.1257	5.25	5.52	5.53	5.34	5.79	5.5652	4.91	5.4215	4.98	4.7481	4.69	4.65	4.7158
	2.2412	5.24	5.52	5.53	5.29	5.49	5.4936	5.01	5.3886	4.99	4.7496	4.69	4.65	4.718
	2.0916	5.31	5.57	5.43	5.31	5.74	5.432	4.91	5.3433	4.92	4.7491	4.69	4.65	4.7191
	2.2224	5.31	5.55	5.43	5.29	5.69	5.352	5.09	5.3059	4.93	4.7608	4.69	4.65	4.7219
	2.3562	5.1	5.45	5.49	5.3	5.46	5.2837	5.2	5.2231	5.02	4.7984	4.69	4.67	4.7264
	2.3023	4.9	5.38	5.46	5.3	5.51	5.1977	5.21	5.187	4.97	4.8907	4.69	4.65	4.7283
	2.1897	5.12	5.46	5.44	5.3	5.48	5.334	5.29	5.129	4.98	4.7676	4.69	4.67	4.7304
	1.8581	5.26	5.5	5.44	5.29	5.51	5.352	5.17	5.0477	4.97	4.7768	4.69	4.67	4.7336
	1.3528	5.26	5.48	5.43	5.26	5.49	5.3504	5.15	5.0504	4.99	4.843	4.69	4.65	4.7429
	1.3153	5.19	5.41	5.41	5.24	5.27	5.2758	5.09	5.0383	5.03	4.7781	4.69	4.65	4.7434
	1.3175	5.15	5.34	5.38	5.2	5.23	5.3411	5.26	4.9801	5.04	4.7775	4.69	4.65	4.7491
	2.3427	4.77	5.25	5.37	5.16	5.21	5.3752	5.32	5.0276	5.04	4.7767	4.69	4.67	4.7536
	1.6825	4.18	5.2	5.36	5.2	5.16	5.3047	5.36	4.9915	5.07	4.7769	4.69	4.65	4.7551
	1.9278	4.25	5.2	5.34	5.19	5.2	5.3017	5.35	4.9416	5.09	4.778	4.69	4.64	4.7628
	1.7213	4.81	5.32	5.32	5.16	5.21	5.3113	5.3	4.9546	5.09	4.7785	4.69	4.65	4.7614
	1.74	4.76	5.29	5.31	5.13	5.23	5.2876	5.26	4.9452	5.07	4.7752	4.69	4.64	4.7635
	1.479	4.73	5.28	5.31	5.11	5.32	5.2555	5.06	5.0467	5.04	4.7773	4.69	4.64	4.7659
	1.4214	3.6	5.33	5.29	5.11	5.31	5.313	4.95	5.1117	5.04	4.7773	4.69	4.63	4.7669
	1.4813	3.28	5.3	5.28	5.14	5.26	5.3539	4.97	5.1224	5.05	4.7781	4.69	4.65	4.7694
	0.9895	3.25	5.08	5.31	5.13	5.26	5.2762	4.8	5.0921	5.05	4.7763	4.69	4.67	4.7685
	1.0671	3.27	5.24	5.28	5.18	5.23	5.304	4.78	5.0232	5.07	4.7702	4.69	4.67	4.7684
	1.0296	3.28	5.11	5.28	5.2	5.18	5.3642	4.78	5.0489	5.08	4.7656	4.69	4.67	4.7629
	3.1144	3.32	4.92	5.29	5.18	5.12	5.3076	4.74	5.1689	5.07	4.7603	4.69	4.67	4.7462
	2.3754	3.27	3.54	5.36	5.18	5.28	5.466	4.76	5.1123	5.08	4.7562	4.69	4.67	4.729
	1.9223	3.24	3.72	5.37	5.21	5.3	5.0105	4.83	5.3005	5.08	4.7473	4.69	4.67	4.7138
	0.9697	3.25	3.63	5.36	5.28	5.3	4.64	4.73	5.3027	5.09	4.7484	4.69	4.67	4.7121
	0.8844	3.25	3.49	5.37	5.26	5.31	4.0229	4.74	5.3259	5.09	4.7524	4.69	4.67	4.7028
	1.9696	3.27	3.56	5.31	5.3	5.31	4.4933	4.7	5.0319	5.09	4.7374	4.69	4.65	4.6998
	1.6198	3.27	4.77	5.26	5.31	5.13	4.0221	4.71	5.1116	5.07	4.733	4.69	4.67	4.6969
	1.4189	3.29	4.7	5.25	5.31	5.1	4.3505	4.7	5.1229	5.04	4.7202	4.69	4.67	4.699
	0.9754	3.28	4.19	5.31	5.31	5.21	4.9547	4.7	5.2277	5.03	4.7234	4.69	4.65	4.6984
	1.6252	3.29	4.08	5.43	5.29	5.36	5.3931	4.7	5.0005	5.04	4.715	4.69	4.65	4.6994
	2.4097	3.29	4.57	5.36	5.3	5.42	5.4401	4.7	5.0077	5.05	4.707	4.69	4.65	4.6994
	4.4626	3.52	4.8	5.29	5.3	5.33	5.3804	4.69	5.0165	5.05	4.704	4.69	4.65	4.7002
	3.1621	3.46	4.82	5.29	5.3	5.41	5.4042	4.69	4.9222	5.04	4.6957	4.69	4.64	4.7008
	2.8686	3.42	4.76	5.32	5.3	5.33	5.333	4.69	4.9019	5.03	4.694	4.69	4.65	4.7024
	3.1857	3.37	4.39	5.37	5.3	5.43	5.2748	4.69	4.906	5	4.6899	4.69	4.65	4.703
	3.2345	3.33	3.69	5.39	5.26	5.33	5.2621	4.7	4.8887	5.02	4.6837	4.69	4.65	4.7059
	3.4424	3.38	4.62	5.34	5.3	5.42	5.2592	4.69	4.8678	5.02	4.6877	4.69	4.64	4.7062
	3.4808	3.29	4.88	5.29	5.31	5.16	5.1075	4.68	4.8932	5.02	4.6852	4.69	4.64	4.7056
	3.5678	3.6	5.08	5.31	5.3	5.18	4.9916	4.66	4.9079	5.02	4.6923	4.69	4.64	4.7028
	3.3445	3.29	3.77	5.32	5.3	5.22	5.022	4.66	4.9272	5.02	4.6884	4.69	4.64	4.6957
	3.2944	3.34	4.23	5.36	5.28	5.36	4.9947	4.66	4.8579	5	4.6954	4.69	4.64	4.7043
	3.5535	3.44	5.04	5.32	5.3	5.2	5.089	4.66	4.8266	5	4.6884	4.68	4.59	4.6987
	3.8922	3.95	5.11	5.28	5.3	4.95	5.0108	4.66	4.8323	5.02	4.6865	4.68	4.62	4.6881
	3.8699	4.23	5.23	5.25	5.3	4.95	4.9927	4.64	4.834	5	4.7025	4.68	4.62	4.6765
	4.0347	4.18	5.15	5.25	5.3	5.02	4.9928	4.65	4.824	5	4.7117	4.68	4.6	4.6742
	4.1822	3.89	4.97	5.26	5.26	5.33	4.9835	4.65	4.8505	4.99	4.7115	4.68	4.62	4.6746
	4.1922	4.59	5.23	5.25	5.28	5.42	4.9937	4.66	4.8478	5	4.7064	4.68	4.62	4.6678
	4.0633	4.96	5.45	5.23	5.29	5.44	4.9765	4.68	4.828	5	4.7078	4.68	4.6	4.6689
	4.1239	5.01	5.43	5.21	5.29	5.44	4.9745	4.65	4.8106	4.99	4.6752	4.67	4.6	4.6691
	4.0109	4.78	5.29	5.2	5.29	5.46	4.9812	4.65	4.79	5.02	4.6775	4.67	4.6	4.6713
	4.1315	4.38	5.09	5.2	5.23	5.4	5.0544	4.68	4.7795	5.03	4.6778	4.68	4.59	4.6666
	4.001	4.67	5.3	5.21	5.26	5.4	5.1035	4.66	4.7746	4.98	4.679	4.68	4.59	4.6648
	4.1081	4.61	5.24	5.23	5.21	5.33	5.1071	4.68	4.7683	4.97	4.6774	4.68	4.59	4.6662
	4.1658	4.77	5.36	5.17	5.28	5.47	5.1525	4.66	4.7747	4.98	4.6757	4.68	4.59	4.6652
	4.2674	5.19	5.44	5.16	5.28	5.48	5.1806	4.66	4.9442	4.98	4.6781	4.67	4.59	4.6653
	4.2277	4.27	5.28	5.21	5.16	5.33	5.0683	4.68	4.7729	4.89	4.6797	4.67	4.59	4.6655
	4.2782	4.47	5.29	5.36	5.15	5.27	5.0523	4.73	4.7752	4.73	4.6829	4.68	4.59	4.6653
	4.267	4.58	5.36	5.36	5.18	5.31	5.0028	4.69	4.876	4.68	4.6833	4.68	4.59	4.6675
	4.2193	5.34	5.41	5.28	5.15	5.33	4.9922	4.69	4.8937	4.69	4.6767	4.67	4.58	4.6645
	4.2633	5.39	5.44	5.28	5.19	5.32	4.9623	4.69	4.9396	4.8	4.6664	4.67	4.57	4.6662
	4.2042	5.45	5.45	5.32	5.16	5.33	4.9799	4.68	4.9194	4.69	4.6644	4.67	4.57	4.6661
	4.1051	5.41	5.45	5.34	5.16	5.33	4.9623	4.73	4.9363	4.65	4.6688	4.67	4.59	4.6659
	4.3129	5.3	5.43	5.25	5.18	5.31	4.9483	4.71	4.8723	4.65	4.6644	4.67	4.58	4.6659
	3.9182	5.38	5.35	4.87	5.18	5.3	4.9669	4.71	4.9441	4.65	4.6631	4.67	4.59	4.6653
	3.6275	5.25	5.32	4.69	5.2	5.31	4.9411	4.7	4.9101	4.65	4.6666	4.68	4.58	4.6685
	3.6111	4.77	4.72	4.45	5.2	5.3	4.9345	4.66	4.9086	4.69	4.6655	4.68	4.59	4.68
	4.0697	4.37	4.41	5.15	5.2	5.28	4.9298	4.66	4.9199	4.71	4.6678	4.68	4.57	4.6765
	4.2338	4.08	4.04	5.16	5.19	5.3	4.9392	4.66	4.9166	4.71	4.6704	4.68	4.59	4.6732
	4.2	4.05	4.07	4.92	5.18	5.31	4.9471	4.65	4.9228	4.7	4.6715	4.68	4.57	4.6722
	4.0266	4.05	4.07	4.46	5.18	5.28	4.9843	4.65	4.9579	4.66	4.6815	4.68	4.59	4.671
	4.4124	4.06	4.07	4.17	5.18	5.28	4.9839	4.65	4.9522	4.66	4.6834	4.68	4.6	4.6684
	4.0952	4.05	4.08	4.07	5.15	5.26	4.9735	4.66	4.9527	4.66	4.6849	4.68	4.6	4.6682
	4.2517	4.08	4.12	4.58	5.14	5.26	5.0041	4.65	4.9321	4.68	4.6823	4.68	4.62	4.6707
	4.3976	4.09	4.16	4.89	5.11	5.42	5.0141	4.65	4.9265	4.68	4.6851	4.68	4.62	4.6743
	4.386	4.08	4.18	4.33	5.08	5.32	5.027	4.7	4.9235	4.68	4.6888	4.68	4.62	4.675
	4.4116	4.08	4.14	4.15	5.06	5.37	5.0206	4.68	4.9032	4.66	4.6865	4.68	4.62	4.6778
	3.9028	4.04	4.13	4.22	5.2	5.58	4.9984	4.65	4.8978	4.66	4.6856	4.68	4.62	4.6806
	2.9872	4.05	4.18	4.27	5.24	5.61	5.0025	4.65	4.8989	4.66	4.6876	4.68	4.59	4.6798
	3.7188	4.05	4.16	4.29	5.23	5.62	5.0261	4.65	4.8878	4.66	4.6884	4.68	4.58	4.682
	3.4401	4.03	4.15	4.29	5.5	5.62	5.0524	4.65	4.8601	4.66	4.6992	4.68	4.57	4.6866
	3.2804	4.06	4.19	4.32	5.54	5.62	5.034	4.65	4.842	4.68	4.6924	4.68	4.6	4.6873
	3.9887	4.08	4.24	4.32	5.51	5.66	4.9512	4.66	4.836	4.66	4.7005	4.68	4.62	4.69
	4.0049	4.13	4.3	4.32	5.31	5.68	5.0028	4.66	4.8257	4.68	4.6915	4.68	4.62	4.6927
	4.2105	4.13	4.3	4.32	5.37	5.69	5.1424	4.69	4.8125	4.68	4.6924	4.68	4.6	4.692
	3.3956	4.1	4.24	4.32	5.19	5.73	5.1687	4.69	4.8142	4.68	4.6947	4.68	4.6	4.6975
	2.8818	4.24	4.26	4.32	5.2	5.72	5.1445	4.7	4.8096	4.68	4.7057	4.68	4.58	4.698
	3.2648	4.09	4.19	4.3	5.2	5.76	5.1482	4.7	4.8453	4.68	4.7159	4.69	4.59	4.6982
	3.1543	4.1	4.16	4.28	4.72	5.73	5.1404	4.68	4.8493	4.66	4.7542	4.68	4.59	4.6995
	3.2969	4.08	4.2	4.46	4.43	5.68	5.2597	4.66	4.85	4.66	4.7515	4.69	4.62	4.7012
	3.0106	4.06	4.34	4.64	4.55	5.51	5.3129	4.66	4.8458	4.66	4.7632	4.69	4.62	4.7027
	3.4395	4.06	4.78	4.84	4.95	5.48	5.1623	4.66	4.8256	4.66	4.747	4.69	4.58	4.7041
	3.5952	4.06	4.61	5.07	5.08	5.51	5.2349	4.66	4.8499	4.66	4.7563	4.69	4.53	4.705
	3.8175	4.05	4.51	5.13	5.2	5.49	5.29	4.66	4.8442	4.66	4.7911	4.69	4.54	4.7043
	3.724	4.06	4.52	5.17	5.25	5.47	5.3314	4.66	4.8492	4.66	4.7784	4.69	4.58	4.7051
	3.4534	4.01	4.49	5.16	5.26	5.31	5.1869	4.66	4.8459	4.66	4.7981	4.69	4.58	4.706
	2.1872	4.04	4.25	5.08	5.23	5.25	5.1141	4.66	4.8609	4.66	4.821	4.69	4.58	4.7055
	2.595	3.86	4	5.01	5.14	5.2	4.9782	4.65	4.8678	4.66	4.8144	4.69	4.59	4.708
	3.2855	3.94	4.13	5.06	5.09	5.13	4.9706	4.65	4.874	4.66	4.854	4.69	4.57	4.7138
	2.6028	4.1	4.98	5.01	5.03	5.05	4.9719	4.65	4.8625	4.66	4.8938	4.69	4.54	4.7146
	3.544	4.67	4.98	4.97	4.99	4.98	4.9494	4.65	4.8424	4.66	4.8656	4.68	4.54	4.7145
	3.6243	3.99	4.91	4.92	4.98	4.95	4.9452	4.65	4.8545	4.66	4.8007	4.68	4.55	4.7233
	3.3166	4.28	4.87	4.91	4.95	4.87	4.9449	4.65	4.8582	4.66	4.8422	4.68	4.5	4.7288
	3.517	4.54	4.9	4.89	4.9	4.83	4.9568	4.65	4.8606	4.66	4.8451	4.68	4.49	4.7325
	3.2225	4.76	4.91	4.87	4.88	4.78	4.9589	4.65	4.8701	4.66	4.8517	4.68	4.48	4.7358
	2.8778	4.41	4.85	4.89	4.89	4.77	5.3361	4.65	4.898	4.66	4.878	4.67	4.48	4.7376
	1.3926	4.33	4.83	4.86	4.89	4.77	5.3634	4.65	4.9504	4.66	4.8767	4.68	4.48	4.7416
	1.576	4.38	4.83	4.86	4.85	4.75	4.9784	4.65	4.9653	4.66	4.9184	4.62	4.47	4.745
	1.5866	4.49	4.82	4.85	4.84	4.75	5.1999	4.65	4.9641	4.66	4.9423	4.66	4.47	4.7441
	1.6498	4.66	4.83	4.85	4.8	4.75	5.1708	4.65	4.9784	4.65	4.9383	4.64	4.47	4.7464
	1.6461	4.68	4.86	4.81	4.78	4.75	5.0479	4.65	4.9338	4.64	4.8781	4.64	4.47	4.7472
	1.6539	4.66	4.85	4.81	4.78	4.73	5.0474	4.66	4.9615	4.65	4.8459	4.64	4.49	4.751
	1.5502	4.7	4.9	4.82	4.77	4.76	4.9419	4.66	5.0112	4.65	4.8092	4.66	4.48	4.7507
	1.5094	4.75	4.92	4.82	4.77	4.75	4.969	4.66	5.0122	4.64	4.7982	4.67	4.49	4.7524
	1.6439	4.42	4.73	4.84	4.75	4.75	5.0138	4.65	5.02	4.65	4.7576	4.67	4.49	4.7532
	1.6905	4.48	4.78	4.84	4.73	4.73	5.1181	4.65	4.9955	4.65	4.7616	4.67	4.49	4.7547
	1.8576	4.57	4.88	4.84	4.73	4.72	5.0719	4.65	4.9765	4.65	4.7605	4.68	4.5	4.7558
	1.9668	4.56	4.9	4.82	4.72	4.72	5.1542	4.65	4.9725	4.66	4.7644	4.64	4.5	4.7553
	1.9834	4.58	4.86	4.84	4.73	4.72	5.3579	4.65	4.9678	4.78	4.7742	4.67	4.5	4.7568
	2.0575	4.63	4.88	4.81	4.7	4.7	5.362	4.64	4.9588	4.81	4.7603	4.67	4.5	4.7576
	1.7334	4.71	4.91	4.81	4.7	4.68	5.3687	4.64	4.9578	4.79	4.7586	4.64	4.5	4.7572
	1.9086	4.73	4.9	4.8	4.69	4.68	5.3076	4.65	5.0812	4.78	4.7605	4.64	4.5	4.7575
	1.8481	4.66	4.87	4.84	4.69	4.68	5.4632	4.64	5.2243	4.76	4.7503	4.66	4.5	4.7571
	1.9551	4.63	4.83	4.84	4.68	4.68	5.4521	4.63	5.2797	4.74	4.7626	4.66	4.5	4.7544
	2.0246	4.67	4.92	4.84	4.68	4.68	5.4628	4.61	5.1512	4.78	4.7607	4.66	4.5	4.7532
	1.8417	4.7	4.91	4.82	4.68	4.67	5.4282	4.63	5.1763	4.79	4.7791	4.66	4.5	4.7457
	1.7248	4.66	4.8	4.86	4.68	4.67	5.2904	4.65	5.1432	4.76	4.7517	4.66	4.5	4.7427
	1.8297	4.68	4.83	4.82	4.69	4.68	5.2845	4.65	5.0214	4.8	4.7947	4.67	4.52	4.7413
	1.9878	4.68	4.82	4.85	4.7	4.68	5.323	4.66	5.1296	4.79	4.7986	4.63	4.5	4.7407
	2.1122	4.68	4.86	4.84	4.73	4.68	5.3496	4.63	5.1413	4.79	4.776	4.64	4.5	4.74
	2.1154	4.66	4.82	4.82	4.7	4.67	5.3881	4.61	5.1596	4.79	4.8626	4.67	4.5	4.7395
	2.1168	4.43	4.78	4.84	4.75	4.68	5.4198	4.61	5.1955	4.79	4.8713	4.63	4.52	4.7393
	2.2579	3.76	4.31	4.86	4.8	4.67	5.4165	4.61	5.0892	4.78	4.912	4.67	4.52	4.7434
	2.3605	3.96	4.67	4.85	4.79	4.68	5.4099	4.61	5.0909	4.79	4.877	4.64	4.52	4.7391
	2.6015	3.86	4.64	4.85	4.82	4.7	5.5901	4.61	5.1034	4.76	4.8279	4.64	4.52	4.7389
	2.352	3.76	4.14	4.86	4.83	4.72	5.5948	4.61	5.0688	4.73	4.7986	4.63	4.52	4.7445
	2.9544	3.76	3.99	4.87	4.83	4.73	5.5097	4.61	5.2146	4.74	4.8037	4.59	4.52	4.7408
	2.9103	3.76	4.41	4.86	4.83	4.72	5.5894	4.61	5.1574	4.66	4.8636	4.61	4.52	4.7429
	3.0882	3.82	4.6	4.86	4.78	4.7	5.4506	4.61	5.0509	4.66	4.8096	4.64	4.52	4.7449
	3.0549	3.98	4.65	4.85	4.73	4.68	5.4503	4.61	5.1326	4.68	4.8223	4.63	4.52	4.7483
	2.841	4.59	5.03	4.81	4.73	4.67	5.5959	4.61	5.1878	4.68	4.827	4.64	4.53	4.7474
	2.8714	4.59	5.01	4.84	4.73	4.67	5.521	4.61	5.2274	4.68	4.8586	4.64	4.53	4.7529
	2.9512	4.15	4.75	4.86	4.75	4.68	5.7149	4.61	5.2444	4.68	4.8445	4.64	4.53	4.7592
	1.2193	4.39	4.86	4.86	4.77	4.7	5.7473	4.61	5.2025	4.69	4.8561	4.66	4.53	4.7617
	0.9612	4.51	4.88	4.85	4.74	4.68	5.7693	4.61	5.1922	4.68	4.9001	4.64	4.53	4.7974
	1.5273	4.46	4.99	4.85	4.73	4.68	5.7625	4.61	5.2323	4.66	4.8857	4.66	4.53	4.7874
	2.7885	4.38	4.9	4.85	4.74	4.68	5.7725	4.61	5.2385	4.66	4.918	4.62	4.53	4.8035
	3.0083	3.86	4.6	4.86	4.75	4.7	5.7934	4.61	5.2299	4.66	4.9724	4.62	4.53	4.8436
	2.8	3.95	4.21	4.89	4.77	4.73	5.8093	4.61	5.2469	4.66	4.9713	4.63	4.53	4.8766
	2.5783	4.01	4.14	4.85	4.82	4.77	5.9842	4.61	5.2884	4.65	4.9701	4.63	4.53	4.8535
	2.6244	3.86	4.07	5.06	4.87	4.8	5.7982	4.61	5.251	4.66	4.9483	4.63	4.53	4.8798
	2.6103	3.85	4.04	4.91	4.84	4.81	5.9423	4.61	5.2451	4.65	4.9186	4.62	4.53	4.8742
	2.5233	3.86	4.03	5.01	4.85	4.75	6.0008	4.61	5.2655	4.65	4.9579	4.62	4.53	4.8803
	2.4453	3.87	4.07	4.92	4.83	4.73	5.9657	4.61	5.3434	4.66	4.9431	4.58	4.53	4.8874
	2.4542	3.86	4.07	4.95	4.8	4.7	5.9243	4.61	5.3501	4.65	4.9248	4.58	4.53	4.893
	2.5924	3.93	4.05	4.9	4.79	4.7	5.7934	4.61	5.3233	4.65	4.9074	4.58	4.54	4.8888
	2.5606	3.86	4.08	4.97	4.82	4.73	5.7425	4.61	5.432	4.66	4.9044	4.58	4.54	4.8882
	2.7296	3.9	3.88	4.2	4.84	4.8	5.7864	4.61	5.4215	4.64	4.8889	4.59	4.53	4.8858
	2.4931	3.96	3.88	4.19	4.88	4.83	5.9122	4.61	5.2912	4.64	4.893	4.59	4.54	4.8853
	2.3606	3.91	3.92	4.08	4.94	4.83	5.9018	4.61	5.1975	4.65	4.9697	4.59	4.54	4.8722
	2.2346	3.44	4.02	3.99	4.43	4.86	5.912	4.61	5.2889	4.65	4.9955	4.61	4.54	4.8665
	2.098	3.91	3.87	4.09	4.93	4.82	5.8975	4.61	5.3839	4.66	4.9347	4.61	4.54	4.8687
	2.0727	3.85	3.95	4.4	4.82	4.78	5.9005	4.61	5.3637	4.65	4.9036	4.58	4.54	4.8606
	2.0919	4.06	3.84	4.19	4.84	4.78	5.7494	4.61	5.2871	4.66	4.8938	4.59	4.54	4.849
	2.1216	3.91	3.93	4.18	4.84	4.78	5.7769	4.61	5.2762	4.66	4.8434	4.66	4.54	4.8468
	2.1446	3.85	4.07	4.66	4.79	4.76	5.7344	4.61	5.2341	4.66	4.8164	4.64	4.54	4.8458
	2.5849	3.91	3.88	4.28	4.78	4.76	5.6636	4.61	5.2236	4.69	4.8023	4.62	4.54	4.8396
	2.0565	3.85	4.14	4.91	4.74	4.67	5.6651	4.61	5.3158	4.65	4.7961	4.59	4.55	4.8326
	2.4313	3.89	3.94	4.75	4.77	4.75	5.596	4.61	5.4104	4.66	4.7995	4.59	4.54	4.8368
	2.3128	3.85	3.9	4.28	4.79	4.76	5.5438	4.61	5.3987	4.65	4.8008	4.58	4.55	4.8294
	2.0897	3.82	3.88	4.36	4.8	4.75	5.6523	4.61	5.3314	4.7	4.7999	4.59	4.54	4.8331
	2.0977	3.81	3.9	4.46	4.78	4.73	5.6392	4.61	5.2905	4.75	4.8006	4.59	4.55	4.8157
	2.1099	3.9	4.14	4.64	4.75	4.73	5.58	4.61	5.321	4.75	4.7923	4.59	4.55	4.8193
	2.0166	3.8	4.03	4.23	4.79	4.72	5.5024	4.61	5.3266	4.74	4.7904	4.59	4.55	4.8136
	1.9501	4	4.14	4.38	4.75	4.72	5.6204	4.61	5.2932	4.73	4.7845	4.62	4.55	4.8088
	1.6868	3.81	4.21	4.25	4.82	4.72	5.5511	4.61	5.3325	4.71	4.7864	4.61	4.55	4.8153
	1.7726	3.81	4.12	4.24	4.88	4.71	5.5171	4.61	5.4323	4.71	4.7867	4.62	4.55	4.8242
	1.8023	3.82	4.02	4.24	4.88	4.71	5.3614	4.61	5.4401	4.7	4.8498	4.62	4.55	4.7739
	1.7845	3.9	3.95	4.24	4.83	4.71	5.3583	4.61	5.4472	4.7	4.8413	4.64	4.55	4.7674
	1.8968	4	4.3	4.92	4.73	4.7	5.6058	4.61	5.3376	4.7	4.8181	4.63	4.55	4.7587
	2.1485	4.05	4.26	5.02	4.72	4.7	5.6265	4.61	5.2347	4.7	4.8129	4.64	4.57	4.7504
	1.9929	4.1	4.24	5.1	4.72	4.7	5.6383	4.61	5.2641	4.71	4.8065	4.64	4.57	4.7551
	1.8883	4.05	4.25	5.12	4.73	4.7	5.5296	4.61	5.3382	4.7	4.8344	4.63	4.57	4.7511
	1.7315	4.04	4.24	4.79	4.8	4.7	5.6212	4.61	5.338	4.69	4.7977	4.64	4.57	4.7457
	1.6678	4.15	4.24	4.64	4.84	4.7	5.4882	4.61	5.353	4.69	4.816	4.63	4.57	4.7417
	1.5242	4.47	4.21	4.82	4.85	4.7	5.5811	4.61	5.3412	4.69	4.7868	4.67	4.57	4.7395
	1.8019	4.53	4.23	4.71	4.95	4.7	5.3359	4.61	5.3769	4.66	4.8321	4.66	4.57	4.7389
	1.5377	4.67	4.23	4.69	4.96	4.72	5.1144	4.61	5.3657	4.66	4.8092	4.67	4.57	4.7422
	1.6184	4.7	4.24	4.63	4.95	4.72	5.2113	4.61	5.3649	4.66	4.941	4.66	4.58	4.7435
	1.6796	4.73	4.26	4.8	4.94	4.72	5.6272	4.61	5.2212	4.65	4.9226	4.66	4.57	4.7381
	1.6377	4.78	4.36	5.06	4.88	4.7	5.5373	4.61	5.2076	4.65	4.9414	4.64	4.58	4.7384
	1.8233	4.65	4.36	5.06	4.87	4.7	5.5302	4.61	5.219	4.64	4.9488	4.63	4.55	4.7388
	1.9038	4.68	4.57	5.06	4.85	4.71	5.6077	4.61	5.2354	4.64	4.9581	4.64	4.6	4.7391
	2.0197	4.67	4.64	5.08	4.84	4.71	5.5153	4.61	5.2209	4.66	4.9564	4.64	4.59	4.7406
	2.0545	4.49	4.75	5.21	4.82	4.71	5.5436	4.61	5.2425	4.66	4.9407	4.64	4.6	4.7483
	1.915	4.68	4.86	5.29	4.79	4.71	5.5856	4.61	5.2332	4.66	4.9779	4.64	4.57	4.7514
	1.8449	4.68	4.97	5.38	4.77	4.7	5.6544	4.61	5.2058	4.66	4.851	4.64	4.57	4.7508
	1.9051	4.61	4.66	5.22	4.82	4.7	5.6171	4.61	5.2359	4.66	4.8909	4.63	4.57	4.7776
	1.0024	4.63	4.73	5.39	4.73	4.68	5.6481	4.61	5.3045	4.66	4.8928	4.64	4.57	4.8061
	1.0775	4.63	4.76	5.29	4.72	4.7	5.6376	4.61	5.2648	4.66	4.904	4.64	4.55	4.8104
	1.0659	4.51	4.6	5.39	4.99	4.7	5.6295	4.64	5.4487	4.66	4.8699	4.64	4.57	4.826
	0.9618	4.54	4.62	5.28	5.05	4.7	5.6857	4.64	5.5153	4.66	4.8139	4.64	4.57	4.7644
	1.0167	4.58	4.72	5.38	5.1	4.7	5.7051	4.61	5.4728	4.66	4.7983	4.63	4.58	4.7168
	1.1468	4.59	4.75	5.49	4.82	4.71	5.7271	4.63	5.5349	4.66	4.8983	4.64	4.62	4.704
	1.076	4.71	4.76	5.39	4.8	4.71	5.7262	4.63	5.4679	4.66	4.9069	4.64	4.59	4.7198
	1.0238	4.73	5.09	5.13	4.74	4.7	5.723	4.63	5.5027	4.66	4.9352	4.64	4.62	4.7375
	0.9203	4.7	4.77	5.1	4.82	4.71	5.7643	4.63	5.5034	4.66	4.9312	4.64	4.6	4.6989
	1.1488	4.66	4.77	5.31	4.88	4.71	5.7293	4.63	5.5014	4.66	4.9072	4.64	4.59	4.6867
	0.8086	4.78	4.8	5.02	4.8	4.72	5.7419	4.61	5.5591	4.66	4.9144	4.64	4.59	4.6833
	0.9102	4.78	4.93	5.11	4.82	4.71	5.7706	4.61	5.594	4.66	4.898	4.64	4.6	4.6824
	0.3376	4.78	4.77	5.32	4.84	4.78	5.7448	4.63	5.3758	4.66	4.8587	4.64	4.6	4.7266
	0.4812	4.78	4.76	5.36	4.85	4.81	5.7885	4.63	5.5797	4.66	4.8606	4.64	4.6	4.7015
	0.5431	4.7	4.77	5.32	5.03	4.83	5.7528	4.64	5.4528	4.66	4.8682	4.64	4.59	4.7092
	0.7445	4.67	4.71	5	5.3	4.83	5.7446	4.64	5.5268	4.66	4.871	4.64	4.59	4.744
	1.1753	4.7	4.73	5.05	5.2	4.82	5.7851	4.64	5.5303	4.66	4.8786	4.66	4.6	4.7433
	1.0655	4.54	4.71	4.92	5.31	4.82	5.7173	4.64	5.3701	4.66	4.8723	4.64	4.6	4.7593
	1.3812	4.71	4.78	5.34	4.98	4.8	5.7165	4.64	5.3623	4.66	4.8806	4.64	4.59	4.7666
	1.4759	4.8	5.17	5.13	4.77	4.75	5.7967	4.64	5.4973	4.65	4.9017	4.64	4.58	4.754
	1.5856	4.92	5.3	4.97	4.75	4.75	5.7653	4.61	5.4723	4.66	4.9085	4.64	4.58	4.7336
	1.4279	4.77	4.86	5.13	4.74	4.75	5.7367	4.61	5.3992	4.65	4.8911	4.64	4.58	4.7392
	1.2495	4.71	4.8	5.06	4.75	4.72	5.6796	4.61	5.41	4.66	4.8959	4.64	4.58	4.7439
	0.8212	4.73	4.8	4.99	4.74	4.72	5.6589	4.61	5.4156	4.65	4.8878	4.64	4.59	4.763
	1.3865	4.72	4.8	5	4.73	4.72	5.6702	4.61	5.4377	4.65	4.9061	4.64	4.59	4.7555
	1.2865	4.71	4.81	4.91	4.72	4.68	5.6005	4.61	5.5558	4.65	4.9357	4.64	4.6	4.7637
	1.5678	4.78	4.77	4.99	4.7	4.68	5.5406	4.61	5.5312	4.66	4.9275	4.64	4.6	4.7431
	1.9542	4.81	4.8	4.91	4.69	4.68	5.5605	4.61	5.5232	4.64	4.9199	4.64	4.6	4.7644
	1.652	4.8	4.77	5	4.69	4.68	5.4796	4.61	5.4979	4.64	4.9283	4.64	4.6	4.7526
	1.6285	4.78	4.81	4.77	4.68	4.7	5.6345	4.61	5.5141	4.64	4.9313	4.64	4.6	4.7672
	1.6267	4.78	4.76	4.81	4.68	4.71	5.6523	4.61	5.5082	4.65	4.9347	4.64	4.6	4.7815
	2.3077	4.78	4.73	4.87	4.69	4.71	5.7049	4.61	5.4864	4.66	4.9482	4.64	4.6	4.7858
	2.148	4.82	4.77	4.94	4.74	4.7	5.6756	4.61	5.5081	4.68	4.9834	4.64	4.62	4.7871
	2.0318	4.66	4.82	4.87	4.73	4.7	5.6478	4.61	5.4383	4.69	4.998	4.66	4.6	4.7871
	1.859	4.82	4.76	4.9	4.74	4.7	5.6008	4.61	5.5592	4.68	5.0394	4.66	4.62	4.8161
	1.339	4.82	4.76	4.77	4.83	4.68	5.4739	4.6	5.5653	4.68	5.0374	4.66	4.63	4.7894
	1.4477	4.81	4.75	4.77	4.82	4.68	4.9738	4.6	5.5706	4.66	5.0302	4.67	4.63	4.7957
	1.7882	4.78	4.8	4.68	4.8	4.7	4.2752	4.59	5.6193	4.68	5.0341	4.67	4.62	4.7963
	2.0778	4.24	4.55	4.77	4.68	4.85	5.1978	4.59	5.553	4.69	4.9939	4.67	4.63	4.797
	2.1513	4.2	4.23	4.65	4.8	4.75	5.4383	4.63	5.5384	4.69	4.9772	4.67	4.64	4.8103
	2.5444	4.22	4.57	4.84	4.77	4.83	5.6885	4.63	5.5209	4.7	5.0102	4.68	4.63	4.8267
	2.724	4.59	4.73	4.76	4.82	4.8	5.6179	4.6	5.4741	4.68	4.9859	4.68	4.64	4.825
	2.8958	4.61	4.73	4.71	4.82	4.7	5.7973	4.6	5.3775	4.66	4.956	4.68	4.64	4.8136
	3.0009	4.39	4.65	4.79	4.82	4.86	5.5454	4.6	5.3479	4.69	4.9351	4.68	4.63	4.8168
	3.129	4.65	4.8	4.69	4.82	4.75	5.5251	4.6	5.5181	4.69	4.9874	4.67	4.64	4.8323
	2.3752	4.68	4.85	4.7	4.88	4.77	5.4059	4.6	5.5537	4.73	4.9993	4.67	4.64	4.8397
	2.4124	4.66	4.83	4.69	4.84	4.81	5.8527	4.6	5.4545	4.75	5.0309	4.67	4.64	4.8322
	2.4257	4.34	4.62	4.82	4.78	4.98	5.9618	4.6	5.3913	4.75	4.9671	4.66	4.64	4.8616
	2.5938	4.08	4.26	4.68	4.8	4.85	5.9458	4.61	5.363	4.71	5.019	4.64	4.63	4.8564
	2.2006	4.28	4.49	4.75	4.72	4.88	5.9331	4.6	5.4233	4.7	5.0677	4.64	4.63	4.8686
	2.1545	4.1	4.31	4.7	4.75	4.83	5.8074	4.61	5.4545	4.68	5.113	4.66	4.64	4.8729
	2.1556	4.1	4.35	4.7	4.78	4.83	5.7582	4.64	5.5894	4.64	5.1827	4.66	4.64	4.8845
	2.1522	4.13	4.47	4.77	4.77	4.92	5.7671	4.6	5.609	4.64	5.2427	4.66	4.63	4.8845
	2.2057	4.41	4.71	4.79	4.75	4.91	5.8227	4.61	5.5785	4.64	5.2567	4.66	4.64	4.8889
	2.4407	4.13	4.45	4.74	4.73	4.88	5.6437	4.65	5.313	4.64	5.2091	4.66	4.63	4.9015
	2.798	4.48	4.73	4.8	4.77	4.86	5.6032	4.61	5.328	4.64	5.207	4.66	4.63	4.8998
	2.662	4.43	4.65	4.79	4.77	4.83	5.6691	4.65	5.4062	4.64	5.1983	4.66	4.63	4.907
	2.4331	4.54	4.75	4.79	4.75	4.82	5.4457	4.61	5.2887	4.64	5.1435	4.66	4.63	4.9099
	2.0919	4.39	4.65	4.8	4.73	4.8	5.5037	4.63	5.3701	4.64	5.0075	4.66	4.63	4.9107
	2.1941	4.41	4.64	4.79	4.7	4.78	5.7278	4.63	5.2843	4.66	4.9825	4.64	4.63	4.9184
	2.2232	4.13	4.44	4.76	4.79	4.77	5.6628	4.64	5.4192	4.66	4.992	4.66	4.63	4.917
	2.33	4.32	4.51	4.76	4.73	4.77	5.661	4.61	5.4869	4.65	4.9956	4.64	4.63	4.9228
	2.5304	4.51	4.67	4.77	4.73	4.78	5.7695	4.61	5.3971	4.64	5.0065	4.64	4.63	4.9263
	2.7159	4.51	4.67	4.77	4.72	4.77	5.5659	4.61	5.1655	4.65	5.0079	4.64	4.63	4.9308
	3.0178	4.24	4.6	4.76	4.78	4.78	5.2578	4.64	5.1554	4.65	5.0127	4.64	4.63	4.9375
	3.6069	3.9	4.03	4.6	4.77	4.8	5.2739	4.79	5.0984	4.66	5.0141	4.64	4.62	4.9382
	3.4186	3.94	3.94	4.24	4.69	4.81	5.2213	4.78	5.1471	4.66	5.0253	4.64	4.62	4.9384
	3.3841	3.93	3.95	4.6	4.77	4.75	5.3477	4.65	5.2138	4.65	5.0333	4.64	4.62	4.939
	3.2958	3.91	4.21	4.65	4.78	4.77	5.3812	4.64	5.233	4.65	5.0593	4.63	4.6	4.9435
	3.0931	3.9	4.29	4.65	4.78	4.78	5.3499	4.74	5.2151	4.66	5.0763	4.63	4.62	4.9477
	3.0254	3.89	4.2	4.65	4.78	4.77	5.6849	4.65	5.2044	4.66	5.0507	4.63	4.62	4.9636
	3.022	3.86	3.9	4.48	4.75	4.76	5.6269	4.64	5.4353	4.65	5.0469	4.63	4.62	5.0232
	2.8677	3.9	3.97	4.54	4.78	4.77	5.6882	4.64	5.3363	4.65	5.0493	4.63	4.6	4.9806
	3.2552	3.95	3.97	4.53	4.78	4.75	5.689	4.65	5.1286	4.65	5.0541	4.63	4.6	4.9887
	2.9596	3.93	3.92	4.59	4.78	4.77	5.6921	4.69	5.1285	4.64	5.0403	4.63	4.58	4.9805
	2.8638	3.87	3.89	4.61	4.77	4.77	5.7432	4.74	5.1327	4.64	5.0241	4.63	4.58	4.9867
	3.3854	3.84	4.07	4.69	4.77	4.78	5.7478	4.74	5.1111	4.64	5.0168	4.63	4.58	4.9932
	3.4749	3.89	4.2	4.75	4.75	4.78	5.7386	4.65	5.0865	4.64	4.9987	4.62	4.58	4.9944
	3.4874	3.94	4.14	4.76	4.75	4.78	5.7641	4.65	5.1128	4.63	4.9877	4.62	4.58	4.9936
	3.6371	3.91	4.33	4.75	4.75	4.8	5.7604	4.64	5.1356	4.63	4.9905	4.61	4.59	4.9969
	2.687	3.94	4.28	4.75	4.75	4.78	5.7431	4.66	5.229	4.63	4.9874	4.62	4.62	4.9961
	3.0977	4.1	4.29	4.75	4.75	4.78	5.7849	4.66	5.2765	4.64	4.9911	4.61	4.62	4.9988
	3.3245	4.22	4.36	4.75	4.75	4.78	5.725	4.68	5.3573	4.64	4.9867	4.62	4.62	4.9944
	3.1031	4.25	4.39	4.75	4.75	4.78	5.7976	4.66	5.3805	4.64	4.9598	4.63	4.62	4.9593
	1.4451	4.32	4.46	4.76	4.75	4.78	5.7723	4.68	5.3376	4.64	4.9451	4.64	4.62	4.9411
	1.3887	4.05	4.34	4.75	4.77	4.78	5.7973	4.74	5.3301	4.65	4.9507	4.64	4.63	4.9433
	2.0685	4.33	4.54	4.76	4.74	4.8	5.8025	4.73	5.2425	4.65	4.9617	4.66	4.62	4.941
	2.299	4.34	4.56	4.74	4.75	4.82	5.8304	4.68	5.1884	4.65	4.9658	4.66	4.63	4.9305
	2.0376	4.34	4.57	4.76	4.74	4.83	5.8069	4.65	5.1603	4.64	4.9658	4.67	4.63	4.9045
	3.1934	4.29	4.4	4.75	4.75	4.82	5.639	4.68	5.1649	4.64	4.9653	4.66	4.63	4.8901
	2.6597	4.41	4.55	4.76	4.77	4.86	5.6949	4.65	5.1643	4.64	4.9642	4.66	4.63	4.8854
	3.0701	4.44	4.65	4.76	4.77	4.83	5.7081	4.63	5.1308	4.65	4.9665	4.66	4.63	4.8847
	2.0264	4.37	4.47	4.74	4.77	4.85	5.719	4.65	5.101	4.66	4.9642	4.66	4.63	4.883
	3.1899	4.51	4.65	4.84	4.78	4.85	5.5476	4.63	5.1012	4.65	4.959	4.66	4.63	4.8822
	1.3137	4.51	4.66	4.9	4.78	4.83	5.4834	4.63	5.1106	4.65	4.9539	4.66	4.63	4.8804
	1.3037	4.51	4.67	4.92	4.78	4.88	5.5519	4.66	5.1135	4.68	4.9591	4.66	4.63	4.8793
	1.2171	4.43	4.76	4.94	4.8	4.88	5.4924	4.66	5.0471	4.68	4.9516	4.66	4.63	4.8794
	1.2053	4.51	4.85	4.94	4.83	4.82	5.4672	4.64	5.0582	4.68	4.9562	4.66	4.63	4.8898
	1.1949	4.38	4.55	4.92	4.84	4.83	5.4392	4.64	5.0751	4.68	4.9594	4.66	4.63	4.883
	1.1565	4.49	4.78	4.94	4.85	4.81	5.4122	4.64	5.0677	4.66	4.9619	4.66	4.63	4.8856
	0.8782	4.58	4.77	4.84	4.85	4.81	5.407	4.64	5.0633	4.66	4.9684	4.66	4.63	4.8948
	1.4087	4.39	4.55	4.9	4.82	4.85	5.4181	4.64	5.0634	4.66	4.9675	4.66	4.63	4.89
	1.1066	4.43	4.61	4.92	4.82	4.83	5.482	4.64	5.0996	4.66	4.9696	4.64	4.63	4.8992
	1.919	4.62	4.83	4.85	4.83	4.81	5.4949	4.63	5.0855	4.69	4.9695	4.64	4.62	4.8984
	2.8642	4.61	4.81	4.84	4.83	4.81	5.5074	4.63	5.1019	4.69	4.9717	4.64	4.59	4.9055
	0.7461	4.51	4.66	4.94	4.83	4.82	5.5146	4.64	5.0938	4.69	4.9689	4.64	4.59	4.9012
	0.7484	4.57	4.78	4.91	4.84	4.82	5.498	4.64	5.0945	4.68	4.9712	4.64	4.59	4.9047
	0.7237	4.49	4.73	4.91	4.84	4.82	5.5433	4.63	5.0508	4.69	4.9663	4.64	4.58	4.9068
	0.6962	4.58	4.81	4.92	4.84	4.82	5.5244	4.64	5.0583	4.69	4.9605	4.64	4.59	4.9046
	1.0293	4.42	4.54	4.95	4.85	4.85	5.5075	4.63	5.0866	4.68	4.9632	4.64	4.59	4.9066
	0.6679	4.61	4.8	4.92	4.85	4.83	5.5465	4.64	5.1418	4.66	4.9855	4.64	4.62	4.9096
	0.699	4.63	4.81	4.92	4.85	4.82	5.581	4.63	5.1289	4.68	4.9738	4.64	4.6	4.9089
	1.0843	4.75	4.93	4.89	4.88	4.81	5.5391	4.63	5.1028	4.69	4.9382	4.64	4.6	4.9082
	1.0514	4.81	4.91	4.9	4.87	4.8	5.5748	4.61	5.084	4.65	4.9304	4.64	4.6	4.9097
	1.6789	4.47	4.75	5.02	4.88	4.82	5.5859	4.63	5.0408	4.65	4.9311	4.64	4.6	4.909
	1.5189	4.67	4.83	4.99	4.89	4.82	5.5232	4.63	5.0194	4.65	4.9277	4.64	4.6	4.9075
	1.8595	4.48	4.71	4.96	4.88	4.83	5.57	4.63	5.0298	4.65	4.9319	4.64	4.62	4.9051
	1.6883	4.54	4.81	5.05	4.89	4.82	5.6052	4.61	5.0546	4.65	4.9445	4.64	4.6	4.8969
	0.647	4.86	4.92	4.89	4.87	4.75	5.6209	4.6	5.0577	4.64	4.9619	4.64	4.62	4.8896
	0.715	4.59	4.86	5.07	4.9	4.82	5.6072	4.6	5.0619	4.65	4.9635	4.64	4.62	4.8683
	1.5599	4.88	4.91	4.96	4.89	4.83	5.5701	4.6	5.0513	4.65	4.9521	4.64	4.6	4.8728
	1.5225	4.9	4.93	5.01	4.89	4.83	5.5439	4.6	5.02	4.65	4.9384	4.64	4.6	4.8583
	2.9988	4.78	4.92	5	4.88	4.83	5.5605	4.6	5.0482	4.69	4.9436	4.64	4.6	4.8537
	3.0558	4.83	4.96	5	4.88	4.83	5.5348	4.61	5.0226	4.68	4.9488	4.64	4.62	4.8674
	2.4656	4.66	4.9	5	4.85	4.86	5.4779	4.61	5.0179	4.66	4.9647	4.64	4.6	4.8492
	2.3569	4.81	4.96	5.01	4.85	4.81	5.4427	4.6	5.0245	4.68	4.9633	4.64	4.63	4.8395
	3.3372	4.86	4.98	5.01	4.84	4.8	5.4681	4.6	5.0955	4.68	4.9582	4.64	4.62	4.8301
	2.7735	4.73	4.93	5.01	4.96	4.83	5.477	4.6	5.0532	4.68	4.9572	4.64	4.6	4.8304
	2.7619	4.75	4.94	5.01	4.98	4.87	5.4159	4.6	5.0228	4.66	4.9589	4.64	4.62	4.8226
	2.7284	4.76	4.85	5.01	4.89	4.88	5.4719	4.6	5.0488	4.69	4.9518	4.64	4.6	4.8245
	1.6836	4.77	4.94	5.02	4.94	4.88	5.473	4.6	5.0272	4.69	4.9505	4.64	4.59	4.8222
	1.6249	4.59	4.82	5	5.04	4.97	5.4494	4.6	5.0337	4.66	4.9487	4.64	4.6	4.8278
	1.4305	4.62	4.83	4.96	5.04	4.91	5.4011	4.6	5.0135	4.68	4.956	4.64	4.63	4.8287
	2.2023	4.59	4.83	4.96	5.04	4.92	5.2631	4.6	5.0072	4.68	4.9702	4.64	4.63	4.8314
	2.6293	4.59	4.85	4.99	5.05	4.92	5.2373	4.6	5.0123	4.68	5.0441	4.64	4.63	4.8369
	1.9496	4.83	4.83	5.03	4.95	4.91	5.4231	4.6	5.0118	4.66	5.0804	4.64	4.63	4.8441
	2.4391	4.82	4.92	5.05	4.92	4.98	5.2759	4.6	5.024	4.66	5.0941	4.64	4.63	4.8481
	2.3964	4.82	4.9	5.05	4.95	4.98	5.3832	4.59	5.0319	4.66	5.0822	4.64	4.63	4.8468
	2.6631	4.82	4.91	5.03	4.98	4.98	5.5597	4.59	5.0326	4.66	5.0708	4.64	4.63	4.8506
	2.9392	4.82	4.94	5.05	4.95	4.97	5.6186	4.59	5.0173	4.66	5.0181	4.64	4.63	4.8477
	2.9302	4.82	4.99	5.06	4.88	4.96	5.5917	4.6	5.0168	4.65	4.9678	4.64	4.63	4.8479
	2.013	4.83	4.99	5.05	4.87	4.96	5.6985	4.6	5.0136	4.66	4.9601	4.64	4.63	4.8511
	2.7786	4.78	4.85	5.06	4.92	4.93	5.7166	4.59	5.0108	4.65	4.9502	4.64	4.62	4.8473
	2.8735	4.62	4.88	5.06	4.98	4.92	5.6695	4.59	5.0078	4.65	4.9613	4.63	4.62	4.8589
	2.4658	4.46	4.75	5.01	5.05	4.87	5.6038	4.6	5.0047	4.65	4.9485	4.64	4.63	4.8512
	2.4108	4.3	4.49	4.85	5.09	4.93	5.4225	4.6	5.0691	4.65	4.9595	4.64	4.63	4.8658
	2.6546	4.32	4.59	5.03	5.06	4.87	5.3235	4.6	5.0593	4.65	4.9621	4.64	4.62	4.8675
	2.935	4.83	4.85	5.07	4.94	4.88	5.1989	4.6	5.1678	4.65	4.9448	4.63	4.6	4.8788
	2.8978	4.49	4.81	5.08	4.98	4.86	5.2345	4.6	5.1648	4.65	4.9421	4.64	4.63	4.8827
	3.079	4.37	4.69	5.08	4.94	4.82	5.1494	4.6	5.1319	4.65	4.9499	4.64	4.63	4.8763
	2.9154	4.46	4.83	5.1	4.93	4.82	5.0587	4.61	5.1004	4.65	4.9732	4.63	4.62	4.8783
	2.6711	4.38	4.4	5.07	5.04	4.85	5.0513	4.6	5.0255	4.65	4.9573	4.63	4.62	4.871
	2.7311	4.29	4.54	5.02	5.08	4.9	5.0634	4.63	5.0731	4.65	4.9998	4.64	4.62	4.8894
	2.6305	4.41	4.7	5.1	4.92	4.87	5.1289	4.61	4.9999	4.64	5.0085	4.64	4.63	4.8786
	2.3934	4.3	4.78	5.11	4.92	4.88	5.0857	4.63	4.9903	4.64	5.0015	4.64	4.6	4.907
	1.9713	4.48	4.86	5.11	4.93	4.87	5.0862	4.63	5.0125	4.64	5.0133	4.66	4.58	4.9012
	1.8641	4.37	4.78	5.11	4.96	4.91	5.0234	4.63	5.0077	4.64	5.0208	4.66	4.58	4.8959
	1.8867	4.52	4.83	5.06	5	4.96	5.0944	4.63	5.0123	4.64	5.0211	4.66	4.59	4.9259
	1.9225	4.34	4.73	5.1	5.01	4.98	5.1405	4.64	5.0153	4.64	5.0296	4.66	4.62	4.9411
	1.9987	4.65	4.88	5.02	5.04	5	5.2131	4.64	5.0359	4.63	5.0361	4.66	4.62	4.9505
	2.2448	4.48	4.4	5.07	5.08	5.01	5.3076	4.65	5.0424	4.63	5.0438	4.66	4.6	4.9379
	2.3558	4.34	4.82	5.02	5.06	5.02	5.6121	4.71	5.0389	4.63	5.0415	4.64	4.63	4.9453
	2.2426	4.57	4.78	5	5.09	5.05	5.4928	4.66	5.0376	4.63	5.0497	4.66	4.58	4.9664
	2.5201	4.46	4.93	4.99	5.08	5.06	5.8736	4.65	5.0394	4.63	5.0541	4.66	4.6	4.9576
	2.2761	4.43	4.78	4.99	5.1	5.03	5.3157	4.65	5.0604	4.63	5.0598	4.66	4.62	4.9617
	1.9981	4.19	4.41	5.07	5.14	5.05	5.8605	4.66	5.0661	4.63	5.065	4.64	4.59	4.9691
	1.7858	4.53	5.06	4.96	5.06	5.07	5.967	4.64	5.0648	4.63	5.071	4.64	4.58	4.963
	1.5873	4.96	5.08	5.11	5.03	5.05	5.9041	4.64	5.0753	4.63	5.0723	4.64	4.57	4.9851
	2.4581	4.67	5.04	4.95	5.08	5.07	5.2906	4.65	5.096	4.63	5.0767	4.64	4.53	4.9994
	1.7544	4.39	4.78	4.95	5.16	5.05	5.3841	4.69	5.1238	4.63	5.0789	4.64	4.57	5.0039
	1.8113	4.38	4.87	4.95	5.2	5.06	5.4051	4.65	5.1245	4.63	5.0798	4.64	4.57	5.0257
	1.7899	4.71	5.04	4.99	5.14	5.06	5.5932	4.61	5.1376	4.63	5.0818	4.66	4.57	5.0264
	1.835	4.34	4.78	4.95	5.24	5.05	5.8355	4.63	5.1197	4.63	5.0903	4.64	4.55	5.051
	1.8555	4.61	5.03	5	5.25	5.05	5.8075	4.64	5.1152	4.63	5.0917	4.64	4.57	5.0174
	1.9014	4.25	4.62	4.92	5.06	5.26	5.6108	4.71	5.1053	4.63	5.098	4.64	4.55	5.0617
	1.907	4.19	4.3	4.79	4.96	5.27	5.6156	4.73	5.1213	4.63	5.1023	4.64	4.58	5.0311
	1.8813	4.2	4.46	4.75	4.96	5.21	5.5784	4.71	5.1212	4.63	5.101	4.66	4.58	5.0275
	1.8439	4.24	4.41	4.81	4.99	5.16	5.4969	4.88	5.1225	4.63	5.1028	4.64	4.58	5.0292
	1.6915	4.19	4.45	4.8	5	5.16	5.8968	4.73	5.1187	4.63	5.1024	4.64	4.58	5.064
	1.5638	4.49	4.67	4.9	5.05	5.27	5.7149	4.66	5.1271	4.63	5.0971	4.64	4.59	5.0588
	1.4642	4.52	4.73	4.86	5.01	5.26	5.7084	4.65	5.1294	4.63	5.0882	4.64	4.52	5.0544
	1.4794	4.3	4.69	4.86	4.98	5.26	5.4921	4.64	5.1369	4.63	5.0827	4.64	4.55	5.0519
	1.5026	4.2	4.52	4.84	4.95	5.26	5.6772	4.66	5.1102	4.63	5.0787	4.64	4.57	5.0519
	1.51	4.35	4.56	4.8	4.92	5.25	5.4054	4.75	5.1025	4.63	5.0441	4.64	4.59	5.0405
	1.5732	4.32	4.43	4.77	4.9	5.23	5.4424	4.91	5.099	4.63	5.041	4.64	4.58	5.0114
	1.6509	4.32	4.4	4.75	4.92	5.16	5.1545	4.91	5.0985	4.63	5.0288	4.64	4.6	4.994
	1.6398	4.37	4.43	4.75	4.9	5.1	5.2803	4.92	5.0946	4.63	4.9901	4.64	4.6	4.9834
	1.6459	4.39	4.52	4.81	4.93	5.22	5.2993	4.86	5.0828	4.63	4.9759	4.66	4.6	4.9803
	1.6246	4.41	4.54	4.81	4.94	5.17	5.3892	4.89	5.0699	4.63	4.9729	4.64	4.6	4.9692
	1.5903	4.38	4.43	4.71	4.88	5.03	5.3332	4.99	5.0547	4.63	4.959	4.64	4.6	4.9668
	1.5079	4.35	4.43	4.84	4.92	5.15	5.318	4.8	5.0279	4.63	4.9513	4.64	4.6	4.9634
	1.4441	4.38	4.51	4.84	4.89	5.17	5.4898	4.68	5.0041	4.63	4.95	4.64	4.6	4.9674
	1.4231	4.38	4.39	4.84	4.89	5.1	5.5607	4.7	4.9761	4.63	4.95	4.64	4.59	4.9662
	1.3614	4.41	4.47	4.82	4.88	5.08	5.842	4.7	4.9843	4.63	4.9569	4.64	4.6	4.9655
	1.4493	4.42	4.54	4.85	4.87	5.07	5.95	4.88	4.9963	4.63	4.9598	4.64	4.6	4.9658
	1.4658	4.38	4.49	4.82	4.87	5.03	5.9599	4.88	4.9986	4.63	4.9573	4.64	4.6	4.961
	1.4717	4.38	4.59	4.85	4.92	5.15	6.0039	4.65	5.004	4.63	4.9583	4.64	4.6	4.9596
	1.5525	4.35	4.46	4.84	4.92	5.15	5.8701	4.63	5.0119	4.63	4.956	4.64	4.6	4.9565
	1.7916	4.34	4.45	4.85	4.92	5.1	5.7392	4.66	5.0535	4.63	4.9525	4.64	4.6	4.9554
	1.7793	4.33	4.49	4.84	4.93	5.22	5.8355	4.75	5.1087	4.63	4.9448	4.64	4.6	4.9521
	1.7708	4.3	4.54	4.84	4.95	5.22	5.4489	4.66	5.0392	4.63	4.9395	4.64	4.6	4.9514
	1.5379	4.24	4.35	4.84	4.93	5.21	5.4717	4.65	5.0328	4.63	4.9433	4.64	4.6	4.9507
	1.4855	4.24	4.31	4.85	4.88	5.12	5.5618	4.66	4.9928	4.63	4.9293	4.64	4.6	4.943
	1.3531	4.27	4.38	4.85	4.88	5.06	5.7536	4.65	4.9591	4.63	4.9399	4.64	4.6	4.9348
	1.8751	4.27	4.59	4.85	4.88	5.13	5.21	4.65	5.0085	4.63	4.9308	4.64	4.59	4.932
	1.5429	4.32	4.69	4.85	4.88	5.18	5.1735	4.64	4.9749	4.63	4.9071	4.64	4.59	4.9094
	1.6474	4.34	4.69	4.85	4.89	5.17	5.0971	4.64	4.9566	4.63	4.9034	4.64	4.6	4.9026
	1.6028	4.35	4.7	4.82	4.88	5.08	5.115	4.65	4.9579	4.63	4.8986	4.64	4.6	4.8991
	1.6388	4.2	4.36	4.81	4.84	5.02	5.0958	4.66	4.9554	4.63	4.8964	4.64	4.6	4.8878
	1.5433	4.25	4.56	4.81	4.85	5.02	5.0673	4.69	4.9525	4.63	4.8834	4.64	4.6	4.8511
	1.5119	4.56	4.71	4.82	4.88	5.06	5.2067	4.65	4.9559	4.63	4.8718	4.64	4.6	4.8504
	1.6407	4.32	4.7	4.81	4.87	5.02	5.4591	4.66	4.9523	4.63	4.8642	4.64	4.6	4.8402
	1.5058	4.25	4.65	4.79	4.85	5.05	5.959	4.75	4.9396	4.63	4.856	4.63	4.6	4.8361
	1.5044	4.59	4.7	4.8	4.87	4.98	6.0161	4.92	4.9316	4.63	4.8385	4.63	4.6	4.8149
	1.5128	4.66	4.7	4.81	4.89	5.02	6.0169	4.75	4.9463	4.63	4.873	4.64	4.6	4.7927
	1.4518	4.66	4.72	4.84	5	5.05	6.0138	4.66	4.9235	4.63	4.8713	4.64	4.6	4.7745
	1.4401	4.7	4.85	4.85	4.99	5.03	5.901	4.63	4.8813	4.64	4.8469	4.64	4.6	4.7151
	1.4192	4.7	4.86	4.89	4.94	5.03	5.8706	4.61	4.8968	4.64	4.8665	4.64	4.6	4.7209
	1.4065	4.68	4.86	4.87	4.95	5	5.7742	4.61	4.9238	4.64	4.8416	4.64	4.6	4.7141
	1.4064	4.63	4.83	4.89	4.9	4.98	5.8291	4.6	4.9436	4.64	4.8414	4.64	4.6	4.7011
	1.334	4.38	4.76	4.87	4.9	4.98	5.912	4.63	4.9346	4.64	4.8415	4.64	4.6	4.685
	1.3163	4.37	4.7	4.86	4.9	4.95	5.8474	4.65	4.916	4.63	4.8382	4.64	4.62	4.6656
	1.3115	4.3	4.52	4.86	4.9	4.91	5.7838	4.74	4.8762	4.63	4.8359	4.67	4.62	4.6412
	1.2656	4.23	4.51	4.86	4.9	5.02	5.7682	4.63	4.8886	4.63	4.8238	4.67	4.62	4.62
	1.1858	4.33	4.46	4.85	4.92	5.21	5.7719	4.65	4.9151	4.63	4.833	4.67	4.62	4.5838
	1.1461	4.24	4.47	4.84	4.93	5.11	5.7614	4.66	4.9149	4.63	4.8512	4.68	4.62	4.536
	1.4565	4.24	4.38	4.84	4.92	5.12	5.6853	4.69	4.9128	4.63	4.8372	4.71	4.62	4.5413
	1.1804	4.29	4.54	4.84	4.92	5.16	5.7447	4.8	4.9073	4.63	4.8329	4.69	4.62	4.5197
	1.0846	4.41	4.61	4.86	4.93	5.02	5.7551	4.65	4.9043	4.63	4.8356	4.67	4.62	4.5312
	0.8777	4.42	4.69	4.86	4.96	4.98	5.7662	4.66	4.9082	4.63	4.8317	4.66	4.6	4.5142
	0.6692	4.32	4.52	4.82	4.92	5	5.7614	4.73	4.9005	4.63	4.8333	4.64	4.59	4.5067
	0.5539	4.32	4.44	4.79	4.9	5.05	5.7829	4.76	4.8987	4.63	4.8345	4.66	4.6	4.4881
	0.7885	4.33	4.45	4.8	4.88	5.01	5.7741	4.7	4.901	4.64	4.8367	4.66	4.6	4.5087
	0.7652	4.34	4.43	4.79	4.87	4.96	5.8188	4.74	4.9009	4.63	4.8379	4.63	4.6	4.5274
	0.9377	4.35	4.44	4.81	4.88	4.93	5.711	4.7	4.8977	4.64	4.8385	4.63	4.6	4.5248
	1.0649	4.37	4.49	4.82	4.94	4.92	5.7397	4.7	4.899	4.64	4.8398	4.63	4.6	4.523
	1.3084	4.37	4.45	4.82	4.95	4.96	5.7023	4.68	4.9006	4.63	4.8454	4.63	4.6	4.5454
	1.1775	4.38	4.45	4.82	5.1	4.91	5.719	4.65	4.8977	4.64	4.8476	4.63	4.62	4.599
	1.1622	4.39	4.41	4.8	5.04	4.93	5.815	4.61	4.9007	4.64	4.8458	4.63	4.62	4.6168
	1.2921	4.41	4.49	4.81	5.13	4.91	5.8962	4.61	4.9216	4.64	4.8448	4.64	4.62	4.6912
	1.3923	4.41	4.69	4.84	5.09	4.92	5.8821	4.61	4.9129	4.64	4.8365	4.64	4.62	4.6137
	1.3398	4.41	4.56	4.86	5.11	4.92	5.9112	4.61	4.9206	4.64	4.826	4.64	4.62	4.5903
	1.3068	4.42	4.43	4.79	5.01	5	5.8292	4.65	4.9031	4.64	4.7957	4.64	4.62	4.6204
	1.1622	4.43	4.66	4.81	5.08	4.96	5.7657	4.65	4.9001	4.64	4.7746	4.64	4.62	4.6423
	1.2281	4.43	4.52	4.8	5.1	4.97	5.8764	4.66	4.9239	4.64	4.7739	4.64	4.62	4.6486
	1.1734	4.39	4.45	4.8	4.99	5.01	5.9029	4.66	4.9466	4.65	4.7807	4.64	4.62	4.6634
	1.1859	4.42	4.44	4.79	4.98	5.15	5.9315	4.66	4.9512	4.65	4.7969	4.64	4.62	4.6745
	1.0667	4.37	4.43	4.77	4.89	5.17	5.9315	4.7	4.945	4.65	4.8243	4.64	4.62	4.6917
	1.1907	4.39	4.45	4.8	4.98	5.07	5.9227	4.69	4.9422	4.66	4.8279	4.64	4.62	4.6895
	1.1712	4.47	4.71	4.84	5.14	4.92	5.9703	4.7	4.9369	4.66	4.8147	4.64	4.62	4.7005
	1.1823	4.47	4.75	4.85	5.14	4.88	5.9376	4.74	4.9268	4.65	4.8295	4.64	4.6	4.7087
	1.3043	4.51	4.67	4.86	5.13	4.9	5.9385	4.71	4.9464	4.65	4.8526	4.64	4.6	4.6783
	1.2399	4.68	4.8	5.02	5.13	4.9	5.9197	4.75	4.9638	4.66	4.841	4.64	4.6	4.7248
	1.2028	4.77	4.82	5.11	5.03	4.9	5.9015	4.68	4.96	4.65	4.8458	4.64	4.6	4.7294
	1.1778	4.77	4.8	5.06	5.11	4.92	5.9271	4.69	4.9686	4.65	4.8472	4.64	4.6	4.7288
	1.2198	4.52	4.77	4.87	5.14	5.03	5.9982	4.64	4.9664	4.65	4.8563	4.64	4.6	4.6942
	1.1889	4.66	4.78	4.9	5.14	5.1	5.9621	4.65	4.9717	4.65	4.8517	4.64	4.6	4.7083
	1.1748	4.47	4.71	4.82	5.13	5.18	6.0122	4.7	5.1293	4.65	4.8935	4.64	4.6	4.7116
	1.1615	4.47	4.71	4.81	5.06	5.22	5.9218	4.78	5.1546	4.66	4.8985	4.64	4.6	4.6855
	1.1476	4.51	4.73	4.81	5.09	5.23	6.0412	4.95	4.964	4.69	4.8674	4.64	4.6	4.6933
	1.1037	4.35	4.43	4.75	4.83	5.15	6.0354	5.02	5.5739	4.74	4.8573	4.64	4.6	4.6979
	1.0708	4.35	4.4	4.71	4.83	5.16	6.0164	4.96	5.4982	4.76	4.8719	4.64	4.6	4.7104
	1.1652	4.41	4.49	4.77	4.92	5.22	6.0168	4.92	5.3222	4.79	4.8738	4.64	4.6	4.7173
	1.2069	4.39	4.49	4.77	5.03	5.28	5.9812	4.85	5.0686	4.75	4.8656	4.64	4.6	4.7109
	0.909	4.35	4.43	4.76	5.01	5.27	6.0077	4.84	4.9456	4.7	4.9271	4.64	4.6	4.7143
	0.8232	4.38	4.45	4.76	5.08	5.28	6.0274	4.81	4.9791	4.71	4.9188	4.64	4.6	4.7435
	0.9035	4.38	4.43	4.76	5.16	5.22	6.0432	4.8	4.9682	4.8	4.8931	4.64	4.6	4.7581
	0.8931	4.35	4.41	4.68	5.09	5.26	6.0657	4.78	4.9365	4.71	4.9392	4.64	4.62	4.7541
	0.69	4.34	4.36	4.46	4.82	5.25	6.1067	4.79	4.9683	4.73	4.9518	4.66	4.62	4.7584
	0.7555	4.33	4.35	4.44	4.72	5.25	6.1245	4.86	4.9555	4.69	4.9607	4.66	4.62	4.7758
	0.6468	4.34	4.36	4.46	4.89	5.25	6.1172	4.74	4.9643	4.7	4.9641	4.66	4.62	4.7565
	0.7372	4.34	4.36	4.44	4.84	5.25	6.0338	4.73	4.9812	4.71	4.96	4.66	4.62	4.763
	0.6485	4.34	4.35	4.44	4.8	5.18	6.1293	4.8	5.0888	4.7	4.9848	4.66	4.62	4.7736
	0.7159	4.35	4.38	4.46	4.88	5.23	6.1286	4.85	5.3321	4.7	4.9919	4.66	4.62	4.7528
	0.8893	4.34	4.36	4.4	4.87	5.05	6.1043	4.88	5.4498	4.69	4.9867	4.66	4.63	4.7803
	0.7257	4.33	4.36	4.4	4.75	5.17	6.1289	4.86	5.4334	4.69	4.9983	4.66	4.63	4.7662
	0.5737	4.34	4.36	4.39	4.75	5.18	6.119	4.79	5.3553	4.68	5.0047	4.66	4.63	4.7703
	0.4034	4.33	4.38	4.4	4.83	5.18	6.0445	4.76	5.6461	4.69	5.0075	4.67	4.63	4.7618
	0.3043	4.33	4.38	4.41	4.89	5.12	6.0076	4.79	5.6548	4.69	5.0124	4.67	4.63	4.8422
	0.2867	4.32	4.36	4.39	4.7	5.2	5.9776	4.78	5.7085	4.69	5.0122	4.67	4.63	4.8224
	0.8103	4.33	4.36	4.38	4.67	5.17	5.7068	4.7	5.6694	4.69	5.0161	4.67	4.63	4.8425
	0.4372	4.33	4.36	4.38	4.69	5.17	6.0029	4.66	5.4638	4.69	5.0253	4.67	4.63	4.8361
	0.4295	4.32	4.35	4.38	4.67	5.18	6.0395	4.66	5.3689	4.68	5.0319	4.67	4.63	4.9413
	0.5099	4.33	4.35	4.36	4.68	5.17	6.0859	4.68	5.5859	4.68	5.0334	4.67	4.63	4.9013
	0.4388	4.33	4.35	4.36	4.69	5.17	6.1609	4.66	5.6725	4.69	5.0402	4.67	4.63	4.914
	0.7958	4.33	4.35	4.38	4.79	5.13	6.1438	4.68	5.5815	4.68	5.0431	4.68	4.63	4.9056
	0.4234	4.33	4.34	4.4	4.92	5.15	6.1971	4.66	5.5436	4.68	5.0548	4.68	4.63	4.9132
	-0.1689	4.32	4.33	4.38	4.73	5.15	6.1097	4.68	5.3505	4.69	5.0827	4.68	4.63	4.9201
	-0.3716	4.32	4.33	4.36	4.74	5.16	6.0945	4.66	5.1692	4.69	5.0808	4.67	4.63	4.9335
	0.0178	4.3	4.31	4.38	4.73	5.16	5.7785	4.68	5.1453	4.68	5.0724	4.67	4.63	4.9551
	-0.0991	4.3	4.31	4.35	4.74	5.15	5.6878	4.68	5.1636	4.68	5.0817	4.68	4.63	4.9698
	-0.1463	4.32	4.33	4.38	4.85	5.11	5.3681	4.69	5.1437	4.68	5.0804	4.68	4.64	4.9754
	-0.0656	4.3	4.31	4.38	4.78	5.15	5.3341	4.71	5.1683	4.68	5.0821	4.67	4.63	4.9805
	0.6161	4.32	4.34	4.36	4.73	5.17	5.2433	4.73	5.1421	4.69	5.0866	4.67	4.64	4.9885
	0.968	4.33	4.34	4.38	4.82	5.12	5.3012	4.7	5.1239	4.69	5.0917	4.67	4.63	4.9853
	0.5644	4.33	4.36	4.46	5.06	5.11	5.2393	4.7	5.1135	4.69	5.0914	4.67	4.64	4.9989
	-0.1183	4.33	4.35	4.38	4.87	5.13	5.2163	4.7	5.1118	4.69	5.0984	4.67	4.63	5.0204
	-0.129	4.32	4.35	4.36	4.85	5.15	5.214	4.69	5.1071	4.69	5.095	4.67	4.64	5.001
	-0.1932	4.32	4.35	4.36	4.93	5.13	5.2087	4.66	5.1066	4.69	5.1009	4.67	4.64	4.993
	-0.6683	4.3	4.33	4.36	4.92	5.13	5.1618	4.68	5.1076	4.69	5.0935	4.67	4.64	4.993
	-0.6134	4.33	4.34	4.34	4.82	5.12	5.1853	4.68	5.1097	4.69	5.0995	4.67	4.63	5.0004
	-0.5953	4.33	4.35	4.43	5.11	5.13	5.1848	4.66	5.1066	4.69	5.1106	4.67	4.63	4.997
	-0.6304	4.33	4.35	4.41	5.11	5.13	5.1412	4.66	5.0988	4.69	5.107	4.67	4.64	5.0043
	-0.0641	4.29	4.35	4.36	5.11	5.13	5.1824	4.66	5.1063	4.69	5.1043	4.67	4.63	5.0074
	0.1095	4.3	4.31	4.44	5.09	5.31	5.1225	4.68	5.0899	4.69	5.1022	4.67	4.64	5.0213
	0.1915	4.32	4.35	4.44	5.1	5.27	5.0611	4.68	5.1102	4.69	5.0928	4.67	4.64	5.0149
	1.3905	4.3	4.34	4.49	5.08	5.35	5.1972	4.68	5.1343	4.69	5.1073	4.67	4.63	5.0158
	2.3435	4.25	4.28	4.36	4.98	5.22	5.434	4.69	5.1348	4.69	5.1033	4.66	4.63	5.0183
	0.5518	4.24	4.29	4.35	5.04	5.17	5.3746	4.69	5.1382	4.71	5.0897	4.67	4.63	5.0289
	-0.0702	4.17	4.31	4.35	5.01	5.16	5.3766	4.7	5.1418	4.71	5.0837	4.67	4.63	5.0233
	-0.4351	4.24	4.31	4.34	5.08	5.25	5.3448	4.71	5.1296	4.74	5.0704	4.67	4.63	5.0316
	-0.1626	4.32	4.36	4.94	5.05	5.57	5.4902	4.7	5.3433	4.71	5.0548	4.66	4.63	5.033
	0.1316	4.3	4.31	4.89	5.06	5.54	5.4171	4.7	5.1671	4.73	5.0561	4.66	4.63	5.0306
	0.0692	4.3	4.34	4.64	5.06	5.35	5.4693	4.79	5.1545	4.73	5.0496	4.66	4.63	5.0376
	-0.0006	4.29	4.33	4.54	5.06	5.28	5.3346	5.04	5.0954	4.7	5.0556	4.66	4.63	5.045
	0.0444	4.3	4.33	4.56	5.06	5.28	5.3047	5.02	5.076	4.7	5.0605	4.66	4.63	5.0445
	0.9886	4.23	4.33	4.35	5.08	5.21	5.2751	5.02	5.0741	4.69	5.0585	4.66	4.63	5.0471
	0.2687	4.3	4.33	4.4	5.08	5.17	5.277	5.05	5.0739	4.68	5.0576	4.66	4.63	5.0507
	2.3083	4.28	4.31	4.59	5.06	5.22	5.2942	5.02	5.0753	4.68	5.0498	4.66	4.63	5.0484
	2.0664	4.28	4.34	4.71	5.06	5.31	5.2656	4.99	5.0724	4.68	5.0444	4.66	4.63	5.0438
	1.581	4.3	4.34	4.63	5.05	5.38	5.5323	5	5.0592	4.68	5.0368	4.66	4.63	5.0384
	-0.4335	4.3	4.35	4.7	5.05	5.4	5.4725	4.96	5.0336	4.66	5.0154	4.66	4.63	5.0221
	-0.568	4.32	4.34	4.58	5.08	5.36	5.6927	4.96	5.0159	4.66	5.007	4.66	4.63	5.0075
	-0.5584	4.33	4.36	4.74	5.05	5.49	5.8421	4.8	5.0376	4.66	4.9961	4.66	4.63	4.9984
	0.1418	4.33	4.35	4.59	5.05	5.43	5.8942	4.84	5.0284	4.66	4.9851	4.66	4.63	4.985
	1.9765	4.33	4.35	4.53	5.05	5.37	5.9692	4.9	5.0155	4.66	4.9876	4.66	4.63	4.9747
	2.6112	4.32	4.35	4.45	4.93	5.2	5.9495	5.01	5.0109	4.66	4.9803	4.66	4.62	4.9767
	2.5369	4.33	4.35	4.44	4.92	5.17	5.8557	5.07	5.0523	4.66	5.023	4.66	4.62	4.951
	2.5633	4.34	4.35	4.44	4.85	5.16	5.9106	5.04	5.0675	4.66	4.9612	4.66	4.62	4.9432
	2.6987	4.35	4.39	4.61	5.04	5.54	5.9593	4.91	5.0882	4.66	4.9595	4.66	4.62	4.9308
	2.4467	4.35	4.39	4.8	5.13	5.28	6.0012	4.89	5.2945	4.65	4.9603	4.66	4.63	4.9213
	2.7859	4.35	4.4	4.81	5.15	5.22	6.11	4.92	5.5652	4.65	4.9809	4.66	4.63	4.9077
	2.7489	4.35	4.38	4.77	5.14	5.21	6.1458	4.95	5.529	4.65	5.0251	4.66	4.62	4.8954
	2.2258	4.34	4.36	4.71	5.06	5.48	6.1469	4.99	5.5709	4.65	4.9542	4.66	4.62	4.8906
	1.346	4.34	4.35	4.44	4.87	5.18	6.1545	5.02	5.5722	4.65	4.9195	4.66	4.6	4.8715
	0.6768	4.34	4.35	4.5	5.05	5.32	6.142	5.04	5.6074	4.65	4.9209	4.64	4.6	4.8656
	1.1891	4.34	4.36	4.71	5.13	5.38	6.0865	4.94	5.6285	4.65	4.9391	4.64	4.6	4.8595
	0.4985	4.35	4.45	4.91	5.21	5.18	6.0168	4.95	5.5808	4.65	4.9311	4.64	4.59	4.8583
	0.944	4.37	4.59	5.06	5.4	5.12	6.0484	4.96	5.5784	4.65	4.9293	4.64	4.59	4.8474
	1.8994	4.35	4.49	5.05	5.36	5.11	6.0189	4.95	5.5476	4.68	4.9172	4.64	4.59	4.8418
	1.7644	4.35	4.5	4.94	5.26	5.12	6.0786	4.94	5.5198	4.68	4.9219	4.63	4.6	4.8377
	-0.8831	4.33	4.4	4.84	5.16	5.22	6.0276	4.91	5.5862	4.69	4.9224	4.64	4.59	4.8326
	0.9021	4.34	4.36	4.9	5.15	5.23	5.9683	4.97	5.5633	4.69	4.9216	4.64	4.59	4.82
	-0.0498	4.34	4.4	4.92	5.16	5.21	5.9857	4.92	5.6239	4.7	4.9027	4.64	4.59	4.8175
	1.5425	4.34	4.44	4.87	5.18	5.17	5.9583	4.89	5.6328	4.7	4.9107	4.64	4.59	4.8097
	-0.0873	4.38	4.43	4.91	5.18	5.17	5.9605	4.9	5.5344	4.7	4.8952	4.64	4.59	4.8055
	0.0995	4.41	4.45	4.91	5.16	5.22	5.9681	4.9	5.6297	4.7	4.8728	4.64	4.59	4.793
	-0.488	4.41	4.49	4.87	5.18	5.3	5.9701	4.9	5.6787	4.69	4.8751	4.63	4.59	4.7902
	-0.8478	4.41	4.45	4.74	5.16	5.32	5.9516	4.89	5.7139	4.7	4.8629	4.63	4.59	4.7861
	-1.1059	4.49	4.56	4.87	5.19	5.2	5.972	4.86	5.7246	4.69	4.8659	4.63	4.59	4.7835
	-0.0169	4.51	4.59	4.85	5.2	5.16	5.9004	4.85	5.4747	4.69	4.8612	4.63	4.59	4.7838
	1.8595	4.51	4.56	4.89	5.21	5.18	5.9146	4.84	5.2374	4.68	4.8696	4.63	4.59	4.7744
	0.0171	4.43	4.56	4.84	5.21	5.3	5.921	4.85	5.2516	4.66	4.8683	4.62	4.58	4.7752
	-0.8278	4.49	4.6	4.85	5.21	5.36	5.913	4.84	5.1692	4.66	4.8716	4.62	4.58	4.7707
	0.7363	4.53	4.61	4.86	5.24	5.36	5.9871	4.84	5.252	4.68	4.8688	4.62	4.59	4.7663
	0.799	4.57	4.64	4.9	5.25	5.41	5.9863	4.85	5.29	4.66	4.8673	4.63	4.59	4.7698
	1.2701	4.46	4.62	4.8	5.16	5.37	6.0268	4.88	5.2816	4.66	4.8691	4.63	4.59	4.7584
	-0.337	4.44	4.59	4.79	5.05	5.37	6.1139	4.95	5.585	4.66	4.8754	4.63	4.59	4.754
	0.4465	4.54	4.61	4.85	5.18	5.47	6.1706	4.86	5.6585	4.65	4.8835	4.63	4.59	4.7528
	-0.1771	4.61	4.71	4.94	5.37	5.52	6.1789	4.85	5.7284	4.65	4.8934	4.63	4.58	4.7515
	-1.0651	4.61	4.71	4.99	5.25	5.49	6.1724	4.86	5.7667	4.65	4.9016	4.63	4.57	4.7505
	-0.0989	4.58	4.61	4.94	5.23	5.51	6.2964	4.86	5.9213	4.66	4.9115	4.63	4.58	4.75
	-0.2866	4.58	4.6	4.94	5.21	5.54	6.1744	4.86	5.7724	4.66	4.916	4.63	4.58	4.7458
	-0.2905	4.62	4.66	5.07	5.36	5.61	6.2549	4.86	5.8435	4.66	4.903	4.63	4.58	4.7462
	1.0069	4.61	4.73	5.16	5.45	5.64	6.1726	4.86	5.6924	4.66	4.8709	4.63	4.58	4.7476
	0.803	4.63	4.62	5.03	5.47	5.68	6.1773	4.86	5.7043	4.65	4.8803	4.63	4.57	4.7449
	0.6647	4.61	4.64	4.96	5.39	5.71	6.1805	4.88	5.7837	4.66	4.8801	4.63	4.58	4.7497
	-0.037	4.61	4.64	4.92	5.4	5.71	6.1797	4.88	5.7241	4.66	4.8672	4.63	4.58	4.7461
	-0.3077	4.63	4.67	5.03	5.55	5.63	6.1787	4.88	5.7072	4.65	4.8684	4.63	4.58	4.7481
	-0.2863	4.68	4.71	5.07	5.61	5.57	6.1861	4.86	5.7153	4.65	4.8683	4.63	4.58	4.7448
	0.6704	4.68	4.7	5.2	5.65	5.37	6.1846	4.86	5.7198	4.65	4.8655	4.63	4.58	4.7316
	-0.36	4.7	4.7	5.17	5.64	5.28	6.2325	4.86	6.0881	4.65	4.9606	4.63	4.58	4.6144
	1.0028	4.71	4.71	5.22	5.57	5.27	6.1699	4.88	5.8263	4.65	4.8731	4.63	4.57	4.6042
	0.7448	4.7	4.71	5.03	5.55	5.27	6.2627	4.88	5.8805	4.65	4.9428	4.63	4.58	4.6817
	-0.5495	4.62	4.71	4.84	5.54	5.44	6.1435	5.04	5.7964	4.65	4.9124	4.63	4.6	4.6529
	1.0023	4.63	4.71	4.84	5.57	5.31	6.1796	4.99	5.7995	4.65	4.8859	4.63	4.6	4.6461
	0.877	4.52	4.67	4.75	5.59	5.37	6.1635	4.94	5.7366	4.65	4.8954	4.63	4.6	4.6292
	-0.5667	4.66	4.71	4.81	5.54	5.28	6.1371	4.86	5.744	4.66	5.0002	4.63	4.6	4.7103
	0.2233	4.67	4.71	4.99	5.55	5.27	6.0867	4.85	5.7625	4.66	4.9868	4.63	4.6	4.7067
	-0.4236	4.66	4.72	4.77	5.54	5.32	6.0648	4.9	5.7587	4.69	5.0391	4.63	4.6	4.697
	0.9295	4.59	4.67	4.71	5.61	5.59	6.007	4.91	5.7074	4.71	4.9683	4.63	4.6	4.7566
	1.9673	4.65	4.67	4.71	5.64	5.35	5.9054	4.95	5.7775	4.71	4.9737	4.63	4.6	4.7548
	-0.1136	4.65	4.66	4.72	5.64	5.36	5.8763	5.01	5.7139	4.75	4.9471	4.63	4.59	4.7526
	-0.5035	4.63	4.66	4.81	5.66	5.56	6.0778	4.99	5.6887	4.75	4.9261	4.63	4.59	4.7485
	-0.7176	4.63	4.67	4.91	5.72	5.56	6.2402	4.92	5.6957	4.76	4.9021	4.63	4.59	4.7598
	-0.773	4.63	4.66	5.18	5.67	5.57	6.2388	4.92	5.5576	4.74	4.8848	4.63	4.59	4.772
	-0.8556	4.63	4.64	4.72	5.71	5.59	6.2261	4.91	5.517	4.73	4.9664	4.63	4.59	4.7736
	-0.6423	4.47	4.64	4.64	5.64	5.69	6.1633	4.96	5.6694	4.74	5.1509	4.63	4.59	4.784
	0.3488	4.39	4.6	4.63	5.09	5.66	6.1261	4.92	5.7155	4.69	5.1632	4.63	4.6	4.7878
	1.1708	4.48	4.64	4.63	4.87	5.67	6.0673	4.81	5.7307	4.69	5.1115	4.63	4.62	4.7845
	-0.0955	4.56	4.61	4.61	5.65	5.67	6.112	4.91	5.7254	4.68	5.1017	4.63	4.62	4.7948
	0.0951	4.52	4.62	4.6	5.36	5.67	6.0964	4.88	5.5001	4.68	5.1227	4.63	4.62	4.8084
	0.2284	4.61	4.59	4.64	5.62	5.66	5.9664	4.7	5.5152	4.69	5.1818	4.63	4.62	4.8073
	0.1632	4.59	4.56	4.64	5.62	5.68	5.9768	4.68	5.5168	4.69	5.2804	4.63	4.62	4.8125
	1.2861	4.58	4.6	4.69	5.64	5.4	5.9718	4.66	5.4949	4.69	5.3661	4.63	4.62	4.8233
	0.045	4.57	4.59	4.71	5.67	5.49	6.1714	4.66	5.6114	4.69	5.3157	4.63	4.62	4.8332
	-0.0136	4.56	4.59	4.9	5.66	5.68	6.2413	4.7	5.5701	4.68	5.2921	4.63	4.6	4.8334
	-0.1601	4.53	4.54	4.97	5.7	5.69	6.2589	4.94	5.5847	4.68	5.2548	4.63	4.6	4.8452
	-0.1182	4.41	4.52	4.58	5.68	5.69	6.2569	4.84	5.5067	4.68	5.2818	4.63	4.6	4.9184
	0.2124	4.51	4.57	5.28	5.62	5.69	6.2441	4.71	5.6155	4.66	5.2059	4.64	4.6	4.9367
	0.8557	4.49	4.56	5.1	5.64	5.67	6.1926	4.65	5.5188	4.66	5.0878	4.64	4.62	4.8843
	0.8669	4.49	4.56	4.79	5.68	5.72	6.1919	4.7	5.589	4.68	5.0669	4.64	4.6	4.9131
	0.364	4.49	4.54	4.65	5.72	5.69	6.188	4.75	5.4561	4.68	5.0597	4.64	4.6	4.8707
	0.3427	4.42	4.47	4.54	5.65	5.67	6.1541	4.91	5.4407	4.69	5.0617	4.63	4.6	4.9235
	0.5177	4.46	4.5	4.59	5.72	5.68	6.135	4.74	5.2621	4.68	5.023	4.64	4.59	4.9025
	0.5051	4.44	4.51	4.71	5.67	5.71	6.1297	4.71	5.297	4.68	5.0265	4.64	4.59	4.9087
	0.1985	4.42	4.51	4.76	5.68	5.66	6.1301	4.73	5.3138	4.66	5.0229	4.63	4.59	4.9021
	0.1451	4.41	4.41	4.48	5.6	5.64	6.1261	5.1	5.3611	4.68	5.0371	4.64	4.6	4.9266
	0.0152	4.3	4.4	4.48	4.89	5.62	6.1246	5.14	5.3854	4.68	5.0263	4.63	4.59	4.9313
	-0.3306	4.3	4.38	4.48	5.11	5.61	6.1867	5.11	5.4956	4.68	5.0292	4.63	4.59	4.9242
	-0.2152	4.33	4.43	4.46	5.64	5.61	6.2046	4.99	5.6568	4.68	5.0282	4.63	4.59	4.9607
	-0.1032	4.32	4.41	4.51	5.75	5.59	6.1963	4.99	5.8269	4.65	5.0399	4.64	4.59	4.9529
	-0.0686	4.3	4.43	4.54	5.75	5.59	6.195	4.97	5.9471	4.65	5.0363	4.64	4.59	4.9693
	-0.1028	4.34	4.45	4.94	5.62	5.64	6.168	4.96	5.849	4.65	5.0278	4.64	4.59	4.9564
	0.2117	4.33	4.4	4.7	5.67	5.62	6.06	5.04	5.7573	4.65	5.0316	4.64	4.59	4.9641
	0.5961	4.35	4.41	4.64	5.66	5.66	6.0249	5.12	5.4467	4.65	5.0358	4.64	4.59	4.9606
	1.5812	4.35	4.4	4.61	5.67	5.67	5.9514	5.16	5.3531	4.65	5.0379	4.64	4.59	4.9661
	2.1195	4.38	4.41	4.76	5.7	5.66	5.8788	5.15	5.2894	4.65	5.0438	4.64	4.59	4.9669
	2.5342	4.35	4.43	5.03	5.59	5.66	5.7824	5.17	5.0936	4.65	5.0483	4.63	4.59	4.9745
	2.0619	4.34	4.41	4.89	5.67	5.61	5.3946	5.17	5.0259	4.65	5.0519	4.63	4.59	4.9819
	2.4682	4.33	4.38	4.69	5.67	5.63	5.3326	5.19	4.9759	4.65	5.0506	4.64	4.59	4.9997
	2.3572	4.35	4.44	5.11	5.62	5.59	5.3108	5.19	5.0616	4.65	5.0502	4.64	4.59	4.9888
	2.0048	4.38	4.44	5.16	5.62	5.56	5.2548	5.19	5.1122	4.65	5.0481	4.64	4.59	5.0035
	2.878	4.34	4.44	5.18	5.64	5.56	5.2489	5.19	5.097	4.65	5.0457	4.64	4.59	5.017
	2.7127	4.33	4.43	5.29	5.65	5.53	5.2793	5.19	5.0914	4.65	5.0464	4.63	4.59	5.0142
	2.7728	4.37	4.52	5.49	5.64	5.53	5.2021	5.17	5.0952	4.65	5.0423	4.64	4.58	5.0097
	2.8375	4.32	4.44	5.27	5.65	5.53	5.2628	5.19	5.1219	4.65	5.0398	4.63	4.59	5.0092
	2.8151	4.33	4.41	5.29	5.65	5.52	5.2736	5.17	5.1545	4.65	5.0424	4.63	4.58	5.0197
	2.8089	4.34	4.6	5.57	5.6	5.51	5.2937	5.17	5.186	4.65	5.0438	4.63	4.58	5.0181
	2.7352	4.44	4.72	5.69	5.57	5.58	5.383	5.17	5.33	4.65	5.0454	4.63	4.58	5.0275
	2.9089	4.43	4.75	5.69	5.56	5.56	5.4793	5.16	5.3929	4.65	5.0433	4.63	4.59	5.0335
	2.7783	4.41	4.66	5.75	5.56	5.54	5.5067	5.17	5.3412	4.65	5.0455	4.63	4.58	5.0309
	2.1454	4.38	4.65	5.75	5.59	5.54	5.5378	5.17	5.2577	4.65	5.0469	4.63	4.58	5.0367
	2.1031	4.39	4.72	5.73	5.56	5.64	5.5625	5.17	5.3168	4.65	5.0429	4.63	4.57	5.0348
	2.1393	4.39	4.71	5.58	5.61	5.52	5.5924	5.16	5.3395	4.65	5.0482	4.63	4.57	5.04
	2.2731	4.39	4.66	5.49	5.59	5.52	5.599	5.16	5.3407	4.65	5.0487	4.63	4.58	5.0363
	2.2353	4.42	4.72	5.49	5.57	5.51	5.609	5.16	5.279	4.65	5.06	4.63	4.58	5.0359
	1.9346	4.42	4.7	5.51	5.61	5.53	5.6283	5.15	5.3511	4.65	5.0551	4.63	4.58	5.0348
	2.1975	4.39	4.64	5.53	5.57	5.56	5.5069	5.15	5.4446	4.65	5.0387	4.63	4.58	5.0326
	2.2995	4.39	4.64	5.49	5.55	5.57	5.7707	5.15	5.3942	4.64	5.028	4.63	4.58	5.0321
	2.3797	4.39	4.62	5.46	5.55	5.56	5.6658	5.15	5.7703	4.64	5.0932	4.63	4.58	5.034
	2.2322	4.47	4.7	5.52	5.55	5.61	5.6763	5.16	5.6915	4.65	5.0485	4.63	4.58	5.0325
	1.9847	4.43	4.69	5.46	5.55	5.64	5.6823	5.16	5.5428	4.65	5.1474	4.63	4.58	5.029
	2.6013	4.38	4.64	5.43	5.54	5.54	5.6254	5.16	5.5981	4.65	5.0558	4.63	4.58	5.0252
	2.2703	4.37	4.59	5.27	5.55	5.57	5.6389	5.16	5.634	4.65	5.063	4.63	4.58	5.0219
	2.4269	4.37	4.59	5.25	5.55	5.56	5.7865	5.14	5.6133	4.65	5.1603	4.63	4.59	5.0088
	2.7186	4.38	4.56	5.21	5.54	5.57	5.9211	5.1	5.6944	4.65	5.0483	4.63	4.59	4.9929
	2.7044	4.39	4.54	5.01	5.54	5.57	6.068	5.14	5.6833	4.65	5.0459	4.63	4.59	4.984
	2.5824	4.37	4.46	4.82	5.5	5.54	6.2362	5.17	5.6146	4.65	5.0271	4.63	4.59	4.969
	2.8208	3.96	4.29	4.59	4.94	5.57	6.2635	5.32	5.641	4.66	4.9806	4.63	4.59	4.9648
	2.8394	1.36	1.63	4.27	4.6	5.08	6.2076	5.68	5.6456	4.66	5.0118	4.63	4.57	4.9537
	2.7636	4.25	4.35	4.6	5.23	5.58	6.1914	5.3	5.7485	4.66	5.02	4.63	4.57	4.9526
	2.6989	4.33	4.43	4.76	5.52	5.57	6.1727	5.19	5.6267	4.66	5.0243	4.64	4.57	4.9408
	2.6809	4.25	4.35	4.63	5.29	5.56	6.1762	5.31	5.5455	4.66	4.9994	4.64	4.58	4.938
	2.2865	4.25	4.35	4.6	5.26	5.57	6.1611	5.32	5.5008	4.66	5.0223	4.63	4.58	4.9363
	2.0946	4.33	4.39	4.72	5.5	5.52	6.1735	5.29	5.5016	4.66	4.9855	4.63	4.57	4.9359
	2.2666	4.3	4.38	4.66	5.28	5.51	6.1739	5.26	5.3748	4.66	4.9828	4.64	4.58	4.9335
	2.5171	4.3	4.38	4.61	5.23	5.49	6.1633	5.27	5.2767	4.66	4.9677	4.64	4.57	4.9324
	2.4532	4.34	4.41	4.68	5.24	5.56	6.1841	5.21	5.3516	4.66	4.9591	4.64	4.57	4.8849
	2.3915	4.37	4.49	4.7	5.45	5.56	6.1746	5.26	5.3568	4.68	4.9664	4.63	4.57	4.8542
	2.709	4.37	4.49	4.71	5.5	5.67	5.9913	5.24	5.301	4.68	4.9557	4.64	4.57	4.8168
	2.8463	4.41	4.61	4.97	5.52	5.71	6.0337	5.26	5.2619	4.71	4.9475	4.64	4.57	4.7745
	2.8135	4.35	4.5	4.68	5.47	5.67	6.1334	5.31	5.2794	4.71	4.9702	4.64	4.57	4.7899
	2.7418	4.05	4.36	4.61	5.33	5.52	6.1462	5.33	5.3165	4.76	4.9735	4.64	4.58	4.7641
	2.5683	4.33	4.51	4.71	5.5	5.68	6.167	5.27	5.339	4.76	4.9554	4.63	4.58	4.7558
	2.2783	4.37	4.6	5.13	5.51	5.71	6.173	5.26	5.2422	4.79	4.9564	4.63	4.58	4.794
	2.2453	4.37	4.59	5.13	5.5	5.72	6.1558	5.19	5.0869	4.84	4.9317	4.62	4.59	4.7766
	2.4137	4.33	4.41	4.66	5.49	5.69	6.1221	5.19	5.0764	4.83	4.9197	4.62	4.59	4.7563
	2.5142	4.28	4.39	4.64	5.49	5.64	6.1349	5.3	5.2378	4.83	4.9327	4.62	4.6	4.7168
	2.501	4.27	4.39	4.64	5.49	5.68	6.1398	5.3	5.156	4.84	4.9271	4.63	4.6	4.7117
	2.6477	4.34	4.41	4.64	5.49	5.69	6.1389	5.37	5.063	4.83	4.9359	4.63	4.6	4.7469
	2.7203	4.32	4.4	4.61	5.47	5.66	6.131	5.45	5.2125	4.8	4.9258	4.63	4.6	4.6848
	2.8249	4.34	4.4	4.61	5.47	5.64	6.13	5.45	5.0834	4.78	4.9426	4.62	4.6	4.7271
	2.8544	4.06	4.38	4.59	5.36	5.52	6.1515	5.48	5.437	4.83	4.9422	4.62	4.6	4.6772
	2.8123	2.18	3.02	4.41	4.7	5.51	6.1366	5.53	5.4041	4.81	4.9357	4.63	4.6	4.6586
	2.002	2.21	3.07	4.4	4.7	5.51	6.1346	5.51	5.4293	4.83	4.9524	4.63	4.6	4.6511
	2.0511	2.3	4.12	4.58	5.25	5.49	6.126	5.48	5.5385	4.8	4.9451	4.64	4.6	4.6685
	1.9074	3.3	4.39	4.59	5.45	5.52	6.1328	5.48	5.5847	4.79	4.944	4.64	4.6	4.6488
	1.6486	2.5	4.36	4.58	5.42	5.51	6.1245	5.46	5.6188	4.8	4.965	4.64	4.6	4.6604
	1.1643	2.45	4.28	4.56	5.28	5.48	6.1113	5.57	5.4243	4.8	5.0052	4.64	4.6	4.6386
	1.0404	2.46	4.29	4.55	5.28	5.48	6.1043	5.51	5.3291	4.83	5.0307	4.64	4.6	4.6175
	2.5152	2.52	4.36	4.58	5.42	5.48	6.1048	5.5	5.3601	4.8	5.0467	4.64	4.6	4.6374
	1.68	4.37	4.46	4.66	5.47	5.51	6.1096	5.51	5.6937	4.79	5.1026	4.64	4.6	4.6232
	2.4391	4.41	4.47	4.74	5.46	5.47	6.1058	5.48	5.6764	4.74	5.1038	4.64	4.6	4.6061
	1.9713	4.44	4.49	5.08	5.45	5.48	6.1221	5.51	5.6222	4.78	5.155	4.64	4.6	4.6387
	2.6535	4.46	4.47	4.75	5.45	5.47	6.116	5.5	5.7978	4.78	5.1434	4.64	4.62	4.6278
	2.6195	4.28	4.46	4.58	5.46	5.38	6.1157	5.46	5.6493	4.83	5.0613	4.64	4.62	4.6018
	2.687	4.44	4.49	4.58	5.46	5.48	6.1191	5.45	5.6523	4.83	5.0501	4.64	4.62	4.6138
	2.6045	4.48	4.51	4.75	5.44	5.54	6.1531	5.43	5.7102	4.8	5.0403	4.64	4.62	4.6078
	2.4377	4.48	4.5	4.71	5.44	5.52	6.1889	5.42	5.6659	4.79	5.024	4.64	4.62	4.6108
	2.0079	4.46	4.5	4.59	5.46	5.52	6.1907	5.42	5.5626	4.79	5.003	4.66	4.62	4.627
	1.9168	4.47	4.51	4.64	5.42	5.52	6.1951	5.42	5.7713	4.75	5.0369	4.64	4.62	4.6242
	1.6658	4.48	4.51	4.69	5.42	5.53	6.187	5.42	5.3802	4.79	5.0276	4.66	4.62	4.616
	1.4593	4.49	4.54	4.72	5.42	5.47	6.1457	5.43	5.6094	4.78	5.0116	4.64	4.62	4.6291
	1.3971	4.52	4.55	5.1	5.41	5.53	6.1828	5.45	5.5078	4.98	4.9965	4.66	4.62	4.6635
	1.4239	4.51	4.55	5.06	5.4	5.48	6.1711	5.4	5.3213	4.93	4.9786	4.66	4.63	4.6575
	1.4829	4.51	4.55	4.89	5.42	5.48	6.1741	5.36	5.1957	4.83	4.9894	4.67	4.62	4.6654
	1.6755	4.51	4.55	4.77	5.44	5.44	6.1562	5.32	5.2335	4.76	4.992	4.66	4.63	4.6936
	1.8146	4.52	4.55	4.86	5.44	5.43	6.16	5.22	5.4693	4.76	4.9974	4.67	4.62	4.6961
	1.8639	4.53	4.56	5.1	5.41	5.44	6.1192	5.27	5.2843	4.76	4.9965	4.67	4.63	4.696
	2.1097	4.53	4.56	4.92	5.41	5.44	6.0044	5.3	5.3794	4.8	4.9908	4.67	4.63	4.7236
	1.7432	4.51	4.54	4.6	5.35	5.38	6.0131	5.19	5.2716	4.75	4.9917	4.67	4.63	4.7339
	1.6623	4.46	4.54	4.59	5.25	5.26	6.0507	5.14	5.39	4.76	5.0109	4.67	4.63	4.7449
	1.6167	4.46	4.54	4.59	5.24	5.2	5.8651	5.05	5.5851	4.8	5.0212	4.68	4.63	4.7692
	1.5636	4.51	4.55	4.59	5.28	5.31	5.8042	5.05	5.6783	4.84	5.0299	4.68	4.63	4.7775
	1.4794	4.44	4.54	4.58	5.21	5.11	5.8424	5.07	5.6829	4.84	5.0725	4.68	4.63	4.8119
	1.4606	4.46	4.54	4.58	5.16	5.11	5.9197	5.15	5.6395	4.94	5.0838	4.68	4.63	4.8181
	1.6045	4.42	4.52	4.56	5.09	5.08	5.9881	5.1	5.6357	5	5.262	4.67	4.63	4.8356
	1.5789	4.35	4.49	4.56	5.08	5.05	5.8678	5.07	5.5583	5	5.2466	4.68	4.64	4.854
	1.5642	4.41	4.54	4.6	5.13	5.11	5.7815	5.07	5.6437	4.99	5.1769	4.68	4.64	4.8541
	1.7065	4.38	4.54	4.59	5.14	5.1	5.4193	5.06	5.6494	4.99	5.0772	4.68	4.64	4.8723
	1.7496	4.46	4.55	4.61	5.1	5.1	5.3114	5.07	5.6134	4.98	5.2554	4.69	4.64	4.9199
	1.8656	4.46	4.55	4.61	5.06	5.11	5.2358	5.06	5.271	4.99	5.2605	4.68	4.64	4.9485
	1.4899	4.51	4.56	4.69	4.95	5.12	5.36	5.04	5.1496	4.98	5.2634	4.68	4.65	4.9467
	1.3146	4.54	4.56	4.87	4.96	5.1	5.3068	5.01	5.1289	4.93	5.1528	4.69	4.65	4.9462
	1.3053	4.54	4.57	4.79	4.95	5.12	5.4545	5.02	5.1527	4.9	5.023	4.69	4.65	4.9621
	1.4704	4.57	4.61	4.99	5.06	5.18	5.4813	5.02	5.0888	4.88	4.9999	4.69	4.65	4.9669
	1.6503	4.53	4.59	4.95	5.06	5.2	5.5002	5.06	5.0799	4.81	4.9923	4.69	4.65	4.9984
	1.7827	4.51	4.57	4.68	4.98	5.15	5.5102	5.09	5.0887	4.75	4.9863	4.71	4.65	5.009
	1.7172	4.39	4.52	4.61	4.93	5.12	5.516	5.16	5.0917	4.74	4.9816	4.71	4.65	4.9947
	1.5643	4.47	4.57	4.64	4.95	5.13	5.4919	5.14	5.0628	4.74	4.9783	4.71	4.65	4.9906
	1.3792	4.49	4.59	4.8	4.95	5.18	5.5273	5.06	5.0386	4.74	4.9788	4.69	4.67	4.987
	1.3543	4.49	4.59	4.75	4.94	5.33	5.4821	5.05	5.048	4.73	4.9826	4.69	4.67	4.99
	1.337	4.53	4.62	4.79	5.06	5.36	5.4804	4.99	5.0294	4.71	4.983	4.69	4.67	4.9924
	1.3399	4.46	4.6	4.75	4.94	5.31	5.497	4.99	5.0252	4.71	4.9809	4.71	4.67	4.9939
	1.335	4.46	4.61	4.72	4.93	5.26	5.531	5	5.024	4.71	4.9821	4.71	4.67	4.9916
	1.3256	4.44	4.57	4.71	4.88	5.15	5.4884	5	5.0353	4.71	4.9832	4.69	4.67	4.9735
	1.329	4.44	4.61	4.7	4.89	5.18	5.4962	5.02	5.0318	4.71	4.983	4.71	4.67	4.9954
	1.3558	4.44	4.64	4.7	4.88	5.28	5.5129	5.04	5.0286	4.71	4.9849	4.69	4.67	4.9946
	1.4335	4.54	4.65	4.72	4.85	5.3	5.5377	5.05	5.0183	4.73	4.9859	4.71	4.67	4.9856
	1.3351	4.53	4.65	4.74	5	5.27	5.5373	5.09	5.0219	4.73	4.9866	4.71	4.67	4.9971
	1.3367	4.42	4.59	4.69	4.83	5.13	5.5049	5.04	5.0213	4.74	4.987	4.71	4.67	4.9999
	1.3752	4.34	4.46	4.66	4.77	5.1	5.5545	5.09	5.0293	4.74	4.9873	4.71	4.67	5.0001
	1.3694	4.32	4.51	4.68	4.75	5.1	5.492	5.14	5.019	4.74	4.9862	4.71	4.67	4.9915
	1.3805	4	4.41	4.69	4.74	5.08	5.4845	5.12	5.0242	4.7	4.9868	4.71	4.68	5.0061
	1.4802	4.41	4.6	4.63	4.8	5.26	5.2934	5.09	5.0199	4.71	4.9865	4.69	4.68	5.0093
	1.5694	4.41	4.59	4.61	4.9	5.11	5.4345	5.12	5.0163	4.71	4.9864	4.71	4.67	5.0167
	1.3558	4.35	4.55	4.59	4.85	5.1	5.491	5.17	5.024	4.71	4.986	4.71	4.67	5.0179
	1.3336	4.1	4.5	4.58	4.89	5.13	5.5188	5.14	5.0289	4.71	4.9859	4.69	4.67	5.0162
	1.2808	4.01	4.4	4.56	4.84	5.15	5.4923	5.2	5.0291	4.7	4.9848	4.69	4.67	5.0137
	1.2425	3.98	4.44	4.58	5.15	5.13	5.4951	5.15	5.0453	4.7	4.9862	4.69	4.67	5.0123
	1.2769	3.49	4.36	4.55	4.87	5.25	5.5131	5.45	5.0326	4.7	4.9904	4.69	4.65	5.0046
	1.1482	2.95	4.36	4.5	5.24	5.25	5.5472	5.51	5.0247	4.69	4.9922	4.69	4.65	5.0067
	0.8383	4.03	4.44	4.68	5.41	4.11	5.5339	5.19	5.0076	4.69	4.9955	4.68	4.64	5.0081
	1.2825	3.94	4.43	4.56	5.46	4.02	5.4471	5.2	5.0459	4.69	4.9962	4.68	4.63	5.0082
	1.1516	3.48	4.4	4.46	5.09	5.07	5.5175	5.6	5.0182	4.71	4.997	4.68	4.63	5.0099
	1.8049	3.36	4.28	4.41	5.18	5.08	5.4972	5.61	4.9878	4.78	4.9971	4.68	4.63	5.0078
	1.9967	3.74	4.4	4.46	5.23	5.26	5.5051	5.58	4.9981	4.74	4.9987	4.67	4.62	5.0086
	1.9228	3.55	4.38	4.45	5.26	5.26	5.494	5.53	4.9805	4.8	5.0014	4.67	4.62	5.0026
	1.653	3.13	3.97	4.39	5.25	5.31	5.4939	5.57	4.9751	4.81	5.0043	4.67	4.62	5.0055
	1.4125	2.32	3.47	4.36	5.13	5.12	5.5001	5.52	4.9698	4.81	5.0057	4.66	4.6	5.0035
	0.7555	4.24	4.38	4.9	4.77	4.82	5.5414	5.53	4.9656	4.81	5	4.64	4.6	5.0042
	1.5584	4.37	4.41	5.21	4.46	4.01	5.5229	5.32	5.0387	4.81	4.9915	4.64	4.6	5.0047
	2.4107	4.35	4.39	5.32	5.01	3.95	5.5238	5.45	4.9909	4.83	4.9923	4.63	4.6	5.0045
	2.7836	4.28	4.35	5.31	5.13	4.1	5.4852	5.62	5.0061	4.81	4.9899	4.64	4.6	5.0001
	2.3753	3.71	4.34	4.44	4.52	4.98	5.4694	5.53	5.0034	4.86	4.9863	4.63	4.6	4.9939
	2.3204	4.33	4.34	5.34	5.1	4.52	5.5051	5.55	4.9823	4.89	4.9849	4.63	4.6	4.991
	2.2676	4.32	4.36	5.17	4.87	4.63	5.5252	5.33	4.9746	4.88	4.9819	4.63	4.6	4.9827
	2.6068	4.3	4.38	4.68	4.8	4.71	5.5973	5.47	4.9888	4.89	4.98	4.63	4.6	4.9711
	3.0067	4.29	4.34	5.62	5.01	4.7	5.5967	5.36	4.9521	4.88	4.976	4.63	4.6	4.9602
	2.8931	4.29	4.39	5.43	4.96	4.66	5.6601	5.26	4.9825	4.89	4.9718	4.63	4.6	4.9472
	2.5407	4.32	4.4	5.42	5.18	4.82	5.6631	5.27	4.9632	4.89	4.9714	4.63	4.6	4.9329
	2.169	4.29	4.38	4.56	5.57	5.35	5.7058	5.26	5.0364	4.86	4.974	4.63	4.6	4.9149
	1.6844	4.27	4.36	4.41	5.57	5.43	5.7003	5.25	5.0305	4.76	4.9738	4.63	4.6	4.9412
	1.7642	4.24	4.31	4.44	5.56	5.26	5.6287	5.22	5.0216	4.76	4.9746	4.63	4.6	4.9494
	1.9476	4.23	4.3	4.65	5.67	5.27	5.4801	5.22	5.0315	4.75	4.9732	4.63	4.6	4.8792
	2.6481	4.24	4.33	5.55	5.82	5.28	5.3857	5.15	4.9909	4.71	4.9853	4.63	4.6	4.8796
	2.5432	4.24	4.34	5.74	5.82	5.38	5.3456	5.07	5.0093	4.66	5.006	4.63	4.6	4.8919
	2.7046	4.22	4.29	5.65	5.76	5.36	5.2956	5	5.1664	4.64	5.028	4.63	4.6	4.8931
	2.6834	4.19	4.26	5.72	5.77	5.27	5.2269	5.04	5.2006	4.63	5.0373	4.63	4.6	4.8676
	2.6482	4.18	4.19	5.75	5.77	5.2	5.2547	5.01	5.435	4.63	5.0088	4.63	4.6	4.8581
	2.628	4.15	4.2	5.94	5.75	5.15	5.4992	5	5.4234	4.63	5.0153	4.63	4.6	4.8459
	2.8382	4.13	4.34	5.89	5.73	5.2	5.4248	4.9	5.3776	4.61	5.0265	4.63	4.6	4.8563
	2.9406	4.1	4.28	5.96	5.8	5.2	5.3569	4.96	5.3084	4.63	5.0133	4.63	4.6	4.8517
	2.1711	4.05	4.12	5.91	5.86	5.23	5.3231	5.01	5.4124	4.65	5.0118	4.63	4.6	4.8468
	1.8026	4.04	4.26	5.95	5.75	5.2	5.3831	4.96	5.443	4.68	5.0179	4.63	4.6	4.8496
	2.1046	4.04	4.34	5.88	5.73	5.21	5.4565	4.95	5.482	4.65	4.9993	4.63	4.6	4.8697
	2.6298	3.98	4.23	5.86	5.72	5.22	5.4173	5.02	5.4815	4.66	5.0615	4.62	4.6	4.858
	2.4919	3.98	4.21	5.83	5.72	5.23	5.4158	5.07	5.4577	4.69	5.0942	4.62	4.6	4.8102
	2.637	3.57	3.99	5.88	5.88	5.32	5.398	4.99	5.3697	4.66	5.155	4.63	4.6	4.8022
	2.5611	2.97	3.92	5.78	5.91	5.35	5.4413	4.99	5.2471	4.71	5.1786	4.62	4.6	4.8654
	2.8554	2.8	3.9	5.79	5.88	5.31	5.406	5	5.3428	4.65	5.1406	4.63	4.6	4.8398
	2.9594	4.15	5.41	5.72	5.67	5.1	5.4303	4.95	5.3143	4.69	5.1512	4.62	4.6	4.7987
	2.9916	4.25	5.72	5.69	5.31	4.97	5.5272	4.85	5.3711	4.65	5.0999	4.63	4.6	4.7831
	2.7468	4.19	5.48	5.75	5.39	4.98	5.5576	4.81	5.1043	4.65	5.1217	4.62	4.6	4.7782
	2.5079	4.14	5.39	5.68	5.39	5	5.5852	4.78	5.2149	4.65	5.0576	4.62	4.59	4.7621
	2.4467	4.13	5.38	5.69	5.45	5.01	5.5852	4.84	5.4205	4.64	5.0485	4.62	4.59	4.7496
	2.4721	4.14	5.36	5.59	5.49	5.06	5.5884	4.96	5.3744	4.66	5.0503	4.62	4.58	4.7502
	2.4975	4.56	5.44	5.59	5.42	5.01	5.5867	4.88	5.3198	4.65	5.048	4.62	4.58	4.7329
	2.5157	5.25	5.75	5.84	5.46	5.01	5.5992	4.8	5.368	4.66	5.0403	4.62	4.58	4.731
	2.656	5.32	5.73	5.96	5.57	5.01	5.5813	4.81	5.4038	4.68	5.0422	4.62	4.58	4.7221
	2.7536	5.32	5.71	5.97	5.56	5.05	5.5986	4.83	5.3884	4.68	5.0096	4.62	4.58	4.709
	2.7202	5.31	5.7	5.97	5.5	5.05	5.6393	4.85	5.4575	4.68	5.0527	4.62	4.58	4.7365
	2.7101	5.29	5.72	5.97	5.45	5.12	5.6595	4.83	5.486	4.68	5.0537	4.63	4.58	4.689
	2.683	5.2	5.66	5.96	5.45	5.11	5.707	4.8	5.4994	4.69	5.0328	4.63	4.58	4.6857
	2.7026	5.25	5.76	5.97	5.4	5.07	5.8321	4.78	5.5532	4.66	5.0561	4.62	4.58	4.6755
	2.7337	5.31	5.65	5.85	5.39	5.03	5.9935	4.78	5.5542	4.68	5.0603	4.61	4.57	4.6796
	2.7584	5.69	5.87	5.51	5.54	5.12	5.9715	4.74	5.5512	4.65	5.0616	4.61	4.57	4.6662
	2.4694	5.74	5.87	5.42	5.1	5.08	6.0604	4.76	5.522	4.65	5.0427	4.61	4.58	4.6566
	2.6989	5.7	5.87	5.43	5.28	5.1	6.0567	4.78	5.5321	4.66	5.0522	4.61	4.58	4.6738
	2.709	5.54	5.83	5.51	5.46	5.13	6.0794	4.79	5.5427	4.69	5.0924	4.59	4.58	4.6956
	2.5412	5.26	5.8	5.53	5.54	5.11	6.005	4.81	5.5409	4.68	5.1532	4.61	4.58	4.6733
	2.5892	4.1	5.49	5.67	5.4	5.08	5.9954	4.85	5.5022	4.66	5.1541	4.59	4.57	4.6524
	2.7692	4.13	5.32	5.73	5.37	5.07	6.0464	4.85	5.5477	4.66	5.1756	4.59	4.57	4.6297
	2.8513	4.46	5.7	5.69	5.47	5.1	5.9199	4.85	5.5111	4.66	5.1574	4.59	4.57	4.6269
	2.9505	4.32	5.66	5.59	5.4	5.12	6.088	4.85	5.545	4.65	5.1786	4.59	4.57	4.6084
	2.9373	3.94	5.32	5.68	5.37	5.13	5.9503	4.83	5.5431	4.65	5.1781	4.61	4.57	4.6099
	2.9268	5.04	5.66	5.46	5.47	5.1	6.0502	4.81	5.514	4.65	5.1074	4.61	4.57	4.601
	2.891	5.12	5.65	5.33	5.45	5.16	6.0503	4.84	5.4554	4.65	5.1756	4.61	4.57	4.6036
	2.9059	3.68	5.29	5.65	5.37	5.37	6.0946	4.88	5.4615	4.65	5.2364	4.59	4.57	4.6009
	2.8921	4.33	5.33	5.41	5.4	5.38	5.8504	4.88	5.4534	4.65	5.2358	4.61	4.57	4.5943
	2.8682	5.06	5.64	5.42	5.5	5.15	5.7993	4.84	5.4776	4.65	5.2246	4.61	4.57	4.5846
	2.8696	5.44	5.87	5.37	5.64	5.13	5.6329	4.81	5.54	4.65	5.2258	4.61	4.57	4.5779
	2.847	5.76	5.75	5.41	5.35	5.11	5.6633	4.81	5.5197	4.65	5.1688	4.59	4.57	4.5476
	2.9325	5.29	5.73	5.41	5.33	5.12	5.6421	4.83	5.5561	4.65	5.2681	4.63	4.57	4.5195
	2.6961	5.36	5.78	5.49	5.13	5.11	5.5797	4.81	5.5672	4.65	5.3155	4.59	4.58	4.5214
	2.4712	5.22	5.7	5.37	5.23	5.12	5.5085	4.81	5.562	4.64	5.2744	4.61	4.57	4.504
	2.4607	4.68	5.7	5.25	5.44	5.11	5.6426	4.79	5.5612	4.65	5.2812	4.61	4.57	4.5147
	2.5004	5.4	5.72	5.39	5.23	5.11	5.6373	4.8	5.5267	4.64	5.086	4.59	4.57	4.582
	2.8823	4.71	5.75	5.32	5.3	5.11	5.5634	4.8	5.5278	4.63	5.2108	4.59	4.57	4.6289
	2.9732	5.26	5.73	5.37	5.18	5.11	5.4291	4.79	5.3865	4.61	5.3835	4.59	4.57	4.6855
	3.0955	5.2	5.77	5.29	5.33	5.1	5.1173	4.8	5.2521	4.64	5.1983	4.59	4.57	4.6913
	2.8775	5.43	5.77	5.34	5.23	5.11	5.0932	4.8	5.2413	4.63	5.3675	4.59	4.57	4.7487
	1.4585	5.53	5.56	5.46	5.15	5.11	5.0553	4.8	5.2705	4.63	5.3684	4.59	4.58	4.761
	1.33	5.45	5.77	5.47	5.15	5.11	5.0197	4.8	5.2336	4.63	5.3805	4.59	4.57	4.744
	1.5778	5.55	5.4	5.49	5.15	5.1	4.9761	4.86	5.282	4.63	5.3821	4.59	4.57	4.7907
	1.9258	5.41	5.23	5.62	5.14	5.06	4.9062	4.9	5.275	4.63	5.3411	4.59	4.57	4.7606
	3.0853	5.5	5.55	5.51	5.2	5.1	4.957	4.83	5.4669	4.61	5.3272	4.59	4.57	4.8547
	3.1495	5.55	5.72	5.43	5.2	5.08	4.9082	4.91	5.4342	4.63	5.3294	4.59	4.57	4.8134
	3.1031	5.76	5.2	5.41	5.18	5.07	4.9627	4.91	5.2876	4.63	5.3342	4.59	4.57	4.819
	3.2066	4.67	5.75	5.21	5.21	5.08	4.8548	4.91	5.3581	4.63	5.3588	4.59	4.57	4.8469
	3.1651	5.12	5.7	4.95	5.3	5.07	5.0967	4.88	4.9169	4.61	5.3174	4.59	4.58	4.9588
	3.1481	5.38	5.71	5.18	5.19	5	5.0543	4.9	4.9459	4.61	5.4281	4.59	4.58	4.9394
	1.9793	4.91	5.78	5.2	5.1	4.98	5.0233	4.9	4.96	4.61	5.4647	4.61	4.58	4.9658
	2.0012	5.2	5.8	5.13	5.14	4.98	4.9879	4.9	4.9199	4.61	5.5243	4.59	4.58	4.9471
	2.8876	5.53	5.81	5.15	5.16	5.01	4.9269	4.9	4.9307	4.61	5.5658	4.59	4.58	5.0256
	2.6646	5.25	5.8	5.46	5.16	5.03	4.9722	4.9	4.8505	4.61	5.4722	4.59	4.58	5.0031
	2.5823	5.46	5.78	5.16	5.16	5.03	4.9748	4.9	4.8714	4.61	5.4819	4.61	4.58	4.9644
	2.8377	5.55	5.76	5.31	5.08	5	4.887	4.9	4.9731	4.63	5.4596	4.61	4.58	4.9578
	2.836	4.41	5.6	5.23	5.14	5.01	4.8652	4.85	4.972	4.65	5.4713	4.59	4.58	4.9705
	2.8542	2.22	4.38	5.65	5.4	4.98	4.7407	4.79	4.9742	4.74	5.4657	4.61	4.58	4.987
	2.8647	2.16	4.36	5.6	5.37	4.98	4.8418	4.8	4.9739	4.74	5.4629	4.61	4.57	5.0636
	3.1453	2.78	4.34	5.6	5.35	4.98	4.7993	4.8	4.9708	4.75	5.355	4.61	4.58	5.0138
	3.1553	5.48	5.72	5.23	5.14	4.97	4.8516	4.78	4.9703	4.74	5.371	4.61	4.57	4.9996
	2.9749	5.73	5.55	5.36	5.06	4.97	4.8491	4.78	4.9658	4.73	5.3535	4.61	4.57	5.0995
	2.841	5.69	5.59	5.48	5.13	4.95	4.8606	4.8	4.9621	4.73	5.2439	4.61	4.58	5.0077
	2.1431	5.41	5.65	5.43	5.24	5.06	4.9028	4.8	4.8962	4.74	5.4036	4.62	4.58	5.1863
	2.4577	4.27	4.94	5.08	5.36	5.07	4.9846	4.81	4.8345	4.74	5.397	4.61	4.58	5.0678
	2.9793	4.2	4.9	5.13	5.36	5.06	5.0179	4.83	4.9022	4.73	5.3328	4.61	4.58	5.0355
	2.6607	4.47	5.36	5.38	5.18	5	5.0181	4.8	4.8964	4.69	5.2379	4.61	4.58	5.098
	2.6829	4.34	5.01	5.23	5.36	5.06	4.9633	4.79	4.9129	4.7	5.2355	4.61	4.58	5.0476
	2.6664	4.83	5.35	5.41	5.1	5.12	5.0176	4.79	4.9101	4.73	5.2393	4.61	4.58	5.0793
	2.7473	4.23	4.38	5.65	5.35	5.12	5.0075	4.83	4.9204	4.75	5.2834	4.62	4.58	5.0889
	3.1313	4.23	4.46	5.63	5.26	5.12	5.0115	4.8	4.9278	4.75	5.1645	4.62	4.58	5.099
	3.2955	4.15	4.31	5.57	5.35	5.13	4.9745	4.86	4.934	4.78	5.1824	4.62	4.58	5.0462
	3.2093	4.17	4.67	5.55	5.2	5.2	4.9141	4.81	4.8526	4.78	5.1551	4.62	4.59	5.0938
	3.2397	4.17	4.75	5.54	5.2	5.2	4.9173	4.81	4.8491	4.76	5.1879	4.62	4.59	5.1101
	3.0588	4.13	4.64	5.51	5.28	5.21	4.8368	4.81	4.8564	4.75	5.1504	4.62	4.59	5.0813
	2.7554	4.15	4.81	5.48	5.14	5.22	4.8933	4.84	4.7672	4.74	5.153	4.63	4.59	5.1037
	2.8202	4.14	4.75	5.43	5.13	5.21	4.8921	4.79	4.8034	4.73	5.1628	4.63	4.59	5.0677
	3.1678	4.41	4.66	5.49	5.13	5.17	4.7195	4.8	4.7708	4.73	5.1899	4.63	4.59	5.0655
	2.8702	4.1	4.69	5.49	5.14	5.17	4.8239	4.85	4.7765	4.7	5.1926	4.63	4.59	5.0772
	2.9705	4.17	4.82	5.39	5.15	5.15	5.0762	4.84	4.842	4.71	5.2016	4.63	4.59	5.0687
	2.8792	4.82	5.14	5.21	5.19	5.13	4.9453	4.78	4.8957	4.7	5.2168	4.63	4.6	5.0726
	2.8835	4.72	5.17	5.21	5.19	5.05	5.1	4.74	4.8382	4.7	5.1812	4.63	4.59	5.0517
	3.1348	4.09	5.06	5.41	5.14	5.17	5.0895	4.83	4.8196	4.69	5.185	4.63	4.6	5.0511
	2.9514	4.57	5.23	5.44	5.16	5.17	5.0881	4.85	4.8241	4.68	5.1723	4.63	4.6	5.0484
	2.2403	4.86	5.33	5.44	5.15	5.2	5.1082	4.79	4.851	4.68	5.1838	4.63	4.6	5.0506
	2.4572	5.06	5.45	5.49	5.26	5.21	5.092	4.79	4.934	4.68	5.1871	4.63	4.6	5.0561
	2.5799	4.54	5.4	5.38	5.26	5.22	5.0376	4.79	4.9276	4.66	5.1919	4.63	4.6	5.0551
	2.2743	4.77	5.48	5.44	5.19	5.26	5.0342	4.78	4.8792	4.68	5.2186	4.63	4.6	5.0514
	2.6689	4.75	5.52	5.44	5.19	5.3	5.0317	4.79	4.9119	4.69	5.2331	4.63	4.6	5.0463
	2.8973	4.91	5.68	5.37	5.2	5.27	5.0476	4.76	4.9886	4.7	5.2999	4.63	4.6	5.0515
	2.9118	4.53	5.4	5.41	5.3	5.3	5.0387	4.79	4.9969	4.71	5.2792	4.63	4.6	5.0523
	2.9542	4.46	5.36	5.42	5.31	5.23	5.0052	4.8	4.9094	4.71	5.2503	4.63	4.6	5.0519
	2.9681	3.95	4.57	5.38	5.34	5.23	4.993	4.85	4.9911	4.71	5.1712	4.63	4.6	5.0509
	2.957	3.89	4.44	5.41	5.35	5.23	4.9897	4.84	4.974	4.71	5.1141	4.63	4.6	5.0483
	2.9485	4.38	5.41	5.38	5.37	5.23	4.9928	4.85	4.9525	4.71	5.0697	4.63	4.6	5.0413
	2.6903	4.25	4.91	5.48	5.41	5.25	4.9954	4.84	5.0014	4.7	5.1853	4.63	4.6	4.8605
	2.8553	3.15	3.94	5.74	5.4	5.35	4.9807	4.85	4.9902	4.73	5.2419	4.64	4.6	4.8109
	2.9175	3.43	4.24	5.67	5.47	5.27	4.9798	4.83	4.9709	4.73	5.2459	4.64	4.6	4.8158
	2.9321	4.24	5.64	5.47	5.34	5.26	4.987	4.79	4.9677	4.71	5.2512	4.64	4.6	4.8265
	2.8016	3.82	4.56	5.46	5.34	5.25	4.9753	4.79	4.9769	4.71	5.2384	4.64	4.6	4.8181
	2.7105	3.03	4.15	5.52	5.41	5.26	4.9857	4.8	5.0076	4.73	5.2355	4.64	4.6	4.7879
	2.6982	3.37	4.28	5.46	5.37	5.26	4.9792	4.8	5.0044	4.74	5.1041	4.64	4.6	4.7771
	2.7249	2.83	4.07	5.57	5.37	5.26	4.9791	4.83	5.0074	4.75	5.1209	4.64	4.6	4.7331
	2.8294	3.62	4.54	5.42	5.36	5.26	4.9717	4.91	4.9887	4.74	5.0997	4.64	4.6	4.6917
	2.5834	1.56	3.41	5.74	5.6	5.26	4.9749	4.94	5.0048	4.74	5.1202	4.64	4.6	4.6718
	2.4807	4.06	5.19	5.53	5.55	5.26	4.9782	4.86	4.9988	4.75	5.0835	4.64	4.6	4.6489
	2.4054	4.3	5.72	5.48	5.26	5.26	5.0073	4.83	4.9925	4.75	5.018	4.64	4.62	4.63
	2.5319	3.55	4.39	5.48	5.26	5.26	4.9694	4.85	4.9937	4.75	5.0094	4.64	4.62	4.6183
	2.5951	4.29	5.72	5.42	5.24	5.25	4.9524	4.84	4.9961	4.75	4.9843	4.64	4.62	4.6066
	2.5867	4.13	5.61	5.42	5.25	5.26	4.969	4.84	5.0017	4.75	4.9827	4.66	4.62	4.6144
	2.7257	4.54	5.7	5.52	5.23	5.23	4.9797	4.83	4.9996	4.75	4.9819	4.67	4.6	4.6055
	2.7851	5.63	5.6	5.43	5.23	5.33	5.0202	4.83	4.9917	4.75	4.9901	4.67	4.62	4.5602
	2.6832	4.49	5.67	5.54	5.23	5.32	5.057	4.84	4.9924	4.74	4.9807	4.67	4.62	4.5867
	2.6976	5.27	5.6	5.48	5.21	5.33	5.0787	4.83	4.9887	4.75	4.9934	4.67	4.62	4.5887
	2.7735	5.02	5.57	5.48	5.21	5.36	5.0554	4.84	4.9919	4.75	4.9936	4.67	4.62	4.6137
	2.7386	4.52	5.59	5.47	5.23	5.35	5.0473	4.83	4.994	4.75	4.9943	4.68	4.63	4.6023
	2.8096	4.97	5.52	5.41	5.2	5.27	5.0581	4.83	4.9917	4.75	4.9854	4.67	4.62	4.588
	2.919	4.47	5.51	5.41	5.2	5.27	5.0171	4.81	4.9915	4.79	4.9848	4.67	4.63	4.5665
	2.9747	4.3	5.48	5.41	5.21	5.28	5.0264	4.81	4.9925	4.78	4.984	4.67	4.63	4.543
	2.9309	4.57	5.43	5.37	5.21	5.23	5.0807	4.8	4.9921	4.75	4.9959	4.67	4.63	4.5692
	2.8064	4.35	5.41	5.38	5.21	5.18	5.0512	4.76	4.996	4.76	4.9911	4.67	4.63	4.5067
	2.8728	4.09	5.23	5.37	5.23	5.3	5.0093	4.8	5.0559	4.76	4.9862	4.67	4.64	4.5265
	2.7297	3.86	4.41	5.27	5.24	5.33	5.0447	4.8	5.0362	4.78	4.9742	4.67	4.63	4.4913
	2.6736	3.9	4.4	5.26	5.25	5.32	5.0827	4.8	4.9969	4.78	4.9786	4.67	4.63	4.4899
	2.6456	4.1	5.13	5.32	5.23	5.27	5.1018	4.79	4.999	4.78	4.9823	4.68	4.64	4.4987
	2.5214	3.56	4.19	5.2	5.24	5.37	5.1015	4.81	5.0263	4.78	4.9819	4.68	4.64	4.4611
	2.4412	2.87	3.92	5.03	5.24	5.43	5.1086	4.83	5.0017	4.78	4.9781	4.68	4.65	4.458
	2.5902	3.32	4.03	4.94	5.24	5.32	5.1116	4.84	5.0244	4.79	4.9788	4.68	4.64	4.479
	2.7715	3.34	3.89	4.87	5.26	5.28	5.0721	4.83	4.9614	4.79	4.9824	4.68	4.64	4.4536
	2.7769	3.61	3.99	4.91	5.23	5.3	5.0679	4.84	4.9363	4.81	4.9725	4.69	4.65	4.438
	2.7692	3.6	4.03	5	5.25	5.36	5.0596	4.84	4.9339	4.85	4.9323	4.69	4.65	4.435
	2.8087	4.52	4.9	5.22	5.25	5.22	5.0553	4.85	4.8893	4.85	4.9612	4.69	4.65	4.436
	2.7279	4.1	4.57	5.21	5.26	5.26	5.0354	4.86	4.7995	4.85	4.9686	4.68	4.65	4.4483
	2.6278	4.22	4.61	5.17	5.26	5.3	5.0431	4.86	4.8307	4.86	4.9609	4.68	4.65	4.521
	2.8646	4.24	4.62	5.02	5.25	5.28	5.0515	4.81	4.9871	4.88	4.968	4.69	4.65	4.4802
	2.4434	4.37	4.59	5.05	5.21	5.27	5.0339	4.81	4.6858	4.89	4.9682	4.68	4.65	4.4601
	3.0019	4.41	4.72	5.13	5.21	5.15	5.034	4.81	4.736	4.88	4.9666	4.69	4.65	4.4788
	2.9704	4.43	4.85	5.18	5.1	5.08	5.0475	4.81	4.6346	4.88	4.9616	4.69	4.65	4.4649
	2.8432	4.7	4.9	5.13	5.13	5.07	5.0142	4.83	4.5649	4.84	4.9687	4.69	4.65	4.488
	2.4072	4.23	4.69	5.05	5.19	5.11	5.0481	4.89	4.891	4.89	4.9439	4.69	4.65	4.4848
	2.4852	4.46	4.85	5.12	5.19	5.16	5.0634	4.89	4.9745	4.84	4.9665	4.69	4.65	4.4983
	2.2294	4.7	4.91	5.1	5.19	5.13	5.0324	4.88	4.964	4.84	4.9675	4.68	4.65	4.49
	2.2263	4.71	4.92	5.12	5.2	5.13	5.0344	4.88	4.9547	4.83	4.9665	4.69	4.65	4.5026
	2.2385	4.67	4.93	5.13	5.16	5.2	4.8025	4.88	4.9847	4.84	4.9685	4.69	4.65	4.5234
	2.2308	4.86	4.92	5.13	5.19	5.21	4.6505	4.9	4.9976	4.84	4.9697	4.68	4.65	4.5419
	2.3288	4.82	4.94	5.13	5.21	5.22	4.6635	4.88	4.9947	4.84	4.9688	4.69	4.65	4.5281
	2.2376	4.37	4.88	5.08	5.2	5.22	5.0238	4.86	4.9921	4.84	4.9383	4.69	4.65	4.5584
	2.2993	4.24	4.78	5.07	5.2	5.22	5.0284	4.89	4.9929	4.84	4.8794	4.69	4.65	4.6035
	2.3573	3.87	4.51	5.01	5.2	5.23	4.9287	4.9	4.9998	4.84	4.8697	4.69	4.65	4.6633
	2.3976	3.95	4.72	5.05	5.21	5.25	4.4924	4.92	5.0084	4.84	4.7845	4.69	4.65	4.6848
	2.4434	4.29	4.9	5.03	5.21	5.25	4.5474	5	5.0154	4.84	4.7698	4.69	4.65	4.8004
	2.4119	3.74	4.56	5.05	5.21	5.23	4.8087	5.04	5.0237	4.84	4.9069	4.69	4.65	4.7773
	2.4046	3.57	4.07	5.02	5.2	5.18	4.8911	5.06	5.0336	4.84	4.9263	4.69	4.65	4.6577
	2.3903	3.48	3.71	5.03	5.18	5.25	4.7906	5.24	5.0584	4.84	4.8522	4.69	4.65	4.8193
	2.3837	3.47	3.79	5	5.14	5.25	4.7016	5.25	5.0488	4.79	4.7234	4.69	4.65	4.8095
	2.3371	3.36	3.54	4.76	5.14	5.25	4.8671	5.19	5.0317	4.8	4.6927	4.69	4.65	4.8463
	2.5589	3.53	3.98	5.03	5.15	5.25	5.0046	5.2	5.0292	4.76	4.774	4.69	4.65	4.7985
	2.3369	3.53	3.94	5.03	5.15	5.23	5.0611	5.25	5.0199	4.78	4.89	4.69	4.67	4.7244
	2.7558	3.84	4.35	5.05	5.16	5.23	5.0391	5.25	5.0011	4.76	5.0191	4.68	4.65	4.803
	2.8658	3.71	3.89	5.02	5.18	5.32	5.0281	5.29	5.0047	4.75	5.0794	4.68	4.65	4.8011
	2.9782	3.57	3.79	4.97	5.14	5.23	4.9928	5.32	4.9818	4.81	5.0944	4.68	4.65	4.8219
	2.9133	3.38	3.61	4.71	5.05	5.22	4.9481	5.33	4.9921	4.79	5.0237	4.68	4.65	4.8404
	2.9486	3.56	3.76	4.91	5.06	5.23	4.9318	5.31	5.0376	4.84	5.0708	4.68	4.65	4.8487
	2.9974	3.75	4.18	4.95	5.08	5.26	4.9581	5.33	5.0292	4.85	5.0621	4.68	4.65	4.8556
	2.8558	4.09	4.78	5	5.15	5.31	4.8407	5.31	5.0659	4.89	5.103	4.68	4.65	4.875
	2.8549	4.14	4.91	4.96	5.14	5.31	4.9706	5.27	5.084	4.94	5.2053	4.68	4.65	4.9015
	2.8834	3.66	4.13	4.91	5.08	5.28	4.9978	5.24	5.1004	4.89	5.0289	4.68	4.65	4.8898
	2.8794	3.53	3.97	4.87	5.15	5.35	5.0258	5.2	5.1156	4.92	5.0281	4.68	4.65	4.8888
	2.9052	4.1	4.93	5.07	5.26	5.38	5.0714	5.17	5.1977	4.89	5.0407	4.68	4.64	4.9566
	2.8707	4.32	4.97	5.07	5.28	5.37	5.1169	5.16	5.32	4.9	5.0372	4.68	4.64	4.9794
	2.7404	3.94	4.72	5.07	5.24	5.4	5.1853	5.15	5.2699	4.94	5.1198	4.68	4.64	4.9868
	2.7443	3.85	4.55	5.07	5.3	5.37	5.1737	5.19	5.3185	4.86	5.3173	4.69	4.64	5.0016
	2.7503	3.99	4.75	5.06	5.25	5.38	5.167	5.19	5.3734	4.94	5.2091	4.68	4.64	4.9912
	2.6968	3.81	4.64	5	5.2	5.37	5.1806	5.17	5.3642	4.94	5.3468	4.69	4.64	5.001
	2.4843	3.6	4.55	5.07	5.24	5.37	5.1813	5.12	5.3698	4.92	5.1744	4.68	4.64	4.9803
	2.4455	3.72	4.69	5.08	5.26	5.38	5.205	5.14	5.4045	4.94	5.237	4.68	4.64	5.0058
	2.4476	3.67	4.5	5.1	5.24	5.38	5.1904	5.16	5.2682	4.94	5.1128	4.68	4.64	5.021
	2.4447	3.3	3.79	4.89	5.19	5.38	5.0103	5.15	5.2206	4.94	5.0826	4.67	4.64	5.05
	2.4914	3.63	4.31	4.96	5.19	5.36	4.7919	5.15	5.2517	4.94	5.0605	4.69	4.64	5.0537
	2.4644	3.55	4.18	5.51	5.14	5.37	4.8667	5.15	5.1212	4.94	5.0634	4.69	4.64	5.0527
	2.4556	2.96	3.58	5.21	5.19	5.23	4.9234	5.17	5.1074	4.94	5.0476	4.71	4.64	5.0542
	2.4257	3.04	3.72	5.53	5.26	5.23	4.9685	5.19	5.0793	4.93	5.0795	4.71	4.64	5.0489
	2.3682	4.15	5.14	5.41	5.21	5.25	4.9823	5.2	5.0882	4.93	5.0582	4.72	4.64	5.054
	2.3632	4.59	5.43	5.33	5.49	5.28	4.6205	5.19	5.1314	4.93	5.1603	4.72	4.64	5.0539
	2.4088	4.96	5.6	5.53	5.36	5.35	4.5159	5.21	5.076	4.93	5.2022	4.71	4.65	5.0535
	2.2676	4.05	5.35	5.6	5.31	5.33	4.4603	5.24	5.075	4.92	5.2597	4.71	4.64	5.0559
	2.3278	4.88	5.55	5.34	5.29	5.3	4.3353	5.16	4.9976	4.88	5.1886	4.71	4.65	5.0485
	2.3048	3.58	5.09	5.48	5.28	5.28	4.4258	5.27	4.9235	4.89	5.1945	4.68	4.64	5.0451
	2.3401	3.55	5.06	5.46	5.26	5.28	4.3483	5.26	4.7762	4.89	5.1851	4.68	4.64	5.0384
	2.348	3.29	3.52	5.42	5.29	5.28	4.4117	5.31	4.7885	4.9	5.1003	4.69	4.64	5.0234
	2.3423	3.36	3.57	5.53	5.26	5.33	4.3839	5.27	4.7637	4.89	5.1827	4.69	4.64	4.9979
	2.3237	3.52	5.15	5.34	5.26	5.42	4.5281	5.25	4.8517	4.9	5.159	4.72	4.64	4.963
	2.3276	3.47	5.09	5.36	5.29	5.56	4.4045	5.25	4.8351	4.88	5.1423	4.69	4.65	4.987
	2.3379	3.91	5.24	5.29	5.47	5.54	4.3683	5.25	4.8397	4.84	5.0715	4.73	4.65	4.9851
	2.38	4.43	5.22	5.26	5.54	5.54	4.3723	5.24	4.8388	4.88	5.0956	4.69	4.65	4.9214
	2.4504	3.23	4.87	5.29	5.45	5.61	4.321	5.25	4.8342	4.88	5.0989	4.73	4.65	4.8904
	2.5131	3.25	4.57	5.31	5.3	5.62	4.3844	5.26	4.8391	4.92	5.0851	4.74	4.65	4.8546
	2.3603	3.46	4.57	5.41	5.3	5.66	4.313	5.29	4.8584	4.93	5.1341	4.74	4.65	4.8613
	2.335	4.66	5.07	5.23	5.56	5.77	4.468	5.27	4.8592	4.94	5.1241	4.76	4.68	4.8492
	2.2889	3.85	4.71	5.33	5.51	5.72	4.3548	5.25	4.8446	4.89	5.0756	4.74	4.67	4.8457
	2.3137	3.48	4.54	5.29	5.56	5.72	4.4118	5.31	4.8549	4.93	5.0844	4.74	4.68	4.8462
	2.3396	3.94	4.66	5.27	5.64	5.76	4.4945	5.37	4.8413	4.92	5.0877	4.74	4.67	4.793
	2.3543	3.74	4.56	5.27	5.64	5.78	4.4234	5.38	4.8442	4.95	5.1043	4.74	4.68	4.8168
	2.3464	4.28	4.98	5.2	5.45	5.81	4.3806	5.46	4.8394	4.99	5.0975	4.76	4.68	4.7975
	2.3249	4.1	5.06	5.34	5.64	5.83	4.3795	5.4	4.8317	5.04	5.1116	4.76	4.7	4.795
	2.313	4.43	5.66	5.33	5.64	5.83	4.3884	5.35	4.8232	5.08	5.1797	4.77	4.7	4.7878
	2.3274	4.11	5.7	5.59	5.55	5.83	4.4742	5.35	4.7886	5.09	5.1146	4.77	4.69	4.7912
	2.2564	3.3	4.4	5.88	5.59	5.94	4.4525	5.41	4.7631	5.08	5.103	4.78	4.69	4.8324
	2.2284	3.13	4.35	6	5.6	5.94	4.5674	5.5	4.8102	5.05	5.0914	4.77	4.7	4.7837
	2.2173	3.32	4.3	5.99	5.62	5.93	4.5724	5.47	4.8105	5.08	5.0949	4.81	4.7	4.7704
	1.8049	2.87	4.34	5.85	5.67	5.93	4.9554	5.5	4.9327	5.08	5.0756	4.79	4.72	4.8156
	1.7821	3.16	4.24	5.74	5.68	5.94	4.6559	5.48	4.7924	5.08	5.0699	4.78	4.75	4.8137
	2.2279	3.09	4.29	5.96	5.76	5.87	4.6801	5.48	4.947	5.04	4.9541	4.82	4.77	4.8174
	2.2332	2.95	4.2	5.94	5.83	5.87	4.649	5.56	4.9448	5	4.956	4.84	4.79	4.8659
	2.0306	3.76	4.21	5.85	5.81	5.86	4.6636	5.64	4.9723	5.04	4.9555	4.81	4.75	4.8441
	2.2291	3.16	4.18	5.73	5.91	5.87	4.738	5.67	4.9875	5.03	4.9399	4.81	4.75	4.832
	2.114	4.13	5.41	5.96	5.85	5.99	4.9762	5.38	4.972	5.03	4.9715	4.82	4.77	4.8309
	2.1165	4.04	5.6	6.01	5.86	5.99	4.8509	5.31	5.0057	5.02	4.9704	4.82	4.78	4.8272
	2.1048	4.05	4.03	5.88	5.96	5.93	4.9724	5.42	5.0146	5.03	5.0175	4.82	4.78	4.8202
	2.1495	4	4.86	5.93	5.98	5.96	5.0181	5.43	5.047	5.03	5.007	4.83	4.78	4.8198
	1.8381	3.93	3.98	5.89	6.01	5.96	4.9817	5.45	5.0412	5.03	4.9836	4.82	4.78	4.8127
	1.9409	3.94	5.32	5.89	6.03	5.99	4.9788	5.45	4.895	5.03	5.0581	4.83	4.78	4.8086
	2.0711	3.87	5.03	5.86	6.03	6	5.0771	5.56	4.8479	5.03	5.0405	4.83	4.79	4.7958
	2.4546	3.49	3.64	5.55	5.99	6	5.0435	5.83	4.9886	5	5.0539	4.83	4.79	4.8074
	2.4612	3.66	3.9	5.64	5.96	6.02	5.0271	5.78	4.8412	5.02	5.0637	4.84	4.79	4.7994
	2.2502	3.85	4.31	5.75	5.99	5.94	4.986	5.48	4.8262	4.98	5.0168	4.83	4.79	4.7997
	2.3415	3.49	3.81	5.62	5.96	6.03	5.0781	5.51	4.8051	4.95	4.9876	4.83	4.79	4.7755
	2.3825	3.53	3.92	5.74	5.98	5.96	5.0413	5.45	4.7959	4.97	5.0401	4.83	4.79	4.7669
	2.3603	3.82	5.43	5.95	6.01	5.96	5.0112	5.33	4.7571	4.97	5.0483	4.82	4.79	4.7744
	2.3589	3.81	5.4	5.96	5.99	5.94	4.9566	5.37	4.7916	4.97	5.0942	4.82	4.79	4.7791
	2.3622	3.96	5.6	5.96	5.97	5.88	4.9148	5.46	4.7754	4.98	5.0776	4.82	4.79	4.7759
	2.3981	3.49	3.83	5.44	5.94	5.96	4.9195	5.45	4.8328	4.95	5.0353	4.82	4.79	4.7699
	2.3586	3.57	4	5.68	5.97	5.96	4.8697	5.52	4.8298	4.9	5.0322	4.82	4.79	4.7484
	2.1381	3.47	3.82	5.8	5.99	5.96	4.8406	5.35	4.7958	4.9	5.0788	4.81	4.78	4.7406
	2.1239	3.65	4.1	5.89	5.98	5.94	4.4248	5.41	4.7978	4.94	5.0611	4.81	4.78	4.7467
	2.4211	3.7	3.98	5.93	5.91	5.93	4.6049	5.52	4.8685	4.98	5.0406	4.81	4.77	4.7645
	2.5069	3.55	3.89	5.88	5.86	5.97	4.3419	5.51	4.9166	4.99	5.0094	4.81	4.78	4.7553
	2.5473	3.48	3.84	5.9	5.85	5.92	4.3919	5.57	4.8452	5.02	4.9681	4.79	4.77	4.7315
	2.439	3.52	3.77	5.73	5.86	5.92	4.4643	5.61	4.8103	4.99	4.9392	4.79	4.77	4.729
	2.2639	3.53	3.76	5.76	5.86	5.91	4.5433	5.61	4.8182	4.94	4.9329	4.79	4.77	4.7353
	2.1291	3.62	3.99	5.9	5.91	5.91	4.4957	5.56	4.7587	4.95	4.9395	4.79	4.75	4.7247
	2.123	3.58	3.71	5.75	5.8	5.91	4.6125	5.53	4.6118	4.95	4.9536	4.78	4.77	4.7232
	2.1794	3.58	3.61	5.75	5.78	5.92	4.601	5.52	4.6107	4.94	4.96	4.78	4.75	4.7376
	2.1259	3.49	4.92	5.83	5.9	5.88	4.864	5.51	4.5997	4.94	4.9764	4.78	4.75	4.732
	2.097	3.42	3.92	5.6	5.88	5.88	4.7483	5.51	4.9326	4.97	5.0552	4.78	4.75	4.7515
	2.4506	3.51	3.73	5.7	5.85	5.88	4.9684	5.51	4.9609	4.97	5.0328	4.77	4.75	4.7421
	2.4498	3.42	3.76	5.68	5.75	5.87	5.121	5.51	4.7768	4.97	5.0301	4.77	4.74	4.7757
	2.5832	3.48	3.66	5.6	5.81	5.84	5.1296	5.47	4.928	4.95	4.9989	4.77	4.74	4.7828
	2.4042	3.39	3.67	5.54	5.75	5.83	5.1101	5.46	4.9064	4.93	4.9996	4.77	4.74	4.7912
	2.3795	3.75	5.25	5.73	5.82	5.83	4.8725	5.45	4.984	4.93	4.9801	4.74	4.74	4.7876
	2.3707	3.55	5.28	5.55	5.81	5.83	4.8069	5.47	5.0139	4.95	4.9427	4.74	4.73	4.7928
	2.4404	3.47	5.29	5.55	5.72	5.81	5.0049	5.5	5.0206	4.95	4.9324	4.74	4.73	4.8022
	2.4267	4.52	5.35	5.48	5.33	5.71	5.1519	5.51	5.037	4.94	4.9287	4.73	4.72	4.7815
	2.3797	3.6	5.32	5.51	5.28	5.52	5.109	5.53	5.0691	4.93	4.9302	4.73	4.72	4.8345
	2.3094	3.53	4.54	5.34	5.71	5.36	5.1029	5.55	5.031	4.92	4.9653	4.73	4.72	4.8133
	2.1753	3.51	5.33	5.33	5.68	5.47	4.8426	5.55	5.0103	4.9	4.957	4.73	4.73	4.8403
	2.1537	3.52	5.34	4.99	5.55	5.49	4.7282	5.55	5.0092	4.9	4.932	4.73	4.72	4.8299
	2.0924	4.95	5.29	4.91	5.16	5.66	5.0085	5.53	5.0452	4.9	4.9277	4.72	4.72	4.959
	2.2781	3.51	5.28	4.87	5.25	5.63	4.9818	5.53	5.0172	4.9	4.9476	4.72	4.72	4.9481
	2.2752	4.81	5.2	5.31	5.03	5.63	4.895	5.55	5.0317	4.89	4.9758	4.71	4.7	4.9417
	2.3387	3.52	5.22	5.32	5.23	5.57	4.7616	5.55	5.0277	4.89	4.9898	4.71	4.72	4.976
	2.3434	3.47	5.18	5.34	5.36	5.46	4.851	5.55	5.0325	4.88	5.006	4.71	4.7	4.915
	2.3079	3.44	5.19	4.65	5.59	5.17	4.7836	5.56	5.0887	4.86	5.0199	4.74	4.72	4.8696
	2.381	3.49	5.19	5.13	5.61	5.26	4.6873	5.56	5.0429	4.88	5.0368	4.71	4.72	4.8792
	2.5519	3.51	5.14	5.28	5.65	5.15	4.6878	5.57	5.1582	4.86	5.0494	4.71	4.7	4.7908
	2.3555	3.52	5.11	5.28	5.57	5.31	4.6903	5.56	5.1672	4.86	5.0257	4.71	4.69	4.8145
	2.3199	4.99	5.07	4.39	5.54	5.28	4.6143	5.56	5.0901	4.88	5.0111	4.71	4.68	4.7802
	2.2755	4.2	5.08	3.94	5.23	5.15	4.5413	5.56	4.9655	4.92	5.0436	4.71	4.69	4.8057
	2.3697	3.53	5.08	3.41	4.55	5.16	4.4962	5.56	4.9445	4.93	5.0063	4.69	4.68	4.8104
	2.6264	5.04	4.99	3.79	5.11	4.98	4.6654	5.56	4.9108	4.94	5.0255	4.69	4.72	4.8125
	2.5581	5.01	5.02	3.84	4.87	5.18	4.7041	5.55	4.8984	4.94	5.0493	4.69	4.67	4.8152
	2.543	4.81	4.85	3.9	4.73	5.12	4.3918	5.55	4.8535	4.97	5.0373	4.71	4.68	4.8206
	2.5032	4.29	4.88	4.3	4.78	5.16	4.4008	5.56	4.835	4.98	5.0397	4.71	4.68	4.8219
	2.4929	3.41	4.51	3.57	4.32	5.08	4.5357	5.56	4.8258	4.98	5.0157	4.71	4.67	4.8303
	2.5014	3.51	4.81	4.18	4.77	4.98	4.6687	5.55	4.8241	4.94	5.0317	4.69	4.67	4.8335
	2.562	3.53	4.66	3.78	5.24	4.8	4.6248	5.52	4.8038	4.92	5.0313	4.69	4.65	4.855
	2.4648	3.48	4.7	3.09	5.25	5.23	4.6703	5.51	4.8462	4.9	5.0666	4.69	4.67	4.854
	2.412	3.32	4.64	3.08	4.99	5.21	4.7203	5.48	4.9316	4.9	5.1472	4.69	4.65	4.8586
	2.5007	3.11	4.47	3.79	4.9	5.2	4.7942	5.5	4.9582	4.9	5.1262	4.69	4.65	4.8924
	2.4249	3.67	4.77	3.83	4.67	5.01	4.4307	5.5	4.9267	4.9	5.1137	4.68	4.65	4.8751
	2.3954	4.19	4.73	3.79	4.48	4.72	4.4241	5.51	4.863	4.89	4.9027	4.68	4.65	4.8972
	2.0707	3.52	4.5	4.02	4.48	4.5	4.4418	5.52	4.8911	4.92	4.6794	4.69	4.65	4.901
	1.5564	3.87	4.14	3.95	4.55	4.71	4.9173	5.5	4.8933	4.9	4.6708	4.68	4.65	4.9137
	1.6881	3.79	4.3	3.17	4.96	4.65	4.9731	5.52	4.9005	4.93	4.8	4.69	4.65	4.9151
	2.0776	3.85	4.19	3.18	4.96	4.37	4.485	5.5	4.9026	4.97	4.8277	4.68	4.64	4.9256
	2.0809	3.74	3.66	4.03	4.46	4.31	4.5105	5.5	4.8982	4.99	4.7499	4.68	4.64	4.96
	2.0398	3.71	3.98	3.22	4.89	4.37	4.6518	5.46	4.817	4.97	4.6542	4.68	4.64	4.9724
	2.3966	3.13	4.13	3.58	4.59	4.58	4.8757	5.47	4.9242	4.97	4.9367	4.68	4.64	4.9889
	2.1798	3.33	4.18	3.41	4.83	4.4	4.7213	5.46	4.9736	4.98	4.9241	4.67	4.64	4.9784
	2.0837	3.42	2.36	4.1	4.31	4	4.5532	5.53	5.0035	4.99	4.9363	4.68	4.64	5.0001
	2.2049	3.42	3.48	3.21	4.34	4.11	4.6852	5.53	4.9644	4.99	4.9745	4.68	4.64	5.001
	2.0959	3.41	2.43	3.34	4.28	4.03	4.9415	5.53	5.0095	5	4.9909	4.67	4.64	4.9654
	1.9001	3.08	3.12	3.99	4.17	3.95	4.5279	5.52	5.0278	5	5.0091	4.68	4.65	4.9789
	2.3275	3.03	3.28	3.44	4.12	4.08	4.8685	5.53	4.841	5	4.9974	4.69	4.65	4.9786
	2.1532	3.27	2.67	3.41	4.04	4.36	4.9295	5.48	4.8427	4.99	4.9904	4.68	4.65	4.9819
	2.2255	2.81	3.82	3.81	3.97	4.55	4.9267	5.43	4.846	4.99	5.0136	4.69	4.65	4.9766
	2.1816	3.33	2.92	3.67	3.97	4.57	5.1009	5.43	4.7628	4.99	5.0379	4.68	4.64	5.025
	2.2684	3.28	3.28	3.63	4.17	5.05	5.3308	5.43	4.9483	5.02	5.0488	4.68	4.64	5.0342
	2.3096	2.97	3.11	3.18	3.59	4.6	5.3105	5.43	4.9094	5.02	5.0557	4.71	4.64	5.0154
	2.3062	3.27	2.37	3.39	4.13	4.98	5.3401	5.43	5.1765	5	5.0518	4.69	4.64	5.0103
	2.2865	3.27	2.42	3.62	4.13	5.26	5.3196	5.41	5.3546	4.99	5.0385	4.69	4.65	5.0123
	2.213	3.28	2.51	3.61	4.17	5.28	5.3735	5.42	5.2664	4.99	5.0123	4.71	4.65	5.0109
	2.1081	3.16	2.08	3.17	3.62	4.71	5.3949	5.43	5.3442	4.99	4.9873	4.72	4.65	5.0014
	2.1512	3.18	2.1	3.08	3.64	4.73	5.4548	5.43	5.3865	5	5.0363	4.72	4.65	5.0063
	2.0356	3.23	2.31	2.73	3.69	4.53	5.4583	5.51	5.3293	5	5.0715	4.71	4.65	5.0032
	1.9214	3.14	2.11	3.33	3.66	4.72	5.4893	5.52	5.4401	4.99	5.0057	4.71	4.67	5.0048
	1.9135	3.2	3.12	2.74	3.83	4.38	5.5887	5.51	5.3449	4.98	5.0108	4.72	4.65	5.0461
	1.6773	3.18	3	2.82	3.79	4.6	5.6032	5.53	5.5246	4.98	5.0312	4.72	4.68	5.0401
	1.8229	3.11	1.83	2.4	3.81	4.8	5.6278	5.53	5.7057	4.97	5.1125	4.71	4.68	5.0439
	1.8207	3.08	1.82	2.24	3.77	4.76	5.5629	5.5	5.5632	4.98	5.1692	4.71	4.67	5.0337
	1.7551	3.08	3.03	2.25	3.58	4.51	5.6167	5.55	5.7608	4.99	5.1554	4.71	4.69	5.026
	1.8045	2.91	3	2.19	3.67	4.48	5.602	5.52	5.5756	4.99	5.046	4.72	4.7	5.0166
	2.5856	3.06	1.58	2.42	3.68	4.53	5.602	5.52	5.601	4.99	5.0256	4.72	4.7	5.0103
	2.5665	3.06	1.44	2.43	3.73	4.37	5.6221	5.52	5.6476	5	5.005	4.71	4.7	5.0096
	2.3275	2.83	2.4	2.49	3.72	4.32	5.641	5.52	5.5193	5	4.9903	4.71	4.7	5.0031
	2.3019	3.04	1.61	2.53	3.67	4.5	5.5813	5.51	5.2468	5	4.9801	4.72	4.7	5.0066
	1.846	3.06	1.47	2.62	3.92	4.88	5.593	5.51	5.2174	4.99	4.977	4.72	4.7	4.9939
	1.6337	3	1.42	2.52	3.88	4.78	5.6012	5.53	5.231	5.02	4.9707	4.73	4.73	4.9967
	2.322	2.83	2.52	2.43	3.84	4.7	5.6244	5.57	5.4615	5.02	4.9696	4.74	4.7	4.9965
	2.1488	2.89	1.08	2.81	3.91	4.9	5.6097	5.56	5.2331	5.02	4.9695	4.76	4.7	4.9857
	2.2597	2.9	1.19	3.06	3.91	4.93	5.598	5.56	5.2387	5.02	4.9696	4.76	4.69	4.9935
	2.1613	2.89	1.23	3.14	4.04	5.03	5.588	5.53	5.2574	5.02	4.9685	4.74	4.65	4.9785
	2.1865	2.94	1.43	3.48	4.13	5.43	5.6159	5.55	5.2817	5.07	4.9667	4.74	4.64	4.9929
	2.6295	2.9	1.46	4.39	4.24	5.61	5.5736	5.57	5.3509	5.09	4.9687	4.74	4.65	4.9824
	2.6931	2.85	1.48	4.41	4.01	5.62	5.5731	5.5	5.2941	5.1	4.9758	4.76	4.67	4.9845
	2.4062	2.77	2.68	4.48	4.06	5.51	5.6186	5.5	5.2826	5.09	4.9674	4.73	4.72	4.9893
	2.4212	2.78	3.23	3.68	4.5	5.67	5.6451	5.5	5.2696	5.1	4.9665	4.77	4.7	4.9854
	2.6704	2.78	1.64	3.71	4.77	5.67	5.6322	5.51	5.5238	5.14	4.9888	4.78	4.72	4.9909
	2.567	2.75	1.81	4.15	4.6	5.68	5.5987	5.51	5.4776	5.14	4.9669	4.78	4.7	4.9969
	2.2631	2.71	2.83	4.45	4.23	5.72	5.6273	5.5	5.4305	5.13	4.9897	4.77	4.63	4.998
	2.0495	2.55	3.66	4.03	4.42	5.69	5.6729	5.5	5.5014	5.1	4.9817	4.77	4.59	5.001
	2.4737	2.02	3.76	3.9	5.35	5.64	5.6119	5.5	5.5029	5.09	4.9687	4.77	4.6	4.9996
	2.792	2.64	3.42	3.89	5.45	5.64	5.6535	5.45	5.548	5.09	4.9849	4.78	4.62	4.9954
	2.6393	2.61	3.3	3.98	5.45	5.67	5.6137	5.48	5.5148	5.12	4.9801	4.78	4.62	4.996
	2.4995	2.61	3.06	4.17	5.34	5.69	5.57	5.5	5.5975	5.14	4.9772	4.78	4.63	4.9891
	2.196	2.59	3.16	4.22	4.9	5.72	5.6044	5.53	5.5473	5.13	4.9785	4.78	4.64	5.0058
	2.9067	2.12	4.65	4.19	4.39	5.73	5.5038	5.52	5.4736	5.08	4.9867	4.78	4.63	5.005
	2.8712	2.54	2.97	4.08	5.36	5.74	5.4664	5.47	5.4149	4.95	5.0012	4.78	4.64	5.0032
	2.2754	2.54	2.93	4.17	5.35	5.77	5.4647	5.48	5.3549	4.97	4.9983	4.78	4.64	5.0034
	2.3671	2.49	2.77	4.68	4.38	5.71	5.4088	5.53	5.3102	5.14	4.9971	4.78	4.62	5.0026
	2.6781	2.5	3.33	4.79	4.31	5.72	5.4724	5.48	5.3004	4.92	4.9967	4.78	4.64	4.9995
	2.6955	2.36	3.94	4.66	5.39	5.78	5.4688	5.48	5.2577	5.15	5.0031	4.78	4.65	4.9885
	2.5955	2.44	3.33	5.26	4.55	5.68	5.4649	5.51	5.2406	4.93	5.0121	4.78	4.64	4.9896
	2.4511	2.49	2.43	5.52	4.62	5.68	5.4557	5.5	5.2837	5.14	5.0247	4.79	4.69	4.9789
	2.3364	2.45	2.46	4.94	4.41	5.2	5.4439	5.55	5.3879	5.09	5.0293	4.79	4.69	4.9639
	2.2647	2.41	2.43	5.84	4.92	5.2	5.4225	5.53	5.3946	5.12	5.0094	4.79	4.68	4.9604
	2.1959	2.36	2.42	5.81	4.46	5.27	5.436	5.52	5.421	5.03	5.0169	4.79	4.7	4.9547
	2.1481	2.36	2.01	5.7	4.6	5.62	5.6251	5.5	5.3901	4.97	5.0079	4.78	4.69	4.9538
	2.1203	2.32	2.21	5.68	4.54	5.71	5.7251	5.48	5.3975	4.94	4.9869	4.78	4.68	4.9506
	1.8441	2	3.11	5.68	4.52	5.63	5.7999	5.5	5.4259	4.95	4.9785	4.79	4.67	4.9455
	1.9096	2.07	2.75	5.83	4.7	5.13	5.6795	5.51	5.3427	5	4.9691	4.79	4.67	4.9045
	1.9564	2.34	2.18	5.89	4.85	5.02	5.7059	5.53	5.3358	5.07	4.9862	4.79	4.67	4.8639
	1.9698	2.32	2.62	5.83	4.57	5.37	5.7271	5.53	5.3341	4.97	4.9739	4.79	4.67	4.8496
	1.9703	2.11	3.39	5.68	4.67	5.33	5.846	5.53	5.3057	5.17	4.9805	4.79	4.68	4.8402
	2.0041	2.24	3.98	5.46	4.7	5.28	5.8906	5.51	5.2755	4.85	4.9967	4.79	4.68	4.8413
	2.0993	2.4	5.41	4.86	4.74	5.26	5.9307	5.5	5.3005	4.85	5.0034	4.81	4.69	4.8463
	2.0981	2.35	5.14	5.21	4.73	5.22	5.9395	5.51	5.2121	4.88	4.9891	4.81	4.7	4.8549
	2.0674	2.27	4.12	5.7	4.74	5.21	5.9667	5.51	5.0306	4.86	4.9783	4.81	4.69	4.8562
	2.3741	2.34	2.42	5.89	4.64	5.23	5.7304	5.51	5.0261	4.89	4.9823	4.81	4.7	4.859
	2.2629	2.29	2.46	5.89	4.65	5.27	5.5863	5.51	5.0191	4.86	4.9768	4.79	4.73	4.8584
	2.2011	2.25	2.46	5.9	4.64	5.27	5.5953	5.52	5.0256	4.95	4.9605	4.79	4.73	4.8561
	2.7616	2.29	2.65	5.85	4.69	5.21	5.5645	5.55	5.0155	4.94	4.967	4.79	4.74	4.851
	3.1099	2.69	2.26	4.69	5.44	4.88	5.5521	5.61	5.0136	4.95	4.9325	4.79	4.73	4.8533
	3.1625	2.4	2.33	5.44	5.03	4.95	5.4655	5.62	5.0169	5.03	4.8404	4.79	4.73	4.8418
	3.1442	2.24	2.32	5.54	5.11	4.91	5.4202	5.61	5.019	4.97	4.8491	4.79	4.72	4.8357
	3.1593	2.29	2.45	5.52	5.24	4.68	5.4652	5.61	5.0169	4.97	4.8845	4.81	4.73	4.7905
	3.1402	2.27	2.37	5.7	5.13	4.62	5.5253	5.61	5.0459	4.99	4.8902	4.79	4.73	4.7703
	3.1157	2.48	3.63	5.94	5	4.61	5.6618	5.6	5.142	4.97	4.8784	4.82	4.73	4.7702
	2.9841	2.24	2.52	5.81	5.4	4.53	5.66	5.6	5.1638	4.95	4.8901	4.82	4.72	4.7604
	2.8354	2.38	2.68	5.6	5.55	4.45	5.5966	5.62	5.1752	4.97	4.8669	4.82	4.72	4.7485
	2.7311	2.36	4.26	5.84	5.3	4.52	5.5835	5.61	5.2693	4.97	4.8658	4.82	4.72	4.7493
	2.5352	3.37	4.91	5.96	4.7	4.77	5.5133	5.6	5.2618	4.95	4.8636	4.82	4.7	4.7462
	2.4378	3.51	4.97	5.65	4.54	4.68	5.4504	5.6	5.3253	5	4.8421	4.82	4.7	4.7493
	2.4927	3.87	5.11	5.6	4.48	4.82	5.4184	5.58	5.3108	4.99	4.8478	4.81	4.69	4.7382
	2.5159	3.91	5.22	5.74	4.37	4.93	5.4244	5.51	5.3309	4.95	4.8506	4.81	4.69	4.7317
	2.9596	2.94	4.4	5.36	4.31	4.61	5.469	5.5	5.3459	4.95	4.8577	4.81	4.7	4.7279
	3.081	2.3	4.14	5.34	4.26	4.28	5.4967	5.5	5.3148	4.97	4.8526	4.82	4.69	4.728
	2.9375	3.18	4.66	5.58	4.31	4.43	5.5022	5.48	5.2762	4.99	4.8596	4.81	4.72	4.7282
	2.8671	2.53	4.6	5.51	4.28	4.02	5.4925	5.51	5.2604	5	4.8871	4.79	4.7	4.729
	2.6064	2.57	4.33	5.39	4.32	4.36	5.4915	5.51	5.2585	4.99	4.9117	4.79	4.69	4.71
	2.1626	3.04	4.87	5.39	4.31	4.78	5.4844	5.5	5.2567	5	4.8961	4.79	4.7	4.7076
	2.2625	3.15	4.91	5.16	4.37	4.52	5.4987	5.53	5.2981	5	4.9212	4.82	4.73	4.7137
	3.005	2.52	3.64	5.08	4.28	4.37	5.5011	5.56	5.3318	4.99	4.8733	4.82	4.73	4.7141
	3.174	3.22	3.21	4.99	4.34	4.33	5.4687	5.56	5.2792	5	4.8701	4.82	4.72	4.7307
	3.1404	3.34	3.11	4.9	4.22	4.38	5.4377	5.56	5.2903	4.99	4.8789	4.81	4.7	4.7302
	2.7863	3.7	3.25	5.05	4.84	3.92	5.4757	5.55	5.2957	5	4.8914	4.83	4.72	4.7424
	2.637	2.22	3.57	4.09	4.99	3.96	5.4764	5.51	5.3082	5.07	4.9109	4.83	4.73	4.7476
	2.568	3.1	3.43	4.36	4.96	3.98	5.5985	5.52	5.3339	5.08	4.9173	4.83	4.72	4.7515
	2.4319	3.52	3.33	4.55	4.9	3.97	5.5229	5.53	5.2845	5.05	4.94	4.84	4.7	4.7642
	2.1921	2.78	3.74	5.07	4.47	3.93	5.5494	5.53	5.27	5.02	4.9347	4.83	4.73	4.7645
	2.1545	2.52	4.25	5.1	4.37	3.93	5.5689	5.55	5.0902	5	4.9705	4.83	4.74	4.7645
	2.3262	3.32	2.76	5.08	4.33	3.92	5.6726	5.55	5.1702	5	4.9884	4.82	4.74	4.7652
	2.4213	3.2	2.93	5.11	4.43	3.93	5.6896	5.55	5.5213	5.02	4.973	4.83	4.75	4.7842
	2.5646	3.11	4.97	4.81	4.06	4.46	5.7046	5.55	5.3009	5.04	4.9683	4.83	4.75	4.7968
	2.2628	3.43	4.62	4.87	4.21	4.43	5.7032	5.53	5.3626	5.08	4.9753	4.83	4.77	4.771
	1.9789	3.52	4.19	5.02	4.36	4.17	5.7027	5.55	5.5327	5.05	5.0056	4.83	4.74	4.7806
	1.6359	4	5.18	4.85	4.28	4.11	5.7019	5.53	5.4257	5.02	5.0349	4.83	4.77	4.7897
	1.4174	3.94	4.93	4.8	4.22	4.56	5.7292	5.5	5.3584	4.97	5.0425	4.84	4.75	4.8563
	1.4219	4.09	4.3	4.9	4.36	4.07	5.6787	5.48	5.3841	4.94	5.0325	4.84	4.75	4.9086
	2.0811	4.33	4.59	4.9	4.19	4.83	5.6647	5.46	5.3285	5.05	5.0286	4.84	4.75	4.8971
	1.9239	4.57	4.65	4.95	4.36	4.5	5.6729	5.43	5.3722	5.17	5.0303	4.83	4.75	4.9207
	1.7531	4.86	4.67	4.84	4.46	4.22	5.6658	5.38	5.3909	5.17	5.033	4.84	4.75	4.9287
	1.7191	4.11	5.18	5.03	4.26	4.33	5.6709	5.56	5.4483	5.15	5.0274	4.84	4.77	4.909
	1.9201	3.71	5.09	5.58	4.38	4.56	5.6955	5.66	5.4159	5.19	5.0306	4.84	4.75	4.9461
	1.9724	4.99	5.27	5.08	4.5	5.26	5.7053	5.62	5.4926	5.19	5.034	4.84	4.78	4.9911
	1.9808	5.29	5.07	4.69	4.9	5.76	5.7297	5.57	5.5404	5.13	5.0364	4.84	4.77	4.9821
	2.209	5.35	5.23	4.6	4.99	5.86	5.7266	5.55	5.5547	5.09	5.0409	4.83	4.77	4.9811
	3.1925	5.54	5.54	4.43	4.54	5.94	5.7261	5.52	5.5817	5.09	5.0323	4.84	4.77	4.988
	3.1813	5.22	5.56	5.93	4.48	6.02	5.7656	5.51	5.5494	5.09	5.0403	4.84	4.75	4.9978
	3.1564	4.24	5.64	5.75	4.44	6	5.7503	5.41	5.5324	5.08	5.0406	4.84	4.77	5.0059
	3.1284	3.72	5.59	5.57	4.55	6	5.7564	5.51	5.5419	5.14	5.0452	4.86	4.78	5.0059
	2.7473	3.28	4.94	5.54	4.07	5.99	5.7735	5.55	5.4962	5.17	5.0542	4.87	4.79	5.0081
	2.8457	3.14	4.92	5.7	4.28	6	5.7468	5.58	5.4683	5.18	5.0679	4.91	4.79	5.0166
	3.0699	4.06	5.45	5.6	5.4	6.02	5.7863	5.55	5.459	5.14	5.0759	4.89	4.79	5.0113
	3.0371	3.63	5.28	5.73	4.47	6.09	5.8385	5.67	5.3934	5.15	5.0664	4.92	4.79	5.0049
	2.8495	2.32	4.46	5.67	5.8	5.71	5.8685	5.66	5.4646	5.28	5.0636	4.97	4.8	5.0058
	2.9968	4.29	5.4	6.14	6.04	6.04	5.951	5.62	5.5022	5.32	5.0761	4.97	4.8	5.0152
	3.0642	5.12	5.71	5.69	6.12	6.04	5.9231	5.58	5.3113	5.34	5.0931	4.97	4.82	5.0166
	3.1018	4.24	5.54	5.7	6.14	6.09	5.9309	5.6	5.4691	5.34	5.0989	4.99	4.8	5.0218
	2.9749	4.56	5.4	6.16	6.16	6.12	5.9298	5.57	5.5141	5.27	5.1098	4.94	4.8	5.034
	2.9803	4.09	4.99	6.14	6.17	6.1	5.937	5.53	5.5202	5.23	5.1191	5.04	4.8	5.0449
	3.0029	4.7	5.46	6.2	6.16	6.08	5.9102	5.36	5.5553	5.24	5.105	4.98	4.83	5.0538
	2.9986	4.96	5.8	6.2	6.14	5.99	5.9273	5.33	5.5637	5.22	5.1154	4.89	4.8	5.086
	2.9107	4.24	5.7	6.2	6.16	5.96	5.8676	5.4	5.5253	5.17	5.1506	4.89	4.8	5.0698
	2.8979	3.87	5.71	6.17	6.12	6.02	5.741	5.53	5.3548	5.15	5.1557	4.93	4.8	5.0662
	2.8132	3.82	5.73	6.17	6.14	5.88	5.6477	5.53	5.334	5.14	5.1027	4.92	4.82	5.0763
	2.4584	3.67	5.72	6.16	6.18	5.82	5.6876	5.56	5.6157	5.13	5.0923	4.91	4.83	5.0725
	2.4442	2.71	4.12	6.02	6.17	5.61	5.6528	5.57	5.5465	5.14	5.08	4.87	4.82	5.0767
	2.4518	2.58	4.41	6.02	6.09	5.63	5.6622	5.57	5.314	5.13	5.0771	4.88	4.83	5.0797
	2.5078	3.89	5.5	5.99	6.07	5.86	5.6792	5.55	5.4161	5.1	5.0767	4.88	4.82	5.0781
	2.7458	4.81	5.55	5.99	6.02	5.83	5.6813	5.47	5.3704	5.03	5.0749	4.89	4.82	5.081
	2.6974	5.26	5.83	5.97	5.83	5.46	5.6893	5.47	5.4264	4.98	5.0648	4.88	4.83	5.0823
	2.6441	4.97	5.27	5.41	5.96	5.41	5.6884	5.45	5.278	4.99	5.0626	4.89	4.83	5.0837
	2.6435	3.53	4.61	5.6	5.77	5.63	5.6899	5.47	5.2522	5.05	5.0723	4.91	4.83	5.0853
	2.6334	3.48	4.66	5.31	5.8	5.46	5.6908	5.48	5.2526	5.03	5.0602	4.92	4.84	5.0801
	2.5042	3.62	4.77	5.1	5.42	5.47	5.6891	5.47	5.2736	5	5.0597	4.92	4.83	5.0751
	2.3273	3.93	4.7	5.07	5.29	5.46	5.692	5.47	5.2587	4.99	5.0553	4.92	4.84	5.076
	1.4763	3.74	4.73	5.15	5.37	5.4	5.6751	5.45	5.2524	4.98	5.0551	4.93	4.84	5.0753
	1.5435	4.66	4.78	5.1	5.29	5.46	5.6879	5.31	5.233	4.95	5.0289	4.93	4.83	5.0616
	1.6679	4.71	4.86	5.06	5.28	5.37	5.6671	5.25	5.4578	4.94	5.029	4.93	4.84	5.0581
	1.8104	3.72	4.82	5.03	5.25	5.35	5.6663	5.26	5.373	4.98	5.0115	4.94	4.83	5.0547
	1.7902	4.63	5.02	5.16	5.21	5.28	5.6584	5.3	5.553	4.98	5.0471	4.94	4.84	4.9628
	1.6487	4.82	4.98	5.15	5.2	5.27	5.6738	5.24	5.3725	4.98	5.0276	4.94	4.84	4.9565
	1.567	4.96	5.07	5.1	5.18	5.3	5.663	5.2	5.4463	4.97	5.0196	4.94	4.84	4.8927
	1.535	4.93	5.07	5.01	5.23	5.3	5.657	5.19	5.6309	4.97	5.009	4.94	4.85	4.8841
	1.5296	4.95	5.09	5	5.24	5.26	5.6748	5.19	5.5853	4.99	5.0107	4.92	4.85	4.8748
	1.5498	4.92	5.11	5.01	5.25	5.28	5.6957	5.21	5.5885	5	5.0127	4.93	4.85	4.8739
	1.5251	4.86	5.09	5	5.24	5.28	5.7098	5.2	5.3776	4.99	5.023	4.96	4.85	4.8557
	1.4181	4.9	5.14	5.02	5.25	5.27	5.7219	5.16	5.2926	4.98	5.0137	4.94	4.85	4.8546
	1.5392	4.97	5.12	5	5.24	5.25	5.7124	5.15	5.3206	4.99	5.0052	4.94	4.85	4.8574
	1.6522	4.9	5.15	5	5.23	5.26	5.7332	5.15	5.5025	5.02	5.0159	4.94	4.85	4.8549
	1.6957	4.88	5.15	4.99	5.15	5.28	5.7173	5.17	5.316	5.03	5.011	4.96	4.87	4.8598
	1.6071	4.83	5.15	5.02	5.15	5.28	5.7063	5.17	5.2575	5.04	5.01	4.98	4.9	4.8576
	1.6455	4.91	5.11	5.02	5.18	5.28	5.7255	5.21	5.4393	5	5.0122	4.98	4.89	4.8587
	1.6085	4.99	5.02	5.05	5.2	5.28	5.8064	5.45	5.4932	4.99	5.0103	4.98	4.88	4.859
	1.5259	4.75	5.09	5.02	5.2	5.28	5.7648	5.5	5.2549	4.98	5.0156	4.98	4.93	4.856
	1.4567	5.11	5.04	5.05	5.2	5.28	5.7831	5.5	5.2368	5.03	4.9914	4.96	4.9	4.8659
	1.6309	5.01	5.04	5.08	5.2	5.27	5.8462	5.51	5.2419	4.99	4.9851	4.97	4.89	4.872
	1.6031	5.09	4.98	5.08	5.19	5.25	5.8768	5.55	5.2629	4.98	4.9851	4.93	4.89	4.8614
	1.7692	4.99	4.96	5.06	5.18	5.26	5.8761	5.43	5.2999	4.98	4.9808	4.94	4.89	4.8688
	1.6547	4.88	4.91	5.06	5.18	5.25	5.8795	5.14	5.269	4.99	4.9765	4.93	4.89	4.8655
	1.7913	4.88	5.02	5.1	5.19	5.25	5.8664	5.11	5.2684	5.02	4.9729	4.93	4.89	4.8709
	1.906	4.86	4.99	5.07	5.19	5.25	5.8614	5.07	5.3021	5.02	4.9685	4.93	4.89	4.8768
	2.5219	4.85	4.98	5.1	5.2	5.25	5.7362	5.06	5.3106	5.03	4.9701	4.93	4.89	4.8983
	2.5817	4.8	4.93	5.1	5.19	5.25	5.5619	5.29	5.3174	5.02	4.9758	4.93	4.89	4.8897
	2.7482	4.82	4.86	5.1	5.19	5.26	5.9462	5.51	5.3378	5	4.9752	4.93	4.9	4.8857
	2.7816	4.68	4.82	5.06	5.19	5.56	5.9173	5.14	5.3458	5.02	4.9703	4.93	4.89	4.8806
	2.8077	4.65	4.78	5.06	5.19	5.41	5.9559	5.33	5.346	5.02	4.9809	4.93	4.9	4.906
	2.8316	4.65	4.78	5.07	5.18	5.47	5.9549	5.32	5.3807	4.98	4.9626	4.92	4.9	4.9019
	2.6622	4.57	4.69	5.02	5.16	5.31	5.4883	5.24	5.3866	5	4.9541	4.92	4.9	4.9013
	2.716	4.56	4.67	4.94	5.15	5.23	5.4623	5.24	5.3778	4.98	4.95	4.92	4.9	4.9027
	2.5226	4.59	4.8	4.99	5.18	5.52	5.4041	5.24	5.3547	4.97	4.9458	4.93	4.9	4.8983
	2.5039	4.57	4.71	4.95	5.18	5.52	5.4041	5.25	5.3187	5.02	4.9361	4.92	4.9	4.9046
	2.4588	4.56	4.75	5.02	5.18	5.58	5.3956	5.3	5.3194	4.99	4.9308	4.92	4.89	4.8977
	2.4066	3.48	4.51	4.76	5.05	5.23	5.3916	5.46	5.32	5.09	4.9229	4.93	4.9	4.8833
	0.8958	4.51	4.7	4.92	5.2	5.47	5.375	5.46	5.2823	5.09	4.9227	4.92	4.9	4.8745
	2.211	4.51	4.78	4.96	5.26	5.38	5.3412	5.48	5.2988	4.97	4.9164	4.92	4.9	4.8604
	2.2253	4.49	4.69	4.97	5.3	5.42	5.3016	5.48	5.2525	4.99	4.9127	4.92	4.89	4.8553
	2.3876	4.46	4.49	4.96	5.2	5.33	5.3109	5.52	5.2856	5.02	4.9057	4.89	4.89	4.8354
	2.4673	4.43	4.46	4.97	5.19	5.33	5.3384	5.53	5.2952	5.03	4.9022	4.89	4.87	4.7908
	2.6661	4.38	4.46	4.95	5.15	5.35	5.3738	5.53	5.345	5.03	4.9018	4.88	4.85	4.7824
	2.6624	4.46	4.75	5	5.26	5.52	5.3584	5.47	5.3212	5	4.8992	4.87	4.85	4.771
	2.8142	4.28	4.45	4.84	5.13	5.42	5.3648	5.57	5.3279	5.02	4.8954	4.87	4.84	4.7691
	2.7892	4.39	4.67	4.86	5.15	5.43	5.3898	5.53	5.254	5.02	4.8956	4.87	4.84	4.7689
	2.7447	4.43	4.7	4.95	5.18	5.42	5.423	5.55	5.2438	4.99	4.8896	4.88	4.84	4.8152
	2.6669	4.49	4.77	5.03	5.25	5.53	5.4592	5.35	5.2354	4.97	4.9029	4.89	4.84	4.8074
	2.7014	4.3	4.62	4.96	5.21	5.37	5.483	5.41	5.1424	4.99	4.8977	4.89	4.84	4.8162
	2.4212	4.44	4.71	5.01	5.23	5.46	5.5116	5.38	5.1908	4.95	4.8995	4.89	4.84	4.8212
	1.6037	4.54	4.71	5.07	5.24	5.63	5.4776	5.3	5.0981	4.9	4.9273	4.89	4.83	4.8269
	1.5187	4.38	4.64	5.01	5.21	5.56	5.5322	5.29	5.2469	4.9	4.903	4.89	4.83	4.8237
	1.5889	4.39	4.65	5.01	5.21	5.61	5.4651	5.26	5.2346	4.9	4.9072	4.88	4.8	4.8272
	2.3547	4.37	4.67	4.97	5.21	5.54	5.5452	5.26	5.2488	4.9	4.9076	4.89	4.8	4.8273
	2.6476	4.34	4.67	4.94	5.19	5.51	5.5502	5.26	5.1731	4.93	4.9003	4.89	4.82	4.8231
	2.4987	4.35	4.69	4.94	5.18	5.46	5.5336	5.25	5.166	4.93	4.8743	4.89	4.79	4.8218
	2.5025	4.3	4.67	4.92	5.18	5.37	5.5327	5.29	5.1696	4.93	4.9031	4.88	4.79	4.831
	2.5402	4.27	4.66	4.92	5.18	5.37	5.5408	5.31	5.1824	4.92	4.9187	4.88	4.79	4.8277
	2.5127	4.57	4.78	5.02	5.2	5.41	5.4596	5.24	5.168	4.92	4.9167	4.88	4.79	4.8181
	2.4958	4.17	4.59	4.91	5.19	5.41	5.494	5.21	5.1764	4.92	4.8718	4.88	4.79	4.8285
	2.4592	4.66	4.81	5.11	5.2	5.46	5.4912	5.17	5.1746	4.9	4.8757	4.88	4.79	4.8239
	2.3607	4.61	4.85	5.01	5.21	5.42	5.4943	5.2	5.176	4.92	4.8762	4.88	4.8	4.8274
	1.9306	4.22	4.75	4.94	5.2	5.42	5.4741	5.29	5.1734	4.92	4.8735	4.88	4.79	4.8362
	2.1929	4.76	4.87	5.16	5.21	5.43	5.4688	5.17	5.2006	4.9	4.8917	4.88	4.78	4.8366
	2.1252	4.33	4.83	5.03	5.21	5.42	5.4759	5.21	5.1841	4.92	4.9293	4.88	4.79	4.8392
	2.0139	4.05	4.39	4.9	5.2	5.41	5.4276	5.25	5.1817	4.92	4.9065	4.88	4.79	4.842
	2.1487	4.41	4.85	5.06	5.21	5.42	5.4173	5.22	5.1827	4.9	4.9335	4.88	4.79	4.8395
	2.0276	4.42	4.86	5.06	5.23	5.41	5.425	5.22	5.2125	4.9	4.9322	4.87	4.79	4.8427
	1.8277	4.8	4.93	5.08	5.24	5.42	5.4297	5.22	5.1762	4.92	4.9098	4.88	4.79	4.8456
	2.0458	4.3	4.85	4.97	5.23	5.41	5.4336	5.21	5.18	4.92	4.9527	4.88	4.8	4.8514
	1.9966	4.81	4.94	5	5.23	5.41	5.5326	5.21	5.2847	4.92	4.9535	4.88	4.82	4.8568
	1.775	4.76	4.94	5	5.23	5.42	5.4999	5.22	5.3225	4.92	4.9608	4.88	4.82	4.8599
	1.8017	4.35	4.9	4.95	5.23	5.42	5.5705	5.3	5.3349	4.92	4.9423	4.87	4.8	4.8662
	1.6978	4.59	4.94	4.97	5.23	5.44	5.5388	5.26	5.3603	4.92	4.9377	4.87	4.8	4.8705
	1.6183	4.23	4.55	4.92	5.2	5.31	5.5374	5.3	5.2959	4.92	4.9618	4.88	4.8	4.8827
	1.5924	4.3	4.85	4.95	5.23	5.4	5.5393	5.29	5.1332	4.92	4.9643	4.87	4.8	4.8839
	1.6419	4.35	4.88	4.96	5.23	5.4	5.5688	5.31	5.2543	4.92	4.967	4.87	4.8	4.8818
	1.6454	4.27	4.72	4.96	5.23	5.41	5.6081	5.27	5.2479	4.9	4.9753	4.87	4.8	4.8837
	1.649	4.22	4.44	4.92	5.23	5.38	5.6212	5.25	5.1346	4.9	5.0066	4.87	4.8	4.8862
	2.118	4.28	4.7	4.95	5.23	5.41	5.6391	5.26	5.1218	4.9	5.063	4.87	4.82	4.8891
	1.8104	4.2	4.54	4.94	5.23	5.33	5.657	5.26	5.1629	4.92	5.1113	4.87	4.8	4.9033
[truncated: 61,303 more rows]
