# Supplementary material for: Nitrate supply and uptake in the Atlantic Arctic sea ice zone: seasonal cycle, mechanisms and drivers
Source: Philos Trans A Math Phys Eng Sci. 2020 Aug 31;378(2181):20190361. doi: 10.1098/rsta.2019.0361 (PMC7481658; doi:10.1098/rsta.2019.0361)
Supplement: Data [file rsta20190361supp2.zip › rsta-2019-0361-File008/Henley et al_west_time.csv]

Date and time in Excel time format (decimal days since January 1, 1900)
sensor depth (m)	21	27	31	41	51	61	75	88	112	137	162	187	212	222
	43001.5	43001.4167	43001.4167	43001.4167	43001.4167	43001.4167	43001.4167	43001.4167	43001.4167	43001.4167	43001.4167	43001.4167	43001.4167	43001.4167
	43001.5834	43001.4208	43001.4208	43001.4208	43001.4208	43001.4208	43001.425	43001.4208	43001.425	43001.4208	43001.425	43001.4208	43001.4208	43001.425
	43001.6667	43001.425	43001.425	43001.425	43001.425	43001.425	43001.4333	43001.425	43001.4333	43001.425	43001.4333	43001.425	43001.425	43001.4333
	43001.75	43001.4292	43001.4292	43001.4292	43001.4292	43001.4292	43001.4417	43001.4292	43001.4417	43001.4292	43001.4417	43001.4292	43001.4292	43001.4417
	43001.8334	43001.4333	43001.4333	43001.4333	43001.4333	43001.4333	43001.45	43001.4333	43001.45	43001.4333	43001.45	43001.4333	43001.4333	43001.45
	43001.9167	43001.4375	43001.4375	43001.4375	43001.4375	43001.4375	43001.4583	43001.4375	43001.4583	43001.4375	43001.4583	43001.4375	43001.4375	43001.4583
	43002	43001.4417	43001.4417	43001.4417	43001.4417	43001.4417	43001.4667	43001.4417	43001.4667	43001.4417	43001.4667	43001.4417	43001.4417	43001.4667
	43002.0834	43001.4458	43001.4458	43001.4458	43001.4458	43001.4458	43001.475	43001.4458	43001.475	43001.4458	43001.475	43001.4458	43001.4458	43001.475
	43002.1667	43001.45	43001.45	43001.45	43001.45	43001.45	43001.4833	43001.45	43001.4833	43001.45	43001.4833	43001.45	43001.45	43001.4833
	43002.25	43001.4542	43001.4542	43001.4542	43001.4542	43001.4542	43001.4917	43001.4542	43001.4917	43001.4542	43001.4917	43001.4542	43001.4542	43001.4917
	43002.3334	43001.4583	43001.4583	43001.4583	43001.4583	43001.4583	43001.5	43001.4583	43001.5	43001.4583	43001.5	43001.4583	43001.4583	43001.5
	43002.4167	43001.4625	43001.4625	43001.4625	43001.4625	43001.4625	43001.5083	43001.4625	43001.5083	43001.4625	43001.5083	43001.4625	43001.4625	43001.5083
	43002.5	43001.4667	43001.4667	43001.4667	43001.4667	43001.4667	43001.5167	43001.4667	43001.5167	43001.4667	43001.5167	43001.4667	43001.4667	43001.5167
	43002.5834	43001.4708	43001.4708	43001.4708	43001.4708	43001.4708	43001.525	43001.4708	43001.525	43001.4708	43001.525	43001.4708	43001.4708	43001.525
	43002.6667	43001.475	43001.475	43001.475	43001.475	43001.475	43001.5333	43001.475	43001.5333	43001.475	43001.5333	43001.475	43001.475	43001.5333
	43002.75	43001.4792	43001.4792	43001.4792	43001.4792	43001.4792	43001.5417	43001.4792	43001.5417	43001.4792	43001.5417	43001.4792	43001.4792	43001.5417
	43002.8334	43001.4833	43001.4833	43001.4833	43001.4833	43001.4833	43001.55	43001.4833	43001.55	43001.4833	43001.55	43001.4833	43001.4833	43001.55
	43002.9167	43001.4875	43001.4875	43001.4875	43001.4875	43001.4875	43001.5583	43001.4875	43001.5583	43001.4875	43001.5583	43001.4875	43001.4875	43001.5583
	43003	43001.4917	43001.4917	43001.4917	43001.4917	43001.4917	43001.5667	43001.4917	43001.5667	43001.4917	43001.5667	43001.4917	43001.4917	43001.5667
	43003.0834	43001.4958	43001.4958	43001.4958	43001.4958	43001.4958	43001.575	43001.4958	43001.575	43001.4958	43001.575	43001.4958	43001.4958	43001.575
	43003.1667	43001.5	43001.5	43001.5	43001.5	43001.5	43001.5833	43001.5	43001.5833	43001.5	43001.5833	43001.5	43001.5	43001.5833
	43003.25	43001.5042	43001.5042	43001.5042	43001.5042	43001.5042	43001.5917	43001.5042	43001.5917	43001.5042	43001.5917	43001.5042	43001.5042	43001.5917
	43003.3334	43001.5083	43001.5083	43001.5083	43001.5083	43001.5083	43001.6	43001.5083	43001.6	43001.5083	43001.6	43001.5083	43001.5083	43001.6
	43003.4167	43001.5125	43001.5125	43001.5125	43001.5125	43001.5125	43001.6083	43001.5125	43001.6083	43001.5125	43001.6083	43001.5125	43001.5125	43001.6083
	43003.5	43001.5167	43001.5167	43001.5167	43001.5167	43001.5167	43001.6167	43001.5167	43001.6167	43001.5167	43001.6167	43001.5167	43001.5167	43001.6167
	43003.5834	43001.5208	43001.5208	43001.5208	43001.5208	43001.5208	43001.625	43001.5208	43001.625	43001.5208	43001.625	43001.5208	43001.5208	43001.625
	43003.6667	43001.525	43001.525	43001.525	43001.525	43001.525	43001.6333	43001.525	43001.6333	43001.525	43001.6333	43001.525	43001.525	43001.6333
	43003.75	43001.5292	43001.5292	43001.5292	43001.5292	43001.5292	43001.6417	43001.5292	43001.6417	43001.5292	43001.6417	43001.5292	43001.5292	43001.6417
	43003.8334	43001.5333	43001.5333	43001.5333	43001.5333	43001.5333	43001.65	43001.5333	43001.65	43001.5333	43001.65	43001.5333	43001.5333	43001.65
	43003.9167	43001.5375	43001.5375	43001.5375	43001.5375	43001.5375	43001.6583	43001.5375	43001.6583	43001.5375	43001.6583	43001.5375	43001.5375	43001.6583
	43004	43001.5417	43001.5417	43001.5417	43001.5417	43001.5417	43001.6667	43001.5417	43001.6667	43001.5417	43001.6667	43001.5417	43001.5417	43001.6667
	43004.0834	43001.5458	43001.5458	43001.5458	43001.5458	43001.5458	43001.675	43001.5458	43001.675	43001.5458	43001.675	43001.5458	43001.5458	43001.675
	43004.1667	43001.55	43001.55	43001.55	43001.55	43001.55	43001.6833	43001.55	43001.6833	43001.55	43001.6833	43001.55	43001.55	43001.6833
	43004.25	43001.5542	43001.5542	43001.5542	43001.5542	43001.5542	43001.6917	43001.5542	43001.6917	43001.5542	43001.6917	43001.5542	43001.5542	43001.6917
	43004.3334	43001.5583	43001.5583	43001.5583	43001.5583	43001.5583	43001.7	43001.5583	43001.7	43001.5583	43001.7	43001.5583	43001.5583	43001.7
	43004.4167	43001.5625	43001.5625	43001.5625	43001.5625	43001.5625	43001.7083	43001.5625	43001.7083	43001.5625	43001.7083	43001.5625	43001.5625	43001.7083
	43004.5	43001.5667	43001.5667	43001.5667	43001.5667	43001.5667	43001.7167	43001.5667	43001.7167	43001.5667	43001.7167	43001.5667	43001.5667	43001.7167
	43004.5834	43001.5708	43001.5708	43001.5708	43001.5708	43001.5708	43001.725	43001.5708	43001.725	43001.5708	43001.725	43001.5708	43001.5708	43001.725
	43004.6667	43001.575	43001.575	43001.575	43001.575	43001.575	43001.7333	43001.575	43001.7333	43001.575	43001.7333	43001.575	43001.575	43001.7333
	43004.75	43001.5792	43001.5792	43001.5792	43001.5792	43001.5792	43001.7417	43001.5792	43001.7417	43001.5792	43001.7417	43001.5792	43001.5792	43001.7417
	43004.8334	43001.5833	43001.5833	43001.5833	43001.5833	43001.5833	43001.75	43001.5833	43001.75	43001.5833	43001.75	43001.5833	43001.5833	43001.75
	43004.9167	43001.5875	43001.5875	43001.5875	43001.5875	43001.5875	43001.7583	43001.5875	43001.7583	43001.5875	43001.7583	43001.5875	43001.5875	43001.7583
	43005	43001.5917	43001.5917	43001.5917	43001.5917	43001.5917	43001.7667	43001.5917	43001.7667	43001.5917	43001.7667	43001.5917	43001.5917	43001.7667
	43005.0834	43001.5958	43001.5958	43001.5958	43001.5958	43001.5958	43001.775	43001.5958	43001.775	43001.5958	43001.775	43001.5958	43001.5958	43001.775
	43005.1667	43001.6	43001.6	43001.6	43001.6	43001.6	43001.7833	43001.6	43001.7833	43001.6	43001.7833	43001.6	43001.6	43001.7833
	43005.25	43001.6042	43001.6042	43001.6042	43001.6042	43001.6042	43001.7917	43001.6042	43001.7917	43001.6042	43001.7917	43001.6042	43001.6042	43001.7917
	43005.3334	43001.6083	43001.6083	43001.6083	43001.6083	43001.6083	43001.8	43001.6083	43001.8	43001.6083	43001.8	43001.6083	43001.6083	43001.8
	43005.4167	43001.6125	43001.6125	43001.6125	43001.6125	43001.6125	43001.8083	43001.6125	43001.8083	43001.6125	43001.8083	43001.6125	43001.6125	43001.8083
	43005.5	43001.6167	43001.6167	43001.6167	43001.6167	43001.6167	43001.8167	43001.6167	43001.8167	43001.6167	43001.8167	43001.6167	43001.6167	43001.8167
	43005.5834	43001.6208	43001.6208	43001.6208	43001.6208	43001.6208	43001.825	43001.6208	43001.825	43001.6208	43001.825	43001.6208	43001.6208	43001.825
	43005.6667	43001.625	43001.625	43001.625	43001.625	43001.625	43001.8333	43001.625	43001.8333	43001.625	43001.8333	43001.625	43001.625	43001.8333
	43005.75	43001.6292	43001.6292	43001.6292	43001.6292	43001.6292	43001.8417	43001.6292	43001.8417	43001.6292	43001.8417	43001.6292	43001.6292	43001.8417
	43005.8334	43001.6333	43001.6333	43001.6333	43001.6333	43001.6333	43001.85	43001.6333	43001.85	43001.6333	43001.85	43001.6333	43001.6333	43001.85
	43005.9167	43001.6375	43001.6375	43001.6375	43001.6375	43001.6375	43001.8583	43001.6375	43001.8583	43001.6375	43001.8583	43001.6375	43001.6375	43001.8583
	43006	43001.6417	43001.6417	43001.6417	43001.6417	43001.6417	43001.8667	43001.6417	43001.8667	43001.6417	43001.8667	43001.6417	43001.6417	43001.8667
	43006.0834	43001.6458	43001.6458	43001.6458	43001.6458	43001.6458	43001.875	43001.6458	43001.875	43001.6458	43001.875	43001.6458	43001.6458	43001.875
	43006.1667	43001.65	43001.65	43001.65	43001.65	43001.65	43001.8833	43001.65	43001.8833	43001.65	43001.8833	43001.65	43001.65	43001.8833
	43006.25	43001.6542	43001.6542	43001.6542	43001.6542	43001.6542	43001.8917	43001.6542	43001.8917	43001.6542	43001.8917	43001.6542	43001.6542	43001.8917
	43006.3334	43001.6583	43001.6583	43001.6583	43001.6583	43001.6583	43001.9	43001.6583	43001.9	43001.6583	43001.9	43001.6583	43001.6583	43001.9
	43006.4167	43001.6625	43001.6625	43001.6625	43001.6625	43001.6625	43001.9083	43001.6625	43001.9083	43001.6625	43001.9083	43001.6625	43001.6625	43001.9083
	43006.5	43001.6667	43001.6667	43001.6667	43001.6667	43001.6667	43001.9167	43001.6667	43001.9167	43001.6667	43001.9167	43001.6667	43001.6667	43001.9167
	43006.5834	43001.6708	43001.6708	43001.6708	43001.6708	43001.6708	43001.925	43001.6708	43001.925	43001.6708	43001.925	43001.6708	43001.6708	43001.925
	43006.6667	43001.675	43001.675	43001.675	43001.675	43001.675	43001.9333	43001.675	43001.9333	43001.675	43001.9333	43001.675	43001.675	43001.9333
	43006.75	43001.6792	43001.6792	43001.6792	43001.6792	43001.6792	43001.9417	43001.6792	43001.9417	43001.6792	43001.9417	43001.6792	43001.6792	43001.9417
	43006.8334	43001.6833	43001.6833	43001.6833	43001.6833	43001.6833	43001.95	43001.6833	43001.95	43001.6833	43001.95	43001.6833	43001.6833	43001.95
	43006.9167	43001.6875	43001.6875	43001.6875	43001.6875	43001.6875	43001.9583	43001.6875	43001.9583	43001.6875	43001.9583	43001.6875	43001.6875	43001.9583
	43007	43001.6917	43001.6917	43001.6917	43001.6917	43001.6917	43001.9667	43001.6917	43001.9667	43001.6917	43001.9667	43001.6917	43001.6917	43001.9667
	43007.0834	43001.6958	43001.6958	43001.6958	43001.6958	43001.6958	43001.975	43001.6958	43001.975	43001.6958	43001.975	43001.6958	43001.6958	43001.975
	43007.1667	43001.7	43001.7	43001.7	43001.7	43001.7	43001.9833	43001.7	43001.9833	43001.7	43001.9833	43001.7	43001.7	43001.9833
	43007.25	43001.7042	43001.7042	43001.7042	43001.7042	43001.7042	43001.9917	43001.7042	43001.9917	43001.7042	43001.9917	43001.7042	43001.7042	43001.9917
	43007.3334	43001.7083	43001.7083	43001.7083	43001.7083	43001.7083	43002	43001.7083	43002	43001.7083	43002	43001.7083	43001.7083	43002
	43007.4167	43001.7125	43001.7125	43001.7125	43001.7125	43001.7125	43002.0083	43001.7125	43002.0083	43001.7125	43002.0083	43001.7125	43001.7125	43002.0083
	43007.5	43001.7167	43001.7167	43001.7167	43001.7167	43001.7167	43002.0167	43001.7167	43002.0167	43001.7167	43002.0167	43001.7167	43001.7167	43002.0167
	43007.5834	43001.7208	43001.7208	43001.7208	43001.7208	43001.7208	43002.025	43001.7208	43002.025	43001.7208	43002.025	43001.7208	43001.7208	43002.025
	43007.6667	43001.725	43001.725	43001.725	43001.725	43001.725	43002.0333	43001.725	43002.0333	43001.725	43002.0333	43001.725	43001.725	43002.0333
	43007.75	43001.7292	43001.7292	43001.7292	43001.7292	43001.7292	43002.0417	43001.7292	43002.0417	43001.7292	43002.0417	43001.7292	43001.7292	43002.0417
	43007.8334	43001.7333	43001.7333	43001.7333	43001.7333	43001.7333	43002.05	43001.7333	43002.05	43001.7333	43002.05	43001.7333	43001.7333	43002.05
	43007.9167	43001.7375	43001.7375	43001.7375	43001.7375	43001.7375	43002.0583	43001.7375	43002.0583	43001.7375	43002.0583	43001.7375	43001.7375	43002.0583
	43008	43001.7417	43001.7417	43001.7417	43001.7417	43001.7417	43002.0667	43001.7417	43002.0667	43001.7417	43002.0667	43001.7417	43001.7417	43002.0667
	43008.0834	43001.7458	43001.7458	43001.7458	43001.7458	43001.7458	43002.075	43001.7458	43002.075	43001.7458	43002.075	43001.7458	43001.7458	43002.075
	43008.1667	43001.75	43001.75	43001.75	43001.75	43001.75	43002.0833	43001.75	43002.0833	43001.75	43002.0833	43001.75	43001.75	43002.0833
	43008.25	43001.7542	43001.7542	43001.7542	43001.7542	43001.7542	43002.0917	43001.7542	43002.0917	43001.7542	43002.0917	43001.7542	43001.7542	43002.0917
	43008.3334	43001.7583	43001.7583	43001.7583	43001.7583	43001.7583	43002.1	43001.7583	43002.1	43001.7583	43002.1	43001.7583	43001.7583	43002.1
	43008.4167	43001.7625	43001.7625	43001.7625	43001.7625	43001.7625	43002.1083	43001.7625	43002.1083	43001.7625	43002.1083	43001.7625	43001.7625	43002.1083
	43008.5	43001.7667	43001.7667	43001.7667	43001.7667	43001.7667	43002.1167	43001.7667	43002.1167	43001.7667	43002.1167	43001.7667	43001.7667	43002.1167
	43008.5834	43001.7708	43001.7708	43001.7708	43001.7708	43001.7708	43002.125	43001.7708	43002.125	43001.7708	43002.125	43001.7708	43001.7708	43002.125
	43008.6667	43001.775	43001.775	43001.775	43001.775	43001.775	43002.1333	43001.775	43002.1333	43001.775	43002.1333	43001.775	43001.775	43002.1333
	43008.75	43001.7792	43001.7792	43001.7792	43001.7792	43001.7792	43002.1417	43001.7792	43002.1417	43001.7792	43002.1417	43001.7792	43001.7792	43002.1417
	43008.8334	43001.7833	43001.7833	43001.7833	43001.7833	43001.7833	43002.15	43001.7833	43002.15	43001.7833	43002.15	43001.7833	43001.7833	43002.15
	43008.9167	43001.7875	43001.7875	43001.7875	43001.7875	43001.7875	43002.1583	43001.7875	43002.1583	43001.7875	43002.1583	43001.7875	43001.7875	43002.1583
	43009	43001.7917	43001.7917	43001.7917	43001.7917	43001.7917	43002.1667	43001.7917	43002.1667	43001.7917	43002.1667	43001.7917	43001.7917	43002.1667
	43009.0834	43001.7958	43001.7958	43001.7958	43001.7958	43001.7958	43002.175	43001.7958	43002.175	43001.7958	43002.175	43001.7958	43001.7958	43002.175
	43009.1667	43001.8	43001.8	43001.8	43001.8	43001.8	43002.1833	43001.8	43002.1833	43001.8	43002.1833	43001.8	43001.8	43002.1833
	43009.25	43001.8042	43001.8042	43001.8042	43001.8042	43001.8042	43002.1917	43001.8042	43002.1917	43001.8042	43002.1917	43001.8042	43001.8042	43002.1917
	43009.3334	43001.8083	43001.8083	43001.8083	43001.8083	43001.8083	43002.2	43001.8083	43002.2	43001.8083	43002.2	43001.8083	43001.8083	43002.2
	43009.4167	43001.8125	43001.8125	43001.8125	43001.8125	43001.8125	43002.2083	43001.8125	43002.2083	43001.8125	43002.2083	43001.8125	43001.8125	43002.2083
	43009.5	43001.8167	43001.8167	43001.8167	43001.8167	43001.8167	43002.2167	43001.8167	43002.2167	43001.8167	43002.2167	43001.8167	43001.8167	43002.2167
	43009.5834	43001.8208	43001.8208	43001.8208	43001.8208	43001.8208	43002.225	43001.8208	43002.225	43001.8208	43002.225	43001.8208	43001.8208	43002.225
	43009.6667	43001.825	43001.825	43001.825	43001.825	43001.825	43002.2333	43001.825	43002.2333	43001.825	43002.2333	43001.825	43001.825	43002.2333
	43009.75	43001.8292	43001.8292	43001.8292	43001.8292	43001.8292	43002.2417	43001.8292	43002.2417	43001.8292	43002.2417	43001.8292	43001.8292	43002.2417
	43009.8334	43001.8333	43001.8333	43001.8333	43001.8333	43001.8333	43002.25	43001.8333	43002.25	43001.8333	43002.25	43001.8333	43001.8333	43002.25
	43009.9167	43001.8375	43001.8375	43001.8375	43001.8375	43001.8375	43002.2583	43001.8375	43002.2583	43001.8375	43002.2583	43001.8375	43001.8375	43002.2583
	43010	43001.8417	43001.8417	43001.8417	43001.8417	43001.8417	43002.2667	43001.8417	43002.2667	43001.8417	43002.2667	43001.8417	43001.8417	43002.2667
	43010.0834	43001.8458	43001.8458	43001.8458	43001.8458	43001.8458	43002.275	43001.8458	43002.275	43001.8458	43002.275	43001.8458	43001.8458	43002.275
	43010.1667	43001.85	43001.85	43001.85	43001.85	43001.85	43002.2833	43001.85	43002.2833	43001.85	43002.2833	43001.85	43001.85	43002.2833
	43010.25	43001.8542	43001.8542	43001.8542	43001.8542	43001.8542	43002.2917	43001.8542	43002.2917	43001.8542	43002.2917	43001.8542	43001.8542	43002.2917
	43010.3334	43001.8583	43001.8583	43001.8583	43001.8583	43001.8583	43002.3	43001.8583	43002.3	43001.8583	43002.3	43001.8583	43001.8583	43002.3
	43010.4167	43001.8625	43001.8625	43001.8625	43001.8625	43001.8625	43002.3083	43001.8625	43002.3083	43001.8625	43002.3083	43001.8625	43001.8625	43002.3083
	43010.5	43001.8667	43001.8667	43001.8667	43001.8667	43001.8667	43002.3167	43001.8667	43002.3167	43001.8667	43002.3167	43001.8667	43001.8667	43002.3167
	43010.5834	43001.8708	43001.8708	43001.8708	43001.8708	43001.8708	43002.325	43001.8708	43002.325	43001.8708	43002.325	43001.8708	43001.8708	43002.325
	43010.6667	43001.875	43001.875	43001.875	43001.875	43001.875	43002.3333	43001.875	43002.3333	43001.875	43002.3333	43001.875	43001.875	43002.3333
	43010.75	43001.8792	43001.8792	43001.8792	43001.8792	43001.8792	43002.3417	43001.8792	43002.3417	43001.8792	43002.3417	43001.8792	43001.8792	43002.3417
	43010.8334	43001.8833	43001.8833	43001.8833	43001.8833	43001.8833	43002.35	43001.8833	43002.35	43001.8833	43002.35	43001.8833	43001.8833	43002.35
	43010.9167	43001.8875	43001.8875	43001.8875	43001.8875	43001.8875	43002.3583	43001.8875	43002.3583	43001.8875	43002.3583	43001.8875	43001.8875	43002.3583
	43011	43001.8917	43001.8917	43001.8917	43001.8917	43001.8917	43002.3667	43001.8917	43002.3667	43001.8917	43002.3667	43001.8917	43001.8917	43002.3667
	43011.0834	43001.8958	43001.8958	43001.8958	43001.8958	43001.8958	43002.375	43001.8958	43002.375	43001.8958	43002.375	43001.8958	43001.8958	43002.375
	43011.1667	43001.9	43001.9	43001.9	43001.9	43001.9	43002.3833	43001.9	43002.3833	43001.9	43002.3833	43001.9	43001.9	43002.3833
	43011.25	43001.9042	43001.9042	43001.9042	43001.9042	43001.9042	43002.3917	43001.9042	43002.3917	43001.9042	43002.3917	43001.9042	43001.9042	43002.3917
	43011.3334	43001.9083	43001.9083	43001.9083	43001.9083	43001.9083	43002.4	43001.9083	43002.4	43001.9083	43002.4	43001.9083	43001.9083	43002.4
	43011.4167	43001.9125	43001.9125	43001.9125	43001.9125	43001.9125	43002.4083	43001.9125	43002.4083	43001.9125	43002.4083	43001.9125	43001.9125	43002.4083
	43011.5	43001.9167	43001.9167	43001.9167	43001.9167	43001.9167	43002.4167	43001.9167	43002.4167	43001.9167	43002.4167	43001.9167	43001.9167	43002.4167
	43011.5834	43001.9208	43001.9208	43001.9208	43001.9208	43001.9208	43002.425	43001.9208	43002.425	43001.9208	43002.425	43001.9208	43001.9208	43002.425
	43011.6667	43001.925	43001.925	43001.925	43001.925	43001.925	43002.4333	43001.925	43002.4333	43001.925	43002.4333	43001.925	43001.925	43002.4333
	43011.75	43001.9292	43001.9292	43001.9292	43001.9292	43001.9292	43002.4417	43001.9292	43002.4417	43001.9292	43002.4417	43001.9292	43001.9292	43002.4417
	43011.8334	43001.9333	43001.9333	43001.9333	43001.9333	43001.9333	43002.45	43001.9333	43002.45	43001.9333	43002.45	43001.9333	43001.9333	43002.45
	43011.9167	43001.9375	43001.9375	43001.9375	43001.9375	43001.9375	43002.4583	43001.9375	43002.4583	43001.9375	43002.4583	43001.9375	43001.9375	43002.4583
	43012	43001.9417	43001.9417	43001.9417	43001.9417	43001.9417	43002.4667	43001.9417	43002.4667	43001.9417	43002.4667	43001.9417	43001.9417	43002.4667
	43012.0834	43001.9458	43001.9458	43001.9458	43001.9458	43001.9458	43002.475	43001.9458	43002.475	43001.9458	43002.475	43001.9458	43001.9458	43002.475
	43012.1667	43001.95	43001.95	43001.95	43001.95	43001.95	43002.4833	43001.95	43002.4833	43001.95	43002.4833	43001.95	43001.95	43002.4833
	43012.25	43001.9542	43001.9542	43001.9542	43001.9542	43001.9542	43002.4917	43001.9542	43002.4917	43001.9542	43002.4917	43001.9542	43001.9542	43002.4917
	43012.3334	43001.9583	43001.9583	43001.9583	43001.9583	43001.9583	43002.5	43001.9583	43002.5	43001.9583	43002.5	43001.9583	43001.9583	43002.5
	43012.4167	43001.9625	43001.9625	43001.9625	43001.9625	43001.9625	43002.5083	43001.9625	43002.5083	43001.9625	43002.5083	43001.9625	43001.9625	43002.5083
	43012.5	43001.9667	43001.9667	43001.9667	43001.9667	43001.9667	43002.5167	43001.9667	43002.5167	43001.9667	43002.5167	43001.9667	43001.9667	43002.5167
	43012.5834	43001.9708	43001.9708	43001.9708	43001.9708	43001.9708	43002.525	43001.9708	43002.525	43001.9708	43002.525	43001.9708	43001.9708	43002.525
	43012.6667	43001.975	43001.975	43001.975	43001.975	43001.975	43002.5333	43001.975	43002.5333	43001.975	43002.5333	43001.975	43001.975	43002.5333
	43012.75	43001.9792	43001.9792	43001.9792	43001.9792	43001.9792	43002.5417	43001.9792	43002.5417	43001.9792	43002.5417	43001.9792	43001.9792	43002.5417
	43012.8334	43001.9833	43001.9833	43001.9833	43001.9833	43001.9833	43002.55	43001.9833	43002.55	43001.9833	43002.55	43001.9833	43001.9833	43002.55
	43012.9167	43001.9875	43001.9875	43001.9875	43001.9875	43001.9875	43002.5583	43001.9875	43002.5583	43001.9875	43002.5583	43001.9875	43001.9875	43002.5583
	43013	43001.9917	43001.9917	43001.9917	43001.9917	43001.9917	43002.5667	43001.9917	43002.5667	43001.9917	43002.5667	43001.9917	43001.9917	43002.5667
	43013.0834	43001.9958	43001.9958	43001.9958	43001.9958	43001.9958	43002.575	43001.9958	43002.575	43001.9958	43002.575	43001.9958	43001.9958	43002.575
	43013.1667	43002	43002	43002	43002	43002	43002.5833	43002	43002.5833	43002	43002.5833	43002	43002	43002.5833
	43013.25	43002.0042	43002.0042	43002.0042	43002.0042	43002.0042	43002.5917	43002.0042	43002.5917	43002.0042	43002.5917	43002.0042	43002.0042	43002.5917
	43013.3334	43002.0083	43002.0083	43002.0083	43002.0083	43002.0083	43002.6	43002.0083	43002.6	43002.0083	43002.6	43002.0083	43002.0083	43002.6
	43013.4167	43002.0125	43002.0125	43002.0125	43002.0125	43002.0125	43002.6083	43002.0125	43002.6083	43002.0125	43002.6083	43002.0125	43002.0125	43002.6083
	43013.5	43002.0167	43002.0167	43002.0167	43002.0167	43002.0167	43002.6167	43002.0167	43002.6167	43002.0167	43002.6167	43002.0167	43002.0167	43002.6167
	43013.5834	43002.0208	43002.0208	43002.0208	43002.0208	43002.0208	43002.625	43002.0208	43002.625	43002.0208	43002.625	43002.0208	43002.0208	43002.625
	43013.6667	43002.025	43002.025	43002.025	43002.025	43002.025	43002.6333	43002.025	43002.6333	43002.025	43002.6333	43002.025	43002.025	43002.6333
	43013.75	43002.0292	43002.0292	43002.0292	43002.0292	43002.0292	43002.6417	43002.0292	43002.6417	43002.0292	43002.6417	43002.0292	43002.0292	43002.6417
	43013.8334	43002.0333	43002.0333	43002.0333	43002.0333	43002.0333	43002.65	43002.0333	43002.65	43002.0333	43002.65	43002.0333	43002.0333	43002.65
	43013.9167	43002.0375	43002.0375	43002.0375	43002.0375	43002.0375	43002.6583	43002.0375	43002.6583	43002.0375	43002.6583	43002.0375	43002.0375	43002.6583
	43014	43002.0417	43002.0417	43002.0417	43002.0417	43002.0417	43002.6667	43002.0417	43002.6667	43002.0417	43002.6667	43002.0417	43002.0417	43002.6667
	43014.0834	43002.0458	43002.0458	43002.0458	43002.0458	43002.0458	43002.675	43002.0458	43002.675	43002.0458	43002.675	43002.0458	43002.0458	43002.675
	43014.1667	43002.05	43002.05	43002.05	43002.05	43002.05	43002.6833	43002.05	43002.6833	43002.05	43002.6833	43002.05	43002.05	43002.6833
	43014.25	43002.0542	43002.0542	43002.0542	43002.0542	43002.0542	43002.6917	43002.0542	43002.6917	43002.0542	43002.6917	43002.0542	43002.0542	43002.6917
	43014.3334	43002.0583	43002.0583	43002.0583	43002.0583	43002.0583	43002.7	43002.0583	43002.7	43002.0583	43002.7	43002.0583	43002.0583	43002.7
	43014.4167	43002.0625	43002.0625	43002.0625	43002.0625	43002.0625	43002.7083	43002.0625	43002.7083	43002.0625	43002.7083	43002.0625	43002.0625	43002.7083
	43014.5	43002.0667	43002.0667	43002.0667	43002.0667	43002.0667	43002.7167	43002.0667	43002.7167	43002.0667	43002.7167	43002.0667	43002.0667	43002.7167
	43014.5834	43002.0708	43002.0708	43002.0708	43002.0708	43002.0708	43002.725	43002.0708	43002.725	43002.0708	43002.725	43002.0708	43002.0708	43002.725
	43014.6667	43002.075	43002.075	43002.075	43002.075	43002.075	43002.7333	43002.075	43002.7333	43002.075	43002.7333	43002.075	43002.075	43002.7333
	43014.75	43002.0792	43002.0792	43002.0792	43002.0792	43002.0792	43002.7417	43002.0792	43002.7417	43002.0792	43002.7417	43002.0792	43002.0792	43002.7417
	43014.8334	43002.0833	43002.0833	43002.0833	43002.0833	43002.0833	43002.75	43002.0833	43002.75	43002.0833	43002.75	43002.0833	43002.0833	43002.75
	43014.9167	43002.0875	43002.0875	43002.0875	43002.0875	43002.0875	43002.7583	43002.0875	43002.7583	43002.0875	43002.7583	43002.0875	43002.0875	43002.7583
	43015	43002.0917	43002.0917	43002.0917	43002.0917	43002.0917	43002.7667	43002.0917	43002.7667	43002.0917	43002.7667	43002.0917	43002.0917	43002.7667
	43015.0834	43002.0958	43002.0958	43002.0958	43002.0958	43002.0958	43002.775	43002.0958	43002.775	43002.0958	43002.775	43002.0958	43002.0958	43002.775
	43015.1667	43002.1	43002.1	43002.1	43002.1	43002.1	43002.7833	43002.1	43002.7833	43002.1	43002.7833	43002.1	43002.1	43002.7833
	43015.25	43002.1042	43002.1042	43002.1042	43002.1042	43002.1042	43002.7917	43002.1042	43002.7917	43002.1042	43002.7917	43002.1042	43002.1042	43002.7917
	43015.3334	43002.1083	43002.1083	43002.1083	43002.1083	43002.1083	43002.8	43002.1083	43002.8	43002.1083	43002.8	43002.1083	43002.1083	43002.8
	43015.4167	43002.1125	43002.1125	43002.1125	43002.1125	43002.1125	43002.8083	43002.1125	43002.8083	43002.1125	43002.8083	43002.1125	43002.1125	43002.8083
	43015.5	43002.1167	43002.1167	43002.1167	43002.1167	43002.1167	43002.8167	43002.1167	43002.8167	43002.1167	43002.8167	43002.1167	43002.1167	43002.8167
	43015.5834	43002.1208	43002.1208	43002.1208	43002.1208	43002.1208	43002.825	43002.1208	43002.825	43002.1208	43002.825	43002.1208	43002.1208	43002.825
	43015.6667	43002.125	43002.125	43002.125	43002.125	43002.125	43002.8333	43002.125	43002.8333	43002.125	43002.8333	43002.125	43002.125	43002.8333
	43015.75	43002.1292	43002.1292	43002.1292	43002.1292	43002.1292	43002.8417	43002.1292	43002.8417	43002.1292	43002.8417	43002.1292	43002.1292	43002.8417
	43015.8334	43002.1333	43002.1333	43002.1333	43002.1333	43002.1333	43002.85	43002.1333	43002.85	43002.1333	43002.85	43002.1333	43002.1333	43002.85
	43015.9167	43002.1375	43002.1375	43002.1375	43002.1375	43002.1375	43002.8583	43002.1375	43002.8583	43002.1375	43002.8583	43002.1375	43002.1375	43002.8583
	43016	43002.1417	43002.1417	43002.1417	43002.1417	43002.1417	43002.8667	43002.1417	43002.8667	43002.1417	43002.8667	43002.1417	43002.1417	43002.8667
	43016.0834	43002.1458	43002.1458	43002.1458	43002.1458	43002.1458	43002.875	43002.1458	43002.875	43002.1458	43002.875	43002.1458	43002.1458	43002.875
	43016.1667	43002.15	43002.15	43002.15	43002.15	43002.15	43002.8833	43002.15	43002.8833	43002.15	43002.8833	43002.15	43002.15	43002.8833
	43016.25	43002.1542	43002.1542	43002.1542	43002.1542	43002.1542	43002.8917	43002.1542	43002.8917	43002.1542	43002.8917	43002.1542	43002.1542	43002.8917
	43016.3334	43002.1583	43002.1583	43002.1583	43002.1583	43002.1583	43002.9	43002.1583	43002.9	43002.1583	43002.9	43002.1583	43002.1583	43002.9
	43016.4167	43002.1625	43002.1625	43002.1625	43002.1625	43002.1625	43002.9083	43002.1625	43002.9083	43002.1625	43002.9083	43002.1625	43002.1625	43002.9083
	43016.5	43002.1667	43002.1667	43002.1667	43002.1667	43002.1667	43002.9167	43002.1667	43002.9167	43002.1667	43002.9167	43002.1667	43002.1667	43002.9167
	43016.5834	43002.1708	43002.1708	43002.1708	43002.1708	43002.1708	43002.925	43002.1708	43002.925	43002.1708	43002.925	43002.1708	43002.1708	43002.925
	43016.6667	43002.175	43002.175	43002.175	43002.175	43002.175	43002.9333	43002.175	43002.9333	43002.175	43002.9333	43002.175	43002.175	43002.9333
	43016.75	43002.1792	43002.1792	43002.1792	43002.1792	43002.1792	43002.9417	43002.1792	43002.9417	43002.1792	43002.9417	43002.1792	43002.1792	43002.9417
	43016.8334	43002.1833	43002.1833	43002.1833	43002.1833	43002.1833	43002.95	43002.1833	43002.95	43002.1833	43002.95	43002.1833	43002.1833	43002.95
	43016.9167	43002.1875	43002.1875	43002.1875	43002.1875	43002.1875	43002.9583	43002.1875	43002.9583	43002.1875	43002.9583	43002.1875	43002.1875	43002.9583
	43017	43002.1917	43002.1917	43002.1917	43002.1917	43002.1917	43002.9667	43002.1917	43002.9667	43002.1917	43002.9667	43002.1917	43002.1917	43002.9667
	43017.0834	43002.1958	43002.1958	43002.1958	43002.1958	43002.1958	43002.975	43002.1958	43002.975	43002.1958	43002.975	43002.1958	43002.1958	43002.975
	43017.1667	43002.2	43002.2	43002.2	43002.2	43002.2	43002.9833	43002.2	43002.9833	43002.2	43002.9833	43002.2	43002.2	43002.9833
	43017.25	43002.2042	43002.2042	43002.2042	43002.2042	43002.2042	43002.9917	43002.2042	43002.9917	43002.2042	43002.9917	43002.2042	43002.2042	43002.9917
	43017.3334	43002.2083	43002.2083	43002.2083	43002.2083	43002.2083	43003	43002.2083	43003	43002.2083	43003	43002.2083	43002.2083	43003
	43017.4167	43002.2125	43002.2125	43002.2125	43002.2125	43002.2125	43003.0083	43002.2125	43003.0083	43002.2125	43003.0083	43002.2125	43002.2125	43003.0083
	43017.5	43002.2167	43002.2167	43002.2167	43002.2167	43002.2167	43003.0167	43002.2167	43003.0167	43002.2167	43003.0167	43002.2167	43002.2167	43003.0167
	43017.5834	43002.2208	43002.2208	43002.2208	43002.2208	43002.2208	43003.025	43002.2208	43003.025	43002.2208	43003.025	43002.2208	43002.2208	43003.025
	43017.6667	43002.225	43002.225	43002.225	43002.225	43002.225	43003.0333	43002.225	43003.0333	43002.225	43003.0333	43002.225	43002.225	43003.0333
	43017.75	43002.2292	43002.2292	43002.2292	43002.2292	43002.2292	43003.0417	43002.2292	43003.0417	43002.2292	43003.0417	43002.2292	43002.2292	43003.0417
	43017.8334	43002.2333	43002.2333	43002.2333	43002.2333	43002.2333	43003.05	43002.2333	43003.05	43002.2333	43003.05	43002.2333	43002.2333	43003.05
	43017.9167	43002.2375	43002.2375	43002.2375	43002.2375	43002.2375	43003.0583	43002.2375	43003.0583	43002.2375	43003.0583	43002.2375	43002.2375	43003.0583
	43018	43002.2417	43002.2417	43002.2417	43002.2417	43002.2417	43003.0667	43002.2417	43003.0667	43002.2417	43003.0667	43002.2417	43002.2417	43003.0667
	43018.0834	43002.2458	43002.2458	43002.2458	43002.2458	43002.2458	43003.075	43002.2458	43003.075	43002.2458	43003.075	43002.2458	43002.2458	43003.075
	43018.1667	43002.25	43002.25	43002.25	43002.25	43002.25	43003.0833	43002.25	43003.0833	43002.25	43003.0833	43002.25	43002.25	43003.0833
	43018.25	43002.2542	43002.2542	43002.2542	43002.2542	43002.2542	43003.0917	43002.2542	43003.0917	43002.2542	43003.0917	43002.2542	43002.2542	43003.0917
	43018.3334	43002.2583	43002.2583	43002.2583	43002.2583	43002.2583	43003.1	43002.2583	43003.1	43002.2583	43003.1	43002.2583	43002.2583	43003.1
	43018.4167	43002.2625	43002.2625	43002.2625	43002.2625	43002.2625	43003.1083	43002.2625	43003.1083	43002.2625	43003.1083	43002.2625	43002.2625	43003.1083
	43018.5	43002.2667	43002.2667	43002.2667	43002.2667	43002.2667	43003.1167	43002.2667	43003.1167	43002.2667	43003.1167	43002.2667	43002.2667	43003.1167
	43018.5834	43002.2708	43002.2708	43002.2708	43002.2708	43002.2708	43003.125	43002.2708	43003.125	43002.2708	43003.125	43002.2708	43002.2708	43003.125
	43018.6667	43002.275	43002.275	43002.275	43002.275	43002.275	43003.1333	43002.275	43003.1333	43002.275	43003.1333	43002.275	43002.275	43003.1333
	43018.75	43002.2792	43002.2792	43002.2792	43002.2792	43002.2792	43003.1417	43002.2792	43003.1417	43002.2792	43003.1417	43002.2792	43002.2792	43003.1417
	43018.8334	43002.2833	43002.2833	43002.2833	43002.2833	43002.2833	43003.15	43002.2833	43003.15	43002.2833	43003.15	43002.2833	43002.2833	43003.15
	43018.9167	43002.2875	43002.2875	43002.2875	43002.2875	43002.2875	43003.1583	43002.2875	43003.1583	43002.2875	43003.1583	43002.2875	43002.2875	43003.1583
	43019	43002.2917	43002.2917	43002.2917	43002.2917	43002.2917	43003.1667	43002.2917	43003.1667	43002.2917	43003.1667	43002.2917	43002.2917	43003.1667
	43019.0834	43002.2958	43002.2958	43002.2958	43002.2958	43002.2958	43003.175	43002.2958	43003.175	43002.2958	43003.175	43002.2958	43002.2958	43003.175
	43019.1667	43002.3	43002.3	43002.3	43002.3	43002.3	43003.1833	43002.3	43003.1833	43002.3	43003.1833	43002.3	43002.3	43003.1833
	43019.25	43002.3042	43002.3042	43002.3042	43002.3042	43002.3042	43003.1917	43002.3042	43003.1917	43002.3042	43003.1917	43002.3042	43002.3042	43003.1917
	43019.3334	43002.3083	43002.3083	43002.3083	43002.3083	43002.3083	43003.2	43002.3083	43003.2	43002.3083	43003.2	43002.3083	43002.3083	43003.2
	43019.4167	43002.3125	43002.3125	43002.3125	43002.3125	43002.3125	43003.2083	43002.3125	43003.2083	43002.3125	43003.2083	43002.3125	43002.3125	43003.2083
	43019.5	43002.3167	43002.3167	43002.3167	43002.3167	43002.3167	43003.2167	43002.3167	43003.2167	43002.3167	43003.2167	43002.3167	43002.3167	43003.2167
	43019.5834	43002.3208	43002.3208	43002.3208	43002.3208	43002.3208	43003.225	43002.3208	43003.225	43002.3208	43003.225	43002.3208	43002.3208	43003.225
	43019.6667	43002.325	43002.325	43002.325	43002.325	43002.325	43003.2333	43002.325	43003.2333	43002.325	43003.2333	43002.325	43002.325	43003.2333
	43019.75	43002.3292	43002.3292	43002.3292	43002.3292	43002.3292	43003.2417	43002.3292	43003.2417	43002.3292	43003.2417	43002.3292	43002.3292	43003.2417
	43019.8334	43002.3333	43002.3333	43002.3333	43002.3333	43002.3333	43003.25	43002.3333	43003.25	43002.3333	43003.25	43002.3333	43002.3333	43003.25
	43019.9167	43002.3375	43002.3375	43002.3375	43002.3375	43002.3375	43003.2583	43002.3375	43003.2583	43002.3375	43003.2583	43002.3375	43002.3375	43003.2583
	43020	43002.3417	43002.3417	43002.3417	43002.3417	43002.3417	43003.2667	43002.3417	43003.2667	43002.3417	43003.2667	43002.3417	43002.3417	43003.2667
	43020.0834	43002.3458	43002.3458	43002.3458	43002.3458	43002.3458	43003.275	43002.3458	43003.275	43002.3458	43003.275	43002.3458	43002.3458	43003.275
	43020.1667	43002.35	43002.35	43002.35	43002.35	43002.35	43003.2833	43002.35	43003.2833	43002.35	43003.2833	43002.35	43002.35	43003.2833
	43020.25	43002.3542	43002.3542	43002.3542	43002.3542	43002.3542	43003.2917	43002.3542	43003.2917	43002.3542	43003.2917	43002.3542	43002.3542	43003.2917
	43020.3334	43002.3583	43002.3583	43002.3583	43002.3583	43002.3583	43003.3	43002.3583	43003.3	43002.3583	43003.3	43002.3583	43002.3583	43003.3
	43020.4167	43002.3625	43002.3625	43002.3625	43002.3625	43002.3625	43003.3083	43002.3625	43003.3083	43002.3625	43003.3083	43002.3625	43002.3625	43003.3083
	43020.5	43002.3667	43002.3667	43002.3667	43002.3667	43002.3667	43003.3167	43002.3667	43003.3167	43002.3667	43003.3167	43002.3667	43002.3667	43003.3167
	43020.5834	43002.3708	43002.3708	43002.3708	43002.3708	43002.3708	43003.325	43002.3708	43003.325	43002.3708	43003.325	43002.3708	43002.3708	43003.325
	43020.6667	43002.375	43002.375	43002.375	43002.375	43002.375	43003.3333	43002.375	43003.3333	43002.375	43003.3333	43002.375	43002.375	43003.3333
	43020.75	43002.3792	43002.3792	43002.3792	43002.3792	43002.3792	43003.3417	43002.3792	43003.3417	43002.3792	43003.3417	43002.3792	43002.3792	43003.3417
	43020.8334	43002.3833	43002.3833	43002.3833	43002.3833	43002.3833	43003.35	43002.3833	43003.35	43002.3833	43003.35	43002.3833	43002.3833	43003.35
	43020.9167	43002.3875	43002.3875	43002.3875	43002.3875	43002.3875	43003.3583	43002.3875	43003.3583	43002.3875	43003.3583	43002.3875	43002.3875	43003.3583
	43021	43002.3917	43002.3917	43002.3917	43002.3917	43002.3917	43003.3667	43002.3917	43003.3667	43002.3917	43003.3667	43002.3917	43002.3917	43003.3667
	43021.0834	43002.3958	43002.3958	43002.3958	43002.3958	43002.3958	43003.375	43002.3958	43003.375	43002.3958	43003.375	43002.3958	43002.3958	43003.375
	43021.1667	43002.4	43002.4	43002.4	43002.4	43002.4	43003.3833	43002.4	43003.3833	43002.4	43003.3833	43002.4	43002.4	43003.3833
	43021.25	43002.4042	43002.4042	43002.4042	43002.4042	43002.4042	43003.3917	43002.4042	43003.3917	43002.4042	43003.3917	43002.4042	43002.4042	43003.3917
	43021.3334	43002.4083	43002.4083	43002.4083	43002.4083	43002.4083	43003.4	43002.4083	43003.4	43002.4083	43003.4	43002.4083	43002.4083	43003.4
	43021.4167	43002.4125	43002.4125	43002.4125	43002.4125	43002.4125	43003.4083	43002.4125	43003.4083	43002.4125	43003.4083	43002.4125	43002.4125	43003.4083
	43021.5	43002.4167	43002.4167	43002.4167	43002.4167	43002.4167	43003.4167	43002.4167	43003.4167	43002.4167	43003.4167	43002.4167	43002.4167	43003.4167
	43021.5834	43002.4208	43002.4208	43002.4208	43002.4208	43002.4208	43003.425	43002.4208	43003.425	43002.4208	43003.425	43002.4208	43002.4208	43003.425
	43021.6667	43002.425	43002.425	43002.425	43002.425	43002.425	43003.4333	43002.425	43003.4333	43002.425	43003.4333	43002.425	43002.425	43003.4333
	43021.75	43002.4292	43002.4292	43002.4292	43002.4292	43002.4292	43003.4417	43002.4292	43003.4417	43002.4292	43003.4417	43002.4292	43002.4292	43003.4417
	43021.8334	43002.4333	43002.4333	43002.4333	43002.4333	43002.4333	43003.45	43002.4333	43003.45	43002.4333	43003.45	43002.4333	43002.4333	43003.45
	43021.9167	43002.4375	43002.4375	43002.4375	43002.4375	43002.4375	43003.4583	43002.4375	43003.4583	43002.4375	43003.4583	43002.4375	43002.4375	43003.4583
	43022	43002.4417	43002.4417	43002.4417	43002.4417	43002.4417	43003.4667	43002.4417	43003.4667	43002.4417	43003.4667	43002.4417	43002.4417	43003.4667
	43022.0834	43002.4458	43002.4458	43002.4458	43002.4458	43002.4458	43003.475	43002.4458	43003.475	43002.4458	43003.475	43002.4458	43002.4458	43003.475
	43022.1667	43002.45	43002.45	43002.45	43002.45	43002.45	43003.4833	43002.45	43003.4833	43002.45	43003.4833	43002.45	43002.45	43003.4833
	43022.25	43002.4542	43002.4542	43002.4542	43002.4542	43002.4542	43003.4917	43002.4542	43003.4917	43002.4542	43003.4917	43002.4542	43002.4542	43003.4917
	43022.3334	43002.4583	43002.4583	43002.4583	43002.4583	43002.4583	43003.5	43002.4583	43003.5	43002.4583	43003.5	43002.4583	43002.4583	43003.5
	43022.4167	43002.4625	43002.4625	43002.4625	43002.4625	43002.4625	43003.5083	43002.4625	43003.5083	43002.4625	43003.5083	43002.4625	43002.4625	43003.5083
	43022.5	43002.4667	43002.4667	43002.4667	43002.4667	43002.4667	43003.5167	43002.4667	43003.5167	43002.4667	43003.5167	43002.4667	43002.4667	43003.5167
	43022.5834	43002.4708	43002.4708	43002.4708	43002.4708	43002.4708	43003.525	43002.4708	43003.525	43002.4708	43003.525	43002.4708	43002.4708	43003.525
	43022.6667	43002.475	43002.475	43002.475	43002.475	43002.475	43003.5333	43002.475	43003.5333	43002.475	43003.5333	43002.475	43002.475	43003.5333
	43022.75	43002.4792	43002.4792	43002.4792	43002.4792	43002.4792	43003.5417	43002.4792	43003.5417	43002.4792	43003.5417	43002.4792	43002.4792	43003.5417
	43022.8334	43002.4833	43002.4833	43002.4833	43002.4833	43002.4833	43003.55	43002.4833	43003.55	43002.4833	43003.55	43002.4833	43002.4833	43003.55
	43022.9167	43002.4875	43002.4875	43002.4875	43002.4875	43002.4875	43003.5583	43002.4875	43003.5583	43002.4875	43003.5583	43002.4875	43002.4875	43003.5583
	43023	43002.4917	43002.4917	43002.4917	43002.4917	43002.4917	43003.5667	43002.4917	43003.5667	43002.4917	43003.5667	43002.4917	43002.4917	43003.5667
	43023.0834	43002.4958	43002.4958	43002.4958	43002.4958	43002.4958	43003.575	43002.4958	43003.575	43002.4958	43003.575	43002.4958	43002.4958	43003.575
	43023.1667	43002.5	43002.5	43002.5	43002.5	43002.5	43003.5833	43002.5	43003.5833	43002.5	43003.5833	43002.5	43002.5	43003.5833
	43023.25	43002.5042	43002.5042	43002.5042	43002.5042	43002.5042	43003.5917	43002.5042	43003.5917	43002.5042	43003.5917	43002.5042	43002.5042	43003.5917
	43023.3334	43002.5083	43002.5083	43002.5083	43002.5083	43002.5083	43003.6	43002.5083	43003.6	43002.5083	43003.6	43002.5083	43002.5083	43003.6
	43023.4167	43002.5125	43002.5125	43002.5125	43002.5125	43002.5125	43003.6083	43002.5125	43003.6083	43002.5125	43003.6083	43002.5125	43002.5125	43003.6083
	43023.5	43002.5167	43002.5167	43002.5167	43002.5167	43002.5167	43003.6167	43002.5167	43003.6167	43002.5167	43003.6167	43002.5167	43002.5167	43003.6167
	43023.5834	43002.5208	43002.5208	43002.5208	43002.5208	43002.5208	43003.625	43002.5208	43003.625	43002.5208	43003.625	43002.5208	43002.5208	43003.625
	43023.6667	43002.525	43002.525	43002.525	43002.525	43002.525	43003.6333	43002.525	43003.6333	43002.525	43003.6333	43002.525	43002.525	43003.6333
	43023.75	43002.5292	43002.5292	43002.5292	43002.5292	43002.5292	43003.6417	43002.5292	43003.6417	43002.5292	43003.6417	43002.5292	43002.5292	43003.6417
	43023.8334	43002.5333	43002.5333	43002.5333	43002.5333	43002.5333	43003.65	43002.5333	43003.65	43002.5333	43003.65	43002.5333	43002.5333	43003.65
	43023.9167	43002.5375	43002.5375	43002.5375	43002.5375	43002.5375	43003.6583	43002.5375	43003.6583	43002.5375	43003.6583	43002.5375	43002.5375	43003.6583
	43024	43002.5417	43002.5417	43002.5417	43002.5417	43002.5417	43003.6667	43002.5417	43003.6667	43002.5417	43003.6667	43002.5417	43002.5417	43003.6667
	43024.0834	43002.5458	43002.5458	43002.5458	43002.5458	43002.5458	43003.675	43002.5458	43003.675	43002.5458	43003.675	43002.5458	43002.5458	43003.675
	43024.1667	43002.55	43002.55	43002.55	43002.55	43002.55	43003.6833	43002.55	43003.6833	43002.55	43003.6833	43002.55	43002.55	43003.6833
	43024.25	43002.5542	43002.5542	43002.5542	43002.5542	43002.5542	43003.6917	43002.5542	43003.6917	43002.5542	43003.6917	43002.5542	43002.5542	43003.6917
	43024.3334	43002.5583	43002.5583	43002.5583	43002.5583	43002.5583	43003.7	43002.5583	43003.7	43002.5583	43003.7	43002.5583	43002.5583	43003.7
	43024.4167	43002.5625	43002.5625	43002.5625	43002.5625	43002.5625	43003.7083	43002.5625	43003.7083	43002.5625	43003.7083	43002.5625	43002.5625	43003.7083
	43024.5	43002.5667	43002.5667	43002.5667	43002.5667	43002.5667	43003.7167	43002.5667	43003.7167	43002.5667	43003.7167	43002.5667	43002.5667	43003.7167
	43024.5834	43002.5708	43002.5708	43002.5708	43002.5708	43002.5708	43003.725	43002.5708	43003.725	43002.5708	43003.725	43002.5708	43002.5708	43003.725
	43024.6667	43002.575	43002.575	43002.575	43002.575	43002.575	43003.7333	43002.575	43003.7333	43002.575	43003.7333	43002.575	43002.575	43003.7333
	43024.75	43002.5792	43002.5792	43002.5792	43002.5792	43002.5792	43003.7417	43002.5792	43003.7417	43002.5792	43003.7417	43002.5792	43002.5792	43003.7417
	43024.8334	43002.5833	43002.5833	43002.5833	43002.5833	43002.5833	43003.75	43002.5833	43003.75	43002.5833	43003.75	43002.5833	43002.5833	43003.75
	43024.9167	43002.5875	43002.5875	43002.5875	43002.5875	43002.5875	43003.7583	43002.5875	43003.7583	43002.5875	43003.7583	43002.5875	43002.5875	43003.7583
	43025	43002.5917	43002.5917	43002.5917	43002.5917	43002.5917	43003.7667	43002.5917	43003.7667	43002.5917	43003.7667	43002.5917	43002.5917	43003.7667
	43025.0834	43002.5958	43002.5958	43002.5958	43002.5958	43002.5958	43003.775	43002.5958	43003.775	43002.5958	43003.775	43002.5958	43002.5958	43003.775
	43025.1667	43002.6	43002.6	43002.6	43002.6	43002.6	43003.7833	43002.6	43003.7833	43002.6	43003.7833	43002.6	43002.6	43003.7833
	43025.25	43002.6042	43002.6042	43002.6042	43002.6042	43002.6042	43003.7917	43002.6042	43003.7917	43002.6042	43003.7917	43002.6042	43002.6042	43003.7917
	43025.3334	43002.6083	43002.6083	43002.6083	43002.6083	43002.6083	43003.8	43002.6083	43003.8	43002.6083	43003.8	43002.6083	43002.6083	43003.8
	43025.4167	43002.6125	43002.6125	43002.6125	43002.6125	43002.6125	43003.8083	43002.6125	43003.8083	43002.6125	43003.8083	43002.6125	43002.6125	43003.8083
	43025.5	43002.6167	43002.6167	43002.6167	43002.6167	43002.6167	43003.8167	43002.6167	43003.8167	43002.6167	43003.8167	43002.6167	43002.6167	43003.8167
	43025.5834	43002.6208	43002.6208	43002.6208	43002.6208	43002.6208	43003.825	43002.6208	43003.825	43002.6208	43003.825	43002.6208	43002.6208	43003.825
	43025.6667	43002.625	43002.625	43002.625	43002.625	43002.625	43003.8333	43002.625	43003.8333	43002.625	43003.8333	43002.625	43002.625	43003.8333
	43025.75	43002.6292	43002.6292	43002.6292	43002.6292	43002.6292	43003.8417	43002.6292	43003.8417	43002.6292	43003.8417	43002.6292	43002.6292	43003.8417
	43025.8334	43002.6333	43002.6333	43002.6333	43002.6333	43002.6333	43003.85	43002.6333	43003.85	43002.6333	43003.85	43002.6333	43002.6333	43003.85
	43025.9167	43002.6375	43002.6375	43002.6375	43002.6375	43002.6375	43003.8583	43002.6375	43003.8583	43002.6375	43003.8583	43002.6375	43002.6375	43003.8583
	43026	43002.6417	43002.6417	43002.6417	43002.6417	43002.6417	43003.8667	43002.6417	43003.8667	43002.6417	43003.8667	43002.6417	43002.6417	43003.8667
	43026.0834	43002.6458	43002.6458	43002.6458	43002.6458	43002.6458	43003.875	43002.6458	43003.875	43002.6458	43003.875	43002.6458	43002.6458	43003.875
	43026.1667	43002.65	43002.65	43002.65	43002.65	43002.65	43003.8833	43002.65	43003.8833	43002.65	43003.8833	43002.65	43002.65	43003.8833
	43026.25	43002.6542	43002.6542	43002.6542	43002.6542	43002.6542	43003.8917	43002.6542	43003.8917	43002.6542	43003.8917	43002.6542	43002.6542	43003.8917
	43026.3334	43002.6583	43002.6583	43002.6583	43002.6583	43002.6583	43003.9	43002.6583	43003.9	43002.6583	43003.9	43002.6583	43002.6583	43003.9
	43026.4167	43002.6625	43002.6625	43002.6625	43002.6625	43002.6625	43003.9083	43002.6625	43003.9083	43002.6625	43003.9083	43002.6625	43002.6625	43003.9083
	43026.5	43002.6667	43002.6667	43002.6667	43002.6667	43002.6667	43003.9167	43002.6667	43003.9167	43002.6667	43003.9167	43002.6667	43002.6667	43003.9167
	43026.5834	43002.6708	43002.6708	43002.6708	43002.6708	43002.6708	43003.925	43002.6708	43003.925	43002.6708	43003.925	43002.6708	43002.6708	43003.925
	43026.6667	43002.675	43002.675	43002.675	43002.675	43002.675	43003.9333	43002.675	43003.9333	43002.675	43003.9333	43002.675	43002.675	43003.9333
	43026.75	43002.6792	43002.6792	43002.6792	43002.6792	43002.6792	43003.9417	43002.6792	43003.9417	43002.6792	43003.9417	43002.6792	43002.6792	43003.9417
	43026.8334	43002.6833	43002.6833	43002.6833	43002.6833	43002.6833	43003.95	43002.6833	43003.95	43002.6833	43003.95	43002.6833	43002.6833	43003.95
	43026.9167	43002.6875	43002.6875	43002.6875	43002.6875	43002.6875	43003.9583	43002.6875	43003.9583	43002.6875	43003.9583	43002.6875	43002.6875	43003.9583
	43027	43002.6917	43002.6917	43002.6917	43002.6917	43002.6917	43003.9667	43002.6917	43003.9667	43002.6917	43003.9667	43002.6917	43002.6917	43003.9667
	43027.0834	43002.6958	43002.6958	43002.6958	43002.6958	43002.6958	43003.975	43002.6958	43003.975	43002.6958	43003.975	43002.6958	43002.6958	43003.975
	43027.1667	43002.7	43002.7	43002.7	43002.7	43002.7	43003.9833	43002.7	43003.9833	43002.7	43003.9833	43002.7	43002.7	43003.9833
	43027.25	43002.7042	43002.7042	43002.7042	43002.7042	43002.7042	43003.9917	43002.7042	43003.9917	43002.7042	43003.9917	43002.7042	43002.7042	43003.9917
	43027.3334	43002.7083	43002.7083	43002.7083	43002.7083	43002.7083	43004	43002.7083	43004	43002.7083	43004	43002.7083	43002.7083	43004
	43027.4167	43002.7125	43002.7125	43002.7125	43002.7125	43002.7125	43004.0083	43002.7125	43004.0083	43002.7125	43004.0083	43002.7125	43002.7125	43004.0083
	43027.5	43002.7167	43002.7167	43002.7167	43002.7167	43002.7167	43004.0167	43002.7167	43004.0167	43002.7167	43004.0167	43002.7167	43002.7167	43004.0167
	43027.5834	43002.7208	43002.7208	43002.7208	43002.7208	43002.7208	43004.025	43002.7208	43004.025	43002.7208	43004.025	43002.7208	43002.7208	43004.025
	43027.6667	43002.725	43002.725	43002.725	43002.725	43002.725	43004.0333	43002.725	43004.0333	43002.725	43004.0333	43002.725	43002.725	43004.0333
	43027.75	43002.7292	43002.7292	43002.7292	43002.7292	43002.7292	43004.0417	43002.7292	43004.0417	43002.7292	43004.0417	43002.7292	43002.7292	43004.0417
	43027.8334	43002.7333	43002.7333	43002.7333	43002.7333	43002.7333	43004.05	43002.7333	43004.05	43002.7333	43004.05	43002.7333	43002.7333	43004.05
	43027.9167	43002.7375	43002.7375	43002.7375	43002.7375	43002.7375	43004.0583	43002.7375	43004.0583	43002.7375	43004.0583	43002.7375	43002.7375	43004.0583
	43028	43002.7417	43002.7417	43002.7417	43002.7417	43002.7417	43004.0667	43002.7417	43004.0667	43002.7417	43004.0667	43002.7417	43002.7417	43004.0667
	43028.0834	43002.7458	43002.7458	43002.7458	43002.7458	43002.7458	43004.075	43002.7458	43004.075	43002.7458	43004.075	43002.7458	43002.7458	43004.075
	43028.1667	43002.75	43002.75	43002.75	43002.75	43002.75	43004.0833	43002.75	43004.0833	43002.75	43004.0833	43002.75	43002.75	43004.0833
	43028.25	43002.7542	43002.7542	43002.7542	43002.7542	43002.7542	43004.0917	43002.7542	43004.0917	43002.7542	43004.0917	43002.7542	43002.7542	43004.0917
	43028.3334	43002.7583	43002.7583	43002.7583	43002.7583	43002.7583	43004.1	43002.7583	43004.1	43002.7583	43004.1	43002.7583	43002.7583	43004.1
	43028.4167	43002.7625	43002.7625	43002.7625	43002.7625	43002.7625	43004.1083	43002.7625	43004.1083	43002.7625	43004.1083	43002.7625	43002.7625	43004.1083
	43028.5	43002.7667	43002.7667	43002.7667	43002.7667	43002.7667	43004.1167	43002.7667	43004.1167	43002.7667	43004.1167	43002.7667	43002.7667	43004.1167
	43028.5834	43002.7708	43002.7708	43002.7708	43002.7708	43002.7708	43004.125	43002.7708	43004.125	43002.7708	43004.125	43002.7708	43002.7708	43004.125
	43028.6667	43002.775	43002.775	43002.775	43002.775	43002.775	43004.1333	43002.775	43004.1333	43002.775	43004.1333	43002.775	43002.775	43004.1333
	43028.75	43002.7792	43002.7792	43002.7792	43002.7792	43002.7792	43004.1417	43002.7792	43004.1417	43002.7792	43004.1417	43002.7792	43002.7792	43004.1417
	43028.8334	43002.7833	43002.7833	43002.7833	43002.7833	43002.7833	43004.15	43002.7833	43004.15	43002.7833	43004.15	43002.7833	43002.7833	43004.15
	43028.9167	43002.7875	43002.7875	43002.7875	43002.7875	43002.7875	43004.1583	43002.7875	43004.1583	43002.7875	43004.1583	43002.7875	43002.7875	43004.1583
	43029	43002.7917	43002.7917	43002.7917	43002.7917	43002.7917	43004.1667	43002.7917	43004.1667	43002.7917	43004.1667	43002.7917	43002.7917	43004.1667
	43029.0834	43002.7958	43002.7958	43002.7958	43002.7958	43002.7958	43004.175	43002.7958	43004.175	43002.7958	43004.175	43002.7958	43002.7958	43004.175
	43029.1667	43002.8	43002.8	43002.8	43002.8	43002.8	43004.1833	43002.8	43004.1833	43002.8	43004.1833	43002.8	43002.8	43004.1833
	43029.25	43002.8042	43002.8042	43002.8042	43002.8042	43002.8042	43004.1917	43002.8042	43004.1917	43002.8042	43004.1917	43002.8042	43002.8042	43004.1917
	43029.3334	43002.8083	43002.8083	43002.8083	43002.8083	43002.8083	43004.2	43002.8083	43004.2	43002.8083	43004.2	43002.8083	43002.8083	43004.2
	43029.4167	43002.8125	43002.8125	43002.8125	43002.8125	43002.8125	43004.2083	43002.8125	43004.2083	43002.8125	43004.2083	43002.8125	43002.8125	43004.2083
	43029.5	43002.8167	43002.8167	43002.8167	43002.8167	43002.8167	43004.2167	43002.8167	43004.2167	43002.8167	43004.2167	43002.8167	43002.8167	43004.2167
	43029.5834	43002.8208	43002.8208	43002.8208	43002.8208	43002.8208	43004.225	43002.8208	43004.225	43002.8208	43004.225	43002.8208	43002.8208	43004.225
	43029.6667	43002.825	43002.825	43002.825	43002.825	43002.825	43004.2333	43002.825	43004.2333	43002.825	43004.2333	43002.825	43002.825	43004.2333
	43029.75	43002.8292	43002.8292	43002.8292	43002.8292	43002.8292	43004.2417	43002.8292	43004.2417	43002.8292	43004.2417	43002.8292	43002.8292	43004.2417
	43029.8334	43002.8333	43002.8333	43002.8333	43002.8333	43002.8333	43004.25	43002.8333	43004.25	43002.8333	43004.25	43002.8333	43002.8333	43004.25
	43029.9167	43002.8375	43002.8375	43002.8375	43002.8375	43002.8375	43004.2583	43002.8375	43004.2583	43002.8375	43004.2583	43002.8375	43002.8375	43004.2583
	43030	43002.8417	43002.8417	43002.8417	43002.8417	43002.8417	43004.2667	43002.8417	43004.2667	43002.8417	43004.2667	43002.8417	43002.8417	43004.2667
	43030.0834	43002.8458	43002.8458	43002.8458	43002.8458	43002.8458	43004.275	43002.8458	43004.275	43002.8458	43004.275	43002.8458	43002.8458	43004.275
	43030.1667	43002.85	43002.85	43002.85	43002.85	43002.85	43004.2833	43002.85	43004.2833	43002.85	43004.2833	43002.85	43002.85	43004.2833
	43030.25	43002.8542	43002.8542	43002.8542	43002.8542	43002.8542	43004.2917	43002.8542	43004.2917	43002.8542	43004.2917	43002.8542	43002.8542	43004.2917
	43030.3334	43002.8583	43002.8583	43002.8583	43002.8583	43002.8583	43004.3	43002.8583	43004.3	43002.8583	43004.3	43002.8583	43002.8583	43004.3
	43030.4167	43002.8625	43002.8625	43002.8625	43002.8625	43002.8625	43004.3083	43002.8625	43004.3083	43002.8625	43004.3083	43002.8625	43002.8625	43004.3083
	43030.5	43002.8667	43002.8667	43002.8667	43002.8667	43002.8667	43004.3167	43002.8667	43004.3167	43002.8667	43004.3167	43002.8667	43002.8667	43004.3167
	43030.5834	43002.8708	43002.8708	43002.8708	43002.8708	43002.8708	43004.325	43002.8708	43004.325	43002.8708	43004.325	43002.8708	43002.8708	43004.325
	43030.6667	43002.875	43002.875	43002.875	43002.875	43002.875	43004.3333	43002.875	43004.3333	43002.875	43004.3333	43002.875	43002.875	43004.3333
	43030.75	43002.8792	43002.8792	43002.8792	43002.8792	43002.8792	43004.3417	43002.8792	43004.3417	43002.8792	43004.3417	43002.8792	43002.8792	43004.3417
	43030.8334	43002.8833	43002.8833	43002.8833	43002.8833	43002.8833	43004.35	43002.8833	43004.35	43002.8833	43004.35	43002.8833	43002.8833	43004.35
	43030.9167	43002.8875	43002.8875	43002.8875	43002.8875	43002.8875	43004.3583	43002.8875	43004.3583	43002.8875	43004.3583	43002.8875	43002.8875	43004.3583
	43031	43002.8917	43002.8917	43002.8917	43002.8917	43002.8917	43004.3667	43002.8917	43004.3667	43002.8917	43004.3667	43002.8917	43002.8917	43004.3667
	43031.0834	43002.8958	43002.8958	43002.8958	43002.8958	43002.8958	43004.375	43002.8958	43004.375	43002.8958	43004.375	43002.8958	43002.8958	43004.375
	43031.1667	43002.9	43002.9	43002.9	43002.9	43002.9	43004.3833	43002.9	43004.3833	43002.9	43004.3833	43002.9	43002.9	43004.3833
	43031.25	43002.9042	43002.9042	43002.9042	43002.9042	43002.9042	43004.3917	43002.9042	43004.3917	43002.9042	43004.3917	43002.9042	43002.9042	43004.3917
	43031.3334	43002.9083	43002.9083	43002.9083	43002.9083	43002.9083	43004.4	43002.9083	43004.4	43002.9083	43004.4	43002.9083	43002.9083	43004.4
	43031.4167	43002.9125	43002.9125	43002.9125	43002.9125	43002.9125	43004.4083	43002.9125	43004.4083	43002.9125	43004.4083	43002.9125	43002.9125	43004.4083
	43031.5	43002.9167	43002.9167	43002.9167	43002.9167	43002.9167	43004.4167	43002.9167	43004.4167	43002.9167	43004.4167	43002.9167	43002.9167	43004.4167
	43031.5834	43002.9208	43002.9208	43002.9208	43002.9208	43002.9208	43004.425	43002.9208	43004.425	43002.9208	43004.425	43002.9208	43002.9208	43004.425
	43031.6667	43002.925	43002.925	43002.925	43002.925	43002.925	43004.4333	43002.925	43004.4333	43002.925	43004.4333	43002.925	43002.925	43004.4333
	43031.75	43002.9292	43002.9292	43002.9292	43002.9292	43002.9292	43004.4417	43002.9292	43004.4417	43002.9292	43004.4417	43002.9292	43002.9292	43004.4417
	43031.8334	43002.9333	43002.9333	43002.9333	43002.9333	43002.9333	43004.45	43002.9333	43004.45	43002.9333	43004.45	43002.9333	43002.9333	43004.45
	43031.9167	43002.9375	43002.9375	43002.9375	43002.9375	43002.9375	43004.4583	43002.9375	43004.4583	43002.9375	43004.4583	43002.9375	43002.9375	43004.4583
	43032	43002.9417	43002.9417	43002.9417	43002.9417	43002.9417	43004.4667	43002.9417	43004.4667	43002.9417	43004.4667	43002.9417	43002.9417	43004.4667
	43032.0834	43002.9458	43002.9458	43002.9458	43002.9458	43002.9458	43004.475	43002.9458	43004.475	43002.9458	43004.475	43002.9458	43002.9458	43004.475
	43032.1667	43002.95	43002.95	43002.95	43002.95	43002.95	43004.4833	43002.95	43004.4833	43002.95	43004.4833	43002.95	43002.95	43004.4833
	43032.25	43002.9542	43002.9542	43002.9542	43002.9542	43002.9542	43004.4917	43002.9542	43004.4917	43002.9542	43004.4917	43002.9542	43002.9542	43004.4917
	43032.3334	43002.9583	43002.9583	43002.9583	43002.9583	43002.9583	43004.5	43002.9583	43004.5	43002.9583	43004.5	43002.9583	43002.9583	43004.5
	43032.4167	43002.9625	43002.9625	43002.9625	43002.9625	43002.9625	43004.5083	43002.9625	43004.5083	43002.9625	43004.5083	43002.9625	43002.9625	43004.5083
	43032.5	43002.9667	43002.9667	43002.9667	43002.9667	43002.9667	43004.5167	43002.9667	43004.5167	43002.9667	43004.5167	43002.9667	43002.9667	43004.5167
	43032.5834	43002.9708	43002.9708	43002.9708	43002.9708	43002.9708	43004.525	43002.9708	43004.525	43002.9708	43004.525	43002.9708	43002.9708	43004.525
	43032.6667	43002.975	43002.975	43002.975	43002.975	43002.975	43004.5333	43002.975	43004.5333	43002.975	43004.5333	43002.975	43002.975	43004.5333
	43032.75	43002.9792	43002.9792	43002.9792	43002.9792	43002.9792	43004.5417	43002.9792	43004.5417	43002.9792	43004.5417	43002.9792	43002.9792	43004.5417
	43032.8334	43002.9833	43002.9833	43002.9833	43002.9833	43002.9833	43004.55	43002.9833	43004.55	43002.9833	43004.55	43002.9833	43002.9833	43004.55
	43032.9167	43002.9875	43002.9875	43002.9875	43002.9875	43002.9875	43004.5583	43002.9875	43004.5583	43002.9875	43004.5583	43002.9875	43002.9875	43004.5583
	43033	43002.9917	43002.9917	43002.9917	43002.9917	43002.9917	43004.5667	43002.9917	43004.5667	43002.9917	43004.5667	43002.9917	43002.9917	43004.5667
	43033.0834	43002.9958	43002.9958	43002.9958	43002.9958	43002.9958	43004.575	43002.9958	43004.575	43002.9958	43004.575	43002.9958	43002.9958	43004.575
	43033.1667	43003	43003	43003	43003	43003	43004.5833	43003	43004.5833	43003	43004.5833	43003	43003	43004.5833
	43033.25	43003.0042	43003.0042	43003.0042	43003.0042	43003.0042	43004.5917	43003.0042	43004.5917	43003.0042	43004.5917	43003.0042	43003.0042	43004.5917
	43033.3334	43003.0083	43003.0083	43003.0083	43003.0083	43003.0083	43004.6	43003.0083	43004.6	43003.0083	43004.6	43003.0083	43003.0083	43004.6
	43033.4167	43003.0125	43003.0125	43003.0125	43003.0125	43003.0125	43004.6083	43003.0125	43004.6083	43003.0125	43004.6083	43003.0125	43003.0125	43004.6083
	43033.5	43003.0167	43003.0167	43003.0167	43003.0167	43003.0167	43004.6167	43003.0167	43004.6167	43003.0167	43004.6167	43003.0167	43003.0167	43004.6167
	43033.5834	43003.0208	43003.0208	43003.0208	43003.0208	43003.0208	43004.625	43003.0208	43004.625	43003.0208	43004.625	43003.0208	43003.0208	43004.625
	43033.6667	43003.025	43003.025	43003.025	43003.025	43003.025	43004.6333	43003.025	43004.6333	43003.025	43004.6333	43003.025	43003.025	43004.6333
	43033.75	43003.0292	43003.0292	43003.0292	43003.0292	43003.0292	43004.6417	43003.0292	43004.6417	43003.0292	43004.6417	43003.0292	43003.0292	43004.6417
	43033.8334	43003.0333	43003.0333	43003.0333	43003.0333	43003.0333	43004.65	43003.0333	43004.65	43003.0333	43004.65	43003.0333	43003.0333	43004.65
	43033.9167	43003.0375	43003.0375	43003.0375	43003.0375	43003.0375	43004.6583	43003.0375	43004.6583	43003.0375	43004.6583	43003.0375	43003.0375	43004.6583
	43034	43003.0417	43003.0417	43003.0417	43003.0417	43003.0417	43004.6667	43003.0417	43004.6667	43003.0417	43004.6667	43003.0417	43003.0417	43004.6667
	43034.0834	43003.0458	43003.0458	43003.0458	43003.0458	43003.0458	43004.675	43003.0458	43004.675	43003.0458	43004.675	43003.0458	43003.0458	43004.675
	43034.1667	43003.05	43003.05	43003.05	43003.05	43003.05	43004.6833	43003.05	43004.6833	43003.05	43004.6833	43003.05	43003.05	43004.6833
	43034.25	43003.0542	43003.0542	43003.0542	43003.0542	43003.0542	43004.6917	43003.0542	43004.6917	43003.0542	43004.6917	43003.0542	43003.0542	43004.6917
	43034.3334	43003.0583	43003.0583	43003.0583	43003.0583	43003.0583	43004.7	43003.0583	43004.7	43003.0583	43004.7	43003.0583	43003.0583	43004.7
	43034.4167	43003.0625	43003.0625	43003.0625	43003.0625	43003.0625	43004.7083	43003.0625	43004.7083	43003.0625	43004.7083	43003.0625	43003.0625	43004.7083
	43034.5	43003.0667	43003.0667	43003.0667	43003.0667	43003.0667	43004.7167	43003.0667	43004.7167	43003.0667	43004.7167	43003.0667	43003.0667	43004.7167
	43034.5834	43003.0708	43003.0708	43003.0708	43003.0708	43003.0708	43004.725	43003.0708	43004.725	43003.0708	43004.725	43003.0708	43003.0708	43004.725
	43034.6667	43003.075	43003.075	43003.075	43003.075	43003.075	43004.7333	43003.075	43004.7333	43003.075	43004.7333	43003.075	43003.075	43004.7333
	43034.75	43003.0792	43003.0792	43003.0792	43003.0792	43003.0792	43004.7417	43003.0792	43004.7417	43003.0792	43004.7417	43003.0792	43003.0792	43004.7417
	43034.8334	43003.0833	43003.0833	43003.0833	43003.0833	43003.0833	43004.75	43003.0833	43004.75	43003.0833	43004.75	43003.0833	43003.0833	43004.75
	43034.9167	43003.0875	43003.0875	43003.0875	43003.0875	43003.0875	43004.7583	43003.0875	43004.7583	43003.0875	43004.7583	43003.0875	43003.0875	43004.7583
	43035	43003.0917	43003.0917	43003.0917	43003.0917	43003.0917	43004.7667	43003.0917	43004.7667	43003.0917	43004.7667	43003.0917	43003.0917	43004.7667
	43035.0834	43003.0958	43003.0958	43003.0958	43003.0958	43003.0958	43004.775	43003.0958	43004.775	43003.0958	43004.775	43003.0958	43003.0958	43004.775
	43035.1667	43003.1	43003.1	43003.1	43003.1	43003.1	43004.7833	43003.1	43004.7833	43003.1	43004.7833	43003.1	43003.1	43004.7833
	43035.25	43003.1042	43003.1042	43003.1042	43003.1042	43003.1042	43004.7917	43003.1042	43004.7917	43003.1042	43004.7917	43003.1042	43003.1042	43004.7917
	43035.3334	43003.1083	43003.1083	43003.1083	43003.1083	43003.1083	43004.8	43003.1083	43004.8	43003.1083	43004.8	43003.1083	43003.1083	43004.8
	43035.4167	43003.1125	43003.1125	43003.1125	43003.1125	43003.1125	43004.8083	43003.1125	43004.8083	43003.1125	43004.8083	43003.1125	43003.1125	43004.8083
	43035.5	43003.1167	43003.1167	43003.1167	43003.1167	43003.1167	43004.8167	43003.1167	43004.8167	43003.1167	43004.8167	43003.1167	43003.1167	43004.8167
	43035.5834	43003.1208	43003.1208	43003.1208	43003.1208	43003.1208	43004.825	43003.1208	43004.825	43003.1208	43004.825	43003.1208	43003.1208	43004.825
	43035.6667	43003.125	43003.125	43003.125	43003.125	43003.125	43004.8333	43003.125	43004.8333	43003.125	43004.8333	43003.125	43003.125	43004.8333
	43035.75	43003.1292	43003.1292	43003.1292	43003.1292	43003.1292	43004.8417	43003.1292	43004.8417	43003.1292	43004.8417	43003.1292	43003.1292	43004.8417
	43035.8334	43003.1333	43003.1333	43003.1333	43003.1333	43003.1333	43004.85	43003.1333	43004.85	43003.1333	43004.85	43003.1333	43003.1333	43004.85
	43035.9167	43003.1375	43003.1375	43003.1375	43003.1375	43003.1375	43004.8583	43003.1375	43004.8583	43003.1375	43004.8583	43003.1375	43003.1375	43004.8583
	43036	43003.1417	43003.1417	43003.1417	43003.1417	43003.1417	43004.8667	43003.1417	43004.8667	43003.1417	43004.8667	43003.1417	43003.1417	43004.8667
	43036.0834	43003.1458	43003.1458	43003.1458	43003.1458	43003.1458	43004.875	43003.1458	43004.875	43003.1458	43004.875	43003.1458	43003.1458	43004.875
	43036.1667	43003.15	43003.15	43003.15	43003.15	43003.15	43004.8833	43003.15	43004.8833	43003.15	43004.8833	43003.15	43003.15	43004.8833
	43036.25	43003.1542	43003.1542	43003.1542	43003.1542	43003.1542	43004.8917	43003.1542	43004.8917	43003.1542	43004.8917	43003.1542	43003.1542	43004.8917
	43036.3334	43003.1583	43003.1583	43003.1583	43003.1583	43003.1583	43004.9	43003.1583	43004.9	43003.1583	43004.9	43003.1583	43003.1583	43004.9
	43036.4167	43003.1625	43003.1625	43003.1625	43003.1625	43003.1625	43004.9083	43003.1625	43004.9083	43003.1625	43004.9083	43003.1625	43003.1625	43004.9083
	43036.5	43003.1667	43003.1667	43003.1667	43003.1667	43003.1667	43004.9167	43003.1667	43004.9167	43003.1667	43004.9167	43003.1667	43003.1667	43004.9167
	43036.5834	43003.1708	43003.1708	43003.1708	43003.1708	43003.1708	43004.925	43003.1708	43004.925	43003.1708	43004.925	43003.1708	43003.1708	43004.925
	43036.6667	43003.175	43003.175	43003.175	43003.175	43003.175	43004.9333	43003.175	43004.9333	43003.175	43004.9333	43003.175	43003.175	43004.9333
	43036.75	43003.1792	43003.1792	43003.1792	43003.1792	43003.1792	43004.9417	43003.1792	43004.9417	43003.1792	43004.9417	43003.1792	43003.1792	43004.9417
	43036.8334	43003.1833	43003.1833	43003.1833	43003.1833	43003.1833	43004.95	43003.1833	43004.95	43003.1833	43004.95	43003.1833	43003.1833	43004.95
	43036.9167	43003.1875	43003.1875	43003.1875	43003.1875	43003.1875	43004.9583	43003.1875	43004.9583	43003.1875	43004.9583	43003.1875	43003.1875	43004.9583
	43037	43003.1917	43003.1917	43003.1917	43003.1917	43003.1917	43004.9667	43003.1917	43004.9667	43003.1917	43004.9667	43003.1917	43003.1917	43004.9667
	43037.0834	43003.1958	43003.1958	43003.1958	43003.1958	43003.1958	43004.975	43003.1958	43004.975	43003.1958	43004.975	43003.1958	43003.1958	43004.975
	43037.1667	43003.2	43003.2	43003.2	43003.2	43003.2	43004.9833	43003.2	43004.9833	43003.2	43004.9833	43003.2	43003.2	43004.9833
	43037.25	43003.2042	43003.2042	43003.2042	43003.2042	43003.2042	43004.9917	43003.2042	43004.9917	43003.2042	43004.9917	43003.2042	43003.2042	43004.9917
	43037.3334	43003.2083	43003.2083	43003.2083	43003.2083	43003.2083	43005	43003.2083	43005	43003.2083	43005	43003.2083	43003.2083	43005
	43037.4167	43003.2125	43003.2125	43003.2125	43003.2125	43003.2125	43005.0083	43003.2125	43005.0083	43003.2125	43005.0083	43003.2125	43003.2125	43005.0083
	43037.5	43003.2167	43003.2167	43003.2167	43003.2167	43003.2167	43005.0167	43003.2167	43005.0167	43003.2167	43005.0167	43003.2167	43003.2167	43005.0167
	43037.5834	43003.2208	43003.2208	43003.2208	43003.2208	43003.2208	43005.025	43003.2208	43005.025	43003.2208	43005.025	43003.2208	43003.2208	43005.025
	43037.6667	43003.225	43003.225	43003.225	43003.225	43003.225	43005.0333	43003.225	43005.0333	43003.225	43005.0333	43003.225	43003.225	43005.0333
	43037.75	43003.2292	43003.2292	43003.2292	43003.2292	43003.2292	43005.0417	43003.2292	43005.0417	43003.2292	43005.0417	43003.2292	43003.2292	43005.0417
	43037.8334	43003.2333	43003.2333	43003.2333	43003.2333	43003.2333	43005.05	43003.2333	43005.05	43003.2333	43005.05	43003.2333	43003.2333	43005.05
	43037.9167	43003.2375	43003.2375	43003.2375	43003.2375	43003.2375	43005.0583	43003.2375	43005.0583	43003.2375	43005.0583	43003.2375	43003.2375	43005.0583
	43038	43003.2417	43003.2417	43003.2417	43003.2417	43003.2417	43005.0667	43003.2417	43005.0667	43003.2417	43005.0667	43003.2417	43003.2417	43005.0667
	43038.0834	43003.2458	43003.2458	43003.2458	43003.2458	43003.2458	43005.075	43003.2458	43005.075	43003.2458	43005.075	43003.2458	43003.2458	43005.075
	43038.1667	43003.25	43003.25	43003.25	43003.25	43003.25	43005.0833	43003.25	43005.0833	43003.25	43005.0833	43003.25	43003.25	43005.0833
	43038.25	43003.2542	43003.2542	43003.2542	43003.2542	43003.2542	43005.0917	43003.2542	43005.0917	43003.2542	43005.0917	43003.2542	43003.2542	43005.0917
	43038.3334	43003.2583	43003.2583	43003.2583	43003.2583	43003.2583	43005.1	43003.2583	43005.1	43003.2583	43005.1	43003.2583	43003.2583	43005.1
	43038.4167	43003.2625	43003.2625	43003.2625	43003.2625	43003.2625	43005.1083	43003.2625	43005.1083	43003.2625	43005.1083	43003.2625	43003.2625	43005.1083
	43038.5	43003.2667	43003.2667	43003.2667	43003.2667	43003.2667	43005.1167	43003.2667	43005.1167	43003.2667	43005.1167	43003.2667	43003.2667	43005.1167
	43038.5834	43003.2708	43003.2708	43003.2708	43003.2708	43003.2708	43005.125	43003.2708	43005.125	43003.2708	43005.125	43003.2708	43003.2708	43005.125
	43038.6667	43003.275	43003.275	43003.275	43003.275	43003.275	43005.1333	43003.275	43005.1333	43003.275	43005.1333	43003.275	43003.275	43005.1333
	43038.75	43003.2792	43003.2792	43003.2792	43003.2792	43003.2792	43005.1417	43003.2792	43005.1417	43003.2792	43005.1417	43003.2792	43003.2792	43005.1417
	43038.8334	43003.2833	43003.2833	43003.2833	43003.2833	43003.2833	43005.15	43003.2833	43005.15	43003.2833	43005.15	43003.2833	43003.2833	43005.15
	43038.9167	43003.2875	43003.2875	43003.2875	43003.2875	43003.2875	43005.1583	43003.2875	43005.1583	43003.2875	43005.1583	43003.2875	43003.2875	43005.1583
	43039	43003.2917	43003.2917	43003.2917	43003.2917	43003.2917	43005.1667	43003.2917	43005.1667	43003.2917	43005.1667	43003.2917	43003.2917	43005.1667
	43039.0834	43003.2958	43003.2958	43003.2958	43003.2958	43003.2958	43005.175	43003.2958	43005.175	43003.2958	43005.175	43003.2958	43003.2958	43005.175
	43039.1667	43003.3	43003.3	43003.3	43003.3	43003.3	43005.1833	43003.3	43005.1833	43003.3	43005.1833	43003.3	43003.3	43005.1833
	43039.25	43003.3042	43003.3042	43003.3042	43003.3042	43003.3042	43005.1917	43003.3042	43005.1917	43003.3042	43005.1917	43003.3042	43003.3042	43005.1917
	43039.3334	43003.3083	43003.3083	43003.3083	43003.3083	43003.3083	43005.2	43003.3083	43005.2	43003.3083	43005.2	43003.3083	43003.3083	43005.2
	43039.4167	43003.3125	43003.3125	43003.3125	43003.3125	43003.3125	43005.2083	43003.3125	43005.2083	43003.3125	43005.2083	43003.3125	43003.3125	43005.2083
	43039.5	43003.3167	43003.3167	43003.3167	43003.3167	43003.3167	43005.2167	43003.3167	43005.2167	43003.3167	43005.2167	43003.3167	43003.3167	43005.2167
	43039.5834	43003.3208	43003.3208	43003.3208	43003.3208	43003.3208	43005.225	43003.3208	43005.225	43003.3208	43005.225	43003.3208	43003.3208	43005.225
	43039.6667	43003.325	43003.325	43003.325	43003.325	43003.325	43005.2333	43003.325	43005.2333	43003.325	43005.2333	43003.325	43003.325	43005.2333
	43039.75	43003.3292	43003.3292	43003.3292	43003.3292	43003.3292	43005.2417	43003.3292	43005.2417	43003.3292	43005.2417	43003.3292	43003.3292	43005.2417
	43039.8334	43003.3333	43003.3333	43003.3333	43003.3333	43003.3333	43005.25	43003.3333	43005.25	43003.3333	43005.25	43003.3333	43003.3333	43005.25
	43039.9167	43003.3375	43003.3375	43003.3375	43003.3375	43003.3375	43005.2583	43003.3375	43005.2583	43003.3375	43005.2583	43003.3375	43003.3375	43005.2583
	43040	43003.3417	43003.3417	43003.3417	43003.3417	43003.3417	43005.2667	43003.3417	43005.2667	43003.3417	43005.2667	43003.3417	43003.3417	43005.2667
	43040.0834	43003.3458	43003.3458	43003.3458	43003.3458	43003.3458	43005.275	43003.3458	43005.275	43003.3458	43005.275	43003.3458	43003.3458	43005.275
	43040.1667	43003.35	43003.35	43003.35	43003.35	43003.35	43005.2833	43003.35	43005.2833	43003.35	43005.2833	43003.35	43003.35	43005.2833
	43040.25	43003.3542	43003.3542	43003.3542	43003.3542	43003.3542	43005.2917	43003.3542	43005.2917	43003.3542	43005.2917	43003.3542	43003.3542	43005.2917
	43040.3334	43003.3583	43003.3583	43003.3583	43003.3583	43003.3583	43005.3	43003.3583	43005.3	43003.3583	43005.3	43003.3583	43003.3583	43005.3
	43040.4167	43003.3625	43003.3625	43003.3625	43003.3625	43003.3625	43005.3083	43003.3625	43005.3083	43003.3625	43005.3083	43003.3625	43003.3625	43005.3083
	43040.5	43003.3667	43003.3667	43003.3667	43003.3667	43003.3667	43005.3167	43003.3667	43005.3167	43003.3667	43005.3167	43003.3667	43003.3667	43005.3167
	43040.5834	43003.3708	43003.3708	43003.3708	43003.3708	43003.3708	43005.325	43003.3708	43005.325	43003.3708	43005.325	43003.3708	43003.3708	43005.325
	43040.6667	43003.375	43003.375	43003.375	43003.375	43003.375	43005.3333	43003.375	43005.3333	43003.375	43005.3333	43003.375	43003.375	43005.3333
	43040.75	43003.3792	43003.3792	43003.3792	43003.3792	43003.3792	43005.3417	43003.3792	43005.3417	43003.3792	43005.3417	43003.3792	43003.3792	43005.3417
	43040.8334	43003.3833	43003.3833	43003.3833	43003.3833	43003.3833	43005.35	43003.3833	43005.35	43003.3833	43005.35	43003.3833	43003.3833	43005.35
	43040.9167	43003.3875	43003.3875	43003.3875	43003.3875	43003.3875	43005.3583	43003.3875	43005.3583	43003.3875	43005.3583	43003.3875	43003.3875	43005.3583
	43041	43003.3917	43003.3917	43003.3917	43003.3917	43003.3917	43005.3667	43003.3917	43005.3667	43003.3917	43005.3667	43003.3917	43003.3917	43005.3667
	43041.0834	43003.3958	43003.3958	43003.3958	43003.3958	43003.3958	43005.375	43003.3958	43005.375	43003.3958	43005.375	43003.3958	43003.3958	43005.375
	43041.1667	43003.4	43003.4	43003.4	43003.4	43003.4	43005.3833	43003.4	43005.3833	43003.4	43005.3833	43003.4	43003.4	43005.3833
	43041.25	43003.4042	43003.4042	43003.4042	43003.4042	43003.4042	43005.3917	43003.4042	43005.3917	43003.4042	43005.3917	43003.4042	43003.4042	43005.3917
	43041.3334	43003.4083	43003.4083	43003.4083	43003.4083	43003.4083	43005.4	43003.4083	43005.4	43003.4083	43005.4	43003.4083	43003.4083	43005.4
	43041.4167	43003.4125	43003.4125	43003.4125	43003.4125	43003.4125	43005.4083	43003.4125	43005.4083	43003.4125	43005.4083	43003.4125	43003.4125	43005.4083
	43041.5	43003.4167	43003.4167	43003.4167	43003.4167	43003.4167	43005.4167	43003.4167	43005.4167	43003.4167	43005.4167	43003.4167	43003.4167	43005.4167
	43041.5834	43003.4208	43003.4208	43003.4208	43003.4208	43003.4208	43005.425	43003.4208	43005.425	43003.4208	43005.425	43003.4208	43003.4208	43005.425
	43041.6667	43003.425	43003.425	43003.425	43003.425	43003.425	43005.4333	43003.425	43005.4333	43003.425	43005.4333	43003.425	43003.425	43005.4333
	43041.75	43003.4292	43003.4292	43003.4292	43003.4292	43003.4292	43005.4417	43003.4292	43005.4417	43003.4292	43005.4417	43003.4292	43003.4292	43005.4417
	43041.8334	43003.4333	43003.4333	43003.4333	43003.4333	43003.4333	43005.45	43003.4333	43005.45	43003.4333	43005.45	43003.4333	43003.4333	43005.45
	43041.9167	43003.4375	43003.4375	43003.4375	43003.4375	43003.4375	43005.4583	43003.4375	43005.4583	43003.4375	43005.4583	43003.4375	43003.4375	43005.4583
	43042	43003.4417	43003.4417	43003.4417	43003.4417	43003.4417	43005.4667	43003.4417	43005.4667	43003.4417	43005.4667	43003.4417	43003.4417	43005.4667
	43042.0834	43003.4458	43003.4458	43003.4458	43003.4458	43003.4458	43005.475	43003.4458	43005.475	43003.4458	43005.475	43003.4458	43003.4458	43005.475
	43042.1667	43003.45	43003.45	43003.45	43003.45	43003.45	43005.4833	43003.45	43005.4833	43003.45	43005.4833	43003.45	43003.45	43005.4833
	43042.25	43003.4542	43003.4542	43003.4542	43003.4542	43003.4542	43005.4917	43003.4542	43005.4917	43003.4542	43005.4917	43003.4542	43003.4542	43005.4917
	43042.3334	43003.4583	43003.4583	43003.4583	43003.4583	43003.4583	43005.5	43003.4583	43005.5	43003.4583	43005.5	43003.4583	43003.4583	43005.5
	43042.4167	43003.4625	43003.4625	43003.4625	43003.4625	43003.4625	43005.5083	43003.4625	43005.5083	43003.4625	43005.5083	43003.4625	43003.4625	43005.5083
	43042.5	43003.4667	43003.4667	43003.4667	43003.4667	43003.4667	43005.5167	43003.4667	43005.5167	43003.4667	43005.5167	43003.4667	43003.4667	43005.5167
	43042.5834	43003.4708	43003.4708	43003.4708	43003.4708	43003.4708	43005.525	43003.4708	43005.525	43003.4708	43005.525	43003.4708	43003.4708	43005.525
	43042.6667	43003.475	43003.475	43003.475	43003.475	43003.475	43005.5333	43003.475	43005.5333	43003.475	43005.5333	43003.475	43003.475	43005.5333
	43042.75	43003.4792	43003.4792	43003.4792	43003.4792	43003.4792	43005.5417	43003.4792	43005.5417	43003.4792	43005.5417	43003.4792	43003.4792	43005.5417
	43042.8334	43003.4833	43003.4833	43003.4833	43003.4833	43003.4833	43005.55	43003.4833	43005.55	43003.4833	43005.55	43003.4833	43003.4833	43005.55
	43042.9167	43003.4875	43003.4875	43003.4875	43003.4875	43003.4875	43005.5583	43003.4875	43005.5583	43003.4875	43005.5583	43003.4875	43003.4875	43005.5583
	43043	43003.4917	43003.4917	43003.4917	43003.4917	43003.4917	43005.5667	43003.4917	43005.5667	43003.4917	43005.5667	43003.4917	43003.4917	43005.5667
	43043.0834	43003.4958	43003.4958	43003.4958	43003.4958	43003.4958	43005.575	43003.4958	43005.575	43003.4958	43005.575	43003.4958	43003.4958	43005.575
	43043.1667	43003.5	43003.5	43003.5	43003.5	43003.5	43005.5833	43003.5	43005.5833	43003.5	43005.5833	43003.5	43003.5	43005.5833
	43043.25	43003.5042	43003.5042	43003.5042	43003.5042	43003.5042	43005.5917	43003.5042	43005.5917	43003.5042	43005.5917	43003.5042	43003.5042	43005.5917
	43043.3334	43003.5083	43003.5083	43003.5083	43003.5083	43003.5083	43005.6	43003.5083	43005.6	43003.5083	43005.6	43003.5083	43003.5083	43005.6
	43043.4167	43003.5125	43003.5125	43003.5125	43003.5125	43003.5125	43005.6083	43003.5125	43005.6083	43003.5125	43005.6083	43003.5125	43003.5125	43005.6083
	43043.5	43003.5167	43003.5167	43003.5167	43003.5167	43003.5167	43005.6167	43003.5167	43005.6167	43003.5167	43005.6167	43003.5167	43003.5167	43005.6167
	43043.5834	43003.5208	43003.5208	43003.5208	43003.5208	43003.5208	43005.625	43003.5208	43005.625	43003.5208	43005.625	43003.5208	43003.5208	43005.625
	43043.6667	43003.525	43003.525	43003.525	43003.525	43003.525	43005.6333	43003.525	43005.6333	43003.525	43005.6333	43003.525	43003.525	43005.6333
	43043.75	43003.5292	43003.5292	43003.5292	43003.5292	43003.5292	43005.6417	43003.5292	43005.6417	43003.5292	43005.6417	43003.5292	43003.5292	43005.6417
	43043.8334	43003.5333	43003.5333	43003.5333	43003.5333	43003.5333	43005.65	43003.5333	43005.65	43003.5333	43005.65	43003.5333	43003.5333	43005.65
	43043.9167	43003.5375	43003.5375	43003.5375	43003.5375	43003.5375	43005.6583	43003.5375	43005.6583	43003.5375	43005.6583	43003.5375	43003.5375	43005.6583
	43044	43003.5417	43003.5417	43003.5417	43003.5417	43003.5417	43005.6667	43003.5417	43005.6667	43003.5417	43005.6667	43003.5417	43003.5417	43005.6667
	43044.0834	43003.5458	43003.5458	43003.5458	43003.5458	43003.5458	43005.675	43003.5458	43005.675	43003.5458	43005.675	43003.5458	43003.5458	43005.675
	43044.1667	43003.55	43003.55	43003.55	43003.55	43003.55	43005.6833	43003.55	43005.6833	43003.55	43005.6833	43003.55	43003.55	43005.6833
	43044.25	43003.5542	43003.5542	43003.5542	43003.5542	43003.5542	43005.6917	43003.5542	43005.6917	43003.5542	43005.6917	43003.5542	43003.5542	43005.6917
	43044.3334	43003.5583	43003.5583	43003.5583	43003.5583	43003.5583	43005.7	43003.5583	43005.7	43003.5583	43005.7	43003.5583	43003.5583	43005.7
	43044.4167	43003.5625	43003.5625	43003.5625	43003.5625	43003.5625	43005.7083	43003.5625	43005.7083	43003.5625	43005.7083	43003.5625	43003.5625	43005.7083
	43044.5	43003.5667	43003.5667	43003.5667	43003.5667	43003.5667	43005.7167	43003.5667	43005.7167	43003.5667	43005.7167	43003.5667	43003.5667	43005.7167
	43044.5834	43003.5708	43003.5708	43003.5708	43003.5708	43003.5708	43005.725	43003.5708	43005.725	43003.5708	43005.725	43003.5708	43003.5708	43005.725
	43044.6667	43003.575	43003.575	43003.575	43003.575	43003.575	43005.7333	43003.575	43005.7333	43003.575	43005.7333	43003.575	43003.575	43005.7333
	43044.75	43003.5792	43003.5792	43003.5792	43003.5792	43003.5792	43005.7417	43003.5792	43005.7417	43003.5792	43005.7417	43003.5792	43003.5792	43005.7417
	43044.8334	43003.5833	43003.5833	43003.5833	43003.5833	43003.5833	43005.75	43003.5833	43005.75	43003.5833	43005.75	43003.5833	43003.5833	43005.75
	43044.9167	43003.5875	43003.5875	43003.5875	43003.5875	43003.5875	43005.7583	43003.5875	43005.7583	43003.5875	43005.7583	43003.5875	43003.5875	43005.7583
	43045	43003.5917	43003.5917	43003.5917	43003.5917	43003.5917	43005.7667	43003.5917	43005.7667	43003.5917	43005.7667	43003.5917	43003.5917	43005.7667
	43045.0834	43003.5958	43003.5958	43003.5958	43003.5958	43003.5958	43005.775	43003.5958	43005.775	43003.5958	43005.775	43003.5958	43003.5958	43005.775
	43045.1667	43003.6	43003.6	43003.6	43003.6	43003.6	43005.7833	43003.6	43005.7833	43003.6	43005.7833	43003.6	43003.6	43005.7833
	43045.25	43003.6042	43003.6042	43003.6042	43003.6042	43003.6042	43005.7917	43003.6042	43005.7917	43003.6042	43005.7917	43003.6042	43003.6042	43005.7917
	43045.3334	43003.6083	43003.6083	43003.6083	43003.6083	43003.6083	43005.8	43003.6083	43005.8	43003.6083	43005.8	43003.6083	43003.6083	43005.8
	43045.4167	43003.6125	43003.6125	43003.6125	43003.6125	43003.6125	43005.8083	43003.6125	43005.8083	43003.6125	43005.8083	43003.6125	43003.6125	43005.8083
	43045.5	43003.6167	43003.6167	43003.6167	43003.6167	43003.6167	43005.8167	43003.6167	43005.8167	43003.6167	43005.8167	43003.6167	43003.6167	43005.8167
	43045.5834	43003.6208	43003.6208	43003.6208	43003.6208	43003.6208	43005.825	43003.6208	43005.825	43003.6208	43005.825	43003.6208	43003.6208	43005.825
	43045.6667	43003.625	43003.625	43003.625	43003.625	43003.625	43005.8333	43003.625	43005.8333	43003.625	43005.8333	43003.625	43003.625	43005.8333
	43045.75	43003.6292	43003.6292	43003.6292	43003.6292	43003.6292	43005.8417	43003.6292	43005.8417	43003.6292	43005.8417	43003.6292	43003.6292	43005.8417
	43045.8334	43003.6333	43003.6333	43003.6333	43003.6333	43003.6333	43005.85	43003.6333	43005.85	43003.6333	43005.85	43003.6333	43003.6333	43005.85
	43045.9167	43003.6375	43003.6375	43003.6375	43003.6375	43003.6375	43005.8583	43003.6375	43005.8583	43003.6375	43005.8583	43003.6375	43003.6375	43005.8583
	43046	43003.6417	43003.6417	43003.6417	43003.6417	43003.6417	43005.8667	43003.6417	43005.8667	43003.6417	43005.8667	43003.6417	43003.6417	43005.8667
	43046.0834	43003.6458	43003.6458	43003.6458	43003.6458	43003.6458	43005.875	43003.6458	43005.875	43003.6458	43005.875	43003.6458	43003.6458	43005.875
	43046.1667	43003.65	43003.65	43003.65	43003.65	43003.65	43005.8833	43003.65	43005.8833	43003.65	43005.8833	43003.65	43003.65	43005.8833
	43046.25	43003.6542	43003.6542	43003.6542	43003.6542	43003.6542	43005.8917	43003.6542	43005.8917	43003.6542	43005.8917	43003.6542	43003.6542	43005.8917
	43046.3334	43003.6583	43003.6583	43003.6583	43003.6583	43003.6583	43005.9	43003.6583	43005.9	43003.6583	43005.9	43003.6583	43003.6583	43005.9
	43046.4167	43003.6625	43003.6625	43003.6625	43003.6625	43003.6625	43005.9083	43003.6625	43005.9083	43003.6625	43005.9083	43003.6625	43003.6625	43005.9083
	43046.5	43003.6667	43003.6667	43003.6667	43003.6667	43003.6667	43005.9167	43003.6667	43005.9167	43003.6667	43005.9167	43003.6667	43003.6667	43005.9167
	43046.5834	43003.6708	43003.6708	43003.6708	43003.6708	43003.6708	43005.925	43003.6708	43005.925	43003.6708	43005.925	43003.6708	43003.6708	43005.925
	43046.6667	43003.675	43003.675	43003.675	43003.675	43003.675	43005.9333	43003.675	43005.9333	43003.675	43005.9333	43003.675	43003.675	43005.9333
	43046.75	43003.6792	43003.6792	43003.6792	43003.6792	43003.6792	43005.9417	43003.6792	43005.9417	43003.6792	43005.9417	43003.6792	43003.6792	43005.9417
	43046.8334	43003.6833	43003.6833	43003.6833	43003.6833	43003.6833	43005.95	43003.6833	43005.95	43003.6833	43005.95	43003.6833	43003.6833	43005.95
	43046.9167	43003.6875	43003.6875	43003.6875	43003.6875	43003.6875	43005.9583	43003.6875	43005.9583	43003.6875	43005.9583	43003.6875	43003.6875	43005.9583
	43047	43003.6917	43003.6917	43003.6917	43003.6917	43003.6917	43005.9667	43003.6917	43005.9667	43003.6917	43005.9667	43003.6917	43003.6917	43005.9667
	43047.0834	43003.6958	43003.6958	43003.6958	43003.6958	43003.6958	43005.975	43003.6958	43005.975	43003.6958	43005.975	43003.6958	43003.6958	43005.975
	43047.1667	43003.7	43003.7	43003.7	43003.7	43003.7	43005.9833	43003.7	43005.9833	43003.7	43005.9833	43003.7	43003.7	43005.9833
	43047.25	43003.7042	43003.7042	43003.7042	43003.7042	43003.7042	43005.9917	43003.7042	43005.9917	43003.7042	43005.9917	43003.7042	43003.7042	43005.9917
	43047.3334	43003.7083	43003.7083	43003.7083	43003.7083	43003.7083	43006	43003.7083	43006	43003.7083	43006	43003.7083	43003.7083	43006
	43047.4167	43003.7125	43003.7125	43003.7125	43003.7125	43003.7125	43006.0083	43003.7125	43006.0083	43003.7125	43006.0083	43003.7125	43003.7125	43006.0083
	43047.5	43003.7167	43003.7167	43003.7167	43003.7167	43003.7167	43006.0167	43003.7167	43006.0167	43003.7167	43006.0167	43003.7167	43003.7167	43006.0167
	43047.5834	43003.7208	43003.7208	43003.7208	43003.7208	43003.7208	43006.025	43003.7208	43006.025	43003.7208	43006.025	43003.7208	43003.7208	43006.025
	43047.6667	43003.725	43003.725	43003.725	43003.725	43003.725	43006.0333	43003.725	43006.0333	43003.725	43006.0333	43003.725	43003.725	43006.0333
	43047.75	43003.7292	43003.7292	43003.7292	43003.7292	43003.7292	43006.0417	43003.7292	43006.0417	43003.7292	43006.0417	43003.7292	43003.7292	43006.0417
	43047.8334	43003.7333	43003.7333	43003.7333	43003.7333	43003.7333	43006.05	43003.7333	43006.05	43003.7333	43006.05	43003.7333	43003.7333	43006.05
	43047.9167	43003.7375	43003.7375	43003.7375	43003.7375	43003.7375	43006.0583	43003.7375	43006.0583	43003.7375	43006.0583	43003.7375	43003.7375	43006.0583
	43048	43003.7417	43003.7417	43003.7417	43003.7417	43003.7417	43006.0667	43003.7417	43006.0667	43003.7417	43006.0667	43003.7417	43003.7417	43006.0667
	43048.0834	43003.7458	43003.7458	43003.7458	43003.7458	43003.7458	43006.075	43003.7458	43006.075	43003.7458	43006.075	43003.7458	43003.7458	43006.075
	43048.1667	43003.75	43003.75	43003.75	43003.75	43003.75	43006.0833	43003.75	43006.0833	43003.75	43006.0833	43003.75	43003.75	43006.0833
	43048.25	43003.7542	43003.7542	43003.7542	43003.7542	43003.7542	43006.0917	43003.7542	43006.0917	43003.7542	43006.0917	43003.7542	43003.7542	43006.0917
	43048.3334	43003.7583	43003.7583	43003.7583	43003.7583	43003.7583	43006.1	43003.7583	43006.1	43003.7583	43006.1	43003.7583	43003.7583	43006.1
	43048.4167	43003.7625	43003.7625	43003.7625	43003.7625	43003.7625	43006.1083	43003.7625	43006.1083	43003.7625	43006.1083	43003.7625	43003.7625	43006.1083
	43048.5	43003.7667	43003.7667	43003.7667	43003.7667	43003.7667	43006.1167	43003.7667	43006.1167	43003.7667	43006.1167	43003.7667	43003.7667	43006.1167
	43048.5834	43003.7708	43003.7708	43003.7708	43003.7708	43003.7708	43006.125	43003.7708	43006.125	43003.7708	43006.125	43003.7708	43003.7708	43006.125
	43048.6667	43003.775	43003.775	43003.775	43003.775	43003.775	43006.1333	43003.775	43006.1333	43003.775	43006.1333	43003.775	43003.775	43006.1333
	43048.75	43003.7792	43003.7792	43003.7792	43003.7792	43003.7792	43006.1417	43003.7792	43006.1417	43003.7792	43006.1417	43003.7792	43003.7792	43006.1417
	43048.8334	43003.7833	43003.7833	43003.7833	43003.7833	43003.7833	43006.15	43003.7833	43006.15	43003.7833	43006.15	43003.7833	43003.7833	43006.15
	43048.9167	43003.7875	43003.7875	43003.7875	43003.7875	43003.7875	43006.1583	43003.7875	43006.1583	43003.7875	43006.1583	43003.7875	43003.7875	43006.1583
	43049	43003.7917	43003.7917	43003.7917	43003.7917	43003.7917	43006.1667	43003.7917	43006.1667	43003.7917	43006.1667	43003.7917	43003.7917	43006.1667
	43049.0834	43003.7958	43003.7958	43003.7958	43003.7958	43003.7958	43006.175	43003.7958	43006.175	43003.7958	43006.175	43003.7958	43003.7958	43006.175
	43049.1667	43003.8	43003.8	43003.8	43003.8	43003.8	43006.1833	43003.8	43006.1833	43003.8	43006.1833	43003.8	43003.8	43006.1833
	43049.25	43003.8042	43003.8042	43003.8042	43003.8042	43003.8042	43006.1917	43003.8042	43006.1917	43003.8042	43006.1917	43003.8042	43003.8042	43006.1917
	43049.3334	43003.8083	43003.8083	43003.8083	43003.8083	43003.8083	43006.2	43003.8083	43006.2	43003.8083	43006.2	43003.8083	43003.8083	43006.2
	43049.4167	43003.8125	43003.8125	43003.8125	43003.8125	43003.8125	43006.2083	43003.8125	43006.2083	43003.8125	43006.2083	43003.8125	43003.8125	43006.2083
	43049.5	43003.8167	43003.8167	43003.8167	43003.8167	43003.8167	43006.2167	43003.8167	43006.2167	43003.8167	43006.2167	43003.8167	43003.8167	43006.2167
	43049.5834	43003.8208	43003.8208	43003.8208	43003.8208	43003.8208	43006.225	43003.8208	43006.225	43003.8208	43006.225	43003.8208	43003.8208	43006.225
	43049.6667	43003.825	43003.825	43003.825	43003.825	43003.825	43006.2333	43003.825	43006.2333	43003.825	43006.2333	43003.825	43003.825	43006.2333
	43049.75	43003.8292	43003.8292	43003.8292	43003.8292	43003.8292	43006.2417	43003.8292	43006.2417	43003.8292	43006.2417	43003.8292	43003.8292	43006.2417
	43049.8334	43003.8333	43003.8333	43003.8333	43003.8333	43003.8333	43006.25	43003.8333	43006.25	43003.8333	43006.25	43003.8333	43003.8333	43006.25
	43049.9167	43003.8375	43003.8375	43003.8375	43003.8375	43003.8375	43006.2583	43003.8375	43006.2583	43003.8375	43006.2583	43003.8375	43003.8375	43006.2583
	43050	43003.8417	43003.8417	43003.8417	43003.8417	43003.8417	43006.2667	43003.8417	43006.2667	43003.8417	43006.2667	43003.8417	43003.8417	43006.2667
	43050.0834	43003.8458	43003.8458	43003.8458	43003.8458	43003.8458	43006.275	43003.8458	43006.275	43003.8458	43006.275	43003.8458	43003.8458	43006.275
	43050.1667	43003.85	43003.85	43003.85	43003.85	43003.85	43006.2833	43003.85	43006.2833	43003.85	43006.2833	43003.85	43003.85	43006.2833
	43050.25	43003.8542	43003.8542	43003.8542	43003.8542	43003.8542	43006.2917	43003.8542	43006.2917	43003.8542	43006.2917	43003.8542	43003.8542	43006.2917
	43050.3334	43003.8583	43003.8583	43003.8583	43003.8583	43003.8583	43006.3	43003.8583	43006.3	43003.8583	43006.3	43003.8583	43003.8583	43006.3
	43050.4167	43003.8625	43003.8625	43003.8625	43003.8625	43003.8625	43006.3083	43003.8625	43006.3083	43003.8625	43006.3083	43003.8625	43003.8625	43006.3083
	43050.5	43003.8667	43003.8667	43003.8667	43003.8667	43003.8667	43006.3167	43003.8667	43006.3167	43003.8667	43006.3167	43003.8667	43003.8667	43006.3167
	43050.5834	43003.8708	43003.8708	43003.8708	43003.8708	43003.8708	43006.325	43003.8708	43006.325	43003.8708	43006.325	43003.8708	43003.8708	43006.325
	43050.6667	43003.875	43003.875	43003.875	43003.875	43003.875	43006.3333	43003.875	43006.3333	43003.875	43006.3333	43003.875	43003.875	43006.3333
	43050.75	43003.8792	43003.8792	43003.8792	43003.8792	43003.8792	43006.3417	43003.8792	43006.3417	43003.8792	43006.3417	43003.8792	43003.8792	43006.3417
	43050.8334	43003.8833	43003.8833	43003.8833	43003.8833	43003.8833	43006.35	43003.8833	43006.35	43003.8833	43006.35	43003.8833	43003.8833	43006.35
	43050.9167	43003.8875	43003.8875	43003.8875	43003.8875	43003.8875	43006.3583	43003.8875	43006.3583	43003.8875	43006.3583	43003.8875	43003.8875	43006.3583
	43051	43003.8917	43003.8917	43003.8917	43003.8917	43003.8917	43006.3667	43003.8917	43006.3667	43003.8917	43006.3667	43003.8917	43003.8917	43006.3667
	43051.0834	43003.8958	43003.8958	43003.8958	43003.8958	43003.8958	43006.375	43003.8958	43006.375	43003.8958	43006.375	43003.8958	43003.8958	43006.375
	43051.1667	43003.9	43003.9	43003.9	43003.9	43003.9	43006.3833	43003.9	43006.3833	43003.9	43006.3833	43003.9	43003.9	43006.3833
	43051.25	43003.9042	43003.9042	43003.9042	43003.9042	43003.9042	43006.3917	43003.9042	43006.3917	43003.9042	43006.3917	43003.9042	43003.9042	43006.3917
	43051.3334	43003.9083	43003.9083	43003.9083	43003.9083	43003.9083	43006.4	43003.9083	43006.4	43003.9083	43006.4	43003.9083	43003.9083	43006.4
	43051.4167	43003.9125	43003.9125	43003.9125	43003.9125	43003.9125	43006.4083	43003.9125	43006.4083	43003.9125	43006.4083	43003.9125	43003.9125	43006.4083
	43051.5	43003.9167	43003.9167	43003.9167	43003.9167	43003.9167	43006.4167	43003.9167	43006.4167	43003.9167	43006.4167	43003.9167	43003.9167	43006.4167
	43051.5834	43003.9208	43003.9208	43003.9208	43003.9208	43003.9208	43006.425	43003.9208	43006.425	43003.9208	43006.425	43003.9208	43003.9208	43006.425
	43051.6667	43003.925	43003.925	43003.925	43003.925	43003.925	43006.4333	43003.925	43006.4333	43003.925	43006.4333	43003.925	43003.925	43006.4333
	43051.75	43003.9292	43003.9292	43003.9292	43003.9292	43003.9292	43006.4417	43003.9292	43006.4417	43003.9292	43006.4417	43003.9292	43003.9292	43006.4417
	43051.8334	43003.9333	43003.9333	43003.9333	43003.9333	43003.9333	43006.45	43003.9333	43006.45	43003.9333	43006.45	43003.9333	43003.9333	43006.45
	43051.9167	43003.9375	43003.9375	43003.9375	43003.9375	43003.9375	43006.4583	43003.9375	43006.4583	43003.9375	43006.4583	43003.9375	43003.9375	43006.4583
	43052	43003.9417	43003.9417	43003.9417	43003.9417	43003.9417	43006.4667	43003.9417	43006.4667	43003.9417	43006.4667	43003.9417	43003.9417	43006.4667
	43052.0834	43003.9458	43003.9458	43003.9458	43003.9458	43003.9458	43006.475	43003.9458	43006.475	43003.9458	43006.475	43003.9458	43003.9458	43006.475
	43052.1667	43003.95	43003.95	43003.95	43003.95	43003.95	43006.4833	43003.95	43006.4833	43003.95	43006.4833	43003.95	43003.95	43006.4833
	43052.25	43003.9542	43003.9542	43003.9542	43003.9542	43003.9542	43006.4917	43003.9542	43006.4917	43003.9542	43006.4917	43003.9542	43003.9542	43006.4917
	43052.3334	43003.9583	43003.9583	43003.9583	43003.9583	43003.9583	43006.5	43003.9583	43006.5	43003.9583	43006.5	43003.9583	43003.9583	43006.5
	43052.4167	43003.9625	43003.9625	43003.9625	43003.9625	43003.9625	43006.5083	43003.9625	43006.5083	43003.9625	43006.5083	43003.9625	43003.9625	43006.5083
	43052.5	43003.9667	43003.9667	43003.9667	43003.9667	43003.9667	43006.5167	43003.9667	43006.5167	43003.9667	43006.5167	43003.9667	43003.9667	43006.5167
	43052.5834	43003.9708	43003.9708	43003.9708	43003.9708	43003.9708	43006.525	43003.9708	43006.525	43003.9708	43006.525	43003.9708	43003.9708	43006.525
	43052.6667	43003.975	43003.975	43003.975	43003.975	43003.975	43006.5333	43003.975	43006.5333	43003.975	43006.5333	43003.975	43003.975	43006.5333
	43052.75	43003.9792	43003.9792	43003.9792	43003.9792	43003.9792	43006.5417	43003.9792	43006.5417	43003.9792	43006.5417	43003.9792	43003.9792	43006.5417
	43052.8334	43003.9833	43003.9833	43003.9833	43003.9833	43003.9833	43006.55	43003.9833	43006.55	43003.9833	43006.55	43003.9833	43003.9833	43006.55
	43052.9167	43003.9875	43003.9875	43003.9875	43003.9875	43003.9875	43006.5583	43003.9875	43006.5583	43003.9875	43006.5583	43003.9875	43003.9875	43006.5583
	43053	43003.9917	43003.9917	43003.9917	43003.9917	43003.9917	43006.5667	43003.9917	43006.5667	43003.9917	43006.5667	43003.9917	43003.9917	43006.5667
	43053.0834	43003.9958	43003.9958	43003.9958	43003.9958	43003.9958	43006.575	43003.9958	43006.575	43003.9958	43006.575	43003.9958	43003.9958	43006.575
	43053.1667	43004	43004	43004	43004	43004	43006.5833	43004	43006.5833	43004	43006.5833	43004	43004	43006.5833
	43053.25	43004.0042	43004.0042	43004.0042	43004.0042	43004.0042	43006.5917	43004.0042	43006.5917	43004.0042	43006.5917	43004.0042	43004.0042	43006.5917
	43053.3334	43004.0083	43004.0083	43004.0083	43004.0083	43004.0083	43006.6	43004.0083	43006.6	43004.0083	43006.6	43004.0083	43004.0083	43006.6
	43053.4167	43004.0125	43004.0125	43004.0125	43004.0125	43004.0125	43006.6083	43004.0125	43006.6083	43004.0125	43006.6083	43004.0125	43004.0125	43006.6083
	43053.5	43004.0167	43004.0167	43004.0167	43004.0167	43004.0167	43006.6167	43004.0167	43006.6167	43004.0167	43006.6167	43004.0167	43004.0167	43006.6167
	43053.5834	43004.0208	43004.0208	43004.0208	43004.0208	43004.0208	43006.625	43004.0208	43006.625	43004.0208	43006.625	43004.0208	43004.0208	43006.625
	43053.6667	43004.025	43004.025	43004.025	43004.025	43004.025	43006.6333	43004.025	43006.6333	43004.025	43006.6333	43004.025	43004.025	43006.6333
	43053.75	43004.0292	43004.0292	43004.0292	43004.0292	43004.0292	43006.6417	43004.0292	43006.6417	43004.0292	43006.6417	43004.0292	43004.0292	43006.6417
	43053.8334	43004.0333	43004.0333	43004.0333	43004.0333	43004.0333	43006.65	43004.0333	43006.65	43004.0333	43006.65	43004.0333	43004.0333	43006.65
	43053.9167	43004.0375	43004.0375	43004.0375	43004.0375	43004.0375	43006.6583	43004.0375	43006.6583	43004.0375	43006.6583	43004.0375	43004.0375	43006.6583
	43054	43004.0417	43004.0417	43004.0417	43004.0417	43004.0417	43006.6667	43004.0417	43006.6667	43004.0417	43006.6667	43004.0417	43004.0417	43006.6667
	43054.0834	43004.0458	43004.0458	43004.0458	43004.0458	43004.0458	43006.675	43004.0458	43006.675	43004.0458	43006.675	43004.0458	43004.0458	43006.675
	43054.1667	43004.05	43004.05	43004.05	43004.05	43004.05	43006.6833	43004.05	43006.6833	43004.05	43006.6833	43004.05	43004.05	43006.6833
	43054.25	43004.0542	43004.0542	43004.0542	43004.0542	43004.0542	43006.6917	43004.0542	43006.6917	43004.0542	43006.6917	43004.0542	43004.0542	43006.6917
	43054.3334	43004.0583	43004.0583	43004.0583	43004.0583	43004.0583	43006.7	43004.0583	43006.7	43004.0583	43006.7	43004.0583	43004.0583	43006.7
	43054.4167	43004.0625	43004.0625	43004.0625	43004.0625	43004.0625	43006.7083	43004.0625	43006.7083	43004.0625	43006.7083	43004.0625	43004.0625	43006.7083
	43054.5	43004.0667	43004.0667	43004.0667	43004.0667	43004.0667	43006.7167	43004.0667	43006.7167	43004.0667	43006.7167	43004.0667	43004.0667	43006.7167
	43054.5834	43004.0708	43004.0708	43004.0708	43004.0708	43004.0708	43006.725	43004.0708	43006.725	43004.0708	43006.725	43004.0708	43004.0708	43006.725
	43054.6667	43004.075	43004.075	43004.075	43004.075	43004.075	43006.7333	43004.075	43006.7333	43004.075	43006.7333	43004.075	43004.075	43006.7333
	43054.75	43004.0792	43004.0792	43004.0792	43004.0792	43004.0792	43006.7417	43004.0792	43006.7417	43004.0792	43006.7417	43004.0792	43004.0792	43006.7417
	43054.8334	43004.0833	43004.0833	43004.0833	43004.0833	43004.0833	43006.75	43004.0833	43006.75	43004.0833	43006.75	43004.0833	43004.0833	43006.75
	43054.9167	43004.0875	43004.0875	43004.0875	43004.0875	43004.0875	43006.7583	43004.0875	43006.7583	43004.0875	43006.7583	43004.0875	43004.0875	43006.7583
	43055	43004.0917	43004.0917	43004.0917	43004.0917	43004.0917	43006.7667	43004.0917	43006.7667	43004.0917	43006.7667	43004.0917	43004.0917	43006.7667
	43055.0834	43004.0958	43004.0958	43004.0958	43004.0958	43004.0958	43006.775	43004.0958	43006.775	43004.0958	43006.775	43004.0958	43004.0958	43006.775
	43055.1667	43004.1	43004.1	43004.1	43004.1	43004.1	43006.7833	43004.1	43006.7833	43004.1	43006.7833	43004.1	43004.1	43006.7833
	43055.25	43004.1042	43004.1042	43004.1042	43004.1042	43004.1042	43006.7917	43004.1042	43006.7917	43004.1042	43006.7917	43004.1042	43004.1042	43006.7917
	43055.3334	43004.1083	43004.1083	43004.1083	43004.1083	43004.1083	43006.8	43004.1083	43006.8	43004.1083	43006.8	43004.1083	43004.1083	43006.8
	43055.4167	43004.1125	43004.1125	43004.1125	43004.1125	43004.1125	43006.8083	43004.1125	43006.8083	43004.1125	43006.8083	43004.1125	43004.1125	43006.8083
	43055.5	43004.1167	43004.1167	43004.1167	43004.1167	43004.1167	43006.8167	43004.1167	43006.8167	43004.1167	43006.8167	43004.1167	43004.1167	43006.8167
	43055.5834	43004.1208	43004.1208	43004.1208	43004.1208	43004.1208	43006.825	43004.1208	43006.825	43004.1208	43006.825	43004.1208	43004.1208	43006.825
	43055.6667	43004.125	43004.125	43004.125	43004.125	43004.125	43006.8333	43004.125	43006.8333	43004.125	43006.8333	43004.125	43004.125	43006.8333
	43055.75	43004.1292	43004.1292	43004.1292	43004.1292	43004.1292	43006.8417	43004.1292	43006.8417	43004.1292	43006.8417	43004.1292	43004.1292	43006.8417
	43055.8334	43004.1333	43004.1333	43004.1333	43004.1333	43004.1333	43006.85	43004.1333	43006.85	43004.1333	43006.85	43004.1333	43004.1333	43006.85
	43055.9167	43004.1375	43004.1375	43004.1375	43004.1375	43004.1375	43006.8583	43004.1375	43006.8583	43004.1375	43006.8583	43004.1375	43004.1375	43006.8583
	43056	43004.1417	43004.1417	43004.1417	43004.1417	43004.1417	43006.8667	43004.1417	43006.8667	43004.1417	43006.8667	43004.1417	43004.1417	43006.8667
	43056.0834	43004.1458	43004.1458	43004.1458	43004.1458	43004.1458	43006.875	43004.1458	43006.875	43004.1458	43006.875	43004.1458	43004.1458	43006.875
	43056.1667	43004.15	43004.15	43004.15	43004.15	43004.15	43006.8833	43004.15	43006.8833	43004.15	43006.8833	43004.15	43004.15	43006.8833
	43056.25	43004.1542	43004.1542	43004.1542	43004.1542	43004.1542	43006.8917	43004.1542	43006.8917	43004.1542	43006.8917	43004.1542	43004.1542	43006.8917
	43056.3334	43004.1583	43004.1583	43004.1583	43004.1583	43004.1583	43006.9	43004.1583	43006.9	43004.1583	43006.9	43004.1583	43004.1583	43006.9
	43056.4167	43004.1625	43004.1625	43004.1625	43004.1625	43004.1625	43006.9083	43004.1625	43006.9083	43004.1625	43006.9083	43004.1625	43004.1625	43006.9083
	43056.5	43004.1667	43004.1667	43004.1667	43004.1667	43004.1667	43006.9167	43004.1667	43006.9167	43004.1667	43006.9167	43004.1667	43004.1667	43006.9167
	43056.5834	43004.1708	43004.1708	43004.1708	43004.1708	43004.1708	43006.925	43004.1708	43006.925	43004.1708	43006.925	43004.1708	43004.1708	43006.925
	43056.6667	43004.175	43004.175	43004.175	43004.175	43004.175	43006.9333	43004.175	43006.9333	43004.175	43006.9333	43004.175	43004.175	43006.9333
	43056.75	43004.1792	43004.1792	43004.1792	43004.1792	43004.1792	43006.9417	43004.1792	43006.9417	43004.1792	43006.9417	43004.1792	43004.1792	43006.9417
	43056.8334	43004.1833	43004.1833	43004.1833	43004.1833	43004.1833	43006.95	43004.1833	43006.95	43004.1833	43006.95	43004.1833	43004.1833	43006.95
	43056.9167	43004.1875	43004.1875	43004.1875	43004.1875	43004.1875	43006.9583	43004.1875	43006.9583	43004.1875	43006.9583	43004.1875	43004.1875	43006.9583
	43057	43004.1917	43004.1917	43004.1917	43004.1917	43004.1917	43006.9667	43004.1917	43006.9667	43004.1917	43006.9667	43004.1917	43004.1917	43006.9667
	43057.0834	43004.1958	43004.1958	43004.1958	43004.1958	43004.1958	43006.975	43004.1958	43006.975	43004.1958	43006.975	43004.1958	43004.1958	43006.975
	43057.1667	43004.2	43004.2	43004.2	43004.2	43004.2	43006.9833	43004.2	43006.9833	43004.2	43006.9833	43004.2	43004.2	43006.9833
	43057.25	43004.2042	43004.2042	43004.2042	43004.2042	43004.2042	43006.9917	43004.2042	43006.9917	43004.2042	43006.9917	43004.2042	43004.2042	43006.9917
	43057.3334	43004.2083	43004.2083	43004.2083	43004.2083	43004.2083	43007	43004.2083	43007	43004.2083	43007	43004.2083	43004.2083	43007
	43057.4167	43004.2125	43004.2125	43004.2125	43004.2125	43004.2125	43007.0083	43004.2125	43007.0083	43004.2125	43007.0083	43004.2125	43004.2125	43007.0083
	43057.5	43004.2167	43004.2167	43004.2167	43004.2167	43004.2167	43007.0167	43004.2167	43007.0167	43004.2167	43007.0167	43004.2167	43004.2167	43007.0167
	43057.5834	43004.2208	43004.2208	43004.2208	43004.2208	43004.2208	43007.025	43004.2208	43007.025	43004.2208	43007.025	43004.2208	43004.2208	43007.025
	43057.6667	43004.225	43004.225	43004.225	43004.225	43004.225	43007.0333	43004.225	43007.0333	43004.225	43007.0333	43004.225	43004.225	43007.0333
	43057.75	43004.2292	43004.2292	43004.2292	43004.2292	43004.2292	43007.0417	43004.2292	43007.0417	43004.2292	43007.0417	43004.2292	43004.2292	43007.0417
	43057.8334	43004.2333	43004.2333	43004.2333	43004.2333	43004.2333	43007.05	43004.2333	43007.05	43004.2333	43007.05	43004.2333	43004.2333	43007.05
	43057.9167	43004.2375	43004.2375	43004.2375	43004.2375	43004.2375	43007.0583	43004.2375	43007.0583	43004.2375	43007.0583	43004.2375	43004.2375	43007.0583
	43058	43004.2417	43004.2417	43004.2417	43004.2417	43004.2417	43007.0667	43004.2417	43007.0667	43004.2417	43007.0667	43004.2417	43004.2417	43007.0667
	43058.0834	43004.2458	43004.2458	43004.2458	43004.2458	43004.2458	43007.075	43004.2458	43007.075	43004.2458	43007.075	43004.2458	43004.2458	43007.075
	43058.1667	43004.25	43004.25	43004.25	43004.25	43004.25	43007.0833	43004.25	43007.0833	43004.25	43007.0833	43004.25	43004.25	43007.0833
	43058.25	43004.2542	43004.2542	43004.2542	43004.2542	43004.2542	43007.0917	43004.2542	43007.0917	43004.2542	43007.0917	43004.2542	43004.2542	43007.0917
	43058.3334	43004.2583	43004.2583	43004.2583	43004.2583	43004.2583	43007.1	43004.2583	43007.1	43004.2583	43007.1	43004.2583	43004.2583	43007.1
	43058.4167	43004.2625	43004.2625	43004.2625	43004.2625	43004.2625	43007.1083	43004.2625	43007.1083	43004.2625	43007.1083	43004.2625	43004.2625	43007.1083
	43058.5	43004.2667	43004.2667	43004.2667	43004.2667	43004.2667	43007.1167	43004.2667	43007.1167	43004.2667	43007.1167	43004.2667	43004.2667	43007.1167
	43058.5834	43004.2708	43004.2708	43004.2708	43004.2708	43004.2708	43007.125	43004.2708	43007.125	43004.2708	43007.125	43004.2708	43004.2708	43007.125
	43058.6667	43004.275	43004.275	43004.275	43004.275	43004.275	43007.1333	43004.275	43007.1333	43004.275	43007.1333	43004.275	43004.275	43007.1333
	43058.75	43004.2792	43004.2792	43004.2792	43004.2792	43004.2792	43007.1417	43004.2792	43007.1417	43004.2792	43007.1417	43004.2792	43004.2792	43007.1417
	43058.8334	43004.2833	43004.2833	43004.2833	43004.2833	43004.2833	43007.15	43004.2833	43007.15	43004.2833	43007.15	43004.2833	43004.2833	43007.15
	43058.9167	43004.2875	43004.2875	43004.2875	43004.2875	43004.2875	43007.1583	43004.2875	43007.1583	43004.2875	43007.1583	43004.2875	43004.2875	43007.1583
	43059	43004.2917	43004.2917	43004.2917	43004.2917	43004.2917	43007.1667	43004.2917	43007.1667	43004.2917	43007.1667	43004.2917	43004.2917	43007.1667
	43059.0834	43004.2958	43004.2958	43004.2958	43004.2958	43004.2958	43007.175	43004.2958	43007.175	43004.2958	43007.175	43004.2958	43004.2958	43007.175
	43059.1667	43004.3	43004.3	43004.3	43004.3	43004.3	43007.1833	43004.3	43007.1833	43004.3	43007.1833	43004.3	43004.3	43007.1833
	43059.25	43004.3042	43004.3042	43004.3042	43004.3042	43004.3042	43007.1917	43004.3042	43007.1917	43004.3042	43007.1917	43004.3042	43004.3042	43007.1917
	43059.3334	43004.3083	43004.3083	43004.3083	43004.3083	43004.3083	43007.2	43004.3083	43007.2	43004.3083	43007.2	43004.3083	43004.3083	43007.2
	43059.4167	43004.3125	43004.3125	43004.3125	43004.3125	43004.3125	43007.2083	43004.3125	43007.2083	43004.3125	43007.2083	43004.3125	43004.3125	43007.2083
	43059.5	43004.3167	43004.3167	43004.3167	43004.3167	43004.3167	43007.2167	43004.3167	43007.2167	43004.3167	43007.2167	43004.3167	43004.3167	43007.2167
	43059.5834	43004.3208	43004.3208	43004.3208	43004.3208	43004.3208	43007.225	43004.3208	43007.225	43004.3208	43007.225	43004.3208	43004.3208	43007.225
	43059.6667	43004.325	43004.325	43004.325	43004.325	43004.325	43007.2333	43004.325	43007.2333	43004.325	43007.2333	43004.325	43004.325	43007.2333
	43059.75	43004.3292	43004.3292	43004.3292	43004.3292	43004.3292	43007.2417	43004.3292	43007.2417	43004.3292	43007.2417	43004.3292	43004.3292	43007.2417
	43059.8334	43004.3333	43004.3333	43004.3333	43004.3333	43004.3333	43007.25	43004.3333	43007.25	43004.3333	43007.25	43004.3333	43004.3333	43007.25
	43059.9167	43004.3375	43004.3375	43004.3375	43004.3375	43004.3375	43007.2583	43004.3375	43007.2583	43004.3375	43007.2583	43004.3375	43004.3375	43007.2583
	43060	43004.3417	43004.3417	43004.3417	43004.3417	43004.3417	43007.2667	43004.3417	43007.2667	43004.3417	43007.2667	43004.3417	43004.3417	43007.2667
	43060.0834	43004.3458	43004.3458	43004.3458	43004.3458	43004.3458	43007.275	43004.3458	43007.275	43004.3458	43007.275	43004.3458	43004.3458	43007.275
	43060.1667	43004.35	43004.35	43004.35	43004.35	43004.35	43007.2833	43004.35	43007.2833	43004.35	43007.2833	43004.35	43004.35	43007.2833
	43060.25	43004.3542	43004.3542	43004.3542	43004.3542	43004.3542	43007.2917	43004.3542	43007.2917	43004.3542	43007.2917	43004.3542	43004.3542	43007.2917
	43060.3334	43004.3583	43004.3583	43004.3583	43004.3583	43004.3583	43007.3	43004.3583	43007.3	43004.3583	43007.3	43004.3583	43004.3583	43007.3
	43060.4167	43004.3625	43004.3625	43004.3625	43004.3625	43004.3625	43007.3083	43004.3625	43007.3083	43004.3625	43007.3083	43004.3625	43004.3625	43007.3083
	43060.5	43004.3667	43004.3667	43004.3667	43004.3667	43004.3667	43007.3167	43004.3667	43007.3167	43004.3667	43007.3167	43004.3667	43004.3667	43007.3167
	43060.5834	43004.3708	43004.3708	43004.3708	43004.3708	43004.3708	43007.325	43004.3708	43007.325	43004.3708	43007.325	43004.3708	43004.3708	43007.325
	43060.6667	43004.375	43004.375	43004.375	43004.375	43004.375	43007.3333	43004.375	43007.3333	43004.375	43007.3333	43004.375	43004.375	43007.3333
	43060.75	43004.3792	43004.3792	43004.3792	43004.3792	43004.3792	43007.3417	43004.3792	43007.3417	43004.3792	43007.3417	43004.3792	43004.3792	43007.3417
	43060.8334	43004.3833	43004.3833	43004.3833	43004.3833	43004.3833	43007.35	43004.3833	43007.35	43004.3833	43007.35	43004.3833	43004.3833	43007.35
	43060.9167	43004.3875	43004.3875	43004.3875	43004.3875	43004.3875	43007.3583	43004.3875	43007.3583	43004.3875	43007.3583	43004.3875	43004.3875	43007.3583
	43061	43004.3917	43004.3917	43004.3917	43004.3917	43004.3917	43007.3667	43004.3917	43007.3667	43004.3917	43007.3667	43004.3917	43004.3917	43007.3667
	43061.0834	43004.3958	43004.3958	43004.3958	43004.3958	43004.3958	43007.375	43004.3958	43007.375	43004.3958	43007.375	43004.3958	43004.3958	43007.375
	43061.1667	43004.4	43004.4	43004.4	43004.4	43004.4	43007.3833	43004.4	43007.3833	43004.4	43007.3833	43004.4	43004.4	43007.3833
	43061.25	43004.4042	43004.4042	43004.4042	43004.4042	43004.4042	43007.3917	43004.4042	43007.3917	43004.4042	43007.3917	43004.4042	43004.4042	43007.3917
	43061.3334	43004.4083	43004.4083	43004.4083	43004.4083	43004.4083	43007.4	43004.4083	43007.4	43004.4083	43007.4	43004.4083	43004.4083	43007.4
	43061.4167	43004.4125	43004.4125	43004.4125	43004.4125	43004.4125	43007.4083	43004.4125	43007.4083	43004.4125	43007.4083	43004.4125	43004.4125	43007.4083
	43061.5	43004.4167	43004.4167	43004.4167	43004.4167	43004.4167	43007.4167	43004.4167	43007.4167	43004.4167	43007.4167	43004.4167	43004.4167	43007.4167
	43061.5834	43004.4208	43004.4208	43004.4208	43004.4208	43004.4208	43007.425	43004.4208	43007.425	43004.4208	43007.425	43004.4208	43004.4208	43007.425
	43061.6667	43004.425	43004.425	43004.425	43004.425	43004.425	43007.4333	43004.425	43007.4333	43004.425	43007.4333	43004.425	43004.425	43007.4333
	43061.75	43004.4292	43004.4292	43004.4292	43004.4292	43004.4292	43007.4417	43004.4292	43007.4417	43004.4292	43007.4417	43004.4292	43004.4292	43007.4417
	43061.8334	43004.4333	43004.4333	43004.4333	43004.4333	43004.4333	43007.45	43004.4333	43007.45	43004.4333	43007.45	43004.4333	43004.4333	43007.45
	43061.9167	43004.4375	43004.4375	43004.4375	43004.4375	43004.4375	43007.4583	43004.4375	43007.4583	43004.4375	43007.4583	43004.4375	43004.4375	43007.4583
	43062	43004.4417	43004.4417	43004.4417	43004.4417	43004.4417	43007.4667	43004.4417	43007.4667	43004.4417	43007.4667	43004.4417	43004.4417	43007.4667
	43062.0834	43004.4458	43004.4458	43004.4458	43004.4458	43004.4458	43007.475	43004.4458	43007.475	43004.4458	43007.475	43004.4458	43004.4458	43007.475
	43062.1667	43004.45	43004.45	43004.45	43004.45	43004.45	43007.4833	43004.45	43007.4833	43004.45	43007.4833	43004.45	43004.45	43007.4833
	43062.25	43004.4542	43004.4542	43004.4542	43004.4542	43004.4542	43007.4917	43004.4542	43007.4917	43004.4542	43007.4917	43004.4542	43004.4542	43007.4917
	43062.3334	43004.4583	43004.4583	43004.4583	43004.4583	43004.4583	43007.5	43004.4583	43007.5	43004.4583	43007.5	43004.4583	43004.4583	43007.5
	43062.4167	43004.4625	43004.4625	43004.4625	43004.4625	43004.4625	43007.5083	43004.4625	43007.5083	43004.4625	43007.5083	43004.4625	43004.4625	43007.5083
	43062.5	43004.4667	43004.4667	43004.4667	43004.4667	43004.4667	43007.5167	43004.4667	43007.5167	43004.4667	43007.5167	43004.4667	43004.4667	43007.5167
	43062.5834	43004.4708	43004.4708	43004.4708	43004.4708	43004.4708	43007.525	43004.4708	43007.525	43004.4708	43007.525	43004.4708	43004.4708	43007.525
	43062.6667	43004.475	43004.475	43004.475	43004.475	43004.475	43007.5333	43004.475	43007.5333	43004.475	43007.5333	43004.475	43004.475	43007.5333
	43062.75	43004.4792	43004.4792	43004.4792	43004.4792	43004.4792	43007.5417	43004.4792	43007.5417	43004.4792	43007.5417	43004.4792	43004.4792	43007.5417
	43062.8334	43004.4833	43004.4833	43004.4833	43004.4833	43004.4833	43007.55	43004.4833	43007.55	43004.4833	43007.55	43004.4833	43004.4833	43007.55
	43062.9167	43004.4875	43004.4875	43004.4875	43004.4875	43004.4875	43007.5583	43004.4875	43007.5583	43004.4875	43007.5583	43004.4875	43004.4875	43007.5583
	43063	43004.4917	43004.4917	43004.4917	43004.4917	43004.4917	43007.5667	43004.4917	43007.5667	43004.4917	43007.5667	43004.4917	43004.4917	43007.5667
	43063.0834	43004.4958	43004.4958	43004.4958	43004.4958	43004.4958	43007.575	43004.4958	43007.575	43004.4958	43007.575	43004.4958	43004.4958	43007.575
	43063.1667	43004.5	43004.5	43004.5	43004.5	43004.5	43007.5833	43004.5	43007.5833	43004.5	43007.5833	43004.5	43004.5	43007.5833
	43063.25	43004.5042	43004.5042	43004.5042	43004.5042	43004.5042	43007.5917	43004.5042	43007.5917	43004.5042	43007.5917	43004.5042	43004.5042	43007.5917
	43063.3334	43004.5083	43004.5083	43004.5083	43004.5083	43004.5083	43007.6	43004.5083	43007.6	43004.5083	43007.6	43004.5083	43004.5083	43007.6
	43063.4167	43004.5125	43004.5125	43004.5125	43004.5125	43004.5125	43007.6083	43004.5125	43007.6083	43004.5125	43007.6083	43004.5125	43004.5125	43007.6083
	43063.5	43004.5167	43004.5167	43004.5167	43004.5167	43004.5167	43007.6167	43004.5167	43007.6167	43004.5167	43007.6167	43004.5167	43004.5167	43007.6167
	43063.5834	43004.5208	43004.5208	43004.5208	43004.5208	43004.5208	43007.625	43004.5208	43007.625	43004.5208	43007.625	43004.5208	43004.5208	43007.625
	43063.6667	43004.525	43004.525	43004.525	43004.525	43004.525	43007.6333	43004.525	43007.6333	43004.525	43007.6333	43004.525	43004.525	43007.6333
	43063.75	43004.5292	43004.5292	43004.5292	43004.5292	43004.5292	43007.6417	43004.5292	43007.6417	43004.5292	43007.6417	43004.5292	43004.5292	43007.6417
	43063.8334	43004.5333	43004.5333	43004.5333	43004.5333	43004.5333	43007.65	43004.5333	43007.65	43004.5333	43007.65	43004.5333	43004.5333	43007.65
	43063.9167	43004.5375	43004.5375	43004.5375	43004.5375	43004.5375	43007.6583	43004.5375	43007.6583	43004.5375	43007.6583	43004.5375	43004.5375	43007.6583
	43064	43004.5417	43004.5417	43004.5417	43004.5417	43004.5417	43007.6667	43004.5417	43007.6667	43004.5417	43007.6667	43004.5417	43004.5417	43007.6667
	43064.0834	43004.5458	43004.5458	43004.5458	43004.5458	43004.5458	43007.675	43004.5458	43007.675	43004.5458	43007.675	43004.5458	43004.5458	43007.675
	43064.1667	43004.55	43004.55	43004.55	43004.55	43004.55	43007.6833	43004.55	43007.6833	43004.55	43007.6833	43004.55	43004.55	43007.6833
	43064.25	43004.5542	43004.5542	43004.5542	43004.5542	43004.5542	43007.6917	43004.5542	43007.6917	43004.5542	43007.6917	43004.5542	43004.5542	43007.6917
	43064.3334	43004.5583	43004.5583	43004.5583	43004.5583	43004.5583	43007.7	43004.5583	43007.7	43004.5583	43007.7	43004.5583	43004.5583	43007.7
	43064.4167	43004.5625	43004.5625	43004.5625	43004.5625	43004.5625	43007.7083	43004.5625	43007.7083	43004.5625	43007.7083	43004.5625	43004.5625	43007.7083
	43064.5	43004.5667	43004.5667	43004.5667	43004.5667	43004.5667	43007.7167	43004.5667	43007.7167	43004.5667	43007.7167	43004.5667	43004.5667	43007.7167
	43064.5834	43004.5708	43004.5708	43004.5708	43004.5708	43004.5708	43007.725	43004.5708	43007.725	43004.5708	43007.725	43004.5708	43004.5708	43007.725
	43064.6667	43004.575	43004.575	43004.575	43004.575	43004.575	43007.7333	43004.575	43007.7333	43004.575	43007.7333	43004.575	43004.575	43007.7333
	43064.75	43004.5792	43004.5792	43004.5792	43004.5792	43004.5792	43007.7417	43004.5792	43007.7417	43004.5792	43007.7417	43004.5792	43004.5792	43007.7417
	43064.8334	43004.5833	43004.5833	43004.5833	43004.5833	43004.5833	43007.75	43004.5833	43007.75	43004.5833	43007.75	43004.5833	43004.5833	43007.75
	43064.9167	43004.5875	43004.5875	43004.5875	43004.5875	43004.5875	43007.7583	43004.5875	43007.7583	43004.5875	43007.7583	43004.5875	43004.5875	43007.7583
	43065	43004.5917	43004.5917	43004.5917	43004.5917	43004.5917	43007.7667	43004.5917	43007.7667	43004.5917	43007.7667	43004.5917	43004.5917	43007.7667
	43065.0834	43004.5958	43004.5958	43004.5958	43004.5958	43004.5958	43007.775	43004.5958	43007.775	43004.5958	43007.775	43004.5958	43004.5958	43007.775
	43065.1667	43004.6	43004.6	43004.6	43004.6	43004.6	43007.7833	43004.6	43007.7833	43004.6	43007.7833	43004.6	43004.6	43007.7833
	43065.25	43004.6042	43004.6042	43004.6042	43004.6042	43004.6042	43007.7917	43004.6042	43007.7917	43004.6042	43007.7917	43004.6042	43004.6042	43007.7917
	43065.3334	43004.6083	43004.6083	43004.6083	43004.6083	43004.6083	43007.8	43004.6083	43007.8	43004.6083	43007.8	43004.6083	43004.6083	43007.8
	43065.4167	43004.6125	43004.6125	43004.6125	43004.6125	43004.6125	43007.8083	43004.6125	43007.8083	43004.6125	43007.8083	43004.6125	43004.6125	43007.8083
	43065.5	43004.6167	43004.6167	43004.6167	43004.6167	43004.6167	43007.8167	43004.6167	43007.8167	43004.6167	43007.8167	43004.6167	43004.6167	43007.8167
	43065.5834	43004.6208	43004.6208	43004.6208	43004.6208	43004.6208	43007.825	43004.6208	43007.825	43004.6208	43007.825	43004.6208	43004.6208	43007.825
	43065.6667	43004.625	43004.625	43004.625	43004.625	43004.625	43007.8333	43004.625	43007.8333	43004.625	43007.8333	43004.625	43004.625	43007.8333
	43065.75	43004.6292	43004.6292	43004.6292	43004.6292	43004.6292	43007.8417	43004.6292	43007.8417	43004.6292	43007.8417	43004.6292	43004.6292	43007.8417
	43065.8334	43004.6333	43004.6333	43004.6333	43004.6333	43004.6333	43007.85	43004.6333	43007.85	43004.6333	43007.85	43004.6333	43004.6333	43007.85
	43065.9167	43004.6375	43004.6375	43004.6375	43004.6375	43004.6375	43007.8583	43004.6375	43007.8583	43004.6375	43007.8583	43004.6375	43004.6375	43007.8583
	43066	43004.6417	43004.6417	43004.6417	43004.6417	43004.6417	43007.8667	43004.6417	43007.8667	43004.6417	43007.8667	43004.6417	43004.6417	43007.8667
	43066.0834	43004.6458	43004.6458	43004.6458	43004.6458	43004.6458	43007.875	43004.6458	43007.875	43004.6458	43007.875	43004.6458	43004.6458	43007.875
	43066.1667	43004.65	43004.65	43004.65	43004.65	43004.65	43007.8833	43004.65	43007.8833	43004.65	43007.8833	43004.65	43004.65	43007.8833
	43066.25	43004.6542	43004.6542	43004.6542	43004.6542	43004.6542	43007.8917	43004.6542	43007.8917	43004.6542	43007.8917	43004.6542	43004.6542	43007.8917
	43066.3334	43004.6583	43004.6583	43004.6583	43004.6583	43004.6583	43007.9	43004.6583	43007.9	43004.6583	43007.9	43004.6583	43004.6583	43007.9
	43066.4167	43004.6625	43004.6625	43004.6625	43004.6625	43004.6625	43007.9083	43004.6625	43007.9083	43004.6625	43007.9083	43004.6625	43004.6625	43007.9083
	43066.5	43004.6667	43004.6667	43004.6667	43004.6667	43004.6667	43007.9167	43004.6667	43007.9167	43004.6667	43007.9167	43004.6667	43004.6667	43007.9167
	43066.5834	43004.6708	43004.6708	43004.6708	43004.6708	43004.6708	43007.925	43004.6708	43007.925	43004.6708	43007.925	43004.6708	43004.6708	43007.925
	43066.6667	43004.675	43004.675	43004.675	43004.675	43004.675	43007.9333	43004.675	43007.9333	43004.675	43007.9333	43004.675	43004.675	43007.9333
	43066.75	43004.6792	43004.6792	43004.6792	43004.6792	43004.6792	43007.9417	43004.6792	43007.9417	43004.6792	43007.9417	43004.6792	43004.6792	43007.9417
	43066.8334	43004.6833	43004.6833	43004.6833	43004.6833	43004.6833	43007.95	43004.6833	43007.95	43004.6833	43007.95	43004.6833	43004.6833	43007.95
	43066.9167	43004.6875	43004.6875	43004.6875	43004.6875	43004.6875	43007.9583	43004.6875	43007.9583	43004.6875	43007.9583	43004.6875	43004.6875	43007.9583
	43067	43004.6917	43004.6917	43004.6917	43004.6917	43004.6917	43007.9667	43004.6917	43007.9667	43004.6917	43007.9667	43004.6917	43004.6917	43007.9667
	43067.0834	43004.6958	43004.6958	43004.6958	43004.6958	43004.6958	43007.975	43004.6958	43007.975	43004.6958	43007.975	43004.6958	43004.6958	43007.975
	43067.1667	43004.7	43004.7	43004.7	43004.7	43004.7	43007.9833	43004.7	43007.9833	43004.7	43007.9833	43004.7	43004.7	43007.9833
	43067.25	43004.7042	43004.7042	43004.7042	43004.7042	43004.7042	43007.9917	43004.7042	43007.9917	43004.7042	43007.9917	43004.7042	43004.7042	43007.9917
	43067.3334	43004.7083	43004.7083	43004.7083	43004.7083	43004.7083	43008	43004.7083	43008	43004.7083	43008	43004.7083	43004.7083	43008
	43067.4167	43004.7125	43004.7125	43004.7125	43004.7125	43004.7125	43008.0083	43004.7125	43008.0083	43004.7125	43008.0083	43004.7125	43004.7125	43008.0083
	43067.5	43004.7167	43004.7167	43004.7167	43004.7167	43004.7167	43008.0167	43004.7167	43008.0167	43004.7167	43008.0167	43004.7167	43004.7167	43008.0167
	43067.5834	43004.7208	43004.7208	43004.7208	43004.7208	43004.7208	43008.025	43004.7208	43008.025	43004.7208	43008.025	43004.7208	43004.7208	43008.025
	43067.6667	43004.725	43004.725	43004.725	43004.725	43004.725	43008.0333	43004.725	43008.0333	43004.725	43008.0333	43004.725	43004.725	43008.0333
	43067.75	43004.7292	43004.7292	43004.7292	43004.7292	43004.7292	43008.0417	43004.7292	43008.0417	43004.7292	43008.0417	43004.7292	43004.7292	43008.0417
	43067.8334	43004.7333	43004.7333	43004.7333	43004.7333	43004.7333	43008.05	43004.7333	43008.05	43004.7333	43008.05	43004.7333	43004.7333	43008.05
	43067.9167	43004.7375	43004.7375	43004.7375	43004.7375	43004.7375	43008.0583	43004.7375	43008.0583	43004.7375	43008.0583	43004.7375	43004.7375	43008.0583
	43068	43004.7417	43004.7417	43004.7417	43004.7417	43004.7417	43008.0667	43004.7417	43008.0667	43004.7417	43008.0667	43004.7417	43004.7417	43008.0667
	43068.0834	43004.7458	43004.7458	43004.7458	43004.7458	43004.7458	43008.075	43004.7458	43008.075	43004.7458	43008.075	43004.7458	43004.7458	43008.075
	43068.1667	43004.75	43004.75	43004.75	43004.75	43004.75	43008.0833	43004.75	43008.0833	43004.75	43008.0833	43004.75	43004.75	43008.0833
	43068.25	43004.7542	43004.7542	43004.7542	43004.7542	43004.7542	43008.0917	43004.7542	43008.0917	43004.7542	43008.0917	43004.7542	43004.7542	43008.0917
	43068.3334	43004.7583	43004.7583	43004.7583	43004.7583	43004.7583	43008.1	43004.7583	43008.1	43004.7583	43008.1	43004.7583	43004.7583	43008.1
	43068.4167	43004.7625	43004.7625	43004.7625	43004.7625	43004.7625	43008.1083	43004.7625	43008.1083	43004.7625	43008.1083	43004.7625	43004.7625	43008.1083
	43068.5	43004.7667	43004.7667	43004.7667	43004.7667	43004.7667	43008.1167	43004.7667	43008.1167	43004.7667	43008.1167	43004.7667	43004.7667	43008.1167
	43068.5834	43004.7708	43004.7708	43004.7708	43004.7708	43004.7708	43008.125	43004.7708	43008.125	43004.7708	43008.125	43004.7708	43004.7708	43008.125
	43068.6667	43004.775	43004.775	43004.775	43004.775	43004.775	43008.1333	43004.775	43008.1333	43004.775	43008.1333	43004.775	43004.775	43008.1333
	43068.75	43004.7792	43004.7792	43004.7792	43004.7792	43004.7792	43008.1417	43004.7792	43008.1417	43004.7792	43008.1417	43004.7792	43004.7792	43008.1417
	43068.8334	43004.7833	43004.7833	43004.7833	43004.7833	43004.7833	43008.15	43004.7833	43008.15	43004.7833	43008.15	43004.7833	43004.7833	43008.15
	43068.9167	43004.7875	43004.7875	43004.7875	43004.7875	43004.7875	43008.1583	43004.7875	43008.1583	43004.7875	43008.1583	43004.7875	43004.7875	43008.1583
	43069	43004.7917	43004.7917	43004.7917	43004.7917	43004.7917	43008.1667	43004.7917	43008.1667	43004.7917	43008.1667	43004.7917	43004.7917	43008.1667
	43069.0834	43004.7958	43004.7958	43004.7958	43004.7958	43004.7958	43008.175	43004.7958	43008.175	43004.7958	43008.175	43004.7958	43004.7958	43008.175
	43069.1667	43004.8	43004.8	43004.8	43004.8	43004.8	43008.1833	43004.8	43008.1833	43004.8	43008.1833	43004.8	43004.8	43008.1833
	43069.25	43004.8042	43004.8042	43004.8042	43004.8042	43004.8042	43008.1917	43004.8042	43008.1917	43004.8042	43008.1917	43004.8042	43004.8042	43008.1917
	43069.3334	43004.8083	43004.8083	43004.8083	43004.8083	43004.8083	43008.2	43004.8083	43008.2	43004.8083	43008.2	43004.8083	43004.8083	43008.2
	43069.4167	43004.8125	43004.8125	43004.8125	43004.8125	43004.8125	43008.2083	43004.8125	43008.2083	43004.8125	43008.2083	43004.8125	43004.8125	43008.2083
	43069.5	43004.8167	43004.8167	43004.8167	43004.8167	43004.8167	43008.2167	43004.8167	43008.2167	43004.8167	43008.2167	43004.8167	43004.8167	43008.2167
	43069.5834	43004.8208	43004.8208	43004.8208	43004.8208	43004.8208	43008.225	43004.8208	43008.225	43004.8208	43008.225	43004.8208	43004.8208	43008.225
	43069.6667	43004.825	43004.825	43004.825	43004.825	43004.825	43008.2333	43004.825	43008.2333	43004.825	43008.2333	43004.825	43004.825	43008.2333
	43069.75	43004.8292	43004.8292	43004.8292	43004.8292	43004.8292	43008.2417	43004.8292	43008.2417	43004.8292	43008.2417	43004.8292	43004.8292	43008.2417
	43069.8334	43004.8333	43004.8333	43004.8333	43004.8333	43004.8333	43008.25	43004.8333	43008.25	43004.8333	43008.25	43004.8333	43004.8333	43008.25
	43069.9167	43004.8375	43004.8375	43004.8375	43004.8375	43004.8375	43008.2583	43004.8375	43008.2583	43004.8375	43008.2583	43004.8375	43004.8375	43008.2583
	43070	43004.8417	43004.8417	43004.8417	43004.8417	43004.8417	43008.2667	43004.8417	43008.2667	43004.8417	43008.2667	43004.8417	43004.8417	43008.2667
	43070.0834	43004.8458	43004.8458	43004.8458	43004.8458	43004.8458	43008.275	43004.8458	43008.275	43004.8458	43008.275	43004.8458	43004.8458	43008.275
	43070.1667	43004.85	43004.85	43004.85	43004.85	43004.85	43008.2833	43004.85	43008.2833	43004.85	43008.2833	43004.85	43004.85	43008.2833
	43070.25	43004.8542	43004.8542	43004.8542	43004.8542	43004.8542	43008.2917	43004.8542	43008.2917	43004.8542	43008.2917	43004.8542	43004.8542	43008.2917
	43070.3334	43004.8583	43004.8583	43004.8583	43004.8583	43004.8583	43008.3	43004.8583	43008.3	43004.8583	43008.3	43004.8583	43004.8583	43008.3
	43070.4167	43004.8625	43004.8625	43004.8625	43004.8625	43004.8625	43008.3083	43004.8625	43008.3083	43004.8625	43008.3083	43004.8625	43004.8625	43008.3083
	43070.5	43004.8667	43004.8667	43004.8667	43004.8667	43004.8667	43008.3167	43004.8667	43008.3167	43004.8667	43008.3167	43004.8667	43004.8667	43008.3167
	43070.5834	43004.8708	43004.8708	43004.8708	43004.8708	43004.8708	43008.325	43004.8708	43008.325	43004.8708	43008.325	43004.8708	43004.8708	43008.325
	43070.6667	43004.875	43004.875	43004.875	43004.875	43004.875	43008.3333	43004.875	43008.3333	43004.875	43008.3333	43004.875	43004.875	43008.3333
	43070.75	43004.8792	43004.8792	43004.8792	43004.8792	43004.8792	43008.3417	43004.8792	43008.3417	43004.8792	43008.3417	43004.8792	43004.8792	43008.3417
	43070.8334	43004.8833	43004.8833	43004.8833	43004.8833	43004.8833	43008.35	43004.8833	43008.35	43004.8833	43008.35	43004.8833	43004.8833	43008.35
	43070.9167	43004.8875	43004.8875	43004.8875	43004.8875	43004.8875	43008.3583	43004.8875	43008.3583	43004.8875	43008.3583	43004.8875	43004.8875	43008.3583
	43071	43004.8917	43004.8917	43004.8917	43004.8917	43004.8917	43008.3667	43004.8917	43008.3667	43004.8917	43008.3667	43004.8917	43004.8917	43008.3667
	43071.0834	43004.8958	43004.8958	43004.8958	43004.8958	43004.8958	43008.375	43004.8958	43008.375	43004.8958	43008.375	43004.8958	43004.8958	43008.375
	43071.1667	43004.9	43004.9	43004.9	43004.9	43004.9	43008.3833	43004.9	43008.3833	43004.9	43008.3833	43004.9	43004.9	43008.3833
	43071.25	43004.9042	43004.9042	43004.9042	43004.9042	43004.9042	43008.3917	43004.9042	43008.3917	43004.9042	43008.3917	43004.9042	43004.9042	43008.3917
	43071.3334	43004.9083	43004.9083	43004.9083	43004.9083	43004.9083	43008.4	43004.9083	43008.4	43004.9083	43008.4	43004.9083	43004.9083	43008.4
	43071.4167	43004.9125	43004.9125	43004.9125	43004.9125	43004.9125	43008.4083	43004.9125	43008.4083	43004.9125	43008.4083	43004.9125	43004.9125	43008.4083
	43071.5	43004.9167	43004.9167	43004.9167	43004.9167	43004.9167	43008.4167	43004.9167	43008.4167	43004.9167	43008.4167	43004.9167	43004.9167	43008.4167
	43071.5834	43004.9208	43004.9208	43004.9208	43004.9208	43004.9208	43008.425	43004.9208	43008.425	43004.9208	43008.425	43004.9208	43004.9208	43008.425
	43071.6667	43004.925	43004.925	43004.925	43004.925	43004.925	43008.4333	43004.925	43008.4333	43004.925	43008.4333	43004.925	43004.925	43008.4333
	43071.75	43004.9292	43004.9292	43004.9292	43004.9292	43004.9292	43008.4417	43004.9292	43008.4417	43004.9292	43008.4417	43004.9292	43004.9292	43008.4417
	43071.8334	43004.9333	43004.9333	43004.9333	43004.9333	43004.9333	43008.45	43004.9333	43008.45	43004.9333	43008.45	43004.9333	43004.9333	43008.45
	43071.9167	43004.9375	43004.9375	43004.9375	43004.9375	43004.9375	43008.4583	43004.9375	43008.4583	43004.9375	43008.4583	43004.9375	43004.9375	43008.4583
	43072	43004.9417	43004.9417	43004.9417	43004.9417	43004.9417	43008.4667	43004.9417	43008.4667	43004.9417	43008.4667	43004.9417	43004.9417	43008.4667
	43072.0834	43004.9458	43004.9458	43004.9458	43004.9458	43004.9458	43008.475	43004.9458	43008.475	43004.9458	43008.475	43004.9458	43004.9458	43008.475
	43072.1667	43004.95	43004.95	43004.95	43004.95	43004.95	43008.4833	43004.95	43008.4833	43004.95	43008.4833	43004.95	43004.95	43008.4833
	43072.25	43004.9542	43004.9542	43004.9542	43004.9542	43004.9542	43008.4917	43004.9542	43008.4917	43004.9542	43008.4917	43004.9542	43004.9542	43008.4917
	43072.3334	43004.9583	43004.9583	43004.9583	43004.9583	43004.9583	43008.5	43004.9583	43008.5	43004.9583	43008.5	43004.9583	43004.9583	43008.5
	43072.4167	43004.9625	43004.9625	43004.9625	43004.9625	43004.9625	43008.5083	43004.9625	43008.5083	43004.9625	43008.5083	43004.9625	43004.9625	43008.5083
	43072.5	43004.9667	43004.9667	43004.9667	43004.9667	43004.9667	43008.5167	43004.9667	43008.5167	43004.9667	43008.5167	43004.9667	43004.9667	43008.5167
	43072.5834	43004.9708	43004.9708	43004.9708	43004.9708	43004.9708	43008.525	43004.9708	43008.525	43004.9708	43008.525	43004.9708	43004.9708	43008.525
	43072.6667	43004.975	43004.975	43004.975	43004.975	43004.975	43008.5333	43004.975	43008.5333	43004.975	43008.5333	43004.975	43004.975	43008.5333
	43072.75	43004.9792	43004.9792	43004.9792	43004.9792	43004.9792	43008.5417	43004.9792	43008.5417	43004.9792	43008.5417	43004.9792	43004.9792	43008.5417
	43072.8334	43004.9833	43004.9833	43004.9833	43004.9833	43004.9833	43008.55	43004.9833	43008.55	43004.9833	43008.55	43004.9833	43004.9833	43008.55
	43072.9167	43004.9875	43004.9875	43004.9875	43004.9875	43004.9875	43008.5583	43004.9875	43008.5583	43004.9875	43008.5583	43004.9875	43004.9875	43008.5583
	43073	43004.9917	43004.9917	43004.9917	43004.9917	43004.9917	43008.5667	43004.9917	43008.5667	43004.9917	43008.5667	43004.9917	43004.9917	43008.5667
	43073.0834	43004.9958	43004.9958	43004.9958	43004.9958	43004.9958	43008.575	43004.9958	43008.575	43004.9958	43008.575	43004.9958	43004.9958	43008.575
	43073.1667	43005	43005	43005	43005	43005	43008.5833	43005	43008.5833	43005	43008.5833	43005	43005	43008.5833
	43073.25	43005.0042	43005.0042	43005.0042	43005.0042	43005.0042	43008.5917	43005.0042	43008.5917	43005.0042	43008.5917	43005.0042	43005.0042	43008.5917
	43073.3334	43005.0083	43005.0083	43005.0083	43005.0083	43005.0083	43008.6	43005.0083	43008.6	43005.0083	43008.6	43005.0083	43005.0083	43008.6
	43073.4167	43005.0125	43005.0125	43005.0125	43005.0125	43005.0125	43008.6083	43005.0125	43008.6083	43005.0125	43008.6083	43005.0125	43005.0125	43008.6083
	43073.5	43005.0167	43005.0167	43005.0167	43005.0167	43005.0167	43008.6167	43005.0167	43008.6167	43005.0167	43008.6167	43005.0167	43005.0167	43008.6167
	43073.5834	43005.0208	43005.0208	43005.0208	43005.0208	43005.0208	43008.625	43005.0208	43008.625	43005.0208	43008.625	43005.0208	43005.0208	43008.625
	43073.6667	43005.025	43005.025	43005.025	43005.025	43005.025	43008.6333	43005.025	43008.6333	43005.025	43008.6333	43005.025	43005.025	43008.6333
	43073.75	43005.0292	43005.0292	43005.0292	43005.0292	43005.0292	43008.6417	43005.0292	43008.6417	43005.0292	43008.6417	43005.0292	43005.0292	43008.6417
	43073.8334	43005.0333	43005.0333	43005.0333	43005.0333	43005.0333	43008.65	43005.0333	43008.65	43005.0333	43008.65	43005.0333	43005.0333	43008.65
	43073.9167	43005.0375	43005.0375	43005.0375	43005.0375	43005.0375	43008.6583	43005.0375	43008.6583	43005.0375	43008.6583	43005.0375	43005.0375	43008.6583
	43074	43005.0417	43005.0417	43005.0417	43005.0417	43005.0417	43008.6667	43005.0417	43008.6667	43005.0417	43008.6667	43005.0417	43005.0417	43008.6667
	43074.0834	43005.0458	43005.0458	43005.0458	43005.0458	43005.0458	43008.675	43005.0458	43008.675	43005.0458	43008.675	43005.0458	43005.0458	43008.675
	43074.1667	43005.05	43005.05	43005.05	43005.05	43005.05	43008.6833	43005.05	43008.6833	43005.05	43008.6833	43005.05	43005.05	43008.6833
	43074.25	43005.0542	43005.0542	43005.0542	43005.0542	43005.0542	43008.6917	43005.0542	43008.6917	43005.0542	43008.6917	43005.0542	43005.0542	43008.6917
	43074.3334	43005.0583	43005.0583	43005.0583	43005.0583	43005.0583	43008.7	43005.0583	43008.7	43005.0583	43008.7	43005.0583	43005.0583	43008.7
	43074.4167	43005.0625	43005.0625	43005.0625	43005.0625	43005.0625	43008.7083	43005.0625	43008.7083	43005.0625	43008.7083	43005.0625	43005.0625	43008.7083
	43074.5	43005.0667	43005.0667	43005.0667	43005.0667	43005.0667	43008.7167	43005.0667	43008.7167	43005.0667	43008.7167	43005.0667	43005.0667	43008.7167
	43074.5834	43005.0708	43005.0708	43005.0708	43005.0708	43005.0708	43008.725	43005.0708	43008.725	43005.0708	43008.725	43005.0708	43005.0708	43008.725
	43074.6667	43005.075	43005.075	43005.075	43005.075	43005.075	43008.7333	43005.075	43008.7333	43005.075	43008.7333	43005.075	43005.075	43008.7333
	43074.75	43005.0792	43005.0792	43005.0792	43005.0792	43005.0792	43008.7417	43005.0792	43008.7417	43005.0792	43008.7417	43005.0792	43005.0792	43008.7417
	43074.8334	43005.0833	43005.0833	43005.0833	43005.0833	43005.0833	43008.75	43005.0833	43008.75	43005.0833	43008.75	43005.0833	43005.0833	43008.75
	43074.9167	43005.0875	43005.0875	43005.0875	43005.0875	43005.0875	43008.7583	43005.0875	43008.7583	43005.0875	43008.7583	43005.0875	43005.0875	43008.7583
	43075	43005.0917	43005.0917	43005.0917	43005.0917	43005.0917	43008.7667	43005.0917	43008.7667	43005.0917	43008.7667	43005.0917	43005.0917	43008.7667
	43075.0834	43005.0958	43005.0958	43005.0958	43005.0958	43005.0958	43008.775	43005.0958	43008.775	43005.0958	43008.775	43005.0958	43005.0958	43008.775
	43075.1667	43005.1	43005.1	43005.1	43005.1	43005.1	43008.7833	43005.1	43008.7833	43005.1	43008.7833	43005.1	43005.1	43008.7833
	43075.25	43005.1042	43005.1042	43005.1042	43005.1042	43005.1042	43008.7917	43005.1042	43008.7917	43005.1042	43008.7917	43005.1042	43005.1042	43008.7917
	43075.3334	43005.1083	43005.1083	43005.1083	43005.1083	43005.1083	43008.8	43005.1083	43008.8	43005.1083	43008.8	43005.1083	43005.1083	43008.8
	43075.4167	43005.1125	43005.1125	43005.1125	43005.1125	43005.1125	43008.8083	43005.1125	43008.8083	43005.1125	43008.8083	43005.1125	43005.1125	43008.8083
	43075.5	43005.1167	43005.1167	43005.1167	43005.1167	43005.1167	43008.8167	43005.1167	43008.8167	43005.1167	43008.8167	43005.1167	43005.1167	43008.8167
	43075.5834	43005.1208	43005.1208	43005.1208	43005.1208	43005.1208	43008.825	43005.1208	43008.825	43005.1208	43008.825	43005.1208	43005.1208	43008.825
	43075.6667	43005.125	43005.125	43005.125	43005.125	43005.125	43008.8333	43005.125	43008.8333	43005.125	43008.8333	43005.125	43005.125	43008.8333
	43075.75	43005.1292	43005.1292	43005.1292	43005.1292	43005.1292	43008.8417	43005.1292	43008.8417	43005.1292	43008.8417	43005.1292	43005.1292	43008.8417
	43075.8334	43005.1333	43005.1333	43005.1333	43005.1333	43005.1333	43008.85	43005.1333	43008.85	43005.1333	43008.85	43005.1333	43005.1333	43008.85
	43075.9167	43005.1375	43005.1375	43005.1375	43005.1375	43005.1375	43008.8583	43005.1375	43008.8583	43005.1375	43008.8583	43005.1375	43005.1375	43008.8583
	43076	43005.1417	43005.1417	43005.1417	43005.1417	43005.1417	43008.8667	43005.1417	43008.8667	43005.1417	43008.8667	43005.1417	43005.1417	43008.8667
	43076.0834	43005.1458	43005.1458	43005.1458	43005.1458	43005.1458	43008.875	43005.1458	43008.875	43005.1458	43008.875	43005.1458	43005.1458	43008.875
	43076.1667	43005.15	43005.15	43005.15	43005.15	43005.15	43008.8833	43005.15	43008.8833	43005.15	43008.8833	43005.15	43005.15	43008.8833
	43076.25	43005.1542	43005.1542	43005.1542	43005.1542	43005.1542	43008.8917	43005.1542	43008.8917	43005.1542	43008.8917	43005.1542	43005.1542	43008.8917
	43076.3334	43005.1583	43005.1583	43005.1583	43005.1583	43005.1583	43008.9	43005.1583	43008.9	43005.1583	43008.9	43005.1583	43005.1583	43008.9
	43076.4167	43005.1625	43005.1625	43005.1625	43005.1625	43005.1625	43008.9083	43005.1625	43008.9083	43005.1625	43008.9083	43005.1625	43005.1625	43008.9083
	43076.5	43005.1667	43005.1667	43005.1667	43005.1667	43005.1667	43008.9167	43005.1667	43008.9167	43005.1667	43008.9167	43005.1667	43005.1667	43008.9167
	43076.5834	43005.1708	43005.1708	43005.1708	43005.1708	43005.1708	43008.925	43005.1708	43008.925	43005.1708	43008.925	43005.1708	43005.1708	43008.925
	43076.6667	43005.175	43005.175	43005.175	43005.175	43005.175	43008.9333	43005.175	43008.9333	43005.175	43008.9333	43005.175	43005.175	43008.9333
	43076.75	43005.1792	43005.1792	43005.1792	43005.1792	43005.1792	43008.9417	43005.1792	43008.9417	43005.1792	43008.9417	43005.1792	43005.1792	43008.9417
	43076.8334	43005.1833	43005.1833	43005.1833	43005.1833	43005.1833	43008.95	43005.1833	43008.95	43005.1833	43008.95	43005.1833	43005.1833	43008.95
	43076.9167	43005.1875	43005.1875	43005.1875	43005.1875	43005.1875	43008.9583	43005.1875	43008.9583	43005.1875	43008.9583	43005.1875	43005.1875	43008.9583
	43077	43005.1917	43005.1917	43005.1917	43005.1917	43005.1917	43008.9667	43005.1917	43008.9667	43005.1917	43008.9667	43005.1917	43005.1917	43008.9667
	43077.0834	43005.1958	43005.1958	43005.1958	43005.1958	43005.1958	43008.975	43005.1958	43008.975	43005.1958	43008.975	43005.1958	43005.1958	43008.975
	43077.1667	43005.2	43005.2	43005.2	43005.2	43005.2	43008.9833	43005.2	43008.9833	43005.2	43008.9833	43005.2	43005.2	43008.9833
	43077.25	43005.2042	43005.2042	43005.2042	43005.2042	43005.2042	43008.9917	43005.2042	43008.9917	43005.2042	43008.9917	43005.2042	43005.2042	43008.9917
	43077.3334	43005.2083	43005.2083	43005.2083	43005.2083	43005.2083	43009	43005.2083	43009	43005.2083	43009	43005.2083	43005.2083	43009
	43077.4167	43005.2125	43005.2125	43005.2125	43005.2125	43005.2125	43009.0083	43005.2125	43009.0083	43005.2125	43009.0083	43005.2125	43005.2125	43009.0083
	43077.5	43005.2167	43005.2167	43005.2167	43005.2167	43005.2167	43009.0167	43005.2167	43009.0167	43005.2167	43009.0167	43005.2167	43005.2167	43009.0167
	43077.5834	43005.2208	43005.2208	43005.2208	43005.2208	43005.2208	43009.025	43005.2208	43009.025	43005.2208	43009.025	43005.2208	43005.2208	43009.025
	43077.6667	43005.225	43005.225	43005.225	43005.225	43005.225	43009.0333	43005.225	43009.0333	43005.225	43009.0333	43005.225	43005.225	43009.0333
	43077.75	43005.2292	43005.2292	43005.2292	43005.2292	43005.2292	43009.0417	43005.2292	43009.0417	43005.2292	43009.0417	43005.2292	43005.2292	43009.0417
	43077.8334	43005.2333	43005.2333	43005.2333	43005.2333	43005.2333	43009.05	43005.2333	43009.05	43005.2333	43009.05	43005.2333	43005.2333	43009.05
	43077.9167	43005.2375	43005.2375	43005.2375	43005.2375	43005.2375	43009.0583	43005.2375	43009.0583	43005.2375	43009.0583	43005.2375	43005.2375	43009.0583
	43078	43005.2417	43005.2417	43005.2417	43005.2417	43005.2417	43009.0667	43005.2417	43009.0667	43005.2417	43009.0667	43005.2417	43005.2417	43009.0667
	43078.0834	43005.2458	43005.2458	43005.2458	43005.2458	43005.2458	43009.075	43005.2458	43009.075	43005.2458	43009.075	43005.2458	43005.2458	43009.075
	43078.1667	43005.25	43005.25	43005.25	43005.25	43005.25	43009.0833	43005.25	43009.0833	43005.25	43009.0833	43005.25	43005.25	43009.0833
	43078.25	43005.2542	43005.2542	43005.2542	43005.2542	43005.2542	43009.0917	43005.2542	43009.0917	43005.2542	43009.0917	43005.2542	43005.2542	43009.0917
	43078.3334	43005.2583	43005.2583	43005.2583	43005.2583	43005.2583	43009.1	43005.2583	43009.1	43005.2583	43009.1	43005.2583	43005.2583	43009.1
	43078.4167	43005.2625	43005.2625	43005.2625	43005.2625	43005.2625	43009.1083	43005.2625	43009.1083	43005.2625	43009.1083	43005.2625	43005.2625	43009.1083
	43078.5	43005.2667	43005.2667	43005.2667	43005.2667	43005.2667	43009.1167	43005.2667	43009.1167	43005.2667	43009.1167	43005.2667	43005.2667	43009.1167
	43078.5834	43005.2708	43005.2708	43005.2708	43005.2708	43005.2708	43009.125	43005.2708	43009.125	43005.2708	43009.125	43005.2708	43005.2708	43009.125
	43078.6667	43005.275	43005.275	43005.275	43005.275	43005.275	43009.1333	43005.275	43009.1333	43005.275	43009.1333	43005.275	43005.275	43009.1333
	43078.75	43005.2792	43005.2792	43005.2792	43005.2792	43005.2792	43009.1417	43005.2792	43009.1417	43005.2792	43009.1417	43005.2792	43005.2792	43009.1417
	43078.8334	43005.2833	43005.2833	43005.2833	43005.2833	43005.2833	43009.15	43005.2833	43009.15	43005.2833	43009.15	43005.2833	43005.2833	43009.15
	43078.9167	43005.2875	43005.2875	43005.2875	43005.2875	43005.2875	43009.1583	43005.2875	43009.1583	43005.2875	43009.1583	43005.2875	43005.2875	43009.1583
	43079	43005.2917	43005.2917	43005.2917	43005.2917	43005.2917	43009.1667	43005.2917	43009.1667	43005.2917	43009.1667	43005.2917	43005.2917	43009.1667
	43079.0834	43005.2958	43005.2958	43005.2958	43005.2958	43005.2958	43009.175	43005.2958	43009.175	43005.2958	43009.175	43005.2958	43005.2958	43009.175
	43079.1667	43005.3	43005.3	43005.3	43005.3	43005.3	43009.1833	43005.3	43009.1833	43005.3	43009.1833	43005.3	43005.3	43009.1833
	43079.25	43005.3042	43005.3042	43005.3042	43005.3042	43005.3042	43009.1917	43005.3042	43009.1917	43005.3042	43009.1917	43005.3042	43005.3042	43009.1917
	43079.3334	43005.3083	43005.3083	43005.3083	43005.3083	43005.3083	43009.2	43005.3083	43009.2	43005.3083	43009.2	43005.3083	43005.3083	43009.2
	43079.4167	43005.3125	43005.3125	43005.3125	43005.3125	43005.3125	43009.2083	43005.3125	43009.2083	43005.3125	43009.2083	43005.3125	43005.3125	43009.2083
	43079.5	43005.3167	43005.3167	43005.3167	43005.3167	43005.3167	43009.2167	43005.3167	43009.2167	43005.3167	43009.2167	43005.3167	43005.3167	43009.2167
	43079.5834	43005.3208	43005.3208	43005.3208	43005.3208	43005.3208	43009.225	43005.3208	43009.225	43005.3208	43009.225	43005.3208	43005.3208	43009.225
	43079.6667	43005.325	43005.325	43005.325	43005.325	43005.325	43009.2333	43005.325	43009.2333	43005.325	43009.2333	43005.325	43005.325	43009.2333
	43079.75	43005.3292	43005.3292	43005.3292	43005.3292	43005.3292	43009.2417	43005.3292	43009.2417	43005.3292	43009.2417	43005.3292	43005.3292	43009.2417
	43079.8334	43005.3333	43005.3333	43005.3333	43005.3333	43005.3333	43009.25	43005.3333	43009.25	43005.3333	43009.25	43005.3333	43005.3333	43009.25
	43079.9167	43005.3375	43005.3375	43005.3375	43005.3375	43005.3375	43009.2583	43005.3375	43009.2583	43005.3375	43009.2583	43005.3375	43005.3375	43009.2583
	43080	43005.3417	43005.3417	43005.3417	43005.3417	43005.3417	43009.2667	43005.3417	43009.2667	43005.3417	43009.2667	43005.3417	43005.3417	43009.2667
	43080.0834	43005.3458	43005.3458	43005.3458	43005.3458	43005.3458	43009.275	43005.3458	43009.275	43005.3458	43009.275	43005.3458	43005.3458	43009.275
	43080.1667	43005.35	43005.35	43005.35	43005.35	43005.35	43009.2833	43005.35	43009.2833	43005.35	43009.2833	43005.35	43005.35	43009.2833
	43080.25	43005.3542	43005.3542	43005.3542	43005.3542	43005.3542	43009.2917	43005.3542	43009.2917	43005.3542	43009.2917	43005.3542	43005.3542	43009.2917
	43080.3334	43005.3583	43005.3583	43005.3583	43005.3583	43005.3583	43009.3	43005.3583	43009.3	43005.3583	43009.3	43005.3583	43005.3583	43009.3
	43080.4167	43005.3625	43005.3625	43005.3625	43005.3625	43005.3625	43009.3083	43005.3625	43009.3083	43005.3625	43009.3083	43005.3625	43005.3625	43009.3083
	43080.5	43005.3667	43005.3667	43005.3667	43005.3667	43005.3667	43009.3167	43005.3667	43009.3167	43005.3667	43009.3167	43005.3667	43005.3667	43009.3167
	43080.5834	43005.3708	43005.3708	43005.3708	43005.3708	43005.3708	43009.325	43005.3708	43009.325	43005.3708	43009.325	43005.3708	43005.3708	43009.325
	43080.6667	43005.375	43005.375	43005.375	43005.375	43005.375	43009.3333	43005.375	43009.3333	43005.375	43009.3333	43005.375	43005.375	43009.3333
	43080.75	43005.3792	43005.3792	43005.3792	43005.3792	43005.3792	43009.3417	43005.3792	43009.3417	43005.3792	43009.3417	43005.3792	43005.3792	43009.3417
	43080.8334	43005.3833	43005.3833	43005.3833	43005.3833	43005.3833	43009.35	43005.3833	43009.35	43005.3833	43009.35	43005.3833	43005.3833	43009.35
	43080.9167	43005.3875	43005.3875	43005.3875	43005.3875	43005.3875	43009.3583	43005.3875	43009.3583	43005.3875	43009.3583	43005.3875	43005.3875	43009.3583
	43081	43005.3917	43005.3917	43005.3917	43005.3917	43005.3917	43009.3667	43005.3917	43009.3667	43005.3917	43009.3667	43005.3917	43005.3917	43009.3667
	43081.0834	43005.3958	43005.3958	43005.3958	43005.3958	43005.3958	43009.375	43005.3958	43009.375	43005.3958	43009.375	43005.3958	43005.3958	43009.375
	43081.1667	43005.4	43005.4	43005.4	43005.4	43005.4	43009.3833	43005.4	43009.3833	43005.4	43009.3833	43005.4	43005.4	43009.3833
	43081.25	43005.4042	43005.4042	43005.4042	43005.4042	43005.4042	43009.3917	43005.4042	43009.3917	43005.4042	43009.3917	43005.4042	43005.4042	43009.3917
	43081.3334	43005.4083	43005.4083	43005.4083	43005.4083	43005.4083	43009.4	43005.4083	43009.4	43005.4083	43009.4	43005.4083	43005.4083	43009.4
	43081.4167	43005.4125	43005.4125	43005.4125	43005.4125	43005.4125	43009.4083	43005.4125	43009.4083	43005.4125	43009.4083	43005.4125	43005.4125	43009.4083
	43081.5	43005.4167	43005.4167	43005.4167	43005.4167	43005.4167	43009.4167	43005.4167	43009.4167	43005.4167	43009.4167	43005.4167	43005.4167	43009.4167
	43081.5834	43005.4208	43005.4208	43005.4208	43005.4208	43005.4208	43009.425	43005.4208	43009.425	43005.4208	43009.425	43005.4208	43005.4208	43009.425
	43081.6667	43005.425	43005.425	43005.425	43005.425	43005.425	43009.4333	43005.425	43009.4333	43005.425	43009.4333	43005.425	43005.425	43009.4333
	43081.75	43005.4292	43005.4292	43005.4292	43005.4292	43005.4292	43009.4417	43005.4292	43009.4417	43005.4292	43009.4417	43005.4292	43005.4292	43009.4417
	43081.8334	43005.4333	43005.4333	43005.4333	43005.4333	43005.4333	43009.45	43005.4333	43009.45	43005.4333	43009.45	43005.4333	43005.4333	43009.45
	43081.9167	43005.4375	43005.4375	43005.4375	43005.4375	43005.4375	43009.4583	43005.4375	43009.4583	43005.4375	43009.4583	43005.4375	43005.4375	43009.4583
	43082	43005.4417	43005.4417	43005.4417	43005.4417	43005.4417	43009.4667	43005.4417	43009.4667	43005.4417	43009.4667	43005.4417	43005.4417	43009.4667
	43082.0834	43005.4458	43005.4458	43005.4458	43005.4458	43005.4458	43009.475	43005.4458	43009.475	43005.4458	43009.475	43005.4458	43005.4458	43009.475
	43082.1667	43005.45	43005.45	43005.45	43005.45	43005.45	43009.4833	43005.45	43009.4833	43005.45	43009.4833	43005.45	43005.45	43009.4833
	43082.25	43005.4542	43005.4542	43005.4542	43005.4542	43005.4542	43009.4917	43005.4542	43009.4917	43005.4542	43009.4917	43005.4542	43005.4542	43009.4917
	43082.3334	43005.4583	43005.4583	43005.4583	43005.4583	43005.4583	43009.5	43005.4583	43009.5	43005.4583	43009.5	43005.4583	43005.4583	43009.5
	43082.4167	43005.4625	43005.4625	43005.4625	43005.4625	43005.4625	43009.5083	43005.4625	43009.5083	43005.4625	43009.5083	43005.4625	43005.4625	43009.5083
	43082.5	43005.4667	43005.4667	43005.4667	43005.4667	43005.4667	43009.5167	43005.4667	43009.5167	43005.4667	43009.5167	43005.4667	43005.4667	43009.5167
	43082.5834	43005.4708	43005.4708	43005.4708	43005.4708	43005.4708	43009.525	43005.4708	43009.525	43005.4708	43009.525	43005.4708	43005.4708	43009.525
	43082.6667	43005.475	43005.475	43005.475	43005.475	43005.475	43009.5333	43005.475	43009.5333	43005.475	43009.5333	43005.475	43005.475	43009.5333
	43082.75	43005.4792	43005.4792	43005.4792	43005.4792	43005.4792	43009.5417	43005.4792	43009.5417	43005.4792	43009.5417	43005.4792	43005.4792	43009.5417
	43082.8334	43005.4833	43005.4833	43005.4833	43005.4833	43005.4833	43009.55	43005.4833	43009.55	43005.4833	43009.55	43005.4833	43005.4833	43009.55
	43082.9167	43005.4875	43005.4875	43005.4875	43005.4875	43005.4875	43009.5583	43005.4875	43009.5583	43005.4875	43009.5583	43005.4875	43005.4875	43009.5583
	43083	43005.4917	43005.4917	43005.4917	43005.4917	43005.4917	43009.5667	43005.4917	43009.5667	43005.4917	43009.5667	43005.4917	43005.4917	43009.5667
	43083.0834	43005.4958	43005.4958	43005.4958	43005.4958	43005.4958	43009.575	43005.4958	43009.575	43005.4958	43009.575	43005.4958	43005.4958	43009.575
	43083.1667	43005.5	43005.5	43005.5	43005.5	43005.5	43009.5833	43005.5	43009.5833	43005.5	43009.5833	43005.5	43005.5	43009.5833
	43083.25	43005.5042	43005.5042	43005.5042	43005.5042	43005.5042	43009.5917	43005.5042	43009.5917	43005.5042	43009.5917	43005.5042	43005.5042	43009.5917
	43083.3334	43005.5083	43005.5083	43005.5083	43005.5083	43005.5083	43009.6	43005.5083	43009.6	43005.5083	43009.6	43005.5083	43005.5083	43009.6
	43083.4167	43005.5125	43005.5125	43005.5125	43005.5125	43005.5125	43009.6083	43005.5125	43009.6083	43005.5125	43009.6083	43005.5125	43005.5125	43009.6083
	43083.5	43005.5167	43005.5167	43005.5167	43005.5167	43005.5167	43009.6167	43005.5167	43009.6167	43005.5167	43009.6167	43005.5167	43005.5167	43009.6167
	43083.5834	43005.5208	43005.5208	43005.5208	43005.5208	43005.5208	43009.625	43005.5208	43009.625	43005.5208	43009.625	43005.5208	43005.5208	43009.625
	43083.6667	43005.525	43005.525	43005.525	43005.525	43005.525	43009.6333	43005.525	43009.6333	43005.525	43009.6333	43005.525	43005.525	43009.6333
	43083.75	43005.5292	43005.5292	43005.5292	43005.5292	43005.5292	43009.6417	43005.5292	43009.6417	43005.5292	43009.6417	43005.5292	43005.5292	43009.6417
	43083.8334	43005.5333	43005.5333	43005.5333	43005.5333	43005.5333	43009.65	43005.5333	43009.65	43005.5333	43009.65	43005.5333	43005.5333	43009.65
	43083.9167	43005.5375	43005.5375	43005.5375	43005.5375	43005.5375	43009.6583	43005.5375	43009.6583	43005.5375	43009.6583	43005.5375	43005.5375	43009.6583
	43084	43005.5417	43005.5417	43005.5417	43005.5417	43005.5417	43009.6667	43005.5417	43009.6667	43005.5417	43009.6667	43005.5417	43005.5417	43009.6667
	43084.0834	43005.5458	43005.5458	43005.5458	43005.5458	43005.5458	43009.675	43005.5458	43009.675	43005.5458	43009.675	43005.5458	43005.5458	43009.675
	43084.1667	43005.55	43005.55	43005.55	43005.55	43005.55	43009.6833	43005.55	43009.6833	43005.55	43009.6833	43005.55	43005.55	43009.6833
	43084.25	43005.5542	43005.5542	43005.5542	43005.5542	43005.5542	43009.6917	43005.5542	43009.6917	43005.5542	43009.6917	43005.5542	43005.5542	43009.6917
	43084.3334	43005.5583	43005.5583	43005.5583	43005.5583	43005.5583	43009.7	43005.5583	43009.7	43005.5583	43009.7	43005.5583	43005.5583	43009.7
	43084.4167	43005.5625	43005.5625	43005.5625	43005.5625	43005.5625	43009.7083	43005.5625	43009.7083	43005.5625	43009.7083	43005.5625	43005.5625	43009.7083
	43084.5	43005.5667	43005.5667	43005.5667	43005.5667	43005.5667	43009.7167	43005.5667	43009.7167	43005.5667	43009.7167	43005.5667	43005.5667	43009.7167
	43084.5834	43005.5708	43005.5708	43005.5708	43005.5708	43005.5708	43009.725	43005.5708	43009.725	43005.5708	43009.725	43005.5708	43005.5708	43009.725
	43084.6667	43005.575	43005.575	43005.575	43005.575	43005.575	43009.7333	43005.575	43009.7333	43005.575	43009.7333	43005.575	43005.575	43009.7333
	43084.75	43005.5792	43005.5792	43005.5792	43005.5792	43005.5792	43009.7417	43005.5792	43009.7417	43005.5792	43009.7417	43005.5792	43005.5792	43009.7417
	43084.8334	43005.5833	43005.5833	43005.5833	43005.5833	43005.5833	43009.75	43005.5833	43009.75	43005.5833	43009.75	43005.5833	43005.5833	43009.75
	43084.9167	43005.5875	43005.5875	43005.5875	43005.5875	43005.5875	43009.7583	43005.5875	43009.7583	43005.5875	43009.7583	43005.5875	43005.5875	43009.7583
	43085	43005.5917	43005.5917	43005.5917	43005.5917	43005.5917	43009.7667	43005.5917	43009.7667	43005.5917	43009.7667	43005.5917	43005.5917	43009.7667
	43085.0834	43005.5958	43005.5958	43005.5958	43005.5958	43005.5958	43009.775	43005.5958	43009.775	43005.5958	43009.775	43005.5958	43005.5958	43009.775
	43085.1667	43005.6	43005.6	43005.6	43005.6	43005.6	43009.7833	43005.6	43009.7833	43005.6	43009.7833	43005.6	43005.6	43009.7833
	43085.25	43005.6042	43005.6042	43005.6042	43005.6042	43005.6042	43009.7917	43005.6042	43009.7917	43005.6042	43009.7917	43005.6042	43005.6042	43009.7917
	43085.3334	43005.6083	43005.6083	43005.6083	43005.6083	43005.6083	43009.8	43005.6083	43009.8	43005.6083	43009.8	43005.6083	43005.6083	43009.8
	43085.4167	43005.6125	43005.6125	43005.6125	43005.6125	43005.6125	43009.8083	43005.6125	43009.8083	43005.6125	43009.8083	43005.6125	43005.6125	43009.8083
	43085.5	43005.6167	43005.6167	43005.6167	43005.6167	43005.6167	43009.8167	43005.6167	43009.8167	43005.6167	43009.8167	43005.6167	43005.6167	43009.8167
	43085.5834	43005.6208	43005.6208	43005.6208	43005.6208	43005.6208	43009.825	43005.6208	43009.825	43005.6208	43009.825	43005.6208	43005.6208	43009.825
	43085.6667	43005.625	43005.625	43005.625	43005.625	43005.625	43009.8333	43005.625	43009.8333	43005.625	43009.8333	43005.625	43005.625	43009.8333
	43085.75	43005.6292	43005.6292	43005.6292	43005.6292	43005.6292	43009.8417	43005.6292	43009.8417	43005.6292	43009.8417	43005.6292	43005.6292	43009.8417
	43085.8334	43005.6333	43005.6333	43005.6333	43005.6333	43005.6333	43009.85	43005.6333	43009.85	43005.6333	43009.85	43005.6333	43005.6333	43009.85
	43085.9167	43005.6375	43005.6375	43005.6375	43005.6375	43005.6375	43009.8583	43005.6375	43009.8583	43005.6375	43009.8583	43005.6375	43005.6375	43009.8583
	43086	43005.6417	43005.6417	43005.6417	43005.6417	43005.6417	43009.8667	43005.6417	43009.8667	43005.6417	43009.8667	43005.6417	43005.6417	43009.8667
	43086.0834	43005.6458	43005.6458	43005.6458	43005.6458	43005.6458	43009.875	43005.6458	43009.875	43005.6458	43009.875	43005.6458	43005.6458	43009.875
	43086.1667	43005.65	43005.65	43005.65	43005.65	43005.65	43009.8833	43005.65	43009.8833	43005.65	43009.8833	43005.65	43005.65	43009.8833
	43086.25	43005.6542	43005.6542	43005.6542	43005.6542	43005.6542	43009.8917	43005.6542	43009.8917	43005.6542	43009.8917	43005.6542	43005.6542	43009.8917
	43086.3334	43005.6583	43005.6583	43005.6583	43005.6583	43005.6583	43009.9	43005.6583	43009.9	43005.6583	43009.9	43005.6583	43005.6583	43009.9
	43086.4167	43005.6625	43005.6625	43005.6625	43005.6625	43005.6625	43009.9083	43005.6625	43009.9083	43005.6625	43009.9083	43005.6625	43005.6625	43009.9083
	43086.5	43005.6667	43005.6667	43005.6667	43005.6667	43005.6667	43009.9167	43005.6667	43009.9167	43005.6667	43009.9167	43005.6667	43005.6667	43009.9167
	43086.5834	43005.6708	43005.6708	43005.6708	43005.6708	43005.6708	43009.925	43005.6708	43009.925	43005.6708	43009.925	43005.6708	43005.6708	43009.925
	43086.6667	43005.675	43005.675	43005.675	43005.675	43005.675	43009.9333	43005.675	43009.9333	43005.675	43009.9333	43005.675	43005.675	43009.9333
	43086.75	43005.6792	43005.6792	43005.6792	43005.6792	43005.6792	43009.9417	43005.6792	43009.9417	43005.6792	43009.9417	43005.6792	43005.6792	43009.9417
	43086.8334	43005.6833	43005.6833	43005.6833	43005.6833	43005.6833	43009.95	43005.6833	43009.95	43005.6833	43009.95	43005.6833	43005.6833	43009.95
	43086.9167	43005.6875	43005.6875	43005.6875	43005.6875	43005.6875	43009.9583	43005.6875	43009.9583	43005.6875	43009.9583	43005.6875	43005.6875	43009.9583
	43087	43005.6917	43005.6917	43005.6917	43005.6917	43005.6917	43009.9667	43005.6917	43009.9667	43005.6917	43009.9667	43005.6917	43005.6917	43009.9667
	43087.0834	43005.6958	43005.6958	43005.6958	43005.6958	43005.6958	43009.975	43005.6958	43009.975	43005.6958	43009.975	43005.6958	43005.6958	43009.975
	43087.1667	43005.7	43005.7	43005.7	43005.7	43005.7	43009.9833	43005.7	43009.9833	43005.7	43009.9833	43005.7	43005.7	43009.9833
	43087.25	43005.7042	43005.7042	43005.7042	43005.7042	43005.7042	43009.9917	43005.7042	43009.9917	43005.7042	43009.9917	43005.7042	43005.7042	43009.9917
	43087.3334	43005.7083	43005.7083	43005.7083	43005.7083	43005.7083	43010	43005.7083	43010	43005.7083	43010	43005.7083	43005.7083	43010
	43087.4167	43005.7125	43005.7125	43005.7125	43005.7125	43005.7125	43010.0083	43005.7125	43010.0083	43005.7125	43010.0083	43005.7125	43005.7125	43010.0083
	43087.5	43005.7167	43005.7167	43005.7167	43005.7167	43005.7167	43010.0167	43005.7167	43010.0167	43005.7167	43010.0167	43005.7167	43005.7167	43010.0167
	43087.5834	43005.7208	43005.7208	43005.7208	43005.7208	43005.7208	43010.025	43005.7208	43010.025	43005.7208	43010.025	43005.7208	43005.7208	43010.025
	43087.6667	43005.725	43005.725	43005.725	43005.725	43005.725	43010.0333	43005.725	43010.0333	43005.725	43010.0333	43005.725	43005.725	43010.0333
	43087.75	43005.7292	43005.7292	43005.7292	43005.7292	43005.7292	43010.0417	43005.7292	43010.0417	43005.7292	43010.0417	43005.7292	43005.7292	43010.0417
	43087.8334	43005.7333	43005.7333	43005.7333	43005.7333	43005.7333	43010.05	43005.7333	43010.05	43005.7333	43010.05	43005.7333	43005.7333	43010.05
	43087.9167	43005.7375	43005.7375	43005.7375	43005.7375	43005.7375	43010.0583	43005.7375	43010.0583	43005.7375	43010.0583	43005.7375	43005.7375	43010.0583
	43088	43005.7417	43005.7417	43005.7417	43005.7417	43005.7417	43010.0667	43005.7417	43010.0667	43005.7417	43010.0667	43005.7417	43005.7417	43010.0667
	43088.0834	43005.7458	43005.7458	43005.7458	43005.7458	43005.7458	43010.075	43005.7458	43010.075	43005.7458	43010.075	43005.7458	43005.7458	43010.075
	43088.1667	43005.75	43005.75	43005.75	43005.75	43005.75	43010.0833	43005.75	43010.0833	43005.75	43010.0833	43005.75	43005.75	43010.0833
	43088.25	43005.7542	43005.7542	43005.7542	43005.7542	43005.7542	43010.0917	43005.7542	43010.0917	43005.7542	43010.0917	43005.7542	43005.7542	43010.0917
	43088.3334	43005.7583	43005.7583	43005.7583	43005.7583	43005.7583	43010.1	43005.7583	43010.1	43005.7583	43010.1	43005.7583	43005.7583	43010.1
	43088.4167	43005.7625	43005.7625	43005.7625	43005.7625	43005.7625	43010.1083	43005.7625	43010.1083	43005.7625	43010.1083	43005.7625	43005.7625	43010.1083
	43088.5	43005.7667	43005.7667	43005.7667	43005.7667	43005.7667	43010.1167	43005.7667	43010.1167	43005.7667	43010.1167	43005.7667	43005.7667	43010.1167
	43088.5834	43005.7708	43005.7708	43005.7708	43005.7708	43005.7708	43010.125	43005.7708	43010.125	43005.7708	43010.125	43005.7708	43005.7708	43010.125
	43088.6667	43005.775	43005.775	43005.775	43005.775	43005.775	43010.1333	43005.775	43010.1333	43005.775	43010.1333	43005.775	43005.775	43010.1333
	43088.75	43005.7792	43005.7792	43005.7792	43005.7792	43005.7792	43010.1417	43005.7792	43010.1417	43005.7792	43010.1417	43005.7792	43005.7792	43010.1417
	43088.8334	43005.7833	43005.7833	43005.7833	43005.7833	43005.7833	43010.15	43005.7833	43010.15	43005.7833	43010.15	43005.7833	43005.7833	43010.15
	43088.9167	43005.7875	43005.7875	43005.7875	43005.7875	43005.7875	43010.1583	43005.7875	43010.1583	43005.7875	43010.1583	43005.7875	43005.7875	43010.1583
	43089	43005.7917	43005.7917	43005.7917	43005.7917	43005.7917	43010.1667	43005.7917	43010.1667	43005.7917	43010.1667	43005.7917	43005.7917	43010.1667
	43089.0834	43005.7958	43005.7958	43005.7958	43005.7958	43005.7958	43010.175	43005.7958	43010.175	43005.7958	43010.175	43005.7958	43005.7958	43010.175
	43089.1667	43005.8	43005.8	43005.8	43005.8	43005.8	43010.1833	43005.8	43010.1833	43005.8	43010.1833	43005.8	43005.8	43010.1833
	43089.25	43005.8042	43005.8042	43005.8042	43005.8042	43005.8042	43010.1917	43005.8042	43010.1917	43005.8042	43010.1917	43005.8042	43005.8042	43010.1917
	43089.3334	43005.8083	43005.8083	43005.8083	43005.8083	43005.8083	43010.2	43005.8083	43010.2	43005.8083	43010.2	43005.8083	43005.8083	43010.2
	43089.4167	43005.8125	43005.8125	43005.8125	43005.8125	43005.8125	43010.2083	43005.8125	43010.2083	43005.8125	43010.2083	43005.8125	43005.8125	43010.2083
	43089.5	43005.8167	43005.8167	43005.8167	43005.8167	43005.8167	43010.2167	43005.8167	43010.2167	43005.8167	43010.2167	43005.8167	43005.8167	43010.2167
	43089.5834	43005.8208	43005.8208	43005.8208	43005.8208	43005.8208	43010.225	43005.8208	43010.225	43005.8208	43010.225	43005.8208	43005.8208	43010.225
	43089.6667	43005.825	43005.825	43005.825	43005.825	43005.825	43010.2333	43005.825	43010.2333	43005.825	43010.2333	43005.825	43005.825	43010.2333
	43089.75	43005.8292	43005.8292	43005.8292	43005.8292	43005.8292	43010.2417	43005.8292	43010.2417	43005.8292	43010.2417	43005.8292	43005.8292	43010.2417
	43089.8334	43005.8333	43005.8333	43005.8333	43005.8333	43005.8333	43010.25	43005.8333	43010.25	43005.8333	43010.25	43005.8333	43005.8333	43010.25
	43089.9167	43005.8375	43005.8375	43005.8375	43005.8375	43005.8375	43010.2583	43005.8375	43010.2583	43005.8375	43010.2583	43005.8375	43005.8375	43010.2583
	43090	43005.8417	43005.8417	43005.8417	43005.8417	43005.8417	43010.2667	43005.8417	43010.2667	43005.8417	43010.2667	43005.8417	43005.8417	43010.2667
	43090.0834	43005.8458	43005.8458	43005.8458	43005.8458	43005.8458	43010.275	43005.8458	43010.275	43005.8458	43010.275	43005.8458	43005.8458	43010.275
	43090.1667	43005.85	43005.85	43005.85	43005.85	43005.85	43010.2833	43005.85	43010.2833	43005.85	43010.2833	43005.85	43005.85	43010.2833
	43090.25	43005.8542	43005.8542	43005.8542	43005.8542	43005.8542	43010.2917	43005.8542	43010.2917	43005.8542	43010.2917	43005.8542	43005.8542	43010.2917
	43090.3334	43005.8583	43005.8583	43005.8583	43005.8583	43005.8583	43010.3	43005.8583	43010.3	43005.8583	43010.3	43005.8583	43005.8583	43010.3
	43090.4167	43005.8625	43005.8625	43005.8625	43005.8625	43005.8625	43010.3083	43005.8625	43010.3083	43005.8625	43010.3083	43005.8625	43005.8625	43010.3083
	43090.5	43005.8667	43005.8667	43005.8667	43005.8667	43005.8667	43010.3167	43005.8667	43010.3167	43005.8667	43010.3167	43005.8667	43005.8667	43010.3167
	43090.5834	43005.8708	43005.8708	43005.8708	43005.8708	43005.8708	43010.325	43005.8708	43010.325	43005.8708	43010.325	43005.8708	43005.8708	43010.325
	43090.6667	43005.875	43005.875	43005.875	43005.875	43005.875	43010.3333	43005.875	43010.3333	43005.875	43010.3333	43005.875	43005.875	43010.3333
	43090.75	43005.8792	43005.8792	43005.8792	43005.8792	43005.8792	43010.3417	43005.8792	43010.3417	43005.8792	43010.3417	43005.8792	43005.8792	43010.3417
	43090.8334	43005.8833	43005.8833	43005.8833	43005.8833	43005.8833	43010.35	43005.8833	43010.35	43005.8833	43010.35	43005.8833	43005.8833	43010.35
	43090.9167	43005.8875	43005.8875	43005.8875	43005.8875	43005.8875	43010.3583	43005.8875	43010.3583	43005.8875	43010.3583	43005.8875	43005.8875	43010.3583
	43091	43005.8917	43005.8917	43005.8917	43005.8917	43005.8917	43010.3667	43005.8917	43010.3667	43005.8917	43010.3667	43005.8917	43005.8917	43010.3667
	43091.0834	43005.8958	43005.8958	43005.8958	43005.8958	43005.8958	43010.375	43005.8958	43010.375	43005.8958	43010.375	43005.8958	43005.8958	43010.375
	43091.1667	43005.9	43005.9	43005.9	43005.9	43005.9	43010.3833	43005.9	43010.3833	43005.9	43010.3833	43005.9	43005.9	43010.3833
	43091.25	43005.9042	43005.9042	43005.9042	43005.9042	43005.9042	43010.3917	43005.9042	43010.3917	43005.9042	43010.3917	43005.9042	43005.9042	43010.3917
	43091.3334	43005.9083	43005.9083	43005.9083	43005.9083	43005.9083	43010.4	43005.9083	43010.4	43005.9083	43010.4	43005.9083	43005.9083	43010.4
	43091.4167	43005.9125	43005.9125	43005.9125	43005.9125	43005.9125	43010.4083	43005.9125	43010.4083	43005.9125	43010.4083	43005.9125	43005.9125	43010.4083
	43091.5	43005.9167	43005.9167	43005.9167	43005.9167	43005.9167	43010.4167	43005.9167	43010.4167	43005.9167	43010.4167	43005.9167	43005.9167	43010.4167
	43091.5834	43005.9208	43005.9208	43005.9208	43005.9208	43005.9208	43010.425	43005.9208	43010.425	43005.9208	43010.425	43005.9208	43005.9208	43010.425
	43091.6667	43005.925	43005.925	43005.925	43005.925	43005.925	43010.4333	43005.925	43010.4333	43005.925	43010.4333	43005.925	43005.925	43010.4333
	43091.75	43005.9292	43005.9292	43005.9292	43005.9292	43005.9292	43010.4417	43005.9292	43010.4417	43005.9292	43010.4417	43005.9292	43005.9292	43010.4417
	43091.8334	43005.9333	43005.9333	43005.9333	43005.9333	43005.9333	43010.45	43005.9333	43010.45	43005.9333	43010.45	43005.9333	43005.9333	43010.45
	43091.9167	43005.9375	43005.9375	43005.9375	43005.9375	43005.9375	43010.4583	43005.9375	43010.4583	43005.9375	43010.4583	43005.9375	43005.9375	43010.4583
	43092	43005.9417	43005.9417	43005.9417	43005.9417	43005.9417	43010.4667	43005.9417	43010.4667	43005.9417	43010.4667	43005.9417	43005.9417	43010.4667
	43092.0834	43005.9458	43005.9458	43005.9458	43005.9458	43005.9458	43010.475	43005.9458	43010.475	43005.9458	43010.475	43005.9458	43005.9458	43010.475
	43092.1667	43005.95	43005.95	43005.95	43005.95	43005.95	43010.4833	43005.95	43010.4833	43005.95	43010.4833	43005.95	43005.95	43010.4833
	43092.25	43005.9542	43005.9542	43005.9542	43005.9542	43005.9542	43010.4917	43005.9542	43010.4917	43005.9542	43010.4917	43005.9542	43005.9542	43010.4917
	43092.3334	43005.9583	43005.9583	43005.9583	43005.9583	43005.9583	43010.5	43005.9583	43010.5	43005.9583	43010.5	43005.9583	43005.9583	43010.5
	43092.4167	43005.9625	43005.9625	43005.9625	43005.9625	43005.9625	43010.5083	43005.9625	43010.5083	43005.9625	43010.5083	43005.9625	43005.9625	43010.5083
	43092.5	43005.9667	43005.9667	43005.9667	43005.9667	43005.9667	43010.5167	43005.9667	43010.5167	43005.9667	43010.5167	43005.9667	43005.9667	43010.5167
	43092.5834	43005.9708	43005.9708	43005.9708	43005.9708	43005.9708	43010.525	43005.9708	43010.525	43005.9708	43010.525	43005.9708	43005.9708	43010.525
	43092.6667	43005.975	43005.975	43005.975	43005.975	43005.975	43010.5333	43005.975	43010.5333	43005.975	43010.5333	43005.975	43005.975	43010.5333
	43092.75	43005.9792	43005.9792	43005.9792	43005.9792	43005.9792	43010.5417	43005.9792	43010.5417	43005.9792	43010.5417	43005.9792	43005.9792	43010.5417
	43092.8334	43005.9833	43005.9833	43005.9833	43005.9833	43005.9833	43010.55	43005.9833	43010.55	43005.9833	43010.55	43005.9833	43005.9833	43010.55
	43092.9167	43005.9875	43005.9875	43005.9875	43005.9875	43005.9875	43010.5583	43005.9875	43010.5583	43005.9875	43010.5583	43005.9875	43005.9875	43010.5583
	43093	43005.9917	43005.9917	43005.9917	43005.9917	43005.9917	43010.5667	43005.9917	43010.5667	43005.9917	43010.5667	43005.9917	43005.9917	43010.5667
	43093.0834	43005.9958	43005.9958	43005.9958	43005.9958	43005.9958	43010.575	43005.9958	43010.575	43005.9958	43010.575	43005.9958	43005.9958	43010.575
	43093.1667	43006	43006	43006	43006	43006	43010.5833	43006	43010.5833	43006	43010.5833	43006	43006	43010.5833
	43093.25	43006.0042	43006.0042	43006.0042	43006.0042	43006.0042	43010.5917	43006.0042	43010.5917	43006.0042	43010.5917	43006.0042	43006.0042	43010.5917
	43093.3334	43006.0083	43006.0083	43006.0083	43006.0083	43006.0083	43010.6	43006.0083	43010.6	43006.0083	43010.6	43006.0083	43006.0083	43010.6
	43093.4167	43006.0125	43006.0125	43006.0125	43006.0125	43006.0125	43010.6083	43006.0125	43010.6083	43006.0125	43010.6083	43006.0125	43006.0125	43010.6083
	43093.5	43006.0167	43006.0167	43006.0167	43006.0167	43006.0167	43010.6167	43006.0167	43010.6167	43006.0167	43010.6167	43006.0167	43006.0167	43010.6167
	43093.5834	43006.0208	43006.0208	43006.0208	43006.0208	43006.0208	43010.625	43006.0208	43010.625	43006.0208	43010.625	43006.0208	43006.0208	43010.625
	43093.6667	43006.025	43006.025	43006.025	43006.025	43006.025	43010.6333	43006.025	43010.6333	43006.025	43010.6333	43006.025	43006.025	43010.6333
	43093.75	43006.0292	43006.0292	43006.0292	43006.0292	43006.0292	43010.6417	43006.0292	43010.6417	43006.0292	43010.6417	43006.0292	43006.0292	43010.6417
	43093.8334	43006.0333	43006.0333	43006.0333	43006.0333	43006.0333	43010.65	43006.0333	43010.65	43006.0333	43010.65	43006.0333	43006.0333	43010.65
	43093.9167	43006.0375	43006.0375	43006.0375	43006.0375	43006.0375	43010.6583	43006.0375	43010.6583	43006.0375	43010.6583	43006.0375	43006.0375	43010.6583
	43094	43006.0417	43006.0417	43006.0417	43006.0417	43006.0417	43010.6667	43006.0417	43010.6667	43006.0417	43010.6667	43006.0417	43006.0417	43010.6667
	43094.0834	43006.0458	43006.0458	43006.0458	43006.0458	43006.0458	43010.675	43006.0458	43010.675	43006.0458	43010.675	43006.0458	43006.0458	43010.675
	43094.1667	43006.05	43006.05	43006.05	43006.05	43006.05	43010.6833	43006.05	43010.6833	43006.05	43010.6833	43006.05	43006.05	43010.6833
	43094.25	43006.0542	43006.0542	43006.0542	43006.0542	43006.0542	43010.6917	43006.0542	43010.6917	43006.0542	43010.6917	43006.0542	43006.0542	43010.6917
	43094.3334	43006.0583	43006.0583	43006.0583	43006.0583	43006.0583	43010.7	43006.0583	43010.7	43006.0583	43010.7	43006.0583	43006.0583	43010.7
	43094.4167	43006.0625	43006.0625	43006.0625	43006.0625	43006.0625	43010.7083	43006.0625	43010.7083	43006.0625	43010.7083	43006.0625	43006.0625	43010.7083
	43094.5	43006.0667	43006.0667	43006.0667	43006.0667	43006.0667	43010.7167	43006.0667	43010.7167	43006.0667	43010.7167	43006.0667	43006.0667	43010.7167
	43094.5834	43006.0708	43006.0708	43006.0708	43006.0708	43006.0708	43010.725	43006.0708	43010.725	43006.0708	43010.725	43006.0708	43006.0708	43010.725
	43094.6667	43006.075	43006.075	43006.075	43006.075	43006.075	43010.7333	43006.075	43010.7333	43006.075	43010.7333	43006.075	43006.075	43010.7333
	43094.75	43006.0792	43006.0792	43006.0792	43006.0792	43006.0792	43010.7417	43006.0792	43010.7417	43006.0792	43010.7417	43006.0792	43006.0792	43010.7417
	43094.8334	43006.0833	43006.0833	43006.0833	43006.0833	43006.0833	43010.75	43006.0833	43010.75	43006.0833	43010.75	43006.0833	43006.0833	43010.75
	43094.9167	43006.0875	43006.0875	43006.0875	43006.0875	43006.0875	43010.7583	43006.0875	43010.7583	43006.0875	43010.7583	43006.0875	43006.0875	43010.7583
	43095	43006.0917	43006.0917	43006.0917	43006.0917	43006.0917	43010.7667	43006.0917	43010.7667	43006.0917	43010.7667	43006.0917	43006.0917	43010.7667
	43095.0834	43006.0958	43006.0958	43006.0958	43006.0958	43006.0958	43010.775	43006.0958	43010.775	43006.0958	43010.775	43006.0958	43006.0958	43010.775
	43095.1667	43006.1	43006.1	43006.1	43006.1	43006.1	43010.7833	43006.1	43010.7833	43006.1	43010.7833	43006.1	43006.1	43010.7833
	43095.25	43006.1042	43006.1042	43006.1042	43006.1042	43006.1042	43010.7917	43006.1042	43010.7917	43006.1042	43010.7917	43006.1042	43006.1042	43010.7917
	43095.3334	43006.1083	43006.1083	43006.1083	43006.1083	43006.1083	43010.8	43006.1083	43010.8	43006.1083	43010.8	43006.1083	43006.1083	43010.8
	43095.4167	43006.1125	43006.1125	43006.1125	43006.1125	43006.1125	43010.8083	43006.1125	43010.8083	43006.1125	43010.8083	43006.1125	43006.1125	43010.8083
	43095.5	43006.1167	43006.1167	43006.1167	43006.1167	43006.1167	43010.8167	43006.1167	43010.8167	43006.1167	43010.8167	43006.1167	43006.1167	43010.8167
	43095.5834	43006.1208	43006.1208	43006.1208	43006.1208	43006.1208	43010.825	43006.1208	43010.825	43006.1208	43010.825	43006.1208	43006.1208	43010.825
	43095.6667	43006.125	43006.125	43006.125	43006.125	43006.125	43010.8333	43006.125	43010.8333	43006.125	43010.8333	43006.125	43006.125	43010.8333
	43095.75	43006.1292	43006.1292	43006.1292	43006.1292	43006.1292	43010.8417	43006.1292	43010.8417	43006.1292	43010.8417	43006.1292	43006.1292	43010.8417
	43095.8334	43006.1333	43006.1333	43006.1333	43006.1333	43006.1333	43010.85	43006.1333	43010.85	43006.1333	43010.85	43006.1333	43006.1333	43010.85
	43095.9167	43006.1375	43006.1375	43006.1375	43006.1375	43006.1375	43010.8583	43006.1375	43010.8583	43006.1375	43010.8583	43006.1375	43006.1375	43010.8583
	43096	43006.1417	43006.1417	43006.1417	43006.1417	43006.1417	43010.8667	43006.1417	43010.8667	43006.1417	43010.8667	43006.1417	43006.1417	43010.8667
	43096.0834	43006.1458	43006.1458	43006.1458	43006.1458	43006.1458	43010.875	43006.1458	43010.875	43006.1458	43010.875	43006.1458	43006.1458	43010.875
	43096.1667	43006.15	43006.15	43006.15	43006.15	43006.15	43010.8833	43006.15	43010.8833	43006.15	43010.8833	43006.15	43006.15	43010.8833
	43096.25	43006.1542	43006.1542	43006.1542	43006.1542	43006.1542	43010.8917	43006.1542	43010.8917	43006.1542	43010.8917	43006.1542	43006.1542	43010.8917
	43096.3334	43006.1583	43006.1583	43006.1583	43006.1583	43006.1583	43010.9	43006.1583	43010.9	43006.1583	43010.9	43006.1583	43006.1583	43010.9
	43096.4167	43006.1625	43006.1625	43006.1625	43006.1625	43006.1625	43010.9083	43006.1625	43010.9083	43006.1625	43010.9083	43006.1625	43006.1625	43010.9083
	43096.5	43006.1667	43006.1667	43006.1667	43006.1667	43006.1667	43010.9167	43006.1667	43010.9167	43006.1667	43010.9167	43006.1667	43006.1667	43010.9167
	43096.5834	43006.1708	43006.1708	43006.1708	43006.1708	43006.1708	43010.925	43006.1708	43010.925	43006.1708	43010.925	43006.1708	43006.1708	43010.925
	43096.6667	43006.175	43006.175	43006.175	43006.175	43006.175	43010.9333	43006.175	43010.9333	43006.175	43010.9333	43006.175	43006.175	43010.9333
	43096.75	43006.1792	43006.1792	43006.1792	43006.1792	43006.1792	43010.9417	43006.1792	43010.9417	43006.1792	43010.9417	43006.1792	43006.1792	43010.9417
	43096.8334	43006.1833	43006.1833	43006.1833	43006.1833	43006.1833	43010.95	43006.1833	43010.95	43006.1833	43010.95	43006.1833	43006.1833	43010.95
	43096.9167	43006.1875	43006.1875	43006.1875	43006.1875	43006.1875	43010.9583	43006.1875	43010.9583	43006.1875	43010.9583	43006.1875	43006.1875	43010.9583
	43097	43006.1917	43006.1917	43006.1917	43006.1917	43006.1917	43010.9667	43006.1917	43010.9667	43006.1917	43010.9667	43006.1917	43006.1917	43010.9667
	43097.0834	43006.1958	43006.1958	43006.1958	43006.1958	43006.1958	43010.975	43006.1958	43010.975	43006.1958	43010.975	43006.1958	43006.1958	43010.975
	43097.1667	43006.2	43006.2	43006.2	43006.2	43006.2	43010.9833	43006.2	43010.9833	43006.2	43010.9833	43006.2	43006.2	43010.9833
	43097.25	43006.2042	43006.2042	43006.2042	43006.2042	43006.2042	43010.9917	43006.2042	43010.9917	43006.2042	43010.9917	43006.2042	43006.2042	43010.9917
	43097.3334	43006.2083	43006.2083	43006.2083	43006.2083	43006.2083	43011	43006.2083	43011	43006.2083	43011	43006.2083	43006.2083	43011
	43097.4167	43006.2125	43006.2125	43006.2125	43006.2125	43006.2125	43011.0083	43006.2125	43011.0083	43006.2125	43011.0083	43006.2125	43006.2125	43011.0083
	43097.5	43006.2167	43006.2167	43006.2167	43006.2167	43006.2167	43011.0167	43006.2167	43011.0167	43006.2167	43011.0167	43006.2167	43006.2167	43011.0167
	43097.5834	43006.2208	43006.2208	43006.2208	43006.2208	43006.2208	43011.025	43006.2208	43011.025	43006.2208	43011.025	43006.2208	43006.2208	43011.025
	43097.6667	43006.225	43006.225	43006.225	43006.225	43006.225	43011.0333	43006.225	43011.0333	43006.225	43011.0333	43006.225	43006.225	43011.0333
	43097.75	43006.2292	43006.2292	43006.2292	43006.2292	43006.2292	43011.0417	43006.2292	43011.0417	43006.2292	43011.0417	43006.2292	43006.2292	43011.0417
	43097.8334	43006.2333	43006.2333	43006.2333	43006.2333	43006.2333	43011.05	43006.2333	43011.05	43006.2333	43011.05	43006.2333	43006.2333	43011.05
	43097.9167	43006.2375	43006.2375	43006.2375	43006.2375	43006.2375	43011.0583	43006.2375	43011.0583	43006.2375	43011.0583	43006.2375	43006.2375	43011.0583
	43098	43006.2417	43006.2417	43006.2417	43006.2417	43006.2417	43011.0667	43006.2417	43011.0667	43006.2417	43011.0667	43006.2417	43006.2417	43011.0667
	43098.0834	43006.2458	43006.2458	43006.2458	43006.2458	43006.2458	43011.075	43006.2458	43011.075	43006.2458	43011.075	43006.2458	43006.2458	43011.075
	43098.1667	43006.25	43006.25	43006.25	43006.25	43006.25	43011.0833	43006.25	43011.0833	43006.25	43011.0833	43006.25	43006.25	43011.0833
	43098.25	43006.2542	43006.2542	43006.2542	43006.2542	43006.2542	43011.0917	43006.2542	43011.0917	43006.2542	43011.0917	43006.2542	43006.2542	43011.0917
	43098.3334	43006.2583	43006.2583	43006.2583	43006.2583	43006.2583	43011.1	43006.2583	43011.1	43006.2583	43011.1	43006.2583	43006.2583	43011.1
	43098.4167	43006.2625	43006.2625	43006.2625	43006.2625	43006.2625	43011.1083	43006.2625	43011.1083	43006.2625	43011.1083	43006.2625	43006.2625	43011.1083
	43098.5	43006.2667	43006.2667	43006.2667	43006.2667	43006.2667	43011.1167	43006.2667	43011.1167	43006.2667	43011.1167	43006.2667	43006.2667	43011.1167
	43098.5834	43006.2708	43006.2708	43006.2708	43006.2708	43006.2708	43011.125	43006.2708	43011.125	43006.2708	43011.125	43006.2708	43006.2708	43011.125
	43098.6667	43006.275	43006.275	43006.275	43006.275	43006.275	43011.1333	43006.275	43011.1333	43006.275	43011.1333	43006.275	43006.275	43011.1333
	43098.75	43006.2792	43006.2792	43006.2792	43006.2792	43006.2792	43011.1417	43006.2792	43011.1417	43006.2792	43011.1417	43006.2792	43006.2792	43011.1417
	43098.8334	43006.2833	43006.2833	43006.2833	43006.2833	43006.2833	43011.15	43006.2833	43011.15	43006.2833	43011.15	43006.2833	43006.2833	43011.15
	43098.9167	43006.2875	43006.2875	43006.2875	43006.2875	43006.2875	43011.1583	43006.2875	43011.1583	43006.2875	43011.1583	43006.2875	43006.2875	43011.1583
	43099	43006.2917	43006.2917	43006.2917	43006.2917	43006.2917	43011.1667	43006.2917	43011.1667	43006.2917	43011.1667	43006.2917	43006.2917	43011.1667
	43099.0834	43006.2958	43006.2958	43006.2958	43006.2958	43006.2958	43011.175	43006.2958	43011.175	43006.2958	43011.175	43006.2958	43006.2958	43011.175
	43099.1667	43006.3	43006.3	43006.3	43006.3	43006.3	43011.1833	43006.3	43011.1833	43006.3	43011.1833	43006.3	43006.3	43011.1833
	43099.25	43006.3042	43006.3042	43006.3042	43006.3042	43006.3042	43011.1917	43006.3042	43011.1917	43006.3042	43011.1917	43006.3042	43006.3042	43011.1917
	43099.3334	43006.3083	43006.3083	43006.3083	43006.3083	43006.3083	43011.2	43006.3083	43011.2	43006.3083	43011.2	43006.3083	43006.3083	43011.2
	43099.4167	43006.3125	43006.3125	43006.3125	43006.3125	43006.3125	43011.2083	43006.3125	43011.2083	43006.3125	43011.2083	43006.3125	43006.3125	43011.2083
	43099.5	43006.3167	43006.3167	43006.3167	43006.3167	43006.3167	43011.2167	43006.3167	43011.2167	43006.3167	43011.2167	43006.3167	43006.3167	43011.2167
	43099.5834	43006.3208	43006.3208	43006.3208	43006.3208	43006.3208	43011.225	43006.3208	43011.225	43006.3208	43011.225	43006.3208	43006.3208	43011.225
	43099.6667	43006.325	43006.325	43006.325	43006.325	43006.325	43011.2333	43006.325	43011.2333	43006.325	43011.2333	43006.325	43006.325	43011.2333
	43099.75	43006.3292	43006.3292	43006.3292	43006.3292	43006.3292	43011.2417	43006.3292	43011.2417	43006.3292	43011.2417	43006.3292	43006.3292	43011.2417
	43099.8334	43006.3333	43006.3333	43006.3333	43006.3333	43006.3333	43011.25	43006.3333	43011.25	43006.3333	43011.25	43006.3333	43006.3333	43011.25
	43099.9167	43006.3375	43006.3375	43006.3375	43006.3375	43006.3375	43011.2583	43006.3375	43011.2583	43006.3375	43011.2583	43006.3375	43006.3375	43011.2583
	43100	43006.3417	43006.3417	43006.3417	43006.3417	43006.3417	43011.2667	43006.3417	43011.2667	43006.3417	43011.2667	43006.3417	43006.3417	43011.2667
	43100.0834	43006.3458	43006.3458	43006.3458	43006.3458	43006.3458	43011.275	43006.3458	43011.275	43006.3458	43011.275	43006.3458	43006.3458	43011.275
	43100.1667	43006.35	43006.35	43006.35	43006.35	43006.35	43011.2833	43006.35	43011.2833	43006.35	43011.2833	43006.35	43006.35	43011.2833
	43100.25	43006.3542	43006.3542	43006.3542	43006.3542	43006.3542	43011.2917	43006.3542	43011.2917	43006.3542	43011.2917	43006.3542	43006.3542	43011.2917
	43100.3334	43006.3583	43006.3583	43006.3583	43006.3583	43006.3583	43011.3	43006.3583	43011.3	43006.3583	43011.3	43006.3583	43006.3583	43011.3
	43100.4167	43006.3625	43006.3625	43006.3625	43006.3625	43006.3625	43011.3083	43006.3625	43011.3083	43006.3625	43011.3083	43006.3625	43006.3625	43011.3083
	43100.5	43006.3667	43006.3667	43006.3667	43006.3667	43006.3667	43011.3167	43006.3667	43011.3167	43006.3667	43011.3167	43006.3667	43006.3667	43011.3167
	43100.5834	43006.3708	43006.3708	43006.3708	43006.3708	43006.3708	43011.325	43006.3708	43011.325	43006.3708	43011.325	43006.3708	43006.3708	43011.325
	43100.6667	43006.375	43006.375	43006.375	43006.375	43006.375	43011.3333	43006.375	43011.3333	43006.375	43011.3333	43006.375	43006.375	43011.3333
	43100.75	43006.3792	43006.3792	43006.3792	43006.3792	43006.3792	43011.3417	43006.3792	43011.3417	43006.3792	43011.3417	43006.3792	43006.3792	43011.3417
	43100.8334	43006.3833	43006.3833	43006.3833	43006.3833	43006.3833	43011.35	43006.3833	43011.35	43006.3833	43011.35	43006.3833	43006.3833	43011.35
	43100.9167	43006.3875	43006.3875	43006.3875	43006.3875	43006.3875	43011.3583	43006.3875	43011.3583	43006.3875	43011.3583	43006.3875	43006.3875	43011.3583
	43101	43006.3917	43006.3917	43006.3917	43006.3917	43006.3917	43011.3667	43006.3917	43011.3667	43006.3917	43011.3667	43006.3917	43006.3917	43011.3667
	43101.0834	43006.3958	43006.3958	43006.3958	43006.3958	43006.3958	43011.375	43006.3958	43011.375	43006.3958	43011.375	43006.3958	43006.3958	43011.375
	43101.1667	43006.4	43006.4	43006.4	43006.4	43006.4	43011.3833	43006.4	43011.3833	43006.4	43011.3833	43006.4	43006.4	43011.3833
	43101.25	43006.4042	43006.4042	43006.4042	43006.4042	43006.4042	43011.3917	43006.4042	43011.3917	43006.4042	43011.3917	43006.4042	43006.4042	43011.3917
	43101.3334	43006.4083	43006.4083	43006.4083	43006.4083	43006.4083	43011.4	43006.4083	43011.4	43006.4083	43011.4	43006.4083	43006.4083	43011.4
	43101.4167	43006.4125	43006.4125	43006.4125	43006.4125	43006.4125	43011.4083	43006.4125	43011.4083	43006.4125	43011.4083	43006.4125	43006.4125	43011.4083
	43101.5	43006.4167	43006.4167	43006.4167	43006.4167	43006.4167	43011.4167	43006.4167	43011.4167	43006.4167	43011.4167	43006.4167	43006.4167	43011.4167
	43101.5834	43006.4208	43006.4208	43006.4208	43006.4208	43006.4208	43011.425	43006.4208	43011.425	43006.4208	43011.425	43006.4208	43006.4208	43011.425
	43101.6667	43006.425	43006.425	43006.425	43006.425	43006.425	43011.4333	43006.425	43011.4333	43006.425	43011.4333	43006.425	43006.425	43011.4333
	43101.75	43006.4292	43006.4292	43006.4292	43006.4292	43006.4292	43011.4417	43006.4292	43011.4417	43006.4292	43011.4417	43006.4292	43006.4292	43011.4417
	43101.8334	43006.4333	43006.4333	43006.4333	43006.4333	43006.4333	43011.45	43006.4333	43011.45	43006.4333	43011.45	43006.4333	43006.4333	43011.45
	43101.9167	43006.4375	43006.4375	43006.4375	43006.4375	43006.4375	43011.4583	43006.4375	43011.4583	43006.4375	43011.4583	43006.4375	43006.4375	43011.4583
	43102	43006.4417	43006.4417	43006.4417	43006.4417	43006.4417	43011.4667	43006.4417	43011.4667	43006.4417	43011.4667	43006.4417	43006.4417	43011.4667
	43102.0834	43006.4458	43006.4458	43006.4458	43006.4458	43006.4458	43011.475	43006.4458	43011.475	43006.4458	43011.475	43006.4458	43006.4458	43011.475
	43102.1667	43006.45	43006.45	43006.45	43006.45	43006.45	43011.4833	43006.45	43011.4833	43006.45	43011.4833	43006.45	43006.45	43011.4833
	43102.25	43006.4542	43006.4542	43006.4542	43006.4542	43006.4542	43011.4917	43006.4542	43011.4917	43006.4542	43011.4917	43006.4542	43006.4542	43011.4917
	43102.3334	43006.4583	43006.4583	43006.4583	43006.4583	43006.4583	43011.5	43006.4583	43011.5	43006.4583	43011.5	43006.4583	43006.4583	43011.5
	43102.4167	43006.4625	43006.4625	43006.4625	43006.4625	43006.4625	43011.5083	43006.4625	43011.5083	43006.4625	43011.5083	43006.4625	43006.4625	43011.5083
	43102.5	43006.4667	43006.4667	43006.4667	43006.4667	43006.4667	43011.5167	43006.4667	43011.5167	43006.4667	43011.5167	43006.4667	43006.4667	43011.5167
	43102.5834	43006.4708	43006.4708	43006.4708	43006.4708	43006.4708	43011.525	43006.4708	43011.525	43006.4708	43011.525	43006.4708	43006.4708	43011.525
	43102.6667	43006.475	43006.475	43006.475	43006.475	43006.475	43011.5333	43006.475	43011.5333	43006.475	43011.5333	43006.475	43006.475	43011.5333
	43102.75	43006.4792	43006.4792	43006.4792	43006.4792	43006.4792	43011.5417	43006.4792	43011.5417	43006.4792	43011.5417	43006.4792	43006.4792	43011.5417
	43102.8334	43006.4833	43006.4833	43006.4833	43006.4833	43006.4833	43011.55	43006.4833	43011.55	43006.4833	43011.55	43006.4833	43006.4833	43011.55
	43102.9167	43006.4875	43006.4875	43006.4875	43006.4875	43006.4875	43011.5583	43006.4875	43011.5583	43006.4875	43011.5583	43006.4875	43006.4875	43011.5583
	43103	43006.4917	43006.4917	43006.4917	43006.4917	43006.4917	43011.5667	43006.4917	43011.5667	43006.4917	43011.5667	43006.4917	43006.4917	43011.5667
	43103.0834	43006.4958	43006.4958	43006.4958	43006.4958	43006.4958	43011.575	43006.4958	43011.575	43006.4958	43011.575	43006.4958	43006.4958	43011.575
	43103.1667	43006.5	43006.5	43006.5	43006.5	43006.5	43011.5833	43006.5	43011.5833	43006.5	43011.5833	43006.5	43006.5	43011.5833
	43103.25	43006.5042	43006.5042	43006.5042	43006.5042	43006.5042	43011.5917	43006.5042	43011.5917	43006.5042	43011.5917	43006.5042	43006.5042	43011.5917
	43103.3334	43006.5083	43006.5083	43006.5083	43006.5083	43006.5083	43011.6	43006.5083	43011.6	43006.5083	43011.6	43006.5083	43006.5083	43011.6
	43103.4167	43006.5125	43006.5125	43006.5125	43006.5125	43006.5125	43011.6083	43006.5125	43011.6083	43006.5125	43011.6083	43006.5125	43006.5125	43011.6083
	43103.5	43006.5167	43006.5167	43006.5167	43006.5167	43006.5167	43011.6167	43006.5167	43011.6167	43006.5167	43011.6167	43006.5167	43006.5167	43011.6167
	43103.5834	43006.5208	43006.5208	43006.5208	43006.5208	43006.5208	43011.625	43006.5208	43011.625	43006.5208	43011.625	43006.5208	43006.5208	43011.625
	43103.6667	43006.525	43006.525	43006.525	43006.525	43006.525	43011.6333	43006.525	43011.6333	43006.525	43011.6333	43006.525	43006.525	43011.6333
	43103.75	43006.5292	43006.5292	43006.5292	43006.5292	43006.5292	43011.6417	43006.5292	43011.6417	43006.5292	43011.6417	43006.5292	43006.5292	43011.6417
	43103.8334	43006.5333	43006.5333	43006.5333	43006.5333	43006.5333	43011.65	43006.5333	43011.65	43006.5333	43011.65	43006.5333	43006.5333	43011.65
	43103.9167	43006.5375	43006.5375	43006.5375	43006.5375	43006.5375	43011.6583	43006.5375	43011.6583	43006.5375	43011.6583	43006.5375	43006.5375	43011.6583
	43104	43006.5417	43006.5417	43006.5417	43006.5417	43006.5417	43011.6667	43006.5417	43011.6667	43006.5417	43011.6667	43006.5417	43006.5417	43011.6667
	43104.0834	43006.5458	43006.5458	43006.5458	43006.5458	43006.5458	43011.675	43006.5458	43011.675	43006.5458	43011.675	43006.5458	43006.5458	43011.675
	43104.1667	43006.55	43006.55	43006.55	43006.55	43006.55	43011.6833	43006.55	43011.6833	43006.55	43011.6833	43006.55	43006.55	43011.6833
	43104.25	43006.5542	43006.5542	43006.5542	43006.5542	43006.5542	43011.6917	43006.5542	43011.6917	43006.5542	43011.6917	43006.5542	43006.5542	43011.6917
	43104.3334	43006.5583	43006.5583	43006.5583	43006.5583	43006.5583	43011.7	43006.5583	43011.7	43006.5583	43011.7	43006.5583	43006.5583	43011.7
	43104.4167	43006.5625	43006.5625	43006.5625	43006.5625	43006.5625	43011.7083	43006.5625	43011.7083	43006.5625	43011.7083	43006.5625	43006.5625	43011.7083
	43104.5	43006.5667	43006.5667	43006.5667	43006.5667	43006.5667	43011.7167	43006.5667	43011.7167	43006.5667	43011.7167	43006.5667	43006.5667	43011.7167
	43104.5834	43006.5708	43006.5708	43006.5708	43006.5708	43006.5708	43011.725	43006.5708	43011.725	43006.5708	43011.725	43006.5708	43006.5708	43011.725
	43104.6667	43006.575	43006.575	43006.575	43006.575	43006.575	43011.7333	43006.575	43011.7333	43006.575	43011.7333	43006.575	43006.575	43011.7333
	43104.75	43006.5792	43006.5792	43006.5792	43006.5792	43006.5792	43011.7417	43006.5792	43011.7417	43006.5792	43011.7417	43006.5792	43006.5792	43011.7417
	43104.8334	43006.5833	43006.5833	43006.5833	43006.5833	43006.5833	43011.75	43006.5833	43011.75	43006.5833	43011.75	43006.5833	43006.5833	43011.75
	43104.9167	43006.5875	43006.5875	43006.5875	43006.5875	43006.5875	43011.7583	43006.5875	43011.7583	43006.5875	43011.7583	43006.5875	43006.5875	43011.7583
	43105	43006.5917	43006.5917	43006.5917	43006.5917	43006.5917	43011.7667	43006.5917	43011.7667	43006.5917	43011.7667	43006.5917	43006.5917	43011.7667
	43105.0834	43006.5958	43006.5958	43006.5958	43006.5958	43006.5958	43011.775	43006.5958	43011.775	43006.5958	43011.775	43006.5958	43006.5958	43011.775
	43105.1667	43006.6	43006.6	43006.6	43006.6	43006.6	43011.7833	43006.6	43011.7833	43006.6	43011.7833	43006.6	43006.6	43011.7833
	43105.25	43006.6042	43006.6042	43006.6042	43006.6042	43006.6042	43011.7917	43006.6042	43011.7917	43006.6042	43011.7917	43006.6042	43006.6042	43011.7917
	43105.3334	43006.6083	43006.6083	43006.6083	43006.6083	43006.6083	43011.8	43006.6083	43011.8	43006.6083	43011.8	43006.6083	43006.6083	43011.8
	43105.4167	43006.6125	43006.6125	43006.6125	43006.6125	43006.6125	43011.8083	43006.6125	43011.8083	43006.6125	43011.8083	43006.6125	43006.6125	43011.8083
	43105.5	43006.6167	43006.6167	43006.6167	43006.6167	43006.6167	43011.8167	43006.6167	43011.8167	43006.6167	43011.8167	43006.6167	43006.6167	43011.8167
	43105.5834	43006.6208	43006.6208	43006.6208	43006.6208	43006.6208	43011.825	43006.6208	43011.825	43006.6208	43011.825	43006.6208	43006.6208	43011.825
	43105.6667	43006.625	43006.625	43006.625	43006.625	43006.625	43011.8333	43006.625	43011.8333	43006.625	43011.8333	43006.625	43006.625	43011.8333
	43105.75	43006.6292	43006.6292	43006.6292	43006.6292	43006.6292	43011.8417	43006.6292	43011.8417	43006.6292	43011.8417	43006.6292	43006.6292	43011.8417
	43105.8334	43006.6333	43006.6333	43006.6333	43006.6333	43006.6333	43011.85	43006.6333	43011.85	43006.6333	43011.85	43006.6333	43006.6333	43011.85
	43105.9167	43006.6375	43006.6375	43006.6375	43006.6375	43006.6375	43011.8583	43006.6375	43011.8583	43006.6375	43011.8583	43006.6375	43006.6375	43011.8583
	43106	43006.6417	43006.6417	43006.6417	43006.6417	43006.6417	43011.8667	43006.6417	43011.8667	43006.6417	43011.8667	43006.6417	43006.6417	43011.8667
	43106.0834	43006.6458	43006.6458	43006.6458	43006.6458	43006.6458	43011.875	43006.6458	43011.875	43006.6458	43011.875	43006.6458	43006.6458	43011.875
	43106.1667	43006.65	43006.65	43006.65	43006.65	43006.65	43011.8833	43006.65	43011.8833	43006.65	43011.8833	43006.65	43006.65	43011.8833
	43106.25	43006.6542	43006.6542	43006.6542	43006.6542	43006.6542	43011.8917	43006.6542	43011.8917	43006.6542	43011.8917	43006.6542	43006.6542	43011.8917
	43106.3334	43006.6583	43006.6583	43006.6583	43006.6583	43006.6583	43011.9	43006.6583	43011.9	43006.6583	43011.9	43006.6583	43006.6583	43011.9
	43106.4167	43006.6625	43006.6625	43006.6625	43006.6625	43006.6625	43011.9083	43006.6625	43011.9083	43006.6625	43011.9083	43006.6625	43006.6625	43011.9083
	43106.5	43006.6667	43006.6667	43006.6667	43006.6667	43006.6667	43011.9167	43006.6667	43011.9167	43006.6667	43011.9167	43006.6667	43006.6667	43011.9167
	43106.5834	43006.6708	43006.6708	43006.6708	43006.6708	43006.6708	43011.925	43006.6708	43011.925	43006.6708	43011.925	43006.6708	43006.6708	43011.925
	43106.6667	43006.675	43006.675	43006.675	43006.675	43006.675	43011.9333	43006.675	43011.9333	43006.675	43011.9333	43006.675	43006.675	43011.9333
	43106.75	43006.6792	43006.6792	43006.6792	43006.6792	43006.6792	43011.9417	43006.6792	43011.9417	43006.6792	43011.9417	43006.6792	43006.6792	43011.9417
	43106.8334	43006.6833	43006.6833	43006.6833	43006.6833	43006.6833	43011.95	43006.6833	43011.95	43006.6833	43011.95	43006.6833	43006.6833	43011.95
	43106.9167	43006.6875	43006.6875	43006.6875	43006.6875	43006.6875	43011.9583	43006.6875	43011.9583	43006.6875	43011.9583	43006.6875	43006.6875	43011.9583
	43107	43006.6917	43006.6917	43006.6917	43006.6917	43006.6917	43011.9667	43006.6917	43011.9667	43006.6917	43011.9667	43006.6917	43006.6917	43011.9667
	43107.0834	43006.6958	43006.6958	43006.6958	43006.6958	43006.6958	43011.975	43006.6958	43011.975	43006.6958	43011.975	43006.6958	43006.6958	43011.975
	43107.1667	43006.7	43006.7	43006.7	43006.7	43006.7	43011.9833	43006.7	43011.9833	43006.7	43011.9833	43006.7	43006.7	43011.9833
	43107.25	43006.7042	43006.7042	43006.7042	43006.7042	43006.7042	43011.9917	43006.7042	43011.9917	43006.7042	43011.9917	43006.7042	43006.7042	43011.9917
	43107.3334	43006.7083	43006.7083	43006.7083	43006.7083	43006.7083	43012	43006.7083	43012	43006.7083	43012	43006.7083	43006.7083	43012
	43107.4167	43006.7125	43006.7125	43006.7125	43006.7125	43006.7125	43012.0083	43006.7125	43012.0083	43006.7125	43012.0083	43006.7125	43006.7125	43012.0083
	43107.5	43006.7167	43006.7167	43006.7167	43006.7167	43006.7167	43012.0167	43006.7167	43012.0167	43006.7167	43012.0167	43006.7167	43006.7167	43012.0167
	43107.5834	43006.7208	43006.7208	43006.7208	43006.7208	43006.7208	43012.025	43006.7208	43012.025	43006.7208	43012.025	43006.7208	43006.7208	43012.025
	43107.6667	43006.725	43006.725	43006.725	43006.725	43006.725	43012.0333	43006.725	43012.0333	43006.725	43012.0333	43006.725	43006.725	43012.0333
	43107.75	43006.7292	43006.7292	43006.7292	43006.7292	43006.7292	43012.0417	43006.7292	43012.0417	43006.7292	43012.0417	43006.7292	43006.7292	43012.0417
	43107.8334	43006.7333	43006.7333	43006.7333	43006.7333	43006.7333	43012.05	43006.7333	43012.05	43006.7333	43012.05	43006.7333	43006.7333	43012.05
	43107.9167	43006.7375	43006.7375	43006.7375	43006.7375	43006.7375	43012.0583	43006.7375	43012.0583	43006.7375	43012.0583	43006.7375	43006.7375	43012.0583
	43108	43006.7417	43006.7417	43006.7417	43006.7417	43006.7417	43012.0667	43006.7417	43012.0667	43006.7417	43012.0667	43006.7417	43006.7417	43012.0667
	43108.0834	43006.7458	43006.7458	43006.7458	43006.7458	43006.7458	43012.075	43006.7458	43012.075	43006.7458	43012.075	43006.7458	43006.7458	43012.075
	43108.1667	43006.75	43006.75	43006.75	43006.75	43006.75	43012.0833	43006.75	43012.0833	43006.75	43012.0833	43006.75	43006.75	43012.0833
	43108.25	43006.7542	43006.7542	43006.7542	43006.7542	43006.7542	43012.0917	43006.7542	43012.0917	43006.7542	43012.0917	43006.7542	43006.7542	43012.0917
	43108.3334	43006.7583	43006.7583	43006.7583	43006.7583	43006.7583	43012.1	43006.7583	43012.1	43006.7583	43012.1	43006.7583	43006.7583	43012.1
	43108.4167	43006.7625	43006.7625	43006.7625	43006.7625	43006.7625	43012.1083	43006.7625	43012.1083	43006.7625	43012.1083	43006.7625	43006.7625	43012.1083
	43108.5	43006.7667	43006.7667	43006.7667	43006.7667	43006.7667	43012.1167	43006.7667	43012.1167	43006.7667	43012.1167	43006.7667	43006.7667	43012.1167
	43108.5834	43006.7708	43006.7708	43006.7708	43006.7708	43006.7708	43012.125	43006.7708	43012.125	43006.7708	43012.125	43006.7708	43006.7708	43012.125
	43108.6667	43006.775	43006.775	43006.775	43006.775	43006.775	43012.1333	43006.775	43012.1333	43006.775	43012.1333	43006.775	43006.775	43012.1333
	43108.75	43006.7792	43006.7792	43006.7792	43006.7792	43006.7792	43012.1417	43006.7792	43012.1417	43006.7792	43012.1417	43006.7792	43006.7792	43012.1417
	43108.8334	43006.7833	43006.7833	43006.7833	43006.7833	43006.7833	43012.15	43006.7833	43012.15	43006.7833	43012.15	43006.7833	43006.7833	43012.15
	43108.9167	43006.7875	43006.7875	43006.7875	43006.7875	43006.7875	43012.1583	43006.7875	43012.1583	43006.7875	43012.1583	43006.7875	43006.7875	43012.1583
	43109	43006.7917	43006.7917	43006.7917	43006.7917	43006.7917	43012.1667	43006.7917	43012.1667	43006.7917	43012.1667	43006.7917	43006.7917	43012.1667
	43109.0834	43006.7958	43006.7958	43006.7958	43006.7958	43006.7958	43012.175	43006.7958	43012.175	43006.7958	43012.175	43006.7958	43006.7958	43012.175
	43109.1667	43006.8	43006.8	43006.8	43006.8	43006.8	43012.1833	43006.8	43012.1833	43006.8	43012.1833	43006.8	43006.8	43012.1833
	43109.25	43006.8042	43006.8042	43006.8042	43006.8042	43006.8042	43012.1917	43006.8042	43012.1917	43006.8042	43012.1917	43006.8042	43006.8042	43012.1917
	43109.3334	43006.8083	43006.8083	43006.8083	43006.8083	43006.8083	43012.2	43006.8083	43012.2	43006.8083	43012.2	43006.8083	43006.8083	43012.2
	43109.4167	43006.8125	43006.8125	43006.8125	43006.8125	43006.8125	43012.2083	43006.8125	43012.2083	43006.8125	43012.2083	43006.8125	43006.8125	43012.2083
	43109.5	43006.8167	43006.8167	43006.8167	43006.8167	43006.8167	43012.2167	43006.8167	43012.2167	43006.8167	43012.2167	43006.8167	43006.8167	43012.2167
	43109.5834	43006.8208	43006.8208	43006.8208	43006.8208	43006.8208	43012.225	43006.8208	43012.225	43006.8208	43012.225	43006.8208	43006.8208	43012.225
	43109.6667	43006.825	43006.825	43006.825	43006.825	43006.825	43012.2333	43006.825	43012.2333	43006.825	43012.2333	43006.825	43006.825	43012.2333
	43109.75	43006.8292	43006.8292	43006.8292	43006.8292	43006.8292	43012.2417	43006.8292	43012.2417	43006.8292	43012.2417	43006.8292	43006.8292	43012.2417
	43109.8334	43006.8333	43006.8333	43006.8333	43006.8333	43006.8333	43012.25	43006.8333	43012.25	43006.8333	43012.25	43006.8333	43006.8333	43012.25
	43109.9167	43006.8375	43006.8375	43006.8375	43006.8375	43006.8375	43012.2583	43006.8375	43012.2583	43006.8375	43012.2583	43006.8375	43006.8375	43012.2583
	43110	43006.8417	43006.8417	43006.8417	43006.8417	43006.8417	43012.2667	43006.8417	43012.2667	43006.8417	43012.2667	43006.8417	43006.8417	43012.2667
	43110.0834	43006.8458	43006.8458	43006.8458	43006.8458	43006.8458	43012.275	43006.8458	43012.275	43006.8458	43012.275	43006.8458	43006.8458	43012.275
	43110.1667	43006.85	43006.85	43006.85	43006.85	43006.85	43012.2833	43006.85	43012.2833	43006.85	43012.2833	43006.85	43006.85	43012.2833
	43110.25	43006.8542	43006.8542	43006.8542	43006.8542	43006.8542	43012.2917	43006.8542	43012.2917	43006.8542	43012.2917	43006.8542	43006.8542	43012.2917
	43110.3334	43006.8583	43006.8583	43006.8583	43006.8583	43006.8583	43012.3	43006.8583	43012.3	43006.8583	43012.3	43006.8583	43006.8583	43012.3
	43110.4167	43006.8625	43006.8625	43006.8625	43006.8625	43006.8625	43012.3083	43006.8625	43012.3083	43006.8625	43012.3083	43006.8625	43006.8625	43012.3083
	43110.5	43006.8667	43006.8667	43006.8667	43006.8667	43006.8667	43012.3167	43006.8667	43012.3167	43006.8667	43012.3167	43006.8667	43006.8667	43012.3167
	43110.5834	43006.8708	43006.8708	43006.8708	43006.8708	43006.8708	43012.325	43006.8708	43012.325	43006.8708	43012.325	43006.8708	43006.8708	43012.325
	43110.6667	43006.875	43006.875	43006.875	43006.875	43006.875	43012.3333	43006.875	43012.3333	43006.875	43012.3333	43006.875	43006.875	43012.3333
	43110.75	43006.8792	43006.8792	43006.8792	43006.8792	43006.8792	43012.3417	43006.8792	43012.3417	43006.8792	43012.3417	43006.8792	43006.8792	43012.3417
	43110.8334	43006.8833	43006.8833	43006.8833	43006.8833	43006.8833	43012.35	43006.8833	43012.35	43006.8833	43012.35	43006.8833	43006.8833	43012.35
	43110.9167	43006.8875	43006.8875	43006.8875	43006.8875	43006.8875	43012.3583	43006.8875	43012.3583	43006.8875	43012.3583	43006.8875	43006.8875	43012.3583
	43111	43006.8917	43006.8917	43006.8917	43006.8917	43006.8917	43012.3667	43006.8917	43012.3667	43006.8917	43012.3667	43006.8917	43006.8917	43012.3667
	43111.0834	43006.8958	43006.8958	43006.8958	43006.8958	43006.8958	43012.375	43006.8958	43012.375	43006.8958	43012.375	43006.8958	43006.8958	43012.375
	43111.1667	43006.9	43006.9	43006.9	43006.9	43006.9	43012.3833	43006.9	43012.3833	43006.9	43012.3833	43006.9	43006.9	43012.3833
	43111.25	43006.9042	43006.9042	43006.9042	43006.9042	43006.9042	43012.3917	43006.9042	43012.3917	43006.9042	43012.3917	43006.9042	43006.9042	43012.3917
	43111.3334	43006.9083	43006.9083	43006.9083	43006.9083	43006.9083	43012.4	43006.9083	43012.4	43006.9083	43012.4	43006.9083	43006.9083	43012.4
	43111.4167	43006.9125	43006.9125	43006.9125	43006.9125	43006.9125	43012.4083	43006.9125	43012.4083	43006.9125	43012.4083	43006.9125	43006.9125	43012.4083
	43111.5	43006.9167	43006.9167	43006.9167	43006.9167	43006.9167	43012.4167	43006.9167	43012.4167	43006.9167	43012.4167	43006.9167	43006.9167	43012.4167
	43111.5834	43006.9208	43006.9208	43006.9208	43006.9208	43006.9208	43012.425	43006.9208	43012.425	43006.9208	43012.425	43006.9208	43006.9208	43012.425
	43111.6667	43006.925	43006.925	43006.925	43006.925	43006.925	43012.4333	43006.925	43012.4333	43006.925	43012.4333	43006.925	43006.925	43012.4333
	43111.75	43006.9292	43006.9292	43006.9292	43006.9292	43006.9292	43012.4417	43006.9292	43012.4417	43006.9292	43012.4417	43006.9292	43006.9292	43012.4417
	43111.8334	43006.9333	43006.9333	43006.9333	43006.9333	43006.9333	43012.45	43006.9333	43012.45	43006.9333	43012.45	43006.9333	43006.9333	43012.45
	43111.9167	43006.9375	43006.9375	43006.9375	43006.9375	43006.9375	43012.4583	43006.9375	43012.4583	43006.9375	43012.4583	43006.9375	43006.9375	43012.4583
	43112	43006.9417	43006.9417	43006.9417	43006.9417	43006.9417	43012.4667	43006.9417	43012.4667	43006.9417	43012.4667	43006.9417	43006.9417	43012.4667
	43112.0834	43006.9458	43006.9458	43006.9458	43006.9458	43006.9458	43012.475	43006.9458	43012.475	43006.9458	43012.475	43006.9458	43006.9458	43012.475
	43112.1667	43006.95	43006.95	43006.95	43006.95	43006.95	43012.4833	43006.95	43012.4833	43006.95	43012.4833	43006.95	43006.95	43012.4833
	43112.25	43006.9542	43006.9542	43006.9542	43006.9542	43006.9542	43012.4917	43006.9542	43012.4917	43006.9542	43012.4917	43006.9542	43006.9542	43012.4917
	43112.3334	43006.9583	43006.9583	43006.9583	43006.9583	43006.9583	43012.5	43006.9583	43012.5	43006.9583	43012.5	43006.9583	43006.9583	43012.5
	43112.4167	43006.9625	43006.9625	43006.9625	43006.9625	43006.9625	43012.5083	43006.9625	43012.5083	43006.9625	43012.5083	43006.9625	43006.9625	43012.5083
	43112.5	43006.9667	43006.9667	43006.9667	43006.9667	43006.9667	43012.5167	43006.9667	43012.5167	43006.9667	43012.5167	43006.9667	43006.9667	43012.5167
	43112.5834	43006.9708	43006.9708	43006.9708	43006.9708	43006.9708	43012.525	43006.9708	43012.525	43006.9708	43012.525	43006.9708	43006.9708	43012.525
	43112.6667	43006.975	43006.975	43006.975	43006.975	43006.975	43012.5333	43006.975	43012.5333	43006.975	43012.5333	43006.975	43006.975	43012.5333
	43112.75	43006.9792	43006.9792	43006.9792	43006.9792	43006.9792	43012.5417	43006.9792	43012.5417	43006.9792	43012.5417	43006.9792	43006.9792	43012.5417
	43112.8334	43006.9833	43006.9833	43006.9833	43006.9833	43006.9833	43012.55	43006.9833	43012.55	43006.9833	43012.55	43006.9833	43006.9833	43012.55
	43112.9167	43006.9875	43006.9875	43006.9875	43006.9875	43006.9875	43012.5583	43006.9875	43012.5583	43006.9875	43012.5583	43006.9875	43006.9875	43012.5583
	43113	43006.9917	43006.9917	43006.9917	43006.9917	43006.9917	43012.5667	43006.9917	43012.5667	43006.9917	43012.5667	43006.9917	43006.9917	43012.5667
	43113.0834	43006.9958	43006.9958	43006.9958	43006.9958	43006.9958	43012.575	43006.9958	43012.575	43006.9958	43012.575	43006.9958	43006.9958	43012.575
	43113.1667	43007	43007	43007	43007	43007	43012.5833	43007	43012.5833	43007	43012.5833	43007	43007	43012.5833
	43113.25	43007.0042	43007.0042	43007.0042	43007.0042	43007.0042	43012.5917	43007.0042	43012.5917	43007.0042	43012.5917	43007.0042	43007.0042	43012.5917
	43113.3334	43007.0083	43007.0083	43007.0083	43007.0083	43007.0083	43012.6	43007.0083	43012.6	43007.0083	43012.6	43007.0083	43007.0083	43012.6
	43113.4167	43007.0125	43007.0125	43007.0125	43007.0125	43007.0125	43012.6083	43007.0125	43012.6083	43007.0125	43012.6083	43007.0125	43007.0125	43012.6083
	43113.5	43007.0167	43007.0167	43007.0167	43007.0167	43007.0167	43012.6167	43007.0167	43012.6167	43007.0167	43012.6167	43007.0167	43007.0167	43012.6167
	43113.5834	43007.0208	43007.0208	43007.0208	43007.0208	43007.0208	43012.625	43007.0208	43012.625	43007.0208	43012.625	43007.0208	43007.0208	43012.625
	43113.6667	43007.025	43007.025	43007.025	43007.025	43007.025	43012.6333	43007.025	43012.6333	43007.025	43012.6333	43007.025	43007.025	43012.6333
	43113.75	43007.0292	43007.0292	43007.0292	43007.0292	43007.0292	43012.6417	43007.0292	43012.6417	43007.0292	43012.6417	43007.0292	43007.0292	43012.6417
	43113.8334	43007.0333	43007.0333	43007.0333	43007.0333	43007.0333	43012.65	43007.0333	43012.65	43007.0333	43012.65	43007.0333	43007.0333	43012.65
	43113.9167	43007.0375	43007.0375	43007.0375	43007.0375	43007.0375	43012.6583	43007.0375	43012.6583	43007.0375	43012.6583	43007.0375	43007.0375	43012.6583
	43114	43007.0417	43007.0417	43007.0417	43007.0417	43007.0417	43012.6667	43007.0417	43012.6667	43007.0417	43012.6667	43007.0417	43007.0417	43012.6667
	43114.0834	43007.0458	43007.0458	43007.0458	43007.0458	43007.0458	43012.675	43007.0458	43012.675	43007.0458	43012.675	43007.0458	43007.0458	43012.675
	43114.1667	43007.05	43007.05	43007.05	43007.05	43007.05	43012.6833	43007.05	43012.6833	43007.05	43012.6833	43007.05	43007.05	43012.6833
	43114.25	43007.0542	43007.0542	43007.0542	43007.0542	43007.0542	43012.6917	43007.0542	43012.6917	43007.0542	43012.6917	43007.0542	43007.0542	43012.6917
	43114.3334	43007.0583	43007.0583	43007.0583	43007.0583	43007.0583	43012.7	43007.0583	43012.7	43007.0583	43012.7	43007.0583	43007.0583	43012.7
	43114.4167	43007.0625	43007.0625	43007.0625	43007.0625	43007.0625	43012.7083	43007.0625	43012.7083	43007.0625	43012.7083	43007.0625	43007.0625	43012.7083
	43114.5	43007.0667	43007.0667	43007.0667	43007.0667	43007.0667	43012.7167	43007.0667	43012.7167	43007.0667	43012.7167	43007.0667	43007.0667	43012.7167
	43114.5834	43007.0708	43007.0708	43007.0708	43007.0708	43007.0708	43012.725	43007.0708	43012.725	43007.0708	43012.725	43007.0708	43007.0708	43012.725
	43114.6667	43007.075	43007.075	43007.075	43007.075	43007.075	43012.7333	43007.075	43012.7333	43007.075	43012.7333	43007.075	43007.075	43012.7333
	43114.75	43007.0792	43007.0792	43007.0792	43007.0792	43007.0792	43012.7417	43007.0792	43012.7417	43007.0792	43012.7417	43007.0792	43007.0792	43012.7417
	43114.8334	43007.0833	43007.0833	43007.0833	43007.0833	43007.0833	43012.75	43007.0833	43012.75	43007.0833	43012.75	43007.0833	43007.0833	43012.75
	43114.9167	43007.0875	43007.0875	43007.0875	43007.0875	43007.0875	43012.7583	43007.0875	43012.7583	43007.0875	43012.7583	43007.0875	43007.0875	43012.7583
	43115	43007.0917	43007.0917	43007.0917	43007.0917	43007.0917	43012.7667	43007.0917	43012.7667	43007.0917	43012.7667	43007.0917	43007.0917	43012.7667
	43115.0834	43007.0958	43007.0958	43007.0958	43007.0958	43007.0958	43012.775	43007.0958	43012.775	43007.0958	43012.775	43007.0958	43007.0958	43012.775
	43115.1667	43007.1	43007.1	43007.1	43007.1	43007.1	43012.7833	43007.1	43012.7833	43007.1	43012.7833	43007.1	43007.1	43012.7833
	43115.25	43007.1042	43007.1042	43007.1042	43007.1042	43007.1042	43012.7917	43007.1042	43012.7917	43007.1042	43012.7917	43007.1042	43007.1042	43012.7917
	43115.3334	43007.1083	43007.1083	43007.1083	43007.1083	43007.1083	43012.8	43007.1083	43012.8	43007.1083	43012.8	43007.1083	43007.1083	43012.8
	43115.4167	43007.1125	43007.1125	43007.1125	43007.1125	43007.1125	43012.8083	43007.1125	43012.8083	43007.1125	43012.8083	43007.1125	43007.1125	43012.8083
	43115.5	43007.1167	43007.1167	43007.1167	43007.1167	43007.1167	43012.8167	43007.1167	43012.8167	43007.1167	43012.8167	43007.1167	43007.1167	43012.8167
	43115.5834	43007.1208	43007.1208	43007.1208	43007.1208	43007.1208	43012.825	43007.1208	43012.825	43007.1208	43012.825	43007.1208	43007.1208	43012.825
	43115.6667	43007.125	43007.125	43007.125	43007.125	43007.125	43012.8333	43007.125	43012.8333	43007.125	43012.8333	43007.125	43007.125	43012.8333
	43115.75	43007.1292	43007.1292	43007.1292	43007.1292	43007.1292	43012.8417	43007.1292	43012.8417	43007.1292	43012.8417	43007.1292	43007.1292	43012.8417
	43115.8334	43007.1333	43007.1333	43007.1333	43007.1333	43007.1333	43012.85	43007.1333	43012.85	43007.1333	43012.85	43007.1333	43007.1333	43012.85
	43115.9167	43007.1375	43007.1375	43007.1375	43007.1375	43007.1375	43012.8583	43007.1375	43012.8583	43007.1375	43012.8583	43007.1375	43007.1375	43012.8583
	43116	43007.1417	43007.1417	43007.1417	43007.1417	43007.1417	43012.8667	43007.1417	43012.8667	43007.1417	43012.8667	43007.1417	43007.1417	43012.8667
	43116.0834	43007.1458	43007.1458	43007.1458	43007.1458	43007.1458	43012.875	43007.1458	43012.875	43007.1458	43012.875	43007.1458	43007.1458	43012.875
	43116.1667	43007.15	43007.15	43007.15	43007.15	43007.15	43012.8833	43007.15	43012.8833	43007.15	43012.8833	43007.15	43007.15	43012.8833
	43116.25	43007.1542	43007.1542	43007.1542	43007.1542	43007.1542	43012.8917	43007.1542	43012.8917	43007.1542	43012.8917	43007.1542	43007.1542	43012.8917
	43116.3334	43007.1583	43007.1583	43007.1583	43007.1583	43007.1583	43012.9	43007.1583	43012.9	43007.1583	43012.9	43007.1583	43007.1583	43012.9
	43116.4167	43007.1625	43007.1625	43007.1625	43007.1625	43007.1625	43012.9083	43007.1625	43012.9083	43007.1625	43012.9083	43007.1625	43007.1625	43012.9083
	43116.5	43007.1667	43007.1667	43007.1667	43007.1667	43007.1667	43012.9167	43007.1667	43012.9167	43007.1667	43012.9167	43007.1667	43007.1667	43012.9167
	43116.5834	43007.1708	43007.1708	43007.1708	43007.1708	43007.1708	43012.925	43007.1708	43012.925	43007.1708	43012.925	43007.1708	43007.1708	43012.925
	43116.6667	43007.175	43007.175	43007.175	43007.175	43007.175	43012.9333	43007.175	43012.9333	43007.175	43012.9333	43007.175	43007.175	43012.9333
	43116.75	43007.1792	43007.1792	43007.1792	43007.1792	43007.1792	43012.9417	43007.1792	43012.9417	43007.1792	43012.9417	43007.1792	43007.1792	43012.9417
	43116.8334	43007.1833	43007.1833	43007.1833	43007.1833	43007.1833	43012.95	43007.1833	43012.95	43007.1833	43012.95	43007.1833	43007.1833	43012.95
	43116.9167	43007.1875	43007.1875	43007.1875	43007.1875	43007.1875	43012.9583	43007.1875	43012.9583	43007.1875	43012.9583	43007.1875	43007.1875	43012.9583
	43117	43007.1917	43007.1917	43007.1917	43007.1917	43007.1917	43012.9667	43007.1917	43012.9667	43007.1917	43012.9667	43007.1917	43007.1917	43012.9667
	43117.0834	43007.1958	43007.1958	43007.1958	43007.1958	43007.1958	43012.975	43007.1958	43012.975	43007.1958	43012.975	43007.1958	43007.1958	43012.975
	43117.1667	43007.2	43007.2	43007.2	43007.2	43007.2	43012.9833	43007.2	43012.9833	43007.2	43012.9833	43007.2	43007.2	43012.9833
	43117.25	43007.2042	43007.2042	43007.2042	43007.2042	43007.2042	43012.9917	43007.2042	43012.9917	43007.2042	43012.9917	43007.2042	43007.2042	43012.9917
	43117.3334	43007.2083	43007.2083	43007.2083	43007.2083	43007.2083	43013	43007.2083	43013	43007.2083	43013	43007.2083	43007.2083	43013
	43117.4167	43007.2125	43007.2125	43007.2125	43007.2125	43007.2125	43013.0083	43007.2125	43013.0083	43007.2125	43013.0083	43007.2125	43007.2125	43013.0083
	43117.5	43007.2167	43007.2167	43007.2167	43007.2167	43007.2167	43013.0167	43007.2167	43013.0167	43007.2167	43013.0167	43007.2167	43007.2167	43013.0167
	43117.5834	43007.2208	43007.2208	43007.2208	43007.2208	43007.2208	43013.025	43007.2208	43013.025	43007.2208	43013.025	43007.2208	43007.2208	43013.025
	43117.6667	43007.225	43007.225	43007.225	43007.225	43007.225	43013.0333	43007.225	43013.0333	43007.225	43013.0333	43007.225	43007.225	43013.0333
	43117.75	43007.2292	43007.2292	43007.2292	43007.2292	43007.2292	43013.0417	43007.2292	43013.0417	43007.2292	43013.0417	43007.2292	43007.2292	43013.0417
	43117.8334	43007.2333	43007.2333	43007.2333	43007.2333	43007.2333	43013.05	43007.2333	43013.05	43007.2333	43013.05	43007.2333	43007.2333	43013.05
	43117.9167	43007.2375	43007.2375	43007.2375	43007.2375	43007.2375	43013.0583	43007.2375	43013.0583	43007.2375	43013.0583	43007.2375	43007.2375	43013.0583
	43118	43007.2417	43007.2417	43007.2417	43007.2417	43007.2417	43013.0667	43007.2417	43013.0667	43007.2417	43013.0667	43007.2417	43007.2417	43013.0667
	43118.0834	43007.2458	43007.2458	43007.2458	43007.2458	43007.2458	43013.075	43007.2458	43013.075	43007.2458	43013.075	43007.2458	43007.2458	43013.075
	43118.1667	43007.25	43007.25	43007.25	43007.25	43007.25	43013.0833	43007.25	43013.0833	43007.25	43013.0833	43007.25	43007.25	43013.0833
	43118.25	43007.2542	43007.2542	43007.2542	43007.2542	43007.2542	43013.0917	43007.2542	43013.0917	43007.2542	43013.0917	43007.2542	43007.2542	43013.0917
	43118.3334	43007.2583	43007.2583	43007.2583	43007.2583	43007.2583	43013.1	43007.2583	43013.1	43007.2583	43013.1	43007.2583	43007.2583	43013.1
	43118.4167	43007.2625	43007.2625	43007.2625	43007.2625	43007.2625	43013.1083	43007.2625	43013.1083	43007.2625	43013.1083	43007.2625	43007.2625	43013.1083
	43118.5	43007.2667	43007.2667	43007.2667	43007.2667	43007.2667	43013.1167	43007.2667	43013.1167	43007.2667	43013.1167	43007.2667	43007.2667	43013.1167
	43118.5834	43007.2708	43007.2708	43007.2708	43007.2708	43007.2708	43013.125	43007.2708	43013.125	43007.2708	43013.125	43007.2708	43007.2708	43013.125
	43118.6667	43007.275	43007.275	43007.275	43007.275	43007.275	43013.1333	43007.275	43013.1333	43007.275	43013.1333	43007.275	43007.275	43013.1333
	43118.75	43007.2792	43007.2792	43007.2792	43007.2792	43007.2792	43013.1417	43007.2792	43013.1417	43007.2792	43013.1417	43007.2792	43007.2792	43013.1417
	43118.8334	43007.2833	43007.2833	43007.2833	43007.2833	43007.2833	43013.15	43007.2833	43013.15	43007.2833	43013.15	43007.2833	43007.2833	43013.15
	43118.9167	43007.2875	43007.2875	43007.2875	43007.2875	43007.2875	43013.1583	43007.2875	43013.1583	43007.2875	43013.1583	43007.2875	43007.2875	43013.1583
	43119	43007.2917	43007.2917	43007.2917	43007.2917	43007.2917	43013.1667	43007.2917	43013.1667	43007.2917	43013.1667	43007.2917	43007.2917	43013.1667
	43119.0834	43007.2958	43007.2958	43007.2958	43007.2958	43007.2958	43013.175	43007.2958	43013.175	43007.2958	43013.175	43007.2958	43007.2958	43013.175
	43119.1667	43007.3	43007.3	43007.3	43007.3	43007.3	43013.1833	43007.3	43013.1833	43007.3	43013.1833	43007.3	43007.3	43013.1833
	43119.25	43007.3042	43007.3042	43007.3042	43007.3042	43007.3042	43013.1917	43007.3042	43013.1917	43007.3042	43013.1917	43007.3042	43007.3042	43013.1917
	43119.3334	43007.3083	43007.3083	43007.3083	43007.3083	43007.3083	43013.2	43007.3083	43013.2	43007.3083	43013.2	43007.3083	43007.3083	43013.2
	43119.4167	43007.3125	43007.3125	43007.3125	43007.3125	43007.3125	43013.2083	43007.3125	43013.2083	43007.3125	43013.2083	43007.3125	43007.3125	43013.2083
	43119.5	43007.3167	43007.3167	43007.3167	43007.3167	43007.3167	43013.2167	43007.3167	43013.2167	43007.3167	43013.2167	43007.3167	43007.3167	43013.2167
	43119.5834	43007.3208	43007.3208	43007.3208	43007.3208	43007.3208	43013.225	43007.3208	43013.225	43007.3208	43013.225	43007.3208	43007.3208	43013.225
	43119.6667	43007.325	43007.325	43007.325	43007.325	43007.325	43013.2333	43007.325	43013.2333	43007.325	43013.2333	43007.325	43007.325	43013.2333
	43119.75	43007.3292	43007.3292	43007.3292	43007.3292	43007.3292	43013.2417	43007.3292	43013.2417	43007.3292	43013.2417	43007.3292	43007.3292	43013.2417
	43119.8334	43007.3333	43007.3333	43007.3333	43007.3333	43007.3333	43013.25	43007.3333	43013.25	43007.3333	43013.25	43007.3333	43007.3333	43013.25
	43119.9167	43007.3375	43007.3375	43007.3375	43007.3375	43007.3375	43013.2583	43007.3375	43013.2583	43007.3375	43013.2583	43007.3375	43007.3375	43013.2583
	43120	43007.3417	43007.3417	43007.3417	43007.3417	43007.3417	43013.2667	43007.3417	43013.2667	43007.3417	43013.2667	43007.3417	43007.3417	43013.2667
	43120.0834	43007.3458	43007.3458	43007.3458	43007.3458	43007.3458	43013.275	43007.3458	43013.275	43007.3458	43013.275	43007.3458	43007.3458	43013.275
	43120.1667	43007.35	43007.35	43007.35	43007.35	43007.35	43013.2833	43007.35	43013.2833	43007.35	43013.2833	43007.35	43007.35	43013.2833
	43120.25	43007.3542	43007.3542	43007.3542	43007.3542	43007.3542	43013.2917	43007.3542	43013.2917	43007.3542	43013.2917	43007.3542	43007.3542	43013.2917
	43120.3334	43007.3583	43007.3583	43007.3583	43007.3583	43007.3583	43013.3	43007.3583	43013.3	43007.3583	43013.3	43007.3583	43007.3583	43013.3
	43120.4167	43007.3625	43007.3625	43007.3625	43007.3625	43007.3625	43013.3083	43007.3625	43013.3083	43007.3625	43013.3083	43007.3625	43007.3625	43013.3083
	43120.5	43007.3667	43007.3667	43007.3667	43007.3667	43007.3667	43013.3167	43007.3667	43013.3167	43007.3667	43013.3167	43007.3667	43007.3667	43013.3167
	43120.5834	43007.3708	43007.3708	43007.3708	43007.3708	43007.3708	43013.325	43007.3708	43013.325	43007.3708	43013.325	43007.3708	43007.3708	43013.325
	43120.6667	43007.375	43007.375	43007.375	43007.375	43007.375	43013.3333	43007.375	43013.3333	43007.375	43013.3333	43007.375	43007.375	43013.3333
	43120.75	43007.3792	43007.3792	43007.3792	43007.3792	43007.3792	43013.3417	43007.3792	43013.3417	43007.3792	43013.3417	43007.3792	43007.3792	43013.3417
	43120.8334	43007.3833	43007.3833	43007.3833	43007.3833	43007.3833	43013.35	43007.3833	43013.35	43007.3833	43013.35	43007.3833	43007.3833	43013.35
	43120.9167	43007.3875	43007.3875	43007.3875	43007.3875	43007.3875	43013.3583	43007.3875	43013.3583	43007.3875	43013.3583	43007.3875	43007.3875	43013.3583
	43121	43007.3917	43007.3917	43007.3917	43007.3917	43007.3917	43013.3667	43007.3917	43013.3667	43007.3917	43013.3667	43007.3917	43007.3917	43013.3667
	43121.0834	43007.3958	43007.3958	43007.3958	43007.3958	43007.3958	43013.375	43007.3958	43013.375	43007.3958	43013.375	43007.3958	43007.3958	43013.375
	43121.1667	43007.4	43007.4	43007.4	43007.4	43007.4	43013.3833	43007.4	43013.3833	43007.4	43013.3833	43007.4	43007.4	43013.3833
	43121.25	43007.4042	43007.4042	43007.4042	43007.4042	43007.4042	43013.3917	43007.4042	43013.3917	43007.4042	43013.3917	43007.4042	43007.4042	43013.3917
	43121.3334	43007.4083	43007.4083	43007.4083	43007.4083	43007.4083	43013.4	43007.4083	43013.4	43007.4083	43013.4	43007.4083	43007.4083	43013.4
	43121.4167	43007.4125	43007.4125	43007.4125	43007.4125	43007.4125	43013.4083	43007.4125	43013.4083	43007.4125	43013.4083	43007.4125	43007.4125	43013.4083
	43121.5	43007.4167	43007.4167	43007.4167	43007.4167	43007.4167	43013.4167	43007.4167	43013.4167	43007.4167	43013.4167	43007.4167	43007.4167	43013.4167
	43121.5834	43007.4208	43007.4208	43007.4208	43007.4208	43007.4208	43013.425	43007.4208	43013.425	43007.4208	43013.425	43007.4208	43007.4208	43013.425
	43121.6667	43007.425	43007.425	43007.425	43007.425	43007.425	43013.4333	43007.425	43013.4333	43007.425	43013.4333	43007.425	43007.425	43013.4333
	43121.75	43007.4292	43007.4292	43007.4292	43007.4292	43007.4292	43013.4417	43007.4292	43013.4417	43007.4292	43013.4417	43007.4292	43007.4292	43013.4417
	43121.8334	43007.4333	43007.4333	43007.4333	43007.4333	43007.4333	43013.45	43007.4333	43013.45	43007.4333	43013.45	43007.4333	43007.4333	43013.45
	43121.9167	43007.4375	43007.4375	43007.4375	43007.4375	43007.4375	43013.4583	43007.4375	43013.4583	43007.4375	43013.4583	43007.4375	43007.4375	43013.4583
	43122	43007.4417	43007.4417	43007.4417	43007.4417	43007.4417	43013.4667	43007.4417	43013.4667	43007.4417	43013.4667	43007.4417	43007.4417	43013.4667
	43122.0834	43007.4458	43007.4458	43007.4458	43007.4458	43007.4458	43013.475	43007.4458	43013.475	43007.4458	43013.475	43007.4458	43007.4458	43013.475
	43122.1667	43007.45	43007.45	43007.45	43007.45	43007.45	43013.4833	43007.45	43013.4833	43007.45	43013.4833	43007.45	43007.45	43013.4833
	43122.25	43007.4542	43007.4542	43007.4542	43007.4542	43007.4542	43013.4917	43007.4542	43013.4917	43007.4542	43013.4917	43007.4542	43007.4542	43013.4917
	43122.3334	43007.4583	43007.4583	43007.4583	43007.4583	43007.4583	43013.5	43007.4583	43013.5	43007.4583	43013.5	43007.4583	43007.4583	43013.5
	43122.4167	43007.4625	43007.4625	43007.4625	43007.4625	43007.4625	43013.5083	43007.4625	43013.5083	43007.4625	43013.5083	43007.4625	43007.4625	43013.5083
	43122.5	43007.4667	43007.4667	43007.4667	43007.4667	43007.4667	43013.5167	43007.4667	43013.5167	43007.4667	43013.5167	43007.4667	43007.4667	43013.5167
	43122.5834	43007.4708	43007.4708	43007.4708	43007.4708	43007.4708	43013.525	43007.4708	43013.525	43007.4708	43013.525	43007.4708	43007.4708	43013.525
	43122.6667	43007.475	43007.475	43007.475	43007.475	43007.475	43013.5333	43007.475	43013.5333	43007.475	43013.5333	43007.475	43007.475	43013.5333
	43122.75	43007.4792	43007.4792	43007.4792	43007.4792	43007.4792	43013.5417	43007.4792	43013.5417	43007.4792	43013.5417	43007.4792	43007.4792	43013.5417
	43122.8334	43007.4833	43007.4833	43007.4833	43007.4833	43007.4833	43013.55	43007.4833	43013.55	43007.4833	43013.55	43007.4833	43007.4833	43013.55
	43122.9167	43007.4875	43007.4875	43007.4875	43007.4875	43007.4875	43013.5583	43007.4875	43013.5583	43007.4875	43013.5583	43007.4875	43007.4875	43013.5583
	43123	43007.4917	43007.4917	43007.4917	43007.4917	43007.4917	43013.5667	43007.4917	43013.5667	43007.4917	43013.5667	43007.4917	43007.4917	43013.5667
	43123.0834	43007.4958	43007.4958	43007.4958	43007.4958	43007.4958	43013.575	43007.4958	43013.575	43007.4958	43013.575	43007.4958	43007.4958	43013.575
	43123.1667	43007.5	43007.5	43007.5	43007.5	43007.5	43013.5833	43007.5	43013.5833	43007.5	43013.5833	43007.5	43007.5	43013.5833
	43123.25	43007.5042	43007.5042	43007.5042	43007.5042	43007.5042	43013.5917	43007.5042	43013.5917	43007.5042	43013.5917	43007.5042	43007.5042	43013.5917
	43123.3334	43007.5083	43007.5083	43007.5083	43007.5083	43007.5083	43013.6	43007.5083	43013.6	43007.5083	43013.6	43007.5083	43007.5083	43013.6
	43123.4167	43007.5125	43007.5125	43007.5125	43007.5125	43007.5125	43013.6083	43007.5125	43013.6083	43007.5125	43013.6083	43007.5125	43007.5125	43013.6083
	43123.5	43007.5167	43007.5167	43007.5167	43007.5167	43007.5167	43013.6167	43007.5167	43013.6167	43007.5167	43013.6167	43007.5167	43007.5167	43013.6167
	43123.5834	43007.5208	43007.5208	43007.5208	43007.5208	43007.5208	43013.625	43007.5208	43013.625	43007.5208	43013.625	43007.5208	43007.5208	43013.625
	43123.6667	43007.525	43007.525	43007.525	43007.525	43007.525	43013.6333	43007.525	43013.6333	43007.525	43013.6333	43007.525	43007.525	43013.6333
	43123.75	43007.5292	43007.5292	43007.5292	43007.5292	43007.5292	43013.6417	43007.5292	43013.6417	43007.5292	43013.6417	43007.5292	43007.5292	43013.6417
	43123.8334	43007.5333	43007.5333	43007.5333	43007.5333	43007.5333	43013.65	43007.5333	43013.65	43007.5333	43013.65	43007.5333	43007.5333	43013.65
	43123.9167	43007.5375	43007.5375	43007.5375	43007.5375	43007.5375	43013.6583	43007.5375	43013.6583	43007.5375	43013.6583	43007.5375	43007.5375	43013.6583
	43124	43007.5417	43007.5417	43007.5417	43007.5417	43007.5417	43013.6667	43007.5417	43013.6667	43007.5417	43013.6667	43007.5417	43007.5417	43013.6667
	43124.0834	43007.5458	43007.5458	43007.5458	43007.5458	43007.5458	43013.675	43007.5458	43013.675	43007.5458	43013.675	43007.5458	43007.5458	43013.675
	43124.1667	43007.55	43007.55	43007.55	43007.55	43007.55	43013.6833	43007.55	43013.6833	43007.55	43013.6833	43007.55	43007.55	43013.6833
	43124.25	43007.5542	43007.5542	43007.5542	43007.5542	43007.5542	43013.6917	43007.5542	43013.6917	43007.5542	43013.6917	43007.5542	43007.5542	43013.6917
	43124.3334	43007.5583	43007.5583	43007.5583	43007.5583	43007.5583	43013.7	43007.5583	43013.7	43007.5583	43013.7	43007.5583	43007.5583	43013.7
	43124.4167	43007.5625	43007.5625	43007.5625	43007.5625	43007.5625	43013.7083	43007.5625	43013.7083	43007.5625	43013.7083	43007.5625	43007.5625	43013.7083
	43124.5	43007.5667	43007.5667	43007.5667	43007.5667	43007.5667	43013.7167	43007.5667	43013.7167	43007.5667	43013.7167	43007.5667	43007.5667	43013.7167
	43124.5834	43007.5708	43007.5708	43007.5708	43007.5708	43007.5708	43013.725	43007.5708	43013.725	43007.5708	43013.725	43007.5708	43007.5708	43013.725
	43124.6667	43007.575	43007.575	43007.575	43007.575	43007.575	43013.7333	43007.575	43013.7333	43007.575	43013.7333	43007.575	43007.575	43013.7333
	43124.75	43007.5792	43007.5792	43007.5792	43007.5792	43007.5792	43013.7417	43007.5792	43013.7417	43007.5792	43013.7417	43007.5792	43007.5792	43013.7417
	43124.8334	43007.5833	43007.5833	43007.5833	43007.5833	43007.5833	43013.75	43007.5833	43013.75	43007.5833	43013.75	43007.5833	43007.5833	43013.75
	43124.9167	43007.5875	43007.5875	43007.5875	43007.5875	43007.5875	43013.7583	43007.5875	43013.7583	43007.5875	43013.7583	43007.5875	43007.5875	43013.7583
	43125	43007.5917	43007.5917	43007.5917	43007.5917	43007.5917	43013.7667	43007.5917	43013.7667	43007.5917	43013.7667	43007.5917	43007.5917	43013.7667
	43125.0834	43007.5958	43007.5958	43007.5958	43007.5958	43007.5958	43013.775	43007.5958	43013.775	43007.5958	43013.775	43007.5958	43007.5958	43013.775
	43125.1667	43007.6	43007.6	43007.6	43007.6	43007.6	43013.7833	43007.6	43013.7833	43007.6	43013.7833	43007.6	43007.6	43013.7833
	43125.25	43007.6042	43007.6042	43007.6042	43007.6042	43007.6042	43013.7917	43007.6042	43013.7917	43007.6042	43013.7917	43007.6042	43007.6042	43013.7917
	43125.3334	43007.6083	43007.6083	43007.6083	43007.6083	43007.6083	43013.8	43007.6083	43013.8	43007.6083	43013.8	43007.6083	43007.6083	43013.8
	43125.4167	43007.6125	43007.6125	43007.6125	43007.6125	43007.6125	43013.8083	43007.6125	43013.8083	43007.6125	43013.8083	43007.6125	43007.6125	43013.8083
	43125.5	43007.6167	43007.6167	43007.6167	43007.6167	43007.6167	43013.8167	43007.6167	43013.8167	43007.6167	43013.8167	43007.6167	43007.6167	43013.8167
	43125.5834	43007.6208	43007.6208	43007.6208	43007.6208	43007.6208	43013.825	43007.6208	43013.825	43007.6208	43013.825	43007.6208	43007.6208	43013.825
	43125.6667	43007.625	43007.625	43007.625	43007.625	43007.625	43013.8333	43007.625	43013.8333	43007.625	43013.8333	43007.625	43007.625	43013.8333
	43125.75	43007.6292	43007.6292	43007.6292	43007.6292	43007.6292	43013.8417	43007.6292	43013.8417	43007.6292	43013.8417	43007.6292	43007.6292	43013.8417
	43125.8334	43007.6333	43007.6333	43007.6333	43007.6333	43007.6333	43013.85	43007.6333	43013.85	43007.6333	43013.85	43007.6333	43007.6333	43013.85
	43125.9167	43007.6375	43007.6375	43007.6375	43007.6375	43007.6375	43013.8583	43007.6375	43013.8583	43007.6375	43013.8583	43007.6375	43007.6375	43013.8583
	43126	43007.6417	43007.6417	43007.6417	43007.6417	43007.6417	43013.8667	43007.6417	43013.8667	43007.6417	43013.8667	43007.6417	43007.6417	43013.8667
	43126.0834	43007.6458	43007.6458	43007.6458	43007.6458	43007.6458	43013.875	43007.6458	43013.875	43007.6458	43013.875	43007.6458	43007.6458	43013.875
	43126.1667	43007.65	43007.65	43007.65	43007.65	43007.65	43013.8833	43007.65	43013.8833	43007.65	43013.8833	43007.65	43007.65	43013.8833
	43126.25	43007.6542	43007.6542	43007.6542	43007.6542	43007.6542	43013.8917	43007.6542	43013.8917	43007.6542	43013.8917	43007.6542	43007.6542	43013.8917
	43126.3334	43007.6583	43007.6583	43007.6583	43007.6583	43007.6583	43013.9	43007.6583	43013.9	43007.6583	43013.9	43007.6583	43007.6583	43013.9
	43126.4167	43007.6625	43007.6625	43007.6625	43007.6625	43007.6625	43013.9083	43007.6625	43013.9083	43007.6625	43013.9083	43007.6625	43007.6625	43013.9083
	43126.5	43007.6667	43007.6667	43007.6667	43007.6667	43007.6667	43013.9167	43007.6667	43013.9167	43007.6667	43013.9167	43007.6667	43007.6667	43013.9167
	43126.5834	43007.6708	43007.6708	43007.6708	43007.6708	43007.6708	43013.925	43007.6708	43013.925	43007.6708	43013.925	43007.6708	43007.6708	43013.925
	43126.6667	43007.675	43007.675	43007.675	43007.675	43007.675	43013.9333	43007.675	43013.9333	43007.675	43013.9333	43007.675	43007.675	43013.9333
	43126.75	43007.6792	43007.6792	43007.6792	43007.6792	43007.6792	43013.9417	43007.6792	43013.9417	43007.6792	43013.9417	43007.6792	43007.6792	43013.9417
	43126.8334	43007.6833	43007.6833	43007.6833	43007.6833	43007.6833	43013.95	43007.6833	43013.95	43007.6833	43013.95	43007.6833	43007.6833	43013.95
	43126.9167	43007.6875	43007.6875	43007.6875	43007.6875	43007.6875	43013.9583	43007.6875	43013.9583	43007.6875	43013.9583	43007.6875	43007.6875	43013.9583
	43127	43007.6917	43007.6917	43007.6917	43007.6917	43007.6917	43013.9667	43007.6917	43013.9667	43007.6917	43013.9667	43007.6917	43007.6917	43013.9667
	43127.0834	43007.6958	43007.6958	43007.6958	43007.6958	43007.6958	43013.975	43007.6958	43013.975	43007.6958	43013.975	43007.6958	43007.6958	43013.975
	43127.1667	43007.7	43007.7	43007.7	43007.7	43007.7	43013.9833	43007.7	43013.9833	43007.7	43013.9833	43007.7	43007.7	43013.9833
	43127.25	43007.7042	43007.7042	43007.7042	43007.7042	43007.7042	43013.9917	43007.7042	43013.9917	43007.7042	43013.9917	43007.7042	43007.7042	43013.9917
	43127.3334	43007.7083	43007.7083	43007.7083	43007.7083	43007.7083	43014	43007.7083	43014	43007.7083	43014	43007.7083	43007.7083	43014
	43127.4167	43007.7125	43007.7125	43007.7125	43007.7125	43007.7125	43014.0083	43007.7125	43014.0083	43007.7125	43014.0083	43007.7125	43007.7125	43014.0083
	43127.5	43007.7167	43007.7167	43007.7167	43007.7167	43007.7167	43014.0167	43007.7167	43014.0167	43007.7167	43014.0167	43007.7167	43007.7167	43014.0167
	43127.5834	43007.7208	43007.7208	43007.7208	43007.7208	43007.7208	43014.025	43007.7208	43014.025	43007.7208	43014.025	43007.7208	43007.7208	43014.025
	43127.6667	43007.725	43007.725	43007.725	43007.725	43007.725	43014.0333	43007.725	43014.0333	43007.725	43014.0333	43007.725	43007.725	43014.0333
	43127.75	43007.7292	43007.7292	43007.7292	43007.7292	43007.7292	43014.0417	43007.7292	43014.0417	43007.7292	43014.0417	43007.7292	43007.7292	43014.0417
	43127.8334	43007.7333	43007.7333	43007.7333	43007.7333	43007.7333	43014.05	43007.7333	43014.05	43007.7333	43014.05	43007.7333	43007.7333	43014.05
	43127.9167	43007.7375	43007.7375	43007.7375	43007.7375	43007.7375	43014.0583	43007.7375	43014.0583	43007.7375	43014.0583	43007.7375	43007.7375	43014.0583
	43128	43007.7417	43007.7417	43007.7417	43007.7417	43007.7417	43014.0667	43007.7417	43014.0667	43007.7417	43014.0667	43007.7417	43007.7417	43014.0667
	43128.0834	43007.7458	43007.7458	43007.7458	43007.7458	43007.7458	43014.075	43007.7458	43014.075	43007.7458	43014.075	43007.7458	43007.7458	43014.075
	43128.1667	43007.75	43007.75	43007.75	43007.75	43007.75	43014.0833	43007.75	43014.0833	43007.75	43014.0833	43007.75	43007.75	43014.0833
	43128.25	43007.7542	43007.7542	43007.7542	43007.7542	43007.7542	43014.0917	43007.7542	43014.0917	43007.7542	43014.0917	43007.7542	43007.7542	43014.0917
	43128.3334	43007.7583	43007.7583	43007.7583	43007.7583	43007.7583	43014.1	43007.7583	43014.1	43007.7583	43014.1	43007.7583	43007.7583	43014.1
	43128.4167	43007.7625	43007.7625	43007.7625	43007.7625	43007.7625	43014.1083	43007.7625	43014.1083	43007.7625	43014.1083	43007.7625	43007.7625	43014.1083
	43128.5	43007.7667	43007.7667	43007.7667	43007.7667	43007.7667	43014.1167	43007.7667	43014.1167	43007.7667	43014.1167	43007.7667	43007.7667	43014.1167
	43128.5834	43007.7708	43007.7708	43007.7708	43007.7708	43007.7708	43014.125	43007.7708	43014.125	43007.7708	43014.125	43007.7708	43007.7708	43014.125
	43128.6667	43007.775	43007.775	43007.775	43007.775	43007.775	43014.1333	43007.775	43014.1333	43007.775	43014.1333	43007.775	43007.775	43014.1333
	43128.75	43007.7792	43007.7792	43007.7792	43007.7792	43007.7792	43014.1417	43007.7792	43014.1417	43007.7792	43014.1417	43007.7792	43007.7792	43014.1417
	43128.8334	43007.7833	43007.7833	43007.7833	43007.7833	43007.7833	43014.15	43007.7833	43014.15	43007.7833	43014.15	43007.7833	43007.7833	43014.15
	43128.9167	43007.7875	43007.7875	43007.7875	43007.7875	43007.7875	43014.1583	43007.7875	43014.1583	43007.7875	43014.1583	43007.7875	43007.7875	43014.1583
	43129	43007.7917	43007.7917	43007.7917	43007.7917	43007.7917	43014.1667	43007.7917	43014.1667	43007.7917	43014.1667	43007.7917	43007.7917	43014.1667
	43129.0834	43007.7958	43007.7958	43007.7958	43007.7958	43007.7958	43014.175	43007.7958	43014.175	43007.7958	43014.175	43007.7958	43007.7958	43014.175
	43129.1667	43007.8	43007.8	43007.8	43007.8	43007.8	43014.1833	43007.8	43014.1833	43007.8	43014.1833	43007.8	43007.8	43014.1833
	43129.25	43007.8042	43007.8042	43007.8042	43007.8042	43007.8042	43014.1917	43007.8042	43014.1917	43007.8042	43014.1917	43007.8042	43007.8042	43014.1917
	43129.3334	43007.8083	43007.8083	43007.8083	43007.8083	43007.8083	43014.2	43007.8083	43014.2	43007.8083	43014.2	43007.8083	43007.8083	43014.2
	43129.4167	43007.8125	43007.8125	43007.8125	43007.8125	43007.8125	43014.2083	43007.8125	43014.2083	43007.8125	43014.2083	43007.8125	43007.8125	43014.2083
	43129.5	43007.8167	43007.8167	43007.8167	43007.8167	43007.8167	43014.2167	43007.8167	43014.2167	43007.8167	43014.2167	43007.8167	43007.8167	43014.2167
	43129.5834	43007.8208	43007.8208	43007.8208	43007.8208	43007.8208	43014.225	43007.8208	43014.225	43007.8208	43014.225	43007.8208	43007.8208	43014.225
	43129.6667	43007.825	43007.825	43007.825	43007.825	43007.825	43014.2333	43007.825	43014.2333	43007.825	43014.2333	43007.825	43007.825	43014.2333
	43129.75	43007.8292	43007.8292	43007.8292	43007.8292	43007.8292	43014.2417	43007.8292	43014.2417	43007.8292	43014.2417	43007.8292	43007.8292	43014.2417
	43129.8334	43007.8333	43007.8333	43007.8333	43007.8333	43007.8333	43014.25	43007.8333	43014.25	43007.8333	43014.25	43007.8333	43007.8333	43014.25
	43129.9167	43007.8375	43007.8375	43007.8375	43007.8375	43007.8375	43014.2583	43007.8375	43014.2583	43007.8375	43014.2583	43007.8375	43007.8375	43014.2583
	43130	43007.8417	43007.8417	43007.8417	43007.8417	43007.8417	43014.2667	43007.8417	43014.2667	43007.8417	43014.2667	43007.8417	43007.8417	43014.2667
	43130.0834	43007.8458	43007.8458	43007.8458	43007.8458	43007.8458	43014.275	43007.8458	43014.275	43007.8458	43014.275	43007.8458	43007.8458	43014.275
	43130.1667	43007.85	43007.85	43007.85	43007.85	43007.85	43014.2833	43007.85	43014.2833	43007.85	43014.2833	43007.85	43007.85	43014.2833
	43130.25	43007.8542	43007.8542	43007.8542	43007.8542	43007.8542	43014.2917	43007.8542	43014.2917	43007.8542	43014.2917	43007.8542	43007.8542	43014.2917
	43130.3334	43007.8583	43007.8583	43007.8583	43007.8583	43007.8583	43014.3	43007.8583	43014.3	43007.8583	43014.3	43007.8583	43007.8583	43014.3
	43130.4167	43007.8625	43007.8625	43007.8625	43007.8625	43007.8625	43014.3083	43007.8625	43014.3083	43007.8625	43014.3083	43007.8625	43007.8625	43014.3083
	43130.5	43007.8667	43007.8667	43007.8667	43007.8667	43007.8667	43014.3167	43007.8667	43014.3167	43007.8667	43014.3167	43007.8667	43007.8667	43014.3167
	43130.5834	43007.8708	43007.8708	43007.8708	43007.8708	43007.8708	43014.325	43007.8708	43014.325	43007.8708	43014.325	43007.8708	43007.8708	43014.325
	43130.6667	43007.875	43007.875	43007.875	43007.875	43007.875	43014.3333	43007.875	43014.3333	43007.875	43014.3333	43007.875	43007.875	43014.3333
	43130.75	43007.8792	43007.8792	43007.8792	43007.8792	43007.8792	43014.3417	43007.8792	43014.3417	43007.8792	43014.3417	43007.8792	43007.8792	43014.3417
	43130.8334	43007.8833	43007.8833	43007.8833	43007.8833	43007.8833	43014.35	43007.8833	43014.35	43007.8833	43014.35	43007.8833	43007.8833	43014.35
	43130.9167	43007.8875	43007.8875	43007.8875	43007.8875	43007.8875	43014.3583	43007.8875	43014.3583	43007.8875	43014.3583	43007.8875	43007.8875	43014.3583
	43131	43007.8917	43007.8917	43007.8917	43007.8917	43007.8917	43014.3667	43007.8917	43014.3667	43007.8917	43014.3667	43007.8917	43007.8917	43014.3667
	43131.0834	43007.8958	43007.8958	43007.8958	43007.8958	43007.8958	43014.375	43007.8958	43014.375	43007.8958	43014.375	43007.8958	43007.8958	43014.375
	43131.1667	43007.9	43007.9	43007.9	43007.9	43007.9	43014.3833	43007.9	43014.3833	43007.9	43014.3833	43007.9	43007.9	43014.3833
	43131.25	43007.9042	43007.9042	43007.9042	43007.9042	43007.9042	43014.3917	43007.9042	43014.3917	43007.9042	43014.3917	43007.9042	43007.9042	43014.3917
	43131.3334	43007.9083	43007.9083	43007.9083	43007.9083	43007.9083	43014.4	43007.9083	43014.4	43007.9083	43014.4	43007.9083	43007.9083	43014.4
	43131.4167	43007.9125	43007.9125	43007.9125	43007.9125	43007.9125	43014.4083	43007.9125	43014.4083	43007.9125	43014.4083	43007.9125	43007.9125	43014.4083
	43131.5	43007.9167	43007.9167	43007.9167	43007.9167	43007.9167	43014.4167	43007.9167	43014.4167	43007.9167	43014.4167	43007.9167	43007.9167	43014.4167
	43131.5834	43007.9208	43007.9208	43007.9208	43007.9208	43007.9208	43014.425	43007.9208	43014.425	43007.9208	43014.425	43007.9208	43007.9208	43014.425
	43131.6667	43007.925	43007.925	43007.925	43007.925	43007.925	43014.4333	43007.925	43014.4333	43007.925	43014.4333	43007.925	43007.925	43014.4333
	43131.75	43007.9292	43007.9292	43007.9292	43007.9292	43007.9292	43014.4417	43007.9292	43014.4417	43007.9292	43014.4417	43007.9292	43007.9292	43014.4417
	43131.8334	43007.9333	43007.9333	43007.9333	43007.9333	43007.9333	43014.45	43007.9333	43014.45	43007.9333	43014.45	43007.9333	43007.9333	43014.45
	43131.9167	43007.9375	43007.9375	43007.9375	43007.9375	43007.9375	43014.4583	43007.9375	43014.4583	43007.9375	43014.4583	43007.9375	43007.9375	43014.4583
	43132	43007.9417	43007.9417	43007.9417	43007.9417	43007.9417	43014.4667	43007.9417	43014.4667	43007.9417	43014.4667	43007.9417	43007.9417	43014.4667
	43132.0834	43007.9458	43007.9458	43007.9458	43007.9458	43007.9458	43014.475	43007.9458	43014.475	43007.9458	43014.475	43007.9458	43007.9458	43014.475
	43132.1667	43007.95	43007.95	43007.95	43007.95	43007.95	43014.4833	43007.95	43014.4833	43007.95	43014.4833	43007.95	43007.95	43014.4833
	43132.25	43007.9542	43007.9542	43007.9542	43007.9542	43007.9542	43014.4917	43007.9542	43014.4917	43007.9542	43014.4917	43007.9542	43007.9542	43014.4917
	43132.3334	43007.9583	43007.9583	43007.9583	43007.9583	43007.9583	43014.5	43007.9583	43014.5	43007.9583	43014.5	43007.9583	43007.9583	43014.5
	43132.4167	43007.9625	43007.9625	43007.9625	43007.9625	43007.9625	43014.5083	43007.9625	43014.5083	43007.9625	43014.5083	43007.9625	43007.9625	43014.5083
	43132.5	43007.9667	43007.9667	43007.9667	43007.9667	43007.9667	43014.5167	43007.9667	43014.5167	43007.9667	43014.5167	43007.9667	43007.9667	43014.5167
	43132.5834	43007.9708	43007.9708	43007.9708	43007.9708	43007.9708	43014.525	43007.9708	43014.525	43007.9708	43014.525	43007.9708	43007.9708	43014.525
	43132.6667	43007.975	43007.975	43007.975	43007.975	43007.975	43014.5333	43007.975	43014.5333	43007.975	43014.5333	43007.975	43007.975	43014.5333
	43132.75	43007.9792	43007.9792	43007.9792	43007.9792	43007.9792	43014.5417	43007.9792	43014.5417	43007.9792	43014.5417	43007.9792	43007.9792	43014.5417
	43132.8334	43007.9833	43007.9833	43007.9833	43007.9833	43007.9833	43014.55	43007.9833	43014.55	43007.9833	43014.55	43007.9833	43007.9833	43014.55
	43132.9167	43007.9875	43007.9875	43007.9875	43007.9875	43007.9875	43014.5583	43007.9875	43014.5583	43007.9875	43014.5583	43007.9875	43007.9875	43014.5583
	43133	43007.9917	43007.9917	43007.9917	43007.9917	43007.9917	43014.5667	43007.9917	43014.5667	43007.9917	43014.5667	43007.9917	43007.9917	43014.5667
	43133.0834	43007.9958	43007.9958	43007.9958	43007.9958	43007.9958	43014.575	43007.9958	43014.575	43007.9958	43014.575	43007.9958	43007.9958	43014.575
	43133.1667	43008	43008	43008	43008	43008	43014.5833	43008	43014.5833	43008	43014.5833	43008	43008	43014.5833
	43133.25	43008.0042	43008.0042	43008.0042	43008.0042	43008.0042	43014.5917	43008.0042	43014.5917	43008.0042	43014.5917	43008.0042	43008.0042	43014.5917
	43133.3334	43008.0083	43008.0083	43008.0083	43008.0083	43008.0083	43014.6	43008.0083	43014.6	43008.0083	43014.6	43008.0083	43008.0083	43014.6
	43133.4167	43008.0125	43008.0125	43008.0125	43008.0125	43008.0125	43014.6083	43008.0125	43014.6083	43008.0125	43014.6083	43008.0125	43008.0125	43014.6083
	43133.5	43008.0167	43008.0167	43008.0167	43008.0167	43008.0167	43014.6167	43008.0167	43014.6167	43008.0167	43014.6167	43008.0167	43008.0167	43014.6167
	43133.5834	43008.0208	43008.0208	43008.0208	43008.0208	43008.0208	43014.625	43008.0208	43014.625	43008.0208	43014.625	43008.0208	43008.0208	43014.625
	43133.6667	43008.025	43008.025	43008.025	43008.025	43008.025	43014.6333	43008.025	43014.6333	43008.025	43014.6333	43008.025	43008.025	43014.6333
	43133.75	43008.0292	43008.0292	43008.0292	43008.0292	43008.0292	43014.6417	43008.0292	43014.6417	43008.0292	43014.6417	43008.0292	43008.0292	43014.6417
	43133.8334	43008.0333	43008.0333	43008.0333	43008.0333	43008.0333	43014.65	43008.0333	43014.65	43008.0333	43014.65	43008.0333	43008.0333	43014.65
	43133.9167	43008.0375	43008.0375	43008.0375	43008.0375	43008.0375	43014.6583	43008.0375	43014.6583	43008.0375	43014.6583	43008.0375	43008.0375	43014.6583
	43134	43008.0417	43008.0417	43008.0417	43008.0417	43008.0417	43014.6667	43008.0417	43014.6667	43008.0417	43014.6667	43008.0417	43008.0417	43014.6667
	43134.0834	43008.0458	43008.0458	43008.0458	43008.0458	43008.0458	43014.675	43008.0458	43014.675	43008.0458	43014.675	43008.0458	43008.0458	43014.675
	43134.1667	43008.05	43008.05	43008.05	43008.05	43008.05	43014.6833	43008.05	43014.6833	43008.05	43014.6833	43008.05	43008.05	43014.6833
	43134.25	43008.0542	43008.0542	43008.0542	43008.0542	43008.0542	43014.6917	43008.0542	43014.6917	43008.0542	43014.6917	43008.0542	43008.0542	43014.6917
	43134.3334	43008.0583	43008.0583	43008.0583	43008.0583	43008.0583	43014.7	43008.0583	43014.7	43008.0583	43014.7	43008.0583	43008.0583	43014.7
	43134.4167	43008.0625	43008.0625	43008.0625	43008.0625	43008.0625	43014.7083	43008.0625	43014.7083	43008.0625	43014.7083	43008.0625	43008.0625	43014.7083
	43134.5	43008.0667	43008.0667	43008.0667	43008.0667	43008.0667	43014.7167	43008.0667	43014.7167	43008.0667	43014.7167	43008.0667	43008.0667	43014.7167
	43134.5834	43008.0708	43008.0708	43008.0708	43008.0708	43008.0708	43014.725	43008.0708	43014.725	43008.0708	43014.725	43008.0708	43008.0708	43014.725
	43134.6667	43008.075	43008.075	43008.075	43008.075	43008.075	43014.7333	43008.075	43014.7333	43008.075	43014.7333	43008.075	43008.075	43014.7333
	43134.75	43008.0792	43008.0792	43008.0792	43008.0792	43008.0792	43014.7417	43008.0792	43014.7417	43008.0792	43014.7417	43008.0792	43008.0792	43014.7417
	43134.8334	43008.0833	43008.0833	43008.0833	43008.0833	43008.0833	43014.75	43008.0833	43014.75	43008.0833	43014.75	43008.0833	43008.0833	43014.75
	43134.9167	43008.0875	43008.0875	43008.0875	43008.0875	43008.0875	43014.7583	43008.0875	43014.7583	43008.0875	43014.7583	43008.0875	43008.0875	43014.7583
	43135	43008.0917	43008.0917	43008.0917	43008.0917	43008.0917	43014.7667	43008.0917	43014.7667	43008.0917	43014.7667	43008.0917	43008.0917	43014.7667
	43135.0834	43008.0958	43008.0958	43008.0958	43008.0958	43008.0958	43014.775	43008.0958	43014.775	43008.0958	43014.775	43008.0958	43008.0958	43014.775
	43135.1667	43008.1	43008.1	43008.1	43008.1	43008.1	43014.7833	43008.1	43014.7833	43008.1	43014.7833	43008.1	43008.1	43014.7833
	43135.25	43008.1042	43008.1042	43008.1042	43008.1042	43008.1042	43014.7917	43008.1042	43014.7917	43008.1042	43014.7917	43008.1042	43008.1042	43014.7917
	43135.3334	43008.1083	43008.1083	43008.1083	43008.1083	43008.1083	43014.8	43008.1083	43014.8	43008.1083	43014.8	43008.1083	43008.1083	43014.8
	43135.4167	43008.1125	43008.1125	43008.1125	43008.1125	43008.1125	43014.8083	43008.1125	43014.8083	43008.1125	43014.8083	43008.1125	43008.1125	43014.8083
	43135.5	43008.1167	43008.1167	43008.1167	43008.1167	43008.1167	43014.8167	43008.1167	43014.8167	43008.1167	43014.8167	43008.1167	43008.1167	43014.8167
	43135.5834	43008.1208	43008.1208	43008.1208	43008.1208	43008.1208	43014.825	43008.1208	43014.825	43008.1208	43014.825	43008.1208	43008.1208	43014.825
	43135.6667	43008.125	43008.125	43008.125	43008.125	43008.125	43014.8333	43008.125	43014.8333	43008.125	43014.8333	43008.125	43008.125	43014.8333
	43135.75	43008.1292	43008.1292	43008.1292	43008.1292	43008.1292	43014.8417	43008.1292	43014.8417	43008.1292	43014.8417	43008.1292	43008.1292	43014.8417
	43135.8334	43008.1333	43008.1333	43008.1333	43008.1333	43008.1333	43014.85	43008.1333	43014.85	43008.1333	43014.85	43008.1333	43008.1333	43014.85
	43135.9167	43008.1375	43008.1375	43008.1375	43008.1375	43008.1375	43014.8583	43008.1375	43014.8583	43008.1375	43014.8583	43008.1375	43008.1375	43014.8583
	43136	43008.1417	43008.1417	43008.1417	43008.1417	43008.1417	43014.8667	43008.1417	43014.8667	43008.1417	43014.8667	43008.1417	43008.1417	43014.8667
	43136.0834	43008.1458	43008.1458	43008.1458	43008.1458	43008.1458	43014.875	43008.1458	43014.875	43008.1458	43014.875	43008.1458	43008.1458	43014.875
	43136.1667	43008.15	43008.15	43008.15	43008.15	43008.15	43014.8833	43008.15	43014.8833	43008.15	43014.8833	43008.15	43008.15	43014.8833
	43136.25	43008.1542	43008.1542	43008.1542	43008.1542	43008.1542	43014.8917	43008.1542	43014.8917	43008.1542	43014.8917	43008.1542	43008.1542	43014.8917
	43136.3334	43008.1583	43008.1583	43008.1583	43008.1583	43008.1583	43014.9	43008.1583	43014.9	43008.1583	43014.9	43008.1583	43008.1583	43014.9
	43136.4167	43008.1625	43008.1625	43008.1625	43008.1625	43008.1625	43014.9083	43008.1625	43014.9083	43008.1625	43014.9083	43008.1625	43008.1625	43014.9083
	43136.5	43008.1667	43008.1667	43008.1667	43008.1667	43008.1667	43014.9167	43008.1667	43014.9167	43008.1667	43014.9167	43008.1667	43008.1667	43014.9167
	43136.5834	43008.1708	43008.1708	43008.1708	43008.1708	43008.1708	43014.925	43008.1708	43014.925	43008.1708	43014.925	43008.1708	43008.1708	43014.925
	43136.6667	43008.175	43008.175	43008.175	43008.175	43008.175	43014.9333	43008.175	43014.9333	43008.175	43014.9333	43008.175	43008.175	43014.9333
	43136.75	43008.1792	43008.1792	43008.1792	43008.1792	43008.1792	43014.9417	43008.1792	43014.9417	43008.1792	43014.9417	43008.1792	43008.1792	43014.9417
	43136.8334	43008.1833	43008.1833	43008.1833	43008.1833	43008.1833	43014.95	43008.1833	43014.95	43008.1833	43014.95	43008.1833	43008.1833	43014.95
	43136.9167	43008.1875	43008.1875	43008.1875	43008.1875	43008.1875	43014.9583	43008.1875	43014.9583	43008.1875	43014.9583	43008.1875	43008.1875	43014.9583
	43137	43008.1917	43008.1917	43008.1917	43008.1917	43008.1917	43014.9667	43008.1917	43014.9667	43008.1917	43014.9667	43008.1917	43008.1917	43014.9667
	43137.0834	43008.1958	43008.1958	43008.1958	43008.1958	43008.1958	43014.975	43008.1958	43014.975	43008.1958	43014.975	43008.1958	43008.1958	43014.975
	43137.1667	43008.2	43008.2	43008.2	43008.2	43008.2	43014.9833	43008.2	43014.9833	43008.2	43014.9833	43008.2	43008.2	43014.9833
	43137.25	43008.2042	43008.2042	43008.2042	43008.2042	43008.2042	43014.9917	43008.2042	43014.9917	43008.2042	43014.9917	43008.2042	43008.2042	43014.9917
	43137.3334	43008.2083	43008.2083	43008.2083	43008.2083	43008.2083	43015	43008.2083	43015	43008.2083	43015	43008.2083	43008.2083	43015
	43137.4167	43008.2125	43008.2125	43008.2125	43008.2125	43008.2125	43015.0083	43008.2125	43015.0083	43008.2125	43015.0083	43008.2125	43008.2125	43015.0083
	43137.5	43008.2167	43008.2167	43008.2167	43008.2167	43008.2167	43015.0167	43008.2167	43015.0167	43008.2167	43015.0167	43008.2167	43008.2167	43015.0167
	43137.5834	43008.2208	43008.2208	43008.2208	43008.2208	43008.2208	43015.025	43008.2208	43015.025	43008.2208	43015.025	43008.2208	43008.2208	43015.025
	43137.6667	43008.225	43008.225	43008.225	43008.225	43008.225	43015.0333	43008.225	43015.0333	43008.225	43015.0333	43008.225	43008.225	43015.0333
	43137.75	43008.2292	43008.2292	43008.2292	43008.2292	43008.2292	43015.0417	43008.2292	43015.0417	43008.2292	43015.0417	43008.2292	43008.2292	43015.0417
	43137.8334	43008.2333	43008.2333	43008.2333	43008.2333	43008.2333	43015.05	43008.2333	43015.05	43008.2333	43015.05	43008.2333	43008.2333	43015.05
	43137.9167	43008.2375	43008.2375	43008.2375	43008.2375	43008.2375	43015.0583	43008.2375	43015.0583	43008.2375	43015.0583	43008.2375	43008.2375	43015.0583
	43138	43008.2417	43008.2417	43008.2417	43008.2417	43008.2417	43015.0667	43008.2417	43015.0667	43008.2417	43015.0667	43008.2417	43008.2417	43015.0667
	43138.0834	43008.2458	43008.2458	43008.2458	43008.2458	43008.2458	43015.075	43008.2458	43015.075	43008.2458	43015.075	43008.2458	43008.2458	43015.075
	43138.1667	43008.25	43008.25	43008.25	43008.25	43008.25	43015.0833	43008.25	43015.0833	43008.25	43015.0833	43008.25	43008.25	43015.0833
	43138.25	43008.2542	43008.2542	43008.2542	43008.2542	43008.2542	43015.0917	43008.2542	43015.0917	43008.2542	43015.0917	43008.2542	43008.2542	43015.0917
	43138.3334	43008.2583	43008.2583	43008.2583	43008.2583	43008.2583	43015.1	43008.2583	43015.1	43008.2583	43015.1	43008.2583	43008.2583	43015.1
	43138.4167	43008.2625	43008.2625	43008.2625	43008.2625	43008.2625	43015.1083	43008.2625	43015.1083	43008.2625	43015.1083	43008.2625	43008.2625	43015.1083
	43138.5	43008.2667	43008.2667	43008.2667	43008.2667	43008.2667	43015.1167	43008.2667	43015.1167	43008.2667	43015.1167	43008.2667	43008.2667	43015.1167
	43138.5834	43008.2708	43008.2708	43008.2708	43008.2708	43008.2708	43015.125	43008.2708	43015.125	43008.2708	43015.125	43008.2708	43008.2708	43015.125
	43138.6667	43008.275	43008.275	43008.275	43008.275	43008.275	43015.1333	43008.275	43015.1333	43008.275	43015.1333	43008.275	43008.275	43015.1333
	43138.75	43008.2792	43008.2792	43008.2792	43008.2792	43008.2792	43015.1417	43008.2792	43015.1417	43008.2792	43015.1417	43008.2792	43008.2792	43015.1417
	43138.8334	43008.2833	43008.2833	43008.2833	43008.2833	43008.2833	43015.15	43008.2833	43015.15	43008.2833	43015.15	43008.2833	43008.2833	43015.15
	43138.9167	43008.2875	43008.2875	43008.2875	43008.2875	43008.2875	43015.1583	43008.2875	43015.1583	43008.2875	43015.1583	43008.2875	43008.2875	43015.1583
	43139	43008.2917	43008.2917	43008.2917	43008.2917	43008.2917	43015.1667	43008.2917	43015.1667	43008.2917	43015.1667	43008.2917	43008.2917	43015.1667
	43139.0834	43008.2958	43008.2958	43008.2958	43008.2958	43008.2958	43015.175	43008.2958	43015.175	43008.2958	43015.175	43008.2958	43008.2958	43015.175
	43139.1667	43008.3	43008.3	43008.3	43008.3	43008.3	43015.1833	43008.3	43015.1833	43008.3	43015.1833	43008.3	43008.3	43015.1833
	43139.25	43008.3042	43008.3042	43008.3042	43008.3042	43008.3042	43015.1917	43008.3042	43015.1917	43008.3042	43015.1917	43008.3042	43008.3042	43015.1917
	43139.3334	43008.3083	43008.3083	43008.3083	43008.3083	43008.3083	43015.2	43008.3083	43015.2	43008.3083	43015.2	43008.3083	43008.3083	43015.2
	43139.4167	43008.3125	43008.3125	43008.3125	43008.3125	43008.3125	43015.2083	43008.3125	43015.2083	43008.3125	43015.2083	43008.3125	43008.3125	43015.2083
	43139.5	43008.3167	43008.3167	43008.3167	43008.3167	43008.3167	43015.2167	43008.3167	43015.2167	43008.3167	43015.2167	43008.3167	43008.3167	43015.2167
	43139.5834	43008.3208	43008.3208	43008.3208	43008.3208	43008.3208	43015.225	43008.3208	43015.225	43008.3208	43015.225	43008.3208	43008.3208	43015.225
	43139.6667	43008.325	43008.325	43008.325	43008.325	43008.325	43015.2333	43008.325	43015.2333	43008.325	43015.2333	43008.325	43008.325	43015.2333
	43139.75	43008.3292	43008.3292	43008.3292	43008.3292	43008.3292	43015.2417	43008.3292	43015.2417	43008.3292	43015.2417	43008.3292	43008.3292	43015.2417
	43139.8334	43008.3333	43008.3333	43008.3333	43008.3333	43008.3333	43015.25	43008.3333	43015.25	43008.3333	43015.25	43008.3333	43008.3333	43015.25
	43139.9167	43008.3375	43008.3375	43008.3375	43008.3375	43008.3375	43015.2583	43008.3375	43015.2583	43008.3375	43015.2583	43008.3375	43008.3375	43015.2583
	43140	43008.3417	43008.3417	43008.3417	43008.3417	43008.3417	43015.2667	43008.3417	43015.2667	43008.3417	43015.2667	43008.3417	43008.3417	43015.2667
	43140.0834	43008.3458	43008.3458	43008.3458	43008.3458	43008.3458	43015.275	43008.3458	43015.275	43008.3458	43015.275	43008.3458	43008.3458	43015.275
	43140.1667	43008.35	43008.35	43008.35	43008.35	43008.35	43015.2833	43008.35	43015.2833	43008.35	43015.2833	43008.35	43008.35	43015.2833
	43140.25	43008.3542	43008.3542	43008.3542	43008.3542	43008.3542	43015.2917	43008.3542	43015.2917	43008.3542	43015.2917	43008.3542	43008.3542	43015.2917
	43140.3334	43008.3583	43008.3583	43008.3583	43008.3583	43008.3583	43015.3	43008.3583	43015.3	43008.3583	43015.3	43008.3583	43008.3583	43015.3
	43140.4167	43008.3625	43008.3625	43008.3625	43008.3625	43008.3625	43015.3083	43008.3625	43015.3083	43008.3625	43015.3083	43008.3625	43008.3625	43015.3083
	43140.5	43008.3667	43008.3667	43008.3667	43008.3667	43008.3667	43015.3167	43008.3667	43015.3167	43008.3667	43015.3167	43008.3667	43008.3667	43015.3167
	43140.5834	43008.3708	43008.3708	43008.3708	43008.3708	43008.3708	43015.325	43008.3708	43015.325	43008.3708	43015.325	43008.3708	43008.3708	43015.325
	43140.6667	43008.375	43008.375	43008.375	43008.375	43008.375	43015.3333	43008.375	43015.3333	43008.375	43015.3333	43008.375	43008.375	43015.3333
	43140.75	43008.3792	43008.3792	43008.3792	43008.3792	43008.3792	43015.3417	43008.3792	43015.3417	43008.3792	43015.3417	43008.3792	43008.3792	43015.3417
	43140.8334	43008.3833	43008.3833	43008.3833	43008.3833	43008.3833	43015.35	43008.3833	43015.35	43008.3833	43015.35	43008.3833	43008.3833	43015.35
	43140.9167	43008.3875	43008.3875	43008.3875	43008.3875	43008.3875	43015.3583	43008.3875	43015.3583	43008.3875	43015.3583	43008.3875	43008.3875	43015.3583
	43141	43008.3917	43008.3917	43008.3917	43008.3917	43008.3917	43015.3667	43008.3917	43015.3667	43008.3917	43015.3667	43008.3917	43008.3917	43015.3667
	43141.0834	43008.3958	43008.3958	43008.3958	43008.3958	43008.3958	43015.375	43008.3958	43015.375	43008.3958	43015.375	43008.3958	43008.3958	43015.375
	43141.1667	43008.4	43008.4	43008.4	43008.4	43008.4	43015.3833	43008.4	43015.3833	43008.4	43015.3833	43008.4	43008.4	43015.3833
	43141.25	43008.4042	43008.4042	43008.4042	43008.4042	43008.4042	43015.3917	43008.4042	43015.3917	43008.4042	43015.3917	43008.4042	43008.4042	43015.3917
	43141.3334	43008.4083	43008.4083	43008.4083	43008.4083	43008.4083	43015.4	43008.4083	43015.4	43008.4083	43015.4	43008.4083	43008.4083	43015.4
	43141.4167	43008.4125	43008.4125	43008.4125	43008.4125	43008.4125	43015.4083	43008.4125	43015.4083	43008.4125	43015.4083	43008.4125	43008.4125	43015.4083
	43141.5	43008.4167	43008.4167	43008.4167	43008.4167	43008.4167	43015.4167	43008.4167	43015.4167	43008.4167	43015.4167	43008.4167	43008.4167	43015.4167
	43141.5834	43008.4208	43008.4208	43008.4208	43008.4208	43008.4208	43015.425	43008.4208	43015.425	43008.4208	43015.425	43008.4208	43008.4208	43015.425
	43141.6667	43008.425	43008.425	43008.425	43008.425	43008.425	43015.4333	43008.425	43015.4333	43008.425	43015.4333	43008.425	43008.425	43015.4333
	43141.75	43008.4292	43008.4292	43008.4292	43008.4292	43008.4292	43015.4417	43008.4292	43015.4417	43008.4292	43015.4417	43008.4292	43008.4292	43015.4417
	43141.8334	43008.4333	43008.4333	43008.4333	43008.4333	43008.4333	43015.45	43008.4333	43015.45	43008.4333	43015.45	43008.4333	43008.4333	43015.45
	43141.9167	43008.4375	43008.4375	43008.4375	43008.4375	43008.4375	43015.4583	43008.4375	43015.4583	43008.4375	43015.4583	43008.4375	43008.4375	43015.4583
	43142	43008.4417	43008.4417	43008.4417	43008.4417	43008.4417	43015.4667	43008.4417	43015.4667	43008.4417	43015.4667	43008.4417	43008.4417	43015.4667
	43142.0834	43008.4458	43008.4458	43008.4458	43008.4458	43008.4458	43015.475	43008.4458	43015.475	43008.4458	43015.475	43008.4458	43008.4458	43015.475
	43142.1667	43008.45	43008.45	43008.45	43008.45	43008.45	43015.4833	43008.45	43015.4833	43008.45	43015.4833	43008.45	43008.45	43015.4833
	43142.25	43008.4542	43008.4542	43008.4542	43008.4542	43008.4542	43015.4917	43008.4542	43015.4917	43008.4542	43015.4917	43008.4542	43008.4542	43015.4917
	43142.3334	43008.4583	43008.4583	43008.4583	43008.4583	43008.4583	43015.5	43008.4583	43015.5	43008.4583	43015.5	43008.4583	43008.4583	43015.5
	43142.4167	43008.4625	43008.4625	43008.4625	43008.4625	43008.4625	43015.5083	43008.4625	43015.5083	43008.4625	43015.5083	43008.4625	43008.4625	43015.5083
	43142.5	43008.4667	43008.4667	43008.4667	43008.4667	43008.4667	43015.5167	43008.4667	43015.5167	43008.4667	43015.5167	43008.4667	43008.4667	43015.5167
	43142.5834	43008.4708	43008.4708	43008.4708	43008.4708	43008.4708	43015.525	43008.4708	43015.525	43008.4708	43015.525	43008.4708	43008.4708	43015.525
	43142.6667	43008.475	43008.475	43008.475	43008.475	43008.475	43015.5333	43008.475	43015.5333	43008.475	43015.5333	43008.475	43008.475	43015.5333
	43142.75	43008.4792	43008.4792	43008.4792	43008.4792	43008.4792	43015.5417	43008.4792	43015.5417	43008.4792	43015.5417	43008.4792	43008.4792	43015.5417
	43142.8334	43008.4833	43008.4833	43008.4833	43008.4833	43008.4833	43015.55	43008.4833	43015.55	43008.4833	43015.55	43008.4833	43008.4833	43015.55
	43142.9167	43008.4875	43008.4875	43008.4875	43008.4875	43008.4875	43015.5583	43008.4875	43015.5583	43008.4875	43015.5583	43008.4875	43008.4875	43015.5583
	43143	43008.4917	43008.4917	43008.4917	43008.4917	43008.4917	43015.5667	43008.4917	43015.5667	43008.4917	43015.5667	43008.4917	43008.4917	43015.5667
	43143.0834	43008.4958	43008.4958	43008.4958	43008.4958	43008.4958	43015.575	43008.4958	43015.575	43008.4958	43015.575	43008.4958	43008.4958	43015.575
	43143.1667	43008.5	43008.5	43008.5	43008.5	43008.5	43015.5833	43008.5	43015.5833	43008.5	43015.5833	43008.5	43008.5	43015.5833
	43143.25	43008.5042	43008.5042	43008.5042	43008.5042	43008.5042	43015.5917	43008.5042	43015.5917	43008.5042	43015.5917	43008.5042	43008.5042	43015.5917
	43143.3334	43008.5083	43008.5083	43008.5083	43008.5083	43008.5083	43015.6	43008.5083	43015.6	43008.5083	43015.6	43008.5083	43008.5083	43015.6
	43143.4167	43008.5125	43008.5125	43008.5125	43008.5125	43008.5125	43015.6083	43008.5125	43015.6083	43008.5125	43015.6083	43008.5125	43008.5125	43015.6083
	43143.5	43008.5167	43008.5167	43008.5167	43008.5167	43008.5167	43015.6167	43008.5167	43015.6167	43008.5167	43015.6167	43008.5167	43008.5167	43015.6167
	43143.5834	43008.5208	43008.5208	43008.5208	43008.5208	43008.5208	43015.625	43008.5208	43015.625	43008.5208	43015.625	43008.5208	43008.5208	43015.625
	43143.6667	43008.525	43008.525	43008.525	43008.525	43008.525	43015.6333	43008.525	43015.6333	43008.525	43015.6333	43008.525	43008.525	43015.6333
	43143.75	43008.5292	43008.5292	43008.5292	43008.5292	43008.5292	43015.6417	43008.5292	43015.6417	43008.5292	43015.6417	43008.5292	43008.5292	43015.6417
	43143.8334	43008.5333	43008.5333	43008.5333	43008.5333	43008.5333	43015.65	43008.5333	43015.65	43008.5333	43015.65	43008.5333	43008.5333	43015.65
	43143.9167	43008.5375	43008.5375	43008.5375	43008.5375	43008.5375	43015.6583	43008.5375	43015.6583	43008.5375	43015.6583	43008.5375	43008.5375	43015.6583
	43144	43008.5417	43008.5417	43008.5417	43008.5417	43008.5417	43015.6667	43008.5417	43015.6667	43008.5417	43015.6667	43008.5417	43008.5417	43015.6667
	43144.0834	43008.5458	43008.5458	43008.5458	43008.5458	43008.5458	43015.675	43008.5458	43015.675	43008.5458	43015.675	43008.5458	43008.5458	43015.675
	43144.1667	43008.55	43008.55	43008.55	43008.55	43008.55	43015.6833	43008.55	43015.6833	43008.55	43015.6833	43008.55	43008.55	43015.6833
	43144.25	43008.5542	43008.5542	43008.5542	43008.5542	43008.5542	43015.6917	43008.5542	43015.6917	43008.5542	43015.6917	43008.5542	43008.5542	43015.6917
	43144.3334	43008.5583	43008.5583	43008.5583	43008.5583	43008.5583	43015.7	43008.5583	43015.7	43008.5583	43015.7	43008.5583	43008.5583	43015.7
	43144.4167	43008.5625	43008.5625	43008.5625	43008.5625	43008.5625	43015.7083	43008.5625	43015.7083	43008.5625	43015.7083	43008.5625	43008.5625	43015.7083
	43144.5	43008.5667	43008.5667	43008.5667	43008.5667	43008.5667	43015.7167	43008.5667	43015.7167	43008.5667	43015.7167	43008.5667	43008.5667	43015.7167
	43144.5834	43008.5708	43008.5708	43008.5708	43008.5708	43008.5708	43015.725	43008.5708	43015.725	43008.5708	43015.725	43008.5708	43008.5708	43015.725
	43144.6667	43008.575	43008.575	43008.575	43008.575	43008.575	43015.7333	43008.575	43015.7333	43008.575	43015.7333	43008.575	43008.575	43015.7333
	43144.75	43008.5792	43008.5792	43008.5792	43008.5792	43008.5792	43015.7417	43008.5792	43015.7417	43008.5792	43015.7417	43008.5792	43008.5792	43015.7417
	43144.8334	43008.5833	43008.5833	43008.5833	43008.5833	43008.5833	43015.75	43008.5833	43015.75	43008.5833	43015.75	43008.5833	43008.5833	43015.75
	43144.9167	43008.5875	43008.5875	43008.5875	43008.5875	43008.5875	43015.7583	43008.5875	43015.7583	43008.5875	43015.7583	43008.5875	43008.5875	43015.7583
	43145	43008.5917	43008.5917	43008.5917	43008.5917	43008.5917	43015.7667	43008.5917	43015.7667	43008.5917	43015.7667	43008.5917	43008.5917	43015.7667
	43145.0834	43008.5958	43008.5958	43008.5958	43008.5958	43008.5958	43015.775	43008.5958	43015.775	43008.5958	43015.775	43008.5958	43008.5958	43015.775
	43145.1667	43008.6	43008.6	43008.6	43008.6	43008.6	43015.7833	43008.6	43015.7833	43008.6	43015.7833	43008.6	43008.6	43015.7833
	43145.25	43008.6042	43008.6042	43008.6042	43008.6042	43008.6042	43015.7917	43008.6042	43015.7917	43008.6042	43015.7917	43008.6042	43008.6042	43015.7917
	43145.3334	43008.6083	43008.6083	43008.6083	43008.6083	43008.6083	43015.8	43008.6083	43015.8	43008.6083	43015.8	43008.6083	43008.6083	43015.8
	43145.4167	43008.6125	43008.6125	43008.6125	43008.6125	43008.6125	43015.8083	43008.6125	43015.8083	43008.6125	43015.8083	43008.6125	43008.6125	43015.8083
	43145.5	43008.6167	43008.6167	43008.6167	43008.6167	43008.6167	43015.8167	43008.6167	43015.8167	43008.6167	43015.8167	43008.6167	43008.6167	43015.8167
	43145.5834	43008.6208	43008.6208	43008.6208	43008.6208	43008.6208	43015.825	43008.6208	43015.825	43008.6208	43015.825	43008.6208	43008.6208	43015.825
	43145.6667	43008.625	43008.625	43008.625	43008.625	43008.625	43015.8333	43008.625	43015.8333	43008.625	43015.8333	43008.625	43008.625	43015.8333
	43145.75	43008.6292	43008.6292	43008.6292	43008.6292	43008.6292	43015.8417	43008.6292	43015.8417	43008.6292	43015.8417	43008.6292	43008.6292	43015.8417
	43145.8334	43008.6333	43008.6333	43008.6333	43008.6333	43008.6333	43015.85	43008.6333	43015.85	43008.6333	43015.85	43008.6333	43008.6333	43015.85
	43145.9167	43008.6375	43008.6375	43008.6375	43008.6375	43008.6375	43015.8583	43008.6375	43015.8583	43008.6375	43015.8583	43008.6375	43008.6375	43015.8583
	43146	43008.6417	43008.6417	43008.6417	43008.6417	43008.6417	43015.8667	43008.6417	43015.8667	43008.6417	43015.8667	43008.6417	43008.6417	43015.8667
	43146.0834	43008.6458	43008.6458	43008.6458	43008.6458	43008.6458	43015.875	43008.6458	43015.875	43008.6458	43015.875	43008.6458	43008.6458	43015.875
	43146.1667	43008.65	43008.65	43008.65	43008.65	43008.65	43015.8833	43008.65	43015.8833	43008.65	43015.8833	43008.65	43008.65	43015.8833
	43146.25	43008.6542	43008.6542	43008.6542	43008.6542	43008.6542	43015.8917	43008.6542	43015.8917	43008.6542	43015.8917	43008.6542	43008.6542	43015.8917
	43146.3334	43008.6583	43008.6583	43008.6583	43008.6583	43008.6583	43015.9	43008.6583	43015.9	43008.6583	43015.9	43008.6583	43008.6583	43015.9
	43146.4167	43008.6625	43008.6625	43008.6625	43008.6625	43008.6625	43015.9083	43008.6625	43015.9083	43008.6625	43015.9083	43008.6625	43008.6625	43015.9083
	43146.5	43008.6667	43008.6667	43008.6667	43008.6667	43008.6667	43015.9167	43008.6667	43015.9167	43008.6667	43015.9167	43008.6667	43008.6667	43015.9167
	43146.5834	43008.6708	43008.6708	43008.6708	43008.6708	43008.6708	43015.925	43008.6708	43015.925	43008.6708	43015.925	43008.6708	43008.6708	43015.925
	43146.6667	43008.675	43008.675	43008.675	43008.675	43008.675	43015.9333	43008.675	43015.9333	43008.675	43015.9333	43008.675	43008.675	43015.9333
	43146.75	43008.6792	43008.6792	43008.6792	43008.6792	43008.6792	43015.9417	43008.6792	43015.9417	43008.6792	43015.9417	43008.6792	43008.6792	43015.9417
	43146.8334	43008.6833	43008.6833	43008.6833	43008.6833	43008.6833	43015.95	43008.6833	43015.95	43008.6833	43015.95	43008.6833	43008.6833	43015.95
	43146.9167	43008.6875	43008.6875	43008.6875	43008.6875	43008.6875	43015.9583	43008.6875	43015.9583	43008.6875	43015.9583	43008.6875	43008.6875	43015.9583
	43147	43008.6917	43008.6917	43008.6917	43008.6917	43008.6917	43015.9667	43008.6917	43015.9667	43008.6917	43015.9667	43008.6917	43008.6917	43015.9667
	43147.0834	43008.6958	43008.6958	43008.6958	43008.6958	43008.6958	43015.975	43008.6958	43015.975	43008.6958	43015.975	43008.6958	43008.6958	43015.975
	43147.1667	43008.7	43008.7	43008.7	43008.7	43008.7	43015.9833	43008.7	43015.9833	43008.7	43015.9833	43008.7	43008.7	43015.9833
	43147.25	43008.7042	43008.7042	43008.7042	43008.7042	43008.7042	43015.9917	43008.7042	43015.9917	43008.7042	43015.9917	43008.7042	43008.7042	43015.9917
	43147.3334	43008.7083	43008.7083	43008.7083	43008.7083	43008.7083	43016	43008.7083	43016	43008.7083	43016	43008.7083	43008.7083	43016
	43147.4167	43008.7125	43008.7125	43008.7125	43008.7125	43008.7125	43016.0083	43008.7125	43016.0083	43008.7125	43016.0083	43008.7125	43008.7125	43016.0083
	43147.5	43008.7167	43008.7167	43008.7167	43008.7167	43008.7167	43016.0167	43008.7167	43016.0167	43008.7167	43016.0167	43008.7167	43008.7167	43016.0167
	43147.5834	43008.7208	43008.7208	43008.7208	43008.7208	43008.7208	43016.025	43008.7208	43016.025	43008.7208	43016.025	43008.7208	43008.7208	43016.025
	43147.6667	43008.725	43008.725	43008.725	43008.725	43008.725	43016.0333	43008.725	43016.0333	43008.725	43016.0333	43008.725	43008.725	43016.0333
	43147.75	43008.7292	43008.7292	43008.7292	43008.7292	43008.7292	43016.0417	43008.7292	43016.0417	43008.7292	43016.0417	43008.7292	43008.7292	43016.0417
	43147.8334	43008.7333	43008.7333	43008.7333	43008.7333	43008.7333	43016.05	43008.7333	43016.05	43008.7333	43016.05	43008.7333	43008.7333	43016.05
	43147.9167	43008.7375	43008.7375	43008.7375	43008.7375	43008.7375	43016.0583	43008.7375	43016.0583	43008.7375	43016.0583	43008.7375	43008.7375	43016.0583
	43148	43008.7417	43008.7417	43008.7417	43008.7417	43008.7417	43016.0667	43008.7417	43016.0667	43008.7417	43016.0667	43008.7417	43008.7417	43016.0667
	43148.0834	43008.7458	43008.7458	43008.7458	43008.7458	43008.7458	43016.075	43008.7458	43016.075	43008.7458	43016.075	43008.7458	43008.7458	43016.075
	43148.1667	43008.75	43008.75	43008.75	43008.75	43008.75	43016.0833	43008.75	43016.0833	43008.75	43016.0833	43008.75	43008.75	43016.0833
	43148.25	43008.7542	43008.7542	43008.7542	43008.7542	43008.7542	43016.0917	43008.7542	43016.0917	43008.7542	43016.0917	43008.7542	43008.7542	43016.0917
	43148.3334	43008.7583	43008.7583	43008.7583	43008.7583	43008.7583	43016.1	43008.7583	43016.1	43008.7583	43016.1	43008.7583	43008.7583	43016.1
	43148.4167	43008.7625	43008.7625	43008.7625	43008.7625	43008.7625	43016.1083	43008.7625	43016.1083	43008.7625	43016.1083	43008.7625	43008.7625	43016.1083
	43148.5	43008.7667	43008.7667	43008.7667	43008.7667	43008.7667	43016.1167	43008.7667	43016.1167	43008.7667	43016.1167	43008.7667	43008.7667	43016.1167
	43148.5834	43008.7708	43008.7708	43008.7708	43008.7708	43008.7708	43016.125	43008.7708	43016.125	43008.7708	43016.125	43008.7708	43008.7708	43016.125
	43148.6667	43008.775	43008.775	43008.775	43008.775	43008.775	43016.1333	43008.775	43016.1333	43008.775	43016.1333	43008.775	43008.775	43016.1333
	43148.75	43008.7792	43008.7792	43008.7792	43008.7792	43008.7792	43016.1417	43008.7792	43016.1417	43008.7792	43016.1417	43008.7792	43008.7792	43016.1417
	43148.8334	43008.7833	43008.7833	43008.7833	43008.7833	43008.7833	43016.15	43008.7833	43016.15	43008.7833	43016.15	43008.7833	43008.7833	43016.15
	43148.9167	43008.7875	43008.7875	43008.7875	43008.7875	43008.7875	43016.1583	43008.7875	43016.1583	43008.7875	43016.1583	43008.7875	43008.7875	43016.1583
	43149	43008.7917	43008.7917	43008.7917	43008.7917	43008.7917	43016.1667	43008.7917	43016.1667	43008.7917	43016.1667	43008.7917	43008.7917	43016.1667
	43149.0834	43008.7958	43008.7958	43008.7958	43008.7958	43008.7958	43016.175	43008.7958	43016.175	43008.7958	43016.175	43008.7958	43008.7958	43016.175
	43149.1667	43008.8	43008.8	43008.8	43008.8	43008.8	43016.1833	43008.8	43016.1833	43008.8	43016.1833	43008.8	43008.8	43016.1833
	43149.25	43008.8042	43008.8042	43008.8042	43008.8042	43008.8042	43016.1917	43008.8042	43016.1917	43008.8042	43016.1917	43008.8042	43008.8042	43016.1917
	43149.3334	43008.8083	43008.8083	43008.8083	43008.8083	43008.8083	43016.2	43008.8083	43016.2	43008.8083	43016.2	43008.8083	43008.8083	43016.2
	43149.4167	43008.8125	43008.8125	43008.8125	43008.8125	43008.8125	43016.2083	43008.8125	43016.2083	43008.8125	43016.2083	43008.8125	43008.8125	43016.2083
	43149.5	43008.8167	43008.8167	43008.8167	43008.8167	43008.8167	43016.2167	43008.8167	43016.2167	43008.8167	43016.2167	43008.8167	43008.8167	43016.2167
	43149.5834	43008.8208	43008.8208	43008.8208	43008.8208	43008.8208	43016.225	43008.8208	43016.225	43008.8208	43016.225	43008.8208	43008.8208	43016.225
	43149.6667	43008.825	43008.825	43008.825	43008.825	43008.825	43016.2333	43008.825	43016.2333	43008.825	43016.2333	43008.825	43008.825	43016.2333
	43149.75	43008.8292	43008.8292	43008.8292	43008.8292	43008.8292	43016.2417	43008.8292	43016.2417	43008.8292	43016.2417	43008.8292	43008.8292	43016.2417
	43149.8334	43008.8333	43008.8333	43008.8333	43008.8333	43008.8333	43016.25	43008.8333	43016.25	43008.8333	43016.25	43008.8333	43008.8333	43016.25
	43149.9167	43008.8375	43008.8375	43008.8375	43008.8375	43008.8375	43016.2583	43008.8375	43016.2583	43008.8375	43016.2583	43008.8375	43008.8375	43016.2583
	43150	43008.8417	43008.8417	43008.8417	43008.8417	43008.8417	43016.2667	43008.8417	43016.2667	43008.8417	43016.2667	43008.8417	43008.8417	43016.2667
	43150.0834	43008.8458	43008.8458	43008.8458	43008.8458	43008.8458	43016.275	43008.8458	43016.275	43008.8458	43016.275	43008.8458	43008.8458	43016.275
	43150.1667	43008.85	43008.85	43008.85	43008.85	43008.85	43016.2833	43008.85	43016.2833	43008.85	43016.2833	43008.85	43008.85	43016.2833
	43150.25	43008.8542	43008.8542	43008.8542	43008.8542	43008.8542	43016.2917	43008.8542	43016.2917	43008.8542	43016.2917	43008.8542	43008.8542	43016.2917
	43150.3334	43008.8583	43008.8583	43008.8583	43008.8583	43008.8583	43016.3	43008.8583	43016.3	43008.8583	43016.3	43008.8583	43008.8583	43016.3
	43150.4167	43008.8625	43008.8625	43008.8625	43008.8625	43008.8625	43016.3083	43008.8625	43016.3083	43008.8625	43016.3083	43008.8625	43008.8625	43016.3083
	43150.5	43008.8667	43008.8667	43008.8667	43008.8667	43008.8667	43016.3167	43008.8667	43016.3167	43008.8667	43016.3167	43008.8667	43008.8667	43016.3167
	43150.5834	43008.8708	43008.8708	43008.8708	43008.8708	43008.8708	43016.325	43008.8708	43016.325	43008.8708	43016.325	43008.8708	43008.8708	43016.325
	43150.6667	43008.875	43008.875	43008.875	43008.875	43008.875	43016.3333	43008.875	43016.3333	43008.875	43016.3333	43008.875	43008.875	43016.3333
	43150.75	43008.8792	43008.8792	43008.8792	43008.8792	43008.8792	43016.3417	43008.8792	43016.3417	43008.8792	43016.3417	43008.8792	43008.8792	43016.3417
	43150.8334	43008.8833	43008.8833	43008.8833	43008.8833	43008.8833	43016.35	43008.8833	43016.35	43008.8833	43016.35	43008.8833	43008.8833	43016.35
	43150.9167	43008.8875	43008.8875	43008.8875	43008.8875	43008.8875	43016.3583	43008.8875	43016.3583	43008.8875	43016.3583	43008.8875	43008.8875	43016.3583
	43151	43008.8917	43008.8917	43008.8917	43008.8917	43008.8917	43016.3667	43008.8917	43016.3667	43008.8917	43016.3667	43008.8917	43008.8917	43016.3667
	43151.0834	43008.8958	43008.8958	43008.8958	43008.8958	43008.8958	43016.375	43008.8958	43016.375	43008.8958	43016.375	43008.8958	43008.8958	43016.375
	43151.1667	43008.9	43008.9	43008.9	43008.9	43008.9	43016.3833	43008.9	43016.3833	43008.9	43016.3833	43008.9	43008.9	43016.3833
	43151.25	43008.9042	43008.9042	43008.9042	43008.9042	43008.9042	43016.3917	43008.9042	43016.3917	43008.9042	43016.3917	43008.9042	43008.9042	43016.3917
	43151.3334	43008.9083	43008.9083	43008.9083	43008.9083	43008.9083	43016.4	43008.9083	43016.4	43008.9083	43016.4	43008.9083	43008.9083	43016.4
	43151.4167	43008.9125	43008.9125	43008.9125	43008.9125	43008.9125	43016.4083	43008.9125	43016.4083	43008.9125	43016.4083	43008.9125	43008.9125	43016.4083
	43151.5	43008.9167	43008.9167	43008.9167	43008.9167	43008.9167	43016.4167	43008.9167	43016.4167	43008.9167	43016.4167	43008.9167	43008.9167	43016.4167
	43151.5834	43008.9208	43008.9208	43008.9208	43008.9208	43008.9208	43016.425	43008.9208	43016.425	43008.9208	43016.425	43008.9208	43008.9208	43016.425
	43151.6667	43008.925	43008.925	43008.925	43008.925	43008.925	43016.4333	43008.925	43016.4333	43008.925	43016.4333	43008.925	43008.925	43016.4333
	43151.75	43008.9292	43008.9292	43008.9292	43008.9292	43008.9292	43016.4417	43008.9292	43016.4417	43008.9292	43016.4417	43008.9292	43008.9292	43016.4417
	43151.8334	43008.9333	43008.9333	43008.9333	43008.9333	43008.9333	43016.45	43008.9333	43016.45	43008.9333	43016.45	43008.9333	43008.9333	43016.45
	43151.9167	43008.9375	43008.9375	43008.9375	43008.9375	43008.9375	43016.4583	43008.9375	43016.4583	43008.9375	43016.4583	43008.9375	43008.9375	43016.4583
	43152	43008.9417	43008.9417	43008.9417	43008.9417	43008.9417	43016.4667	43008.9417	43016.4667	43008.9417	43016.4667	43008.9417	43008.9417	43016.4667
	43152.0834	43008.9458	43008.9458	43008.9458	43008.9458	43008.9458	43016.475	43008.9458	43016.475	43008.9458	43016.475	43008.9458	43008.9458	43016.475
	43152.1667	43008.95	43008.95	43008.95	43008.95	43008.95	43016.4833	43008.95	43016.4833	43008.95	43016.4833	43008.95	43008.95	43016.4833
	43152.25	43008.9542	43008.9542	43008.9542	43008.9542	43008.9542	43016.4917	43008.9542	43016.4917	43008.9542	43016.4917	43008.9542	43008.9542	43016.4917
	43152.3334	43008.9583	43008.9583	43008.9583	43008.9583	43008.9583	43016.5	43008.9583	43016.5	43008.9583	43016.5	43008.9583	43008.9583	43016.5
	43152.4167	43008.9625	43008.9625	43008.9625	43008.9625	43008.9625	43016.5083	43008.9625	43016.5083	43008.9625	43016.5083	43008.9625	43008.9625	43016.5083
	43152.5	43008.9667	43008.9667	43008.9667	43008.9667	43008.9667	43016.5167	43008.9667	43016.5167	43008.9667	43016.5167	43008.9667	43008.9667	43016.5167
	43152.5834	43008.9708	43008.9708	43008.9708	43008.9708	43008.9708	43016.525	43008.9708	43016.525	43008.9708	43016.525	43008.9708	43008.9708	43016.525
	43152.6667	43008.975	43008.975	43008.975	43008.975	43008.975	43016.5333	43008.975	43016.5333	43008.975	43016.5333	43008.975	43008.975	43016.5333
	43152.75	43008.9792	43008.9792	43008.9792	43008.9792	43008.9792	43016.5417	43008.9792	43016.5417	43008.9792	43016.5417	43008.9792	43008.9792	43016.5417
	43152.8334	43008.9833	43008.9833	43008.9833	43008.9833	43008.9833	43016.55	43008.9833	43016.55	43008.9833	43016.55	43008.9833	43008.9833	43016.55
	43152.9167	43008.9875	43008.9875	43008.9875	43008.9875	43008.9875	43016.5583	43008.9875	43016.5583	43008.9875	43016.5583	43008.9875	43008.9875	43016.5583
	43153	43008.9917	43008.9917	43008.9917	43008.9917	43008.9917	43016.5667	43008.9917	43016.5667	43008.9917	43016.5667	43008.9917	43008.9917	43016.5667
	43153.0834	43008.9958	43008.9958	43008.9958	43008.9958	43008.9958	43016.575	43008.9958	43016.575	43008.9958	43016.575	43008.9958	43008.9958	43016.575
	43153.1667	43009	43009	43009	43009	43009	43016.5833	43009	43016.5833	43009	43016.5833	43009	43009	43016.5833
	43153.25	43009.0042	43009.0042	43009.0042	43009.0042	43009.0042	43016.5917	43009.0042	43016.5917	43009.0042	43016.5917	43009.0042	43009.0042	43016.5917
	43153.3334	43009.0083	43009.0083	43009.0083	43009.0083	43009.0083	43016.6	43009.0083	43016.6	43009.0083	43016.6	43009.0083	43009.0083	43016.6
	43153.4167	43009.0125	43009.0125	43009.0125	43009.0125	43009.0125	43016.6083	43009.0125	43016.6083	43009.0125	43016.6083	43009.0125	43009.0125	43016.6083
	43153.5	43009.0167	43009.0167	43009.0167	43009.0167	43009.0167	43016.6167	43009.0167	43016.6167	43009.0167	43016.6167	43009.0167	43009.0167	43016.6167
	43153.5834	43009.0208	43009.0208	43009.0208	43009.0208	43009.0208	43016.625	43009.0208	43016.625	43009.0208	43016.625	43009.0208	43009.0208	43016.625
	43153.6667	43009.025	43009.025	43009.025	43009.025	43009.025	43016.6333	43009.025	43016.6333	43009.025	43016.6333	43009.025	43009.025	43016.6333
	43153.75	43009.0292	43009.0292	43009.0292	43009.0292	43009.0292	43016.6417	43009.0292	43016.6417	43009.0292	43016.6417	43009.0292	43009.0292	43016.6417
	43153.8334	43009.0333	43009.0333	43009.0333	43009.0333	43009.0333	43016.65	43009.0333	43016.65	43009.0333	43016.65	43009.0333	43009.0333	43016.65
	43153.9167	43009.0375	43009.0375	43009.0375	43009.0375	43009.0375	43016.6583	43009.0375	43016.6583	43009.0375	43016.6583	43009.0375	43009.0375	43016.6583
	43154	43009.0417	43009.0417	43009.0417	43009.0417	43009.0417	43016.6667	43009.0417	43016.6667	43009.0417	43016.6667	43009.0417	43009.0417	43016.6667
	43154.0834	43009.0458	43009.0458	43009.0458	43009.0458	43009.0458	43016.675	43009.0458	43016.675	43009.0458	43016.675	43009.0458	43009.0458	43016.675
	43154.1667	43009.05	43009.05	43009.05	43009.05	43009.05	43016.6833	43009.05	43016.6833	43009.05	43016.6833	43009.05	43009.05	43016.6833
	43154.25	43009.0542	43009.0542	43009.0542	43009.0542	43009.0542	43016.6917	43009.0542	43016.6917	43009.0542	43016.6917	43009.0542	43009.0542	43016.6917
	43154.3334	43009.0583	43009.0583	43009.0583	43009.0583	43009.0583	43016.7	43009.0583	43016.7	43009.0583	43016.7	43009.0583	43009.0583	43016.7
	43154.4167	43009.0625	43009.0625	43009.0625	43009.0625	43009.0625	43016.7083	43009.0625	43016.7083	43009.0625	43016.7083	43009.0625	43009.0625	43016.7083
	43154.5	43009.0667	43009.0667	43009.0667	43009.0667	43009.0667	43016.7167	43009.0667	43016.7167	43009.0667	43016.7167	43009.0667	43009.0667	43016.7167
	43154.5834	43009.0708	43009.0708	43009.0708	43009.0708	43009.0708	43016.725	43009.0708	43016.725	43009.0708	43016.725	43009.0708	43009.0708	43016.725
	43154.6667	43009.075	43009.075	43009.075	43009.075	43009.075	43016.7333	43009.075	43016.7333	43009.075	43016.7333	43009.075	43009.075	43016.7333
	43154.75	43009.0792	43009.0792	43009.0792	43009.0792	43009.0792	43016.7417	43009.0792	43016.7417	43009.0792	43016.7417	43009.0792	43009.0792	43016.7417
	43154.8334	43009.0833	43009.0833	43009.0833	43009.0833	43009.0833	43016.75	43009.0833	43016.75	43009.0833	43016.75	43009.0833	43009.0833	43016.75
	43154.9167	43009.0875	43009.0875	43009.0875	43009.0875	43009.0875	43016.7583	43009.0875	43016.7583	43009.0875	43016.7583	43009.0875	43009.0875	43016.7583
	43155	43009.0917	43009.0917	43009.0917	43009.0917	43009.0917	43016.7667	43009.0917	43016.7667	43009.0917	43016.7667	43009.0917	43009.0917	43016.7667
	43155.0834	43009.0958	43009.0958	43009.0958	43009.0958	43009.0958	43016.775	43009.0958	43016.775	43009.0958	43016.775	43009.0958	43009.0958	43016.775
	43155.1667	43009.1	43009.1	43009.1	43009.1	43009.1	43016.7833	43009.1	43016.7833	43009.1	43016.7833	43009.1	43009.1	43016.7833
	43155.25	43009.1042	43009.1042	43009.1042	43009.1042	43009.1042	43016.7917	43009.1042	43016.7917	43009.1042	43016.7917	43009.1042	43009.1042	43016.7917
	43155.3334	43009.1083	43009.1083	43009.1083	43009.1083	43009.1083	43016.8	43009.1083	43016.8	43009.1083	43016.8	43009.1083	43009.1083	43016.8
	43155.4167	43009.1125	43009.1125	43009.1125	43009.1125	43009.1125	43016.8083	43009.1125	43016.8083	43009.1125	43016.8083	43009.1125	43009.1125	43016.8083
	43155.5	43009.1167	43009.1167	43009.1167	43009.1167	43009.1167	43016.8167	43009.1167	43016.8167	43009.1167	43016.8167	43009.1167	43009.1167	43016.8167
	43155.5834	43009.1208	43009.1208	43009.1208	43009.1208	43009.1208	43016.825	43009.1208	43016.825	43009.1208	43016.825	43009.1208	43009.1208	43016.825
	43155.6667	43009.125	43009.125	43009.125	43009.125	43009.125	43016.8333	43009.125	43016.8333	43009.125	43016.8333	43009.125	43009.125	43016.8333
	43155.75	43009.1292	43009.1292	43009.1292	43009.1292	43009.1292	43016.8417	43009.1292	43016.8417	43009.1292	43016.8417	43009.1292	43009.1292	43016.8417
	43155.8334	43009.1333	43009.1333	43009.1333	43009.1333	43009.1333	43016.85	43009.1333	43016.85	43009.1333	43016.85	43009.1333	43009.1333	43016.85
	43155.9167	43009.1375	43009.1375	43009.1375	43009.1375	43009.1375	43016.8583	43009.1375	43016.8583	43009.1375	43016.8583	43009.1375	43009.1375	43016.8583
	43156	43009.1417	43009.1417	43009.1417	43009.1417	43009.1417	43016.8667	43009.1417	43016.8667	43009.1417	43016.8667	43009.1417	43009.1417	43016.8667
	43156.0834	43009.1458	43009.1458	43009.1458	43009.1458	43009.1458	43016.875	43009.1458	43016.875	43009.1458	43016.875	43009.1458	43009.1458	43016.875
	43156.1667	43009.15	43009.15	43009.15	43009.15	43009.15	43016.8833	43009.15	43016.8833	43009.15	43016.8833	43009.15	43009.15	43016.8833
	43156.25	43009.1542	43009.1542	43009.1542	43009.1542	43009.1542	43016.8917	43009.1542	43016.8917	43009.1542	43016.8917	43009.1542	43009.1542	43016.8917
	43156.3334	43009.1583	43009.1583	43009.1583	43009.1583	43009.1583	43016.9	43009.1583	43016.9	43009.1583	43016.9	43009.1583	43009.1583	43016.9
	43156.4167	43009.1625	43009.1625	43009.1625	43009.1625	43009.1625	43016.9083	43009.1625	43016.9083	43009.1625	43016.9083	43009.1625	43009.1625	43016.9083
	43156.5	43009.1667	43009.1667	43009.1667	43009.1667	43009.1667	43016.9167	43009.1667	43016.9167	43009.1667	43016.9167	43009.1667	43009.1667	43016.9167
	43156.5834	43009.1708	43009.1708	43009.1708	43009.1708	43009.1708	43016.925	43009.1708	43016.925	43009.1708	43016.925	43009.1708	43009.1708	43016.925
	43156.6667	43009.175	43009.175	43009.175	43009.175	43009.175	43016.9333	43009.175	43016.9333	43009.175	43016.9333	43009.175	43009.175	43016.9333
	43156.75	43009.1792	43009.1792	43009.1792	43009.1792	43009.1792	43016.9417	43009.1792	43016.9417	43009.1792	43016.9417	43009.1792	43009.1792	43016.9417
	43156.8334	43009.1833	43009.1833	43009.1833	43009.1833	43009.1833	43016.95	43009.1833	43016.95	43009.1833	43016.95	43009.1833	43009.1833	43016.95
	43156.9167	43009.1875	43009.1875	43009.1875	43009.1875	43009.1875	43016.9583	43009.1875	43016.9583	43009.1875	43016.9583	43009.1875	43009.1875	43016.9583
	43157	43009.1917	43009.1917	43009.1917	43009.1917	43009.1917	43016.9667	43009.1917	43016.9667	43009.1917	43016.9667	43009.1917	43009.1917	43016.9667
	43157.0834	43009.1958	43009.1958	43009.1958	43009.1958	43009.1958	43016.975	43009.1958	43016.975	43009.1958	43016.975	43009.1958	43009.1958	43016.975
	43157.1667	43009.2	43009.2	43009.2	43009.2	43009.2	43016.9833	43009.2	43016.9833	43009.2	43016.9833	43009.2	43009.2	43016.9833
	43157.25	43009.2042	43009.2042	43009.2042	43009.2042	43009.2042	43016.9917	43009.2042	43016.9917	43009.2042	43016.9917	43009.2042	43009.2042	43016.9917
	43157.3334	43009.2083	43009.2083	43009.2083	43009.2083	43009.2083	43017	43009.2083	43017	43009.2083	43017	43009.2083	43009.2083	43017
	43157.4167	43009.2125	43009.2125	43009.2125	43009.2125	43009.2125	43017.0083	43009.2125	43017.0083	43009.2125	43017.0083	43009.2125	43009.2125	43017.0083
	43157.5	43009.2167	43009.2167	43009.2167	43009.2167	43009.2167	43017.0167	43009.2167	43017.0167	43009.2167	43017.0167	43009.2167	43009.2167	43017.0167
	43157.5834	43009.2208	43009.2208	43009.2208	43009.2208	43009.2208	43017.025	43009.2208	43017.025	43009.2208	43017.025	43009.2208	43009.2208	43017.025
	43157.6667	43009.225	43009.225	43009.225	43009.225	43009.225	43017.0333	43009.225	43017.0333	43009.225	43017.0333	43009.225	43009.225	43017.0333
	43157.75	43009.2292	43009.2292	43009.2292	43009.2292	43009.2292	43017.0417	43009.2292	43017.0417	43009.2292	43017.0417	43009.2292	43009.2292	43017.0417
	43157.8334	43009.2333	43009.2333	43009.2333	43009.2333	43009.2333	43017.05	43009.2333	43017.05	43009.2333	43017.05	43009.2333	43009.2333	43017.05
	43157.9167	43009.2375	43009.2375	43009.2375	43009.2375	43009.2375	43017.0583	43009.2375	43017.0583	43009.2375	43017.0583	43009.2375	43009.2375	43017.0583
	43158	43009.2417	43009.2417	43009.2417	43009.2417	43009.2417	43017.0667	43009.2417	43017.0667	43009.2417	43017.0667	43009.2417	43009.2417	43017.0667
	43158.0834	43009.2458	43009.2458	43009.2458	43009.2458	43009.2458	43017.075	43009.2458	43017.075	43009.2458	43017.075	43009.2458	43009.2458	43017.075
	43158.1667	43009.25	43009.25	43009.25	43009.25	43009.25	43017.0833	43009.25	43017.0833	43009.25	43017.0833	43009.25	43009.25	43017.0833
	43158.25	43009.2542	43009.2542	43009.2542	43009.2542	43009.2542	43017.0917	43009.2542	43017.0917	43009.2542	43017.0917	43009.2542	43009.2542	43017.0917
	43158.3334	43009.2583	43009.2583	43009.2583	43009.2583	43009.2583	43017.1	43009.2583	43017.1	43009.2583	43017.1	43009.2583	43009.2583	43017.1
	43158.4167	43009.2625	43009.2625	43009.2625	43009.2625	43009.2625	43017.1083	43009.2625	43017.1083	43009.2625	43017.1083	43009.2625	43009.2625	43017.1083
	43158.5	43009.2667	43009.2667	43009.2667	43009.2667	43009.2667	43017.1167	43009.2667	43017.1167	43009.2667	43017.1167	43009.2667	43009.2667	43017.1167
	43158.5834	43009.2708	43009.2708	43009.2708	43009.2708	43009.2708	43017.125	43009.2708	43017.125	43009.2708	43017.125	43009.2708	43009.2708	43017.125
	43158.6667	43009.275	43009.275	43009.275	43009.275	43009.275	43017.1333	43009.275	43017.1333	43009.275	43017.1333	43009.275	43009.275	43017.1333
	43158.75	43009.2792	43009.2792	43009.2792	43009.2792	43009.2792	43017.1417	43009.2792	43017.1417	43009.2792	43017.1417	43009.2792	43009.2792	43017.1417
	43158.8334	43009.2833	43009.2833	43009.2833	43009.2833	43009.2833	43017.15	43009.2833	43017.15	43009.2833	43017.15	43009.2833	43009.2833	43017.15
	43158.9167	43009.2875	43009.2875	43009.2875	43009.2875	43009.2875	43017.1583	43009.2875	43017.1583	43009.2875	43017.1583	43009.2875	43009.2875	43017.1583
	43159	43009.2917	43009.2917	43009.2917	43009.2917	43009.2917	43017.1667	43009.2917	43017.1667	43009.2917	43017.1667	43009.2917	43009.2917	43017.1667
	43159.0834	43009.2958	43009.2958	43009.2958	43009.2958	43009.2958	43017.175	43009.2958	43017.175	43009.2958	43017.175	43009.2958	43009.2958	43017.175
	43159.1667	43009.3	43009.3	43009.3	43009.3	43009.3	43017.1833	43009.3	43017.1833	43009.3	43017.1833	43009.3	43009.3	43017.1833
	43159.25	43009.3042	43009.3042	43009.3042	43009.3042	43009.3042	43017.1917	43009.3042	43017.1917	43009.3042	43017.1917	43009.3042	43009.3042	43017.1917
	43159.3334	43009.3083	43009.3083	43009.3083	43009.3083	43009.3083	43017.2	43009.3083	43017.2	43009.3083	43017.2	43009.3083	43009.3083	43017.2
	43159.4167	43009.3125	43009.3125	43009.3125	43009.3125	43009.3125	43017.2083	43009.3125	43017.2083	43009.3125	43017.2083	43009.3125	43009.3125	43017.2083
	43159.5	43009.3167	43009.3167	43009.3167	43009.3167	43009.3167	43017.2167	43009.3167	43017.2167	43009.3167	43017.2167	43009.3167	43009.3167	43017.2167
	43159.5834	43009.3208	43009.3208	43009.3208	43009.3208	43009.3208	43017.225	43009.3208	43017.225	43009.3208	43017.225	43009.3208	43009.3208	43017.225
	43159.6667	43009.325	43009.325	43009.325	43009.325	43009.325	43017.2333	43009.325	43017.2333	43009.325	43017.2333	43009.325	43009.325	43017.2333
	43159.75	43009.3292	43009.3292	43009.3292	43009.3292	43009.3292	43017.2417	43009.3292	43017.2417	43009.3292	43017.2417	43009.3292	43009.3292	43017.2417
	43159.8334	43009.3333	43009.3333	43009.3333	43009.3333	43009.3333	43017.25	43009.3333	43017.25	43009.3333	43017.25	43009.3333	43009.3333	43017.25
	43159.9167	43009.3375	43009.3375	43009.3375	43009.3375	43009.3375	43017.2583	43009.3375	43017.2583	43009.3375	43017.2583	43009.3375	43009.3375	43017.2583
	43160	43009.3417	43009.3417	43009.3417	43009.3417	43009.3417	43017.2667	43009.3417	43017.2667	43009.3417	43017.2667	43009.3417	43009.3417	43017.2667
	43160.0834	43009.3458	43009.3458	43009.3458	43009.3458	43009.3458	43017.275	43009.3458	43017.275	43009.3458	43017.275	43009.3458	43009.3458	43017.275
	43160.1667	43009.35	43009.35	43009.35	43009.35	43009.35	43017.2833	43009.35	43017.2833	43009.35	43017.2833	43009.35	43009.35	43017.2833
	43160.25	43009.3542	43009.3542	43009.3542	43009.3542	43009.3542	43017.2917	43009.3542	43017.2917	43009.3542	43017.2917	43009.3542	43009.3542	43017.2917
	43160.3334	43009.3583	43009.3583	43009.3583	43009.3583	43009.3583	43017.3	43009.3583	43017.3	43009.3583	43017.3	43009.3583	43009.3583	43017.3
	43160.4167	43009.3625	43009.3625	43009.3625	43009.3625	43009.3625	43017.3083	43009.3625	43017.3083	43009.3625	43017.3083	43009.3625	43009.3625	43017.3083
	43160.5	43009.3667	43009.3667	43009.3667	43009.3667	43009.3667	43017.3167	43009.3667	43017.3167	43009.3667	43017.3167	43009.3667	43009.3667	43017.3167
	43160.5834	43009.3708	43009.3708	43009.3708	43009.3708	43009.3708	43017.325	43009.3708	43017.325	43009.3708	43017.325	43009.3708	43009.3708	43017.325
	43160.6667	43009.375	43009.375	43009.375	43009.375	43009.375	43017.3333	43009.375	43017.3333	43009.375	43017.3333	43009.375	43009.375	43017.3333
	43160.75	43009.3792	43009.3792	43009.3792	43009.3792	43009.3792	43017.3417	43009.3792	43017.3417	43009.3792	43017.3417	43009.3792	43009.3792	43017.3417
	43160.8334	43009.3833	43009.3833	43009.3833	43009.3833	43009.3833	43017.35	43009.3833	43017.35	43009.3833	43017.35	43009.3833	43009.3833	43017.35
	43160.9167	43009.3875	43009.3875	43009.3875	43009.3875	43009.3875	43017.3583	43009.3875	43017.3583	43009.3875	43017.3583	43009.3875	43009.3875	43017.3583
	43161	43009.3917	43009.3917	43009.3917	43009.3917	43009.3917	43017.3667	43009.3917	43017.3667	43009.3917	43017.3667	43009.3917	43009.3917	43017.3667
	43161.0834	43009.3958	43009.3958	43009.3958	43009.3958	43009.3958	43017.375	43009.3958	43017.375	43009.3958	43017.375	43009.3958	43009.3958	43017.375
	43161.1667	43009.4	43009.4	43009.4	43009.4	43009.4	43017.3833	43009.4	43017.3833	43009.4	43017.3833	43009.4	43009.4	43017.3833
	43161.25	43009.4042	43009.4042	43009.4042	43009.4042	43009.4042	43017.3917	43009.4042	43017.3917	43009.4042	43017.3917	43009.4042	43009.4042	43017.3917
	43161.3334	43009.4083	43009.4083	43009.4083	43009.4083	43009.4083	43017.4	43009.4083	43017.4	43009.4083	43017.4	43009.4083	43009.4083	43017.4
	43161.4167	43009.4125	43009.4125	43009.4125	43009.4125	43009.4125	43017.4083	43009.4125	43017.4083	43009.4125	43017.4083	43009.4125	43009.4125	43017.4083
	43161.5	43009.4167	43009.4167	43009.4167	43009.4167	43009.4167	43017.4167	43009.4167	43017.4167	43009.4167	43017.4167	43009.4167	43009.4167	43017.4167
	43161.5834	43009.4208	43009.4208	43009.4208	43009.4208	43009.4208	43017.425	43009.4208	43017.425	43009.4208	43017.425	43009.4208	43009.4208	43017.425
	43161.6667	43009.425	43009.425	43009.425	43009.425	43009.425	43017.4333	43009.425	43017.4333	43009.425	43017.4333	43009.425	43009.425	43017.4333
	43161.75	43009.4292	43009.4292	43009.4292	43009.4292	43009.4292	43017.4417	43009.4292	43017.4417	43009.4292	43017.4417	43009.4292	43009.4292	43017.4417
	43161.8334	43009.4333	43009.4333	43009.4333	43009.4333	43009.4333	43017.45	43009.4333	43017.45	43009.4333	43017.45	43009.4333	43009.4333	43017.45
	43161.9167	43009.4375	43009.4375	43009.4375	43009.4375	43009.4375	43017.4583	43009.4375	43017.4583	43009.4375	43017.4583	43009.4375	43009.4375	43017.4583
	43162	43009.4417	43009.4417	43009.4417	43009.4417	43009.4417	43017.4667	43009.4417	43017.4667	43009.4417	43017.4667	43009.4417	43009.4417	43017.4667
	43162.0834	43009.4458	43009.4458	43009.4458	43009.4458	43009.4458	43017.475	43009.4458	43017.475	43009.4458	43017.475	43009.4458	43009.4458	43017.475
	43162.1667	43009.45	43009.45	43009.45	43009.45	43009.45	43017.4833	43009.45	43017.4833	43009.45	43017.4833	43009.45	43009.45	43017.4833
	43162.25	43009.4542	43009.4542	43009.4542	43009.4542	43009.4542	43017.4917	43009.4542	43017.4917	43009.4542	43017.4917	43009.4542	43009.4542	43017.4917
	43162.3334	43009.4583	43009.4583	43009.4583	43009.4583	43009.4583	43017.5	43009.4583	43017.5	43009.4583	43017.5	43009.4583	43009.4583	43017.5
	43162.4167	43009.4625	43009.4625	43009.4625	43009.4625	43009.4625	43017.5083	43009.4625	43017.5083	43009.4625	43017.5083	43009.4625	43009.4625	43017.5083
	43162.5	43009.4667	43009.4667	43009.4667	43009.4667	43009.4667	43017.5167	43009.4667	43017.5167	43009.4667	43017.5167	43009.4667	43009.4667	43017.5167
	43162.5834	43009.4708	43009.4708	43009.4708	43009.4708	43009.4708	43017.525	43009.4708	43017.525	43009.4708	43017.525	43009.4708	43009.4708	43017.525
	43162.6667	43009.475	43009.475	43009.475	43009.475	43009.475	43017.5333	43009.475	43017.5333	43009.475	43017.5333	43009.475	43009.475	43017.5333
	43162.75	43009.4792	43009.4792	43009.4792	43009.4792	43009.4792	43017.5417	43009.4792	43017.5417	43009.4792	43017.5417	43009.4792	43009.4792	43017.5417
	43162.8334	43009.4833	43009.4833	43009.4833	43009.4833	43009.4833	43017.55	43009.4833	43017.55	43009.4833	43017.55	43009.4833	43009.4833	43017.55
	43162.9167	43009.4875	43009.4875	43009.4875	43009.4875	43009.4875	43017.5583	43009.4875	43017.5583	43009.4875	43017.5583	43009.4875	43009.4875	43017.5583
	43163	43009.4917	43009.4917	43009.4917	43009.4917	43009.4917	43017.5667	43009.4917	43017.5667	43009.4917	43017.5667	43009.4917	43009.4917	43017.5667
	43163.0834	43009.4958	43009.4958	43009.4958	43009.4958	43009.4958	43017.575	43009.4958	43017.575	43009.4958	43017.575	43009.4958	43009.4958	43017.575
	43163.1667	43009.5	43009.5	43009.5	43009.5	43009.5	43017.5833	43009.5	43017.5833	43009.5	43017.5833	43009.5	43009.5	43017.5833
	43163.25	43009.5042	43009.5042	43009.5042	43009.5042	43009.5042	43017.5917	43009.5042	43017.5917	43009.5042	43017.5917	43009.5042	43009.5042	43017.5917
	43163.3334	43009.5083	43009.5083	43009.5083	43009.5083	43009.5083	43017.6	43009.5083	43017.6	43009.5083	43017.6	43009.5083	43009.5083	43017.6
	43163.4167	43009.5125	43009.5125	43009.5125	43009.5125	43009.5125	43017.6083	43009.5125	43017.6083	43009.5125	43017.6083	43009.5125	43009.5125	43017.6083
	43163.5	43009.5167	43009.5167	43009.5167	43009.5167	43009.5167	43017.6167	43009.5167	43017.6167	43009.5167	43017.6167	43009.5167	43009.5167	43017.6167
	43163.5834	43009.5208	43009.5208	43009.5208	43009.5208	43009.5208	43017.625	43009.5208	43017.625	43009.5208	43017.625	43009.5208	43009.5208	43017.625
	43163.6667	43009.525	43009.525	43009.525	43009.525	43009.525	43017.6333	43009.525	43017.6333	43009.525	43017.6333	43009.525	43009.525	43017.6333
	43163.75	43009.5292	43009.5292	43009.5292	43009.5292	43009.5292	43017.6417	43009.5292	43017.6417	43009.5292	43017.6417	43009.5292	43009.5292	43017.6417
	43163.8334	43009.5333	43009.5333	43009.5333	43009.5333	43009.5333	43017.65	43009.5333	43017.65	43009.5333	43017.65	43009.5333	43009.5333	43017.65
	43163.9167	43009.5375	43009.5375	43009.5375	43009.5375	43009.5375	43017.6583	43009.5375	43017.6583	43009.5375	43017.6583	43009.5375	43009.5375	43017.6583
	43164	43009.5417	43009.5417	43009.5417	43009.5417	43009.5417	43017.6667	43009.5417	43017.6667	43009.5417	43017.6667	43009.5417	43009.5417	43017.6667
	43164.0834	43009.5458	43009.5458	43009.5458	43009.5458	43009.5458	43017.675	43009.5458	43017.675	43009.5458	43017.675	43009.5458	43009.5458	43017.675
	43164.1667	43009.55	43009.55	43009.55	43009.55	43009.55	43017.6833	43009.55	43017.6833	43009.55	43017.6833	43009.55	43009.55	43017.6833
	43164.25	43009.5542	43009.5542	43009.5542	43009.5542	43009.5542	43017.6917	43009.5542	43017.6917	43009.5542	43017.6917	43009.5542	43009.5542	43017.6917
	43164.3334	43009.5583	43009.5583	43009.5583	43009.5583	43009.5583	43017.7	43009.5583	43017.7	43009.5583	43017.7	43009.5583	43009.5583	43017.7
	43164.4167	43009.5625	43009.5625	43009.5625	43009.5625	43009.5625	43017.7083	43009.5625	43017.7083	43009.5625	43017.7083	43009.5625	43009.5625	43017.7083
	43164.5	43009.5667	43009.5667	43009.5667	43009.5667	43009.5667	43017.7167	43009.5667	43017.7167	43009.5667	43017.7167	43009.5667	43009.5667	43017.7167
	43164.5834	43009.5708	43009.5708	43009.5708	43009.5708	43009.5708	43017.725	43009.5708	43017.725	43009.5708	43017.725	43009.5708	43009.5708	43017.725
	43164.6667	43009.575	43009.575	43009.575	43009.575	43009.575	43017.7333	43009.575	43017.7333	43009.575	43017.7333	43009.575	43009.575	43017.7333
	43164.75	43009.5792	43009.5792	43009.5792	43009.5792	43009.5792	43017.7417	43009.5792	43017.7417	43009.5792	43017.7417	43009.5792	43009.5792	43017.7417
	43164.8334	43009.5833	43009.5833	43009.5833	43009.5833	43009.5833	43017.75	43009.5833	43017.75	43009.5833	43017.75	43009.5833	43009.5833	43017.75
	43164.9167	43009.5875	43009.5875	43009.5875	43009.5875	43009.5875	43017.7583	43009.5875	43017.7583	43009.5875	43017.7583	43009.5875	43009.5875	43017.7583
	43165	43009.5917	43009.5917	43009.5917	43009.5917	43009.5917	43017.7667	43009.5917	43017.7667	43009.5917	43017.7667	43009.5917	43009.5917	43017.7667
	43165.0834	43009.5958	43009.5958	43009.5958	43009.5958	43009.5958	43017.775	43009.5958	43017.775	43009.5958	43017.775	43009.5958	43009.5958	43017.775
	43165.1667	43009.6	43009.6	43009.6	43009.6	43009.6	43017.7833	43009.6	43017.7833	43009.6	43017.7833	43009.6	43009.6	43017.7833
	43165.25	43009.6042	43009.6042	43009.6042	43009.6042	43009.6042	43017.7917	43009.6042	43017.7917	43009.6042	43017.7917	43009.6042	43009.6042	43017.7917
	43165.3334	43009.6083	43009.6083	43009.6083	43009.6083	43009.6083	43017.8	43009.6083	43017.8	43009.6083	43017.8	43009.6083	43009.6083	43017.8
	43165.4167	43009.6125	43009.6125	43009.6125	43009.6125	43009.6125	43017.8083	43009.6125	43017.8083	43009.6125	43017.8083	43009.6125	43009.6125	43017.8083
	43165.5	43009.6167	43009.6167	43009.6167	43009.6167	43009.6167	43017.8167	43009.6167	43017.8167	43009.6167	43017.8167	43009.6167	43009.6167	43017.8167
	43165.5834	43009.6208	43009.6208	43009.6208	43009.6208	43009.6208	43017.825	43009.6208	43017.825	43009.6208	43017.825	43009.6208	43009.6208	43017.825
	43165.6667	43009.625	43009.625	43009.625	43009.625	43009.625	43017.8333	43009.625	43017.8333	43009.625	43017.8333	43009.625	43009.625	43017.8333
	43165.75	43009.6292	43009.6292	43009.6292	43009.6292	43009.6292	43017.8417	43009.6292	43017.8417	43009.6292	43017.8417	43009.6292	43009.6292	43017.8417
	43165.8334	43009.6333	43009.6333	43009.6333	43009.6333	43009.6333	43017.85	43009.6333	43017.85	43009.6333	43017.85	43009.6333	43009.6333	43017.85
	43165.9167	43009.6375	43009.6375	43009.6375	43009.6375	43009.6375	43017.8583	43009.6375	43017.8583	43009.6375	43017.8583	43009.6375	43009.6375	43017.8583
	43166	43009.6417	43009.6417	43009.6417	43009.6417	43009.6417	43017.8667	43009.6417	43017.8667	43009.6417	43017.8667	43009.6417	43009.6417	43017.8667
	43166.0834	43009.6458	43009.6458	43009.6458	43009.6458	43009.6458	43017.875	43009.6458	43017.875	43009.6458	43017.875	43009.6458	43009.6458	43017.875
	43166.1667	43009.65	43009.65	43009.65	43009.65	43009.65	43017.8833	43009.65	43017.8833	43009.65	43017.8833	43009.65	43009.65	43017.8833
	43166.25	43009.6542	43009.6542	43009.6542	43009.6542	43009.6542	43017.8917	43009.6542	43017.8917	43009.6542	43017.8917	43009.6542	43009.6542	43017.8917
	43166.3334	43009.6583	43009.6583	43009.6583	43009.6583	43009.6583	43017.9	43009.6583	43017.9	43009.6583	43017.9	43009.6583	43009.6583	43017.9
	43166.4167	43009.6625	43009.6625	43009.6625	43009.6625	43009.6625	43017.9083	43009.6625	43017.9083	43009.6625	43017.9083	43009.6625	43009.6625	43017.9083
	43166.5	43009.6667	43009.6667	43009.6667	43009.6667	43009.6667	43017.9167	43009.6667	43017.9167	43009.6667	43017.9167	43009.6667	43009.6667	43017.9167
	43166.5834	43009.6708	43009.6708	43009.6708	43009.6708	43009.6708	43017.925	43009.6708	43017.925	43009.6708	43017.925	43009.6708	43009.6708	43017.925
	43166.6667	43009.675	43009.675	43009.675	43009.675	43009.675	43017.9333	43009.675	43017.9333	43009.675	43017.9333	43009.675	43009.675	43017.9333
	43166.75	43009.6792	43009.6792	43009.6792	43009.6792	43009.6792	43017.9417	43009.6792	43017.9417	43009.6792	43017.9417	43009.6792	43009.6792	43017.9417
	43166.8334	43009.6833	43009.6833	43009.6833	43009.6833	43009.6833	43017.95	43009.6833	43017.95	43009.6833	43017.95	43009.6833	43009.6833	43017.95
	43166.9167	43009.6875	43009.6875	43009.6875	43009.6875	43009.6875	43017.9583	43009.6875	43017.9583	43009.6875	43017.9583	43009.6875	43009.6875	43017.9583
	43167	43009.6917	43009.6917	43009.6917	43009.6917	43009.6917	43017.9667	43009.6917	43017.9667	43009.6917	43017.9667	43009.6917	43009.6917	43017.9667
	43167.0834	43009.6958	43009.6958	43009.6958	43009.6958	43009.6958	43017.975	43009.6958	43017.975	43009.6958	43017.975	43009.6958	43009.6958	43017.975
	43167.1667	43009.7	43009.7	43009.7	43009.7	43009.7	43017.9833	43009.7	43017.9833	43009.7	43017.9833	43009.7	43009.7	43017.9833
	43167.25	43009.7042	43009.7042	43009.7042	43009.7042	43009.7042	43017.9917	43009.7042	43017.9917	43009.7042	43017.9917	43009.7042	43009.7042	43017.9917
	43167.3334	43009.7083	43009.7083	43009.7083	43009.7083	43009.7083	43018	43009.7083	43018	43009.7083	43018	43009.7083	43009.7083	43018
	43167.4167	43009.7125	43009.7125	43009.7125	43009.7125	43009.7125	43018.0083	43009.7125	43018.0083	43009.7125	43018.0083	43009.7125	43009.7125	43018.0083
	43167.5	43009.7167	43009.7167	43009.7167	43009.7167	43009.7167	43018.0167	43009.7167	43018.0167	43009.7167	43018.0167	43009.7167	43009.7167	43018.0167
	43167.5834	43009.7208	43009.7208	43009.7208	43009.7208	43009.7208	43018.025	43009.7208	43018.025	43009.7208	43018.025	43009.7208	43009.7208	43018.025
	43167.6667	43009.725	43009.725	43009.725	43009.725	43009.725	43018.0333	43009.725	43018.0333	43009.725	43018.0333	43009.725	43009.725	43018.0333
	43167.75	43009.7292	43009.7292	43009.7292	43009.7292	43009.7292	43018.0417	43009.7292	43018.0417	43009.7292	43018.0417	43009.7292	43009.7292	43018.0417
	43167.8334	43009.7333	43009.7333	43009.7333	43009.7333	43009.7333	43018.05	43009.7333	43018.05	43009.7333	43018.05	43009.7333	43009.7333	43018.05
	43167.9167	43009.7375	43009.7375	43009.7375	43009.7375	43009.7375	43018.0583	43009.7375	43018.0583	43009.7375	43018.0583	43009.7375	43009.7375	43018.0583
[truncated: 61,303 more rows]
